# Supplementary material for: Viral fibrotic scoring and drug screen based on MAPK activity uncovers EGFR as a key regulator of COVID-19 fibrosis
Source: Sci Rep. 2021 May 27;11:11234. doi: 10.1038/s41598-021-90701-w (PMC8160348; doi:10.1038/s41598-021-90701-w)
Supplement: Supplementary file 2 — Supplementary Table S1. [file 41598_2021_90701_MOESM2_ESM.xlsx]

## Sheet: Primary (NBHE)
Gene	P value	Mean of A549 sars	Mean of A549 mock	Difference	SE of difference	P value (-log)
SPRR2E	0.000618	5.778	2.427	3.351	0.3435	3.20901
CSF3	0.001085	6.084	2.763	3.322	0.3941	2.96457
SPRR2D	0.00086	8.482	5.449	3.032	0.3386	3.0655
CCL20	5e-05	8.911	6.525	2.386	0.1291	4.30103
IL36G	6.2e-05	7.532	5.229	2.303	0.1315	4.20761
IFI27	0.001392	8.38	6.099	2.28	0.2888	2.85636
IL6	0.001254	6.727	4.522	2.206	0.2718	2.9017
S100A8	0.000196	10.65	8.457	2.198	0.1677	3.70774
SAA2	1e-06	8.688	6.654	2.034	0.045	6
XAF1	0.00661	6.565	4.533	2.032	0.3923	2.1798
KRT6B	0.000126	11.43	9.451	1.978	0.1351	3.89963
CSF2	0.001672	5.273	3.297	1.977	0.2628	2.77676
MX1	0.001462	8.9	6.955	1.946	0.2497	2.83505
IFI44L	0.016052	6.842	4.904	1.939	0.484	1.79447
SAA1	0.000565	11.17	9.277	1.897	0.19	3.24795
MMP9	0.002202	7.847	6.009	1.838	0.2629	2.65718
IL8	2.8e-05	11.33	9.526	1.808	0.08445	4.55284
MX2	0.012567	5.707	3.987	1.721	0.3994	1.90077
PDZK1IP1	0.000971	7.471	5.762	1.71	0.197	3.01278
SPRR2A	0.001505	8.522	6.812	1.709	0.221	2.82246
IFI6	0.010623	8.312	6.626	1.686	0.3726	1.97375
BCL2A1	0.001859	6.473	4.831	1.643	0.2246	2.73072
PGLYRP4	2e-06	6.009	4.375	1.634	0.04021	5.69897
CXCL3	0.005643	7.8	6.226	1.574	0.2907	2.24849
INHBA	0.000128	9.62	8.056	1.564	0.107	3.89279
S100A7	0.000906	2.752	1.22	1.531	0.1733	3.04287
ICAM1	0.000592	10.64	9.112	1.528	0.1548	3.22768
CXCL5	0.000246	8.498	6.978	1.519	0.1229	3.60906
S100A9	7.6e-05	13.32	11.89	1.435	0.08611	4.11919
CFB	0.000269	9.726	8.296	1.43	0.1183	3.57025
TNFSF14	0.001574	5.015	3.631	1.384	0.1811	2.803
VNN3	0.00025	3.585	2.206	1.378	0.112	3.60206
IVL	0.006089	10.85	9.497	1.355	0.2557	2.21545
PI3	0.0043	6.251	4.904	1.346	0.2307	2.36653
VNN1	0.001714	5.46	4.145	1.315	0.176	2.76599
HMGN2P46	0.005292	3.152	1.846	1.306	0.2371	2.27638
TNFAIP3	0.000119	11.07	9.794	1.279	0.08601	3.92445
GBP5	0.023527	4.358	3.09	1.268	0.356	1.62843
MRGPRX3	0.002568	3.958	2.702	1.256	0.1872	2.5904
ZC3H12A	0.000517	10.03	8.787	1.24	0.1214	3.28651
TNF	0.000857	4.79	3.556	1.234	0.1377	3.06702
IFITM1	0.001638	6.808	5.585	1.223	0.1617	2.78569
C3	0.000316	12.53	11.32	1.203	0.1037	3.50031
SERPINA3	0.003466	10.72	9.525	1.199	0.1938	2.46017
C1QTNF1	0.000606	7.634	6.436	1.198	0.1222	3.21753
BIRC3	0.000289	8.638	7.461	1.176	0.0991	3.5391
SOD2	0.000521	11.11	9.957	1.158	0.1135	3.28316
DDIT4L	0.003834	3.657	2.542	1.115	0.1852	2.41635
CXCL1	0.000102	10.86	9.764	1.1	0.07113	3.9914
OAS1	0.000522	8.376	7.28	1.096	0.1075	3.28233
IRAK2	0.000172	8.136	7.041	1.095	0.08088	3.76447
CXCL6	0.01211	4.338	3.246	1.093	0.2509	1.91686
PLAT	0.000404	8.646	7.564	1.082	0.09935	3.39362
HEPHL1	0.000146	7.143	6.062	1.081	0.07652	3.83565
RHCG	0.000319	9.875	8.797	1.079	0.09327	3.49621
HBEGF	0.0002	9.498	8.435	1.063	0.08154	3.69897
LTB	0.001054	5.083	4.021	1.062	0.125	2.97716
CXCL2	0.003393	9.343	8.287	1.057	0.1698	2.46942
SLC6A14	0.000188	9.847	8.792	1.055	0.07971	3.72584
IRF7	0.008737	6.36	5.332	1.029	0.215	2.05864
OAS2	0.000814	8.995	7.97	1.025	0.1129	3.08938
KRT24	0.000858	3.856	2.844	1.012	0.1129	3.06651
TNIP1	4.6e-05	12.23	11.26	0.9728	0.05132	4.33724
TNFAIP2	0.001115	10.47	9.501	0.9699	0.1159	2.95273
IL32	0.000591	9.592	8.627	0.9649	0.09775	3.22841
BST2	0.010398	5.616	4.654	0.9623	0.2114	1.98305
C15orf48	2.4e-05	9.83	8.879	0.9505	0.04256	4.61979
IRF9	8e-06	9.511	8.565	0.9466	0.03254	5.09691
LIF	0.000139	10.29	9.344	0.9449	0.06613	3.85699
OAS3	0.001415	10.32	9.381	0.9412	0.1197	2.84924
IL1A	0.003024	10.27	9.33	0.936	0.1458	2.51942
SERPINB2	0.016453	11.72	10.79	0.931	0.2341	1.78375
IL1B	0.000418	11.27	10.35	0.9211	0.08534	3.37882
RND1	0.003195	6.635	5.716	0.9185	0.1452	2.49553
SERPINB4	0.039847	4.959	4.046	0.9126	0.3039	1.3996
TLR2	0.02228	6.196	5.286	0.9103	0.2512	1.65208
CYP27B1	0.004893	6.44	5.532	0.9074	0.1611	2.31042
ITGB3	0.002142	6.25	5.347	0.9033	0.1283	2.66918
S100A12	0.010975	4.792	3.904	0.8876	0.198	1.9596
MAFF	0.000311	8.699	7.812	0.8869	0.07614	3.50724
MGC12916	0.003947	3.67	2.792	0.8777	0.1469	2.40373
PLA2G4E	0.003873	1.709	0.844	0.8647	0.144	2.41195
EPSTI1	0.022132	5.851	4.992	0.8587	0.2365	1.65498
C6orf223	0.033803	5.324	4.482	0.8424	0.2656	1.47104
TRIML2	0.006316	6.308	5.468	0.8399	0.1601	2.19956
MMP13	0.021993	5.201	4.365	0.8366	0.2299	1.65772
CWH43	0.049628	4.588	3.757	0.8312	0.2986	1.30427
KRT75	0.009715	4	3.182	0.8177	0.1761	2.01256
ITGB2	0.047136	4.09	3.276	0.8134	0.287	1.32665
L3MBTL4	0.02586	2.449	1.638	0.8108	0.2345	1.58737
STAT5A	0.012074	6.209	5.416	0.7935	0.1821	1.91815
TYMP	0.02023	8.554	7.777	0.777	0.2081	1.694
KRT4	0.016414	8.142	7.366	0.7755	0.1949	1.78479
MYEOV	0.002613	6.986	6.211	0.7748	0.116	2.58286
PDGFB	0.001154	7.762	7.001	0.7608	0.09173	2.93779
ETV7	0.036124	2.868	2.111	0.7572	0.244	1.4422
KRT78	0.014105	2.208	1.452	0.7564	0.1817	1.85063
MUC21	0.002071	3.631	2.88	0.7518	0.1058	2.68382
ADAM8	0.009136	7.528	6.776	0.7517	0.1591	2.03924
CRCT1	0.019528	5.856	5.106	0.7503	0.1988	1.70934
BPGM	0.001059	9.536	8.785	0.7502	0.08843	2.9751
SOCS3	0.003083	7.904	7.155	0.7492	0.1173	2.51103
C15orf62	0.001934	4.245	3.499	0.7467	0.1032	2.71354
IER3	0.001121	12.21	11.47	0.7402	0.08856	2.95039
P2RY6	0.013774	6.051	5.318	0.733	0.1748	1.86094
MYPN	0.022757	4.845	4.12	0.7246	0.2013	1.64288
CES1P1	0.013363	1.735	1.014	0.721	0.1704	1.8741
EDN1	0.001686	8.677	7.965	0.7122	0.09488	2.77314
NFKBIZ	0.000976	9.976	9.264	0.7114	0.08209	3.01055
NFKB2	0.000461	10.43	9.724	0.7109	0.06754	3.3363
HHIPL1	0.035897	3.352	2.643	0.7094	0.2282	1.44494
HELZ2	0.049067	8.048	7.34	0.7081	0.2534	1.30921
IFI44	0.000275	7.689	6.982	0.7066	0.05883	3.56067
IL7R	0.015064	5.972	5.266	0.7057	0.1728	1.82206
G0S2	0.002751	10.51	9.812	0.6989	0.1061	2.56051
FAM167A	0.007068	6.154	5.457	0.697	0.1371	2.1507
PLEKHG7	0.020532	2.753	2.059	0.6937	0.1866	1.68757
LOC619207	0.026501	3.553	2.86	0.6932	0.202	1.57674
ALOX15B	0.003475	9.734	9.046	0.6878	0.1112	2.45905
SYCP3	0.018706	2.117	1.434	0.6837	0.1788	1.72802
NFKBIA	0.000831	11.21	10.53	0.6828	0.07555	3.0804
MAP3K8	3.1e-05	6.893	6.213	0.6797	0.03264	4.50864
LGALS9	0.022143	5.858	5.189	0.6685	0.1841	1.65476
TGM1	0.001414	8.957	8.296	0.6609	0.08406	2.84955
NOD2	0.045046	3.512	2.852	0.6596	0.2291	1.34634
MMP1	0.003075	8.201	7.545	0.6564	0.1027	2.51215
ZFP57	0.032564	4.253	3.599	0.6542	0.2037	1.48726
C8orf4	0.040003	7.446	6.801	0.6452	0.2152	1.39791
MYO1F	0.044703	2.96	2.318	0.6421	0.2224	1.34966
SEC14L4	0.01836	4.435	3.796	0.6383	0.166	1.73613
IFITM3	0.013164	10.57	9.938	0.6345	0.1493	1.88061
N4BP3	0.044377	5.885	5.25	0.6343	0.2192	1.35284
BMP2	0.002366	7.511	6.877	0.634	0.09243	2.62599
SYNGR3	0.028973	4.004	3.374	0.6304	0.189	1.53801
DUOXA2	0.029197	3.089	2.459	0.6302	0.1894	1.53466
GRIN1	0.006382	2.356	1.729	0.6276	0.12	2.19504
TGM5	0.009952	3.642	3.02	0.6219	0.1349	2.00209
KRT17	0.004199	15.6	14.98	0.6212	0.1058	2.37685
CHST2	0.004379	5.388	4.771	0.6175	0.1064	2.35863
PLA2G4C	0.018383	4.941	4.33	0.6106	0.1588	1.73558
SGPP2	0.002483	6.203	5.593	0.61	0.09009	2.60502
IRAK3	0.013856	6.26	5.651	0.6086	0.1454	1.85836
RELB	0.023848	7.404	6.797	0.6073	0.1712	1.62255
SPTSSB	0.039204	2.342	1.736	0.6054	0.2005	1.40667
KYNU	0.006648	10.77	10.17	0.604	0.1168	2.17731
SPRR1A	0.012725	6.805	6.203	0.6016	0.1402	1.89534
SAMHD1	0.007103	7.753	7.152	0.6014	0.1185	2.14856
DTX2	0.030154	10.25	9.654	0.6	0.1822	1.52066
PLSCR1	0.002607	9.066	8.466	0.6	0.08979	2.58386
PION	0.047722	6.13	5.533	0.5973	0.2116	1.32128
RHOF	0.009428	8.517	7.92	0.5969	0.1275	2.02558
BEND3P3	0.035978	2.96	2.364	0.5963	0.1919	1.44396
ADRB2	0.000887	8.35	7.755	0.5955	0.06703	3.05208
DNAH17	0.01424	3.063	2.471	0.5912	0.1424	1.84649
LCN2	0.030179	12.1	11.51	0.5888	0.1789	1.5203
XDH	0.001867	9.018	8.43	0.5876	0.08043	2.72886
SNORD43	0.016506	3.546	2.958	0.5875	0.1479	1.78236
HSH2D	0.012748	5.626	5.042	0.5842	0.1362	1.89456
STC1	0.003407	9.315	8.734	0.5812	0.09349	2.46763
PARP12	0.000581	8.569	7.989	0.5796	0.05846	3.23582
IFIT3	0.03771	8.424	7.845	0.5792	0.1894	1.42354
CNGB1	0.036769	4.258	3.682	0.5762	0.1868	1.43452
CSGALNACT1	0.013486	6.927	6.351	0.5754	0.1364	1.87012
IFI35	0.015824	6.286	5.711	0.575	0.1429	1.80068
ZP3	0.024445	6.488	5.914	0.5738	0.163	1.61181
COL8A1	0.000639	8.374	7.801	0.5737	0.05932	3.1945
XK	0.018687	3.318	2.749	0.5695	0.1489	1.72846
POU2F2	0.004018	6.869	6.301	0.5672	0.09542	2.39599
LINC00176	0.013661	3.093	2.53	0.5628	0.1339	1.86452
LINC00313	0.029234	4.77	4.208	0.5627	0.1692	1.53411
EFNA1	0.00122	10.26	9.695	0.5618	0.06873	2.91364
NME8	0.021087	1.65	1.089	0.5613	0.1523	1.67599
UPK2	0.025751	4.668	4.109	0.5592	0.1615	1.58921
LINC00472	0.027849	4.574	4.017	0.5571	0.1649	1.55519
IL23A	0.026384	3.991	3.434	0.5569	0.1621	1.57866
PRDM1	0.00066	7.609	7.053	0.5564	0.05801	3.18046
KCNJ2	0.016601	4.617	4.061	0.5561	0.1402	1.77987
CDC42EP2	0.007981	8.388	7.833	0.5547	0.113	2.09794
C1R	0.042941	7.304	6.75	0.5541	0.1893	1.36713
RPLP0P2	0.012628	2.563	2.011	0.5523	0.1284	1.89867
CORO1A	0.036124	6.186	5.635	0.5505	0.1774	1.4422
EPB41L3	0.036806	4.323	3.774	0.5486	0.1779	1.43408
SERPINB1	0.001505	10.8	10.25	0.5483	0.07089	2.82246
HIST1H4E	0.049696	2.606	2.06	0.5463	0.1963	1.30368
NRCAM	0.003829	7.141	6.598	0.5432	0.09019	2.41691
S100P	6.5e-05	9.179	8.637	0.5414	0.03126	4.18709
IZUMO4	0.010158	4.637	4.096	0.5407	0.118	1.99319
C22orf43	0.016794	1.965	1.425	0.5401	0.1367	1.77485
CSTB	0.018341	13.21	12.67	0.5391	0.1401	1.73658
RPS6KL1	0.014931	4.1	3.561	0.5388	0.1316	1.82591
SERHL2	0.011344	4.244	3.705	0.5387	0.1214	1.94523
TGM2	0.009213	11.81	11.28	0.5387	0.1143	2.0356
DRP2	0.004898	2.708	2.173	0.5344	0.09492	2.30998
FEZ1	0.008113	9.242	8.709	0.5333	0.1091	2.09082
SLC13A5	0.034167	5.213	4.68	0.5332	0.1687	1.46639
RNF183	0.026883	1.856	1.325	0.5312	0.1555	1.57052
PRSS3	0.018679	6.628	6.098	0.5307	0.1387	1.72865
IKBKE	0.005165	8.418	7.887	0.5303	0.09559	2.28693
SNORA9	0.034785	2.507	1.979	0.5286	0.1682	1.45861
ZBED2	0.004669	9.031	8.503	0.5272	0.09242	2.33078
HCAR3	0.002614	7.933	7.407	0.5265	0.07885	2.58269
RHOV	0.000328	8.759	8.233	0.5253	0.04574	3.48413
DRAM1	0.001658	9.234	8.709	0.5245	0.06957	2.78042
BCL3	0.01579	8.762	8.241	0.5208	0.1294	1.80162
LOC389791	0.025661	2.42	1.901	0.5191	0.1497	1.59073
MARCO	0.02847	3.637	3.118	0.5191	0.1548	1.54561
GPR176	0.032075	6.736	6.219	0.5175	0.1604	1.49383
IFIH1	0.000427	8.107	7.59	0.517	0.04816	3.36957
SLAMF9	0.011181	6.363	5.847	0.5165	0.1159	1.95152
TMEM171	0.01489	5.974	5.458	0.5163	0.126	1.82711
ANXA9	0.019066	5.475	4.963	0.5124	0.1348	1.71974
LOX	0.047613	5.774	5.262	0.5123	0.1814	1.32227
PARP9	0.001505	9.646	9.135	0.5104	0.06598	2.82246
MIR936	0.00763	1.225	0.7152	0.5097	0.1025	2.11748
PLAUR	0.006385	9.323	8.816	0.5072	0.09698	2.19484
TUBB3	0.016475	11.52	11.01	0.5069	0.1275	1.78317
IL33	0.017591	5.974	5.468	0.5066	0.13	1.75471
C11orf94	0.021518	1.853	1.348	0.5054	0.138	1.6672
KRT23	0.007695	8.904	8.404	0.5	0.1008	2.11379
OTUB2	0.010054	8.595	8.097	0.4979	0.1083	1.99766
KCNK15	0.022548	2.344	1.848	0.4968	0.1376	1.64689
SENP3-EIF4A1	0.021474	1.678	1.183	0.4952	0.1351	1.66809
SAMD9L	0.037611	7.519	7.028	0.4913	0.1605	1.42469
TRIM47	0.043686	7.615	7.124	0.4911	0.1688	1.35966
OSBP2	0.002187	7.064	6.575	0.489	0.06981	2.66015
MED4-AS1	0.021845	1.34	0.8509	0.4888	0.134	1.66065
TUBA1C	0.002766	11.99	11.5	0.4885	0.07428	2.55815
SPRY4	0.041321	7.78	7.295	0.4851	0.1636	1.38383
IL17C	0.041601	1.561	1.078	0.4835	0.1634	1.3809
ZNF169	0.028118	5.128	4.646	0.4817	0.1431	1.55102
SMTN	0.033984	10.15	9.674	0.4797	0.1515	1.46873
OLFML3	0.001309	4.324	3.847	0.4769	0.05943	2.88306
PRELID2	0.019089	6.814	6.34	0.4738	0.1247	1.71922
EHD1	0.009216	9.935	9.462	0.4735	0.1004	2.03546
NEDD9	0.001049	9.954	9.482	0.4724	0.05555	2.97922
TNC	0.01207	10.66	10.19	0.4717	0.1082	1.91829
SLPI	0.002994	10.29	9.818	0.471	0.07315	2.52375
TLCD1	0.029806	7.745	7.276	0.4692	0.142	1.5257
FOSL1	0.003209	9.894	9.425	0.4691	0.07423	2.49363
BIK	0.014124	6.146	5.678	0.4681	0.1125	1.85004
DUSP4	0.003648	10.71	10.25	0.4634	0.07594	2.43795
C2	0.026988	3.992	3.529	0.4631	0.1358	1.56883
NCCRP1	0.006011	8.296	7.835	0.4611	0.08669	2.22105
WNT7A	0.013168	7.974	7.516	0.4584	0.1079	1.88048
MGARP	0.043134	2.78	2.323	0.4575	0.1565	1.36518
ASB2	0.024453	5.789	5.332	0.4569	0.1298	1.61167
KIAA1656	0.045635	5.498	5.048	0.4497	0.1569	1.3407
SLC25A37	0.001699	8.899	8.45	0.4493	0.05998	2.76981
QPRT	0.016633	3.709	3.261	0.4476	0.1129	1.77903
RLN1	0.001841	1.738	1.291	0.4467	0.06091	2.73495
PLAU	0.002858	12.89	12.45	0.4464	0.06848	2.54394
S100A7A	0.005309	1.083	0.6372	0.4455	0.08091	2.27499
TNFSF15	0.008039	6.016	5.571	0.4449	0.09078	2.0948
HYI	0.003466	7.463	7.02	0.4429	0.07157	2.46017
DUSP8	0.020429	5.688	5.246	0.4423	0.1188	1.68975
SNORD42A	0.018603	1.601	1.159	0.4421	0.1154	1.73042
CES1	0.049744	6.323	5.882	0.4419	0.1589	1.30326
LENG9	0.012992	5.64	5.199	0.4406	0.1033	1.88632
CLUHP3	0.025371	6.405	5.965	0.4396	0.1263	1.59566
FABP6	0.035883	4.124	3.685	0.4391	0.1412	1.44511
MMP10	0.015002	6.903	6.464	0.4391	0.1074	1.82385
B4GALNT2	0.000311	5.423	4.985	0.4388	0.03767	3.50724
CCDC24	0.023344	7.489	7.05	0.4384	0.1228	1.63182
ARHGAP25	0.003933	6.14	5.703	0.4372	0.07311	2.40528
SPRR2F	0.010034	0.9692	0.5333	0.436	0.09479	1.99853
TUBA1A	0.005327	12.52	12.08	0.4357	0.07921	2.27352
LOC254896	0.042637	2.69	2.258	0.4316	0.1471	1.37021
ZC3H12C	0.011694	7.874	7.443	0.4312	0.098	1.93204
RAET1L	0.026528	5.234	4.805	0.4291	0.1251	1.5763
ANGPTL4	0.018228	11.67	11.25	0.429	0.1113	1.73926
C11orf91	0.026148	4.167	3.739	0.4284	0.1243	1.58256
HSD11B1	0.02194	9.322	8.894	0.4273	0.1173	1.65876
LOC284023	0.006939	5.69	5.264	0.4263	0.08344	2.1587
ZFP37	0.029319	4.259	3.835	0.4242	0.1277	1.53285
DUOX2	0.029383	6.565	6.141	0.4241	0.1277	1.5319
IL2RG	0.045751	1.91	1.487	0.424	0.1481	1.3396
STOML1	0.004139	6.11	5.687	0.4233	0.0718	2.3831
NRIP3	0.043766	4.48	4.059	0.4213	0.1449	1.35886
FAM211A	0.036502	2.567	2.147	0.4202	0.1359	1.43768
SEMA7A	0.024197	8.487	8.069	0.4178	0.1183	1.61624
PODXL	0.002396	6.409	5.992	0.4169	0.061	2.62051
ZSWIM4	0.017725	8.593	8.177	0.4165	0.1071	1.75141
ITGA5	0.002237	11.89	11.48	0.4156	0.05969	2.65033
ANKLE1	0.006806	4.511	4.096	0.415	0.08079	2.16711
RNF122	0.018724	6.353	5.941	0.4127	0.108	1.7276
GJB2	0.001586	10.43	10.02	0.4124	0.05406	2.7997
LOC646999	0.049163	2.37	1.957	0.4123	0.1476	1.30836
TRIB2	0.007556	6.808	6.396	0.4115	0.0825	2.12171
DDX58	0.026495	8.651	8.241	0.41	0.1195	1.57684
PLCXD2	0.045602	4.398	3.992	0.4057	0.1415	1.34102
NFAM1	0.032548	1.303	0.8977	0.4055	0.1263	1.48748
ASS1	0.00122	10.25	9.846	0.4053	0.04958	2.91364
SLC43A3	0.003004	7.712	7.307	0.4044	0.06287	2.5223
CXCL16	0.00621	9.69	9.287	0.4037	0.0766	2.20691
EIF5A2	0.041761	6.423	6.02	0.4029	0.1363	1.37923
ETS1	0.016503	10.09	9.693	0.4022	0.1012	1.78244
SBNO2	0.047876	9.43	9.029	0.4006	0.1421	1.31988
PSMG4	0.027251	6.166	5.767	0.3996	0.1175	1.56462
GABRP	0.000659	6.93	6.532	0.3984	0.04152	3.18111
CD74	0.033862	7.408	7.011	0.3968	0.1252	1.47029
ADAMTS9	0.013091	5.297	4.901	0.3966	0.09318	1.88303
BID	0.001568	8.639	8.244	0.3946	0.05158	2.80465
PTGS2	0.00789	8.932	8.538	0.3941	0.07999	2.10292
NCF2	0.014228	8.139	7.745	0.3933	0.0947	1.84686
MFSD2A	0.014382	8.45	8.058	0.3917	0.09462	1.84218
NFKB1	0.001254	9.903	9.512	0.3904	0.04811	2.9017
LOC646214	0.040629	2.879	2.489	0.3899	0.1307	1.39116
KIAA1644	0.021184	4.455	4.066	0.3887	0.1056	1.67399
SAMD4A	0.002342	9.182	8.795	0.3867	0.05623	2.63041
HOXA11	0.026002	1.883	1.497	0.3865	0.112	1.58499
STARD5	0.001511	7.362	6.976	0.3856	0.04991	2.82074
NEURL1B	0.000705	9.014	8.629	0.3846	0.04079	3.15181
MYLK2	0.01386	1.905	1.52	0.3841	0.09177	1.85824
STAT1	0.002442	10.9	10.52	0.3833	0.05635	2.61225
DSCR9	0.003401	1.89	1.508	0.3821	0.06142	2.46839
TRAF3	0.004152	9.185	8.803	0.3821	0.06487	2.38174
NFKBIE	0.001756	7.286	6.905	0.3812	0.05134	2.75548
NMB	0.038458	5.955	5.575	0.3809	0.1254	1.41501
TNFRSF10A	0.000122	8.85	8.47	0.3798	0.02569	3.91364
ACTN1	0.043453	13.17	12.79	0.3783	0.1298	1.36198
RFTN1	0.001881	8.527	8.149	0.3779	0.05183	2.72561
CDA	0.030731	9.556	9.179	0.3773	0.1153	1.51242
PSMB8	0.007597	7.863	7.485	0.3772	0.07574	2.11936
DDX28	0.03392	6.541	6.164	0.3771	0.119	1.46954
KCTD11	0.000318	11.41	11.03	0.3744	0.03235	3.49757
SNORD17	0.029947	5.749	5.375	0.3739	0.1133	1.52365
C15orf52	0.005365	10.43	10.05	0.3735	0.06803	2.27043
ENKD1	0.019529	5.786	5.414	0.3722	0.09862	1.70932
FDPS	0.011732	12.18	11.82	0.3694	0.08404	1.93063
CD82	0.027941	10.09	9.724	0.3677	0.109	1.55376
WWC1	0.000434	10.03	9.659	0.3674	0.03437	3.36251
EVA1C	0.022808	6.828	6.461	0.3668	0.102	1.64191
SAA4	0.024314	1.077	0.7125	0.3645	0.1034	1.61414
EPHA2	0.031354	11.31	10.95	0.3629	0.1116	1.50371
KIAA0247	0.000268	9.627	9.264	0.3628	0.02999	3.57187
NANOS3	0.008611	2.142	1.78	0.3625	0.07543	2.06495
PRELID1	0.037673	10.62	10.26	0.3619	0.1183	1.42397
ISG20	0.037528	7.28	6.92	0.3605	0.1177	1.42564
MICALCL	0.012559	7.341	6.981	0.3604	0.08365	1.90104
ADAM28	0.006091	8.051	7.693	0.358	0.06755	2.21531
STAP2	0.008305	7.883	7.525	0.3579	0.07372	2.08066
F3	0.004213	12.63	12.27	0.357	0.06085	2.37541
VEGFA	0.000967	11.27	10.92	0.3562	0.041	3.01457
ANXA3	0.020959	11.91	11.55	0.3515	0.09517	1.67863
PML	0.043592	9.771	9.419	0.3515	0.1207	1.36059
TMEM74	0.016293	1.619	1.268	0.3513	0.08809	1.788
SH3RF2	0.00068	8.991	8.64	0.3503	0.03681	3.16749
MLKL	0.005601	7.799	7.45	0.3493	0.06439	2.25173
HERC6	0.002994	8.191	7.843	0.3475	0.05398	2.52375
ACTRT3	0.001992	5.453	5.107	0.3467	0.04828	2.70071
ALDH1A3	0.001824	13.01	12.66	0.3459	0.04705	2.73898
PTAFR	0.003476	9.928	9.584	0.3436	0.05556	2.45892
SEMA6A	0.005236	6.787	6.447	0.3404	0.0616	2.281
SQRDL	0.039488	10.86	10.52	0.3397	0.1128	1.40353
TUBA4A	0.011292	12.65	12.31	0.3397	0.07643	1.94723
FXYD5	0.012724	12.59	12.25	0.3394	0.07906	1.89538
PADI2	0.003866	5.928	5.589	0.3394	0.05649	2.41274
AEBP1	0.024237	1.843	1.506	0.3375	0.09562	1.61552
STK25	0.034776	10.17	9.836	0.3372	0.1073	1.45872
TUBA1B	0.018322	12.88	12.54	0.3371	0.08759	1.73703
LGALSL	0.024542	8.012	7.677	0.3351	0.09532	1.61009
RRP9	0.045137	7.736	7.402	0.3346	0.1163	1.34547
GNA15	0.045739	8.879	8.544	0.3345	0.1168	1.33971
SMOX	0.023548	7.468	7.134	0.3345	0.09393	1.62805
GJB4	0.003999	7.38	7.046	0.3341	0.05614	2.39805
FAM83A	0.001371	11.72	11.39	0.3331	0.04202	2.86296
RIPK3	0.003456	6.594	6.261	0.3323	0.05366	2.46143
ZNF319	0.032176	8.337	8.005	0.3314	0.1028	1.49247
PDPN	0.002609	9.372	9.041	0.3309	0.04953	2.58353
DTX3L	2.2e-05	9.568	9.238	0.33	0.01452	4.65758
LOC100862671	0.000784	8.403	8.073	0.3296	0.03593	3.10568
IFNGR1	0.016607	10.09	9.759	0.3285	0.08285	1.77971
GCH1	0.011186	6.26	5.932	0.3283	0.07366	1.95133
NAMPT	0.020356	11.47	11.15	0.3272	0.08781	1.69131
THSD1	0.048786	8.489	8.162	0.3271	0.1168	1.3117
SLC11A2	0.005276	9.413	9.088	0.3251	0.05895	2.2777
FST	0.012957	9.093	8.768	0.3243	0.07595	1.8875
MICB	0.024697	7.832	7.508	0.3235	0.0922	1.60736
AMPD3	0.009053	8.349	8.026	0.3231	0.0682	2.04321
CEACAM19	0.031425	7.696	7.375	0.3219	0.0991	1.50272
PLK3	0.029693	8.474	8.152	0.3216	0.09721	1.52735
ARHGAP40	0.026819	5.8	5.479	0.3214	0.09402	1.57156
KIF1A	0.00101	2.047	1.726	0.3209	0.03737	2.99568
TAP1	0.000498	9.258	8.938	0.3208	0.03109	3.30277
MICAL2	0.020107	9.377	9.056	0.3205	0.08568	1.69665
SLC25A28	0.001152	8.719	8.399	0.3193	0.03848	2.93855
GK	0.020276	6.116	5.798	0.3186	0.08539	1.69302
CSTA	0.045216	10.09	9.775	0.318	0.1106	1.34471
BTG3	0.006541	8.285	7.967	0.3176	0.06115	2.18436
FAM83G	0.043307	8.395	8.078	0.3171	0.1086	1.36344
TUBB4B	0.008284	12.49	12.17	0.317	0.06524	2.08176
USB1	0.005609	10.29	9.971	0.3167	0.0584	2.25111
CTU2	0.0411	6.153	5.836	0.3165	0.1065	1.38616
GJB3	0.011937	9.44	9.123	0.3163	0.07233	1.9231
ICAM2	0.001083	0.9728	0.657	0.3159	0.03746	2.96537
GJB6	0.047704	4.671	4.355	0.3158	0.1119	1.32145
RASAL1	0.007834	4.04	3.724	0.3157	0.06394	2.10602
IDI1	0.002769	11.03	10.72	0.3156	0.048	2.55768
FUT2	0.01013	7.703	7.388	0.3153	0.06874	1.99439
LAMB3	0.014784	14.06	13.74	0.3153	0.0768	1.83021
LDLR	0.005055	12.36	12.05	0.314	0.05627	2.29628
USP54	0.003388	8.771	8.459	0.3127	0.05022	2.47006
TUBB2A	0.010032	7.787	7.476	0.3116	0.06774	1.99861
CCNJ	0.031863	7.326	7.015	0.3109	0.09613	1.49671
HDGF	0.00083	13.03	12.72	0.3109	0.03439	3.08092
HPCAL1	0.03143	7.203	6.892	0.3105	0.09559	1.50266
ST3GAL5	0.009348	7.95	7.64	0.3096	0.06595	2.02928
CYP2D7P1	0.004566	3.7	3.392	0.3085	0.05375	2.34046
FAM57A	0.015497	9.105	8.797	0.3084	0.07618	1.80975
CDC25B	0.003572	9.147	8.838	0.3082	0.05022	2.44709
RANGAP1	0.035781	10.7	10.39	0.3074	0.09876	1.44635
UBE2L6	0.010182	9.436	9.13	0.3069	0.067	1.99217
SERPINB8	0.004577	8.922	8.616	0.3057	0.0533	2.33942
CDCP1	0.002508	11.52	11.21	0.3055	0.04524	2.60067
TGFA	0.026541	10.13	9.83	0.304	0.08863	1.57608
FHDC1	0.029192	8.172	7.868	0.3038	0.09132	1.53474
HAS3	0.001638	10.65	10.35	0.3038	0.04016	2.78569
AFAP1L1	0.001705	8.292	7.989	0.3033	0.04053	2.76828
CDK11A	0.011099	6.952	6.65	0.3021	0.06762	1.95472
HK2	0.000486	10.01	9.713	0.3012	0.029	3.31336
LYN	0.008099	9.164	8.864	0.2999	0.06132	2.09157
MPV17L2	0.042511	8.224	7.925	0.2998	0.1021	1.3715
FLNB	0.005341	14.07	13.77	0.2996	0.0545	2.27238
DUSP1	0.023544	10.7	10.4	0.2975	0.08353	1.62812
PPP1R15A	0.013609	10.86	10.57	0.2973	0.07065	1.86617
ARG2	0.032568	6.966	6.669	0.2968	0.09243	1.48721
IFI27L1	0.003813	7.275	6.978	0.2966	0.04919	2.41873
LOC100652739	0.007536	1.519	1.223	0.2961	0.05932	2.12286
COL12A1	0.023912	10.64	10.35	0.2956	0.08338	1.62138
KPTN	0.04471	6.571	6.276	0.2953	0.1023	1.3496
GBP1	0.044458	7.772	7.477	0.2951	0.102	1.35205
THAP7-AS1	0.025418	5.075	4.78	0.2949	0.08482	1.59486
SDC4	0.032519	12.04	11.75	0.2942	0.09158	1.48786
ADAMTSL4	0.037805	8.121	7.827	0.2941	0.09624	1.42245
ERRFI1	0.018537	11.01	10.72	0.2935	0.07653	1.73196
DUSP5	0.011409	8.018	7.725	0.2933	0.06619	1.94275
RNMTL1	0.046248	6.471	6.179	0.2922	0.1024	1.33491
B4GALT2	0.017278	9.682	9.391	0.2914	0.07438	1.76251
PCNA-AS1	0.015355	0.8848	0.5934	0.2914	0.07177	1.81375
RRP1	0.002932	8.39	8.1	0.29	0.0448	2.53284
CISD1	0.046522	8.023	7.733	0.2899	0.1018	1.33234
NLRP1	0.006086	9.492	9.202	0.2896	0.05464	2.21567
TUBB	0.020951	13.7	13.41	0.2888	0.07819	1.6788
TINF2	0.030363	10.09	9.8	0.2886	0.08786	1.51766
PSME2	0.035537	10.11	9.824	0.2882	0.09239	1.44932
MVB12A	0.00214	7.319	7.032	0.2873	0.04078	2.66959
PNMA3	0.003162	1.495	1.209	0.2868	0.04521	2.50004
TICAM1	0.027947	9.429	9.142	0.2865	0.08492	1.55366
ULBP2	0.01331	7.711	7.425	0.2863	0.0676	1.87582
ISG20L2	0.013023	9.496	9.21	0.2862	0.06712	1.88529
RAB11FIP1	0.016187	10.93	10.64	0.2859	0.07155	1.79083
C1orf74	0.012669	8.833	8.548	0.2855	0.06642	1.89726
TMEM51	0.012392	8.322	8.038	0.2848	0.06583	1.90686
UFD1L	0.033318	10.29	10.01	0.2838	0.08904	1.47732
TAGLN	0.006731	6.121	5.837	0.2837	0.05505	2.17192
TRIM14	0.003932	9.413	9.13	0.2831	0.04735	2.40539
GNA12	0.036804	9.564	9.281	0.283	0.09177	1.4341
C2CD4A	0.036167	2.095	1.812	0.2829	0.09122	1.44169
TAF5	0.043986	6.551	6.268	0.2829	0.09745	1.35669
AIM1L	0.046246	8.785	8.502	0.2827	0.0991	1.33493
TSEN54	0.047517	6.821	6.54	0.2808	0.09934	1.32315
ENO2	0.025813	8.833	8.553	0.2806	0.0811	1.58816
DGKG	0.016397	3.987	3.707	0.28	0.07035	1.78524
SRM	0.024584	8.877	8.597	0.2799	0.07965	1.60935
CIDECP	0.014192	6.052	5.773	0.2795	0.06725	1.84796
ANXA8L2	0.026706	9.328	9.05	0.278	0.08121	1.57339
HMOX2	0.010648	10.69	10.41	0.2777	0.06143	1.97273
LAP3	0.029669	9.554	9.276	0.2773	0.08379	1.5277
NDRG2	0.023662	8.924	8.647	0.2763	0.07768	1.62595
TPCN1	0.017954	9.473	9.198	0.2759	0.07126	1.74584
PQBP1	0.048051	8.985	8.71	0.2751	0.0977	1.3183
ARNTL2	0.031707	9.628	9.353	0.275	0.08489	1.49884
CSNK1E	0.007006	10.64	10.36	0.2745	0.05388	2.15453
B4GALT1	0.001913	13.01	12.73	0.2735	0.03768	2.71829
PPFIA4	0.029453	7.769	7.496	0.273	0.0823	1.53087
PRDM6	4.8e-05	1.553	1.28	0.2729	0.01462	4.31876
SH3KBP1	0.020859	10.57	10.3	0.2728	0.07376	1.68071
KCTD12	0.040595	9.343	9.071	0.2725	0.09134	1.39153
POLR3E	0.008789	8.641	8.368	0.2725	0.05703	2.05606
ANXA1	0.021135	14.08	13.81	0.2724	0.07394	1.675
PCDHGA12	0.038302	3.395	3.123	0.2721	0.08943	1.41678
PLEK2	0.023624	9.732	9.46	0.272	0.07645	1.62665
E2F4	0.013435	9.658	9.386	0.2716	0.0643	1.87176
POLB	0.041537	8.862	8.591	0.271	0.09153	1.38156
WDR74	0.038149	8.286	8.016	0.2705	0.0888	1.41852
SMAD3	0.009973	11.87	11.6	0.2704	0.05869	2.00117
MEG3	0.047081	8.826	8.555	0.2703	0.09532	1.32715
PWP2	0.010392	8.875	8.605	0.2702	0.05934	1.9833
TUBG1	0.032391	10.12	9.851	0.2698	0.08388	1.48958
PDIA5	0.000413	8.75	8.481	0.2694	0.02488	3.38405
HMGCS1	0.031626	11.76	11.49	0.2686	0.08286	1.49996
PCSK9	0.016986	8.898	8.629	0.2686	0.06821	1.76991
LAMC2	0.00789	15.69	15.43	0.2684	0.05448	2.10292
CCT5	0.027637	12.62	12.35	0.2679	0.07913	1.55851
VARS	0.017841	10.03	9.764	0.2679	0.06906	1.74858
DAPP1	0.001648	8.826	8.558	0.2678	0.03546	2.78304
RBFA	0.00085	8.05	7.782	0.2678	0.02981	3.07058
MTSS1	0.000304	10.05	9.78	0.2671	0.02282	3.51713
DFFB	0.038712	6.452	6.186	0.2668	0.088	1.41215
SHB	0.008651	9.24	8.973	0.2665	0.05552	2.06293
LINC00242	0.014153	1.717	1.451	0.2662	0.064	1.84915
IL36RN	0.049904	5.201	4.936	0.2652	0.09544	1.30186
ING5	0.018361	7.737	7.472	0.2652	0.06895	1.7361
ANXA6	0.033864	9.894	9.629	0.2651	0.08362	1.47026
KCTD13	0.041564	7.804	7.539	0.2651	0.08955	1.38128
SNHG15	0.026191	6.68	6.415	0.2646	0.07683	1.58185
NPHP4	0.044529	7.033	6.769	0.2639	0.0913	1.35136
FAM211B	0.048105	5.574	5.311	0.263	0.09346	1.31781
ARHGEF2	0.00331	9.802	9.539	0.2627	0.04193	2.48017
ZNF141	0.027582	5.035	4.773	0.2625	0.07747	1.55937
LIPG	0.036037	8.786	8.524	0.2618	0.08431	1.44325
MAOA	0.02665	10.39	10.13	0.2611	0.07621	1.5743
TRIM21	0.045334	9.206	8.945	0.2611	0.09088	1.34358
C7orf43	0.04367	7.596	7.335	0.2605	0.08952	1.35982
CTPS1	0.005215	10.27	10	0.2605	0.04708	2.28275
ADAM19	0.017076	9.596	9.336	0.2595	0.066	1.76761
SLC44A4	0.000389	7.219	6.96	0.2586	0.02351	3.41005
ENTPD3	0.00813	8.791	8.533	0.2575	0.05271	2.08991
PPIF	0.007611	9.28	9.023	0.2574	0.0517	2.11856
TFPI2	0.002265	10.45	10.19	0.2572	0.03706	2.64493
ALAS1	0.022133	9.442	9.186	0.2568	0.07073	1.65496
CSRP1	0.012064	10.59	10.34	0.2568	0.05891	1.91851
LIG3	0.041638	8.833	8.576	0.2567	0.08678	1.38051
CEBPB	0.039493	8.796	8.54	0.2566	0.0852	1.40348
TNIP2	0.043783	8.532	8.276	0.2561	0.08808	1.35869
KLHL18	0.032439	8.859	8.603	0.2559	0.07959	1.48893
GTPBP2	0.007632	10.3	10.05	0.2555	0.05137	2.11736
NCOA7	0.012993	9.306	9.051	0.2551	0.05979	1.88629
ARRDC2	0.043969	7.967	7.712	0.2548	0.08776	1.35685
IRF1	0.035142	8.521	8.266	0.2546	0.08131	1.45417
PSTPIP2	0.007684	8.402	8.147	0.2542	0.05121	2.11441
FNDC3B	0.030458	11.33	11.07	0.254	0.0774	1.5163
GBGT1	0.035317	5.605	5.352	0.2539	0.08121	1.45202
ATP1B1	0.008794	10.89	10.63	0.2535	0.05306	2.05581
EXOSC1	0.01122	7.682	7.429	0.2533	0.05689	1.95001
NUAK2	0.023814	8.852	8.599	0.2532	0.07133	1.62317
LETM1	0.004054	9.956	9.703	0.2529	0.04265	2.39212
NECAP2	0.014272	9.779	9.527	0.2526	0.06087	1.84552
HIVEP2	0.003367	9.636	9.383	0.2523	0.04045	2.47276
LTBP2	0.017078	10.86	10.6	0.2523	0.06418	1.76756
STK10	0.038682	9.857	9.605	0.2518	0.08303	1.41249
GTF2IRD1P1	0.014371	1.175	0.9229	0.2517	0.0608	1.84251
TAL2	0.009332	1.159	0.9076	0.2517	0.05359	2.03003
FSTL3	0.036669	10.94	10.69	0.2515	0.08148	1.4357
TRIM25	0.010187	10.35	10.1	0.2508	0.05476	1.99195
ZNF276	0.0489	7.944	7.694	0.25	0.08935	1.31069
CARHSP1	0.021854	9.003	8.753	0.2497	0.0685	1.66047
XRCC1	0.026106	8.502	8.252	0.2492	0.07228	1.58326
MYC	0.017652	11.66	11.41	0.2491	0.064	1.75321
TOR1B	0.001742	9.027	8.778	0.2491	0.03348	2.75895
TTC9	0.011717	9.871	9.622	0.2491	0.05665	1.93118
ELOVL1	0.013947	10.54	10.29	0.2488	0.05956	1.85552
CCIN	0.009852	0.8614	0.6133	0.2481	0.05365	2.00648
PLEKHO2	0.032515	7.531	7.283	0.2478	0.07714	1.48792
SDR16C5	0.00289	5.286	5.039	0.2476	0.03809	2.5391
LOC100506233	0.020046	6.127	5.88	0.2471	0.066	1.69797
NBPF15	0.030667	5.998	5.751	0.2471	0.07546	1.51333
MST1R	0.047115	8.754	8.507	0.2469	0.08708	1.32684
RHBDL2	0.02364	8.606	8.361	0.2452	0.06894	1.62635
SQLE	0.020152	10.89	10.64	0.245	0.06553	1.69568
SYDE1	0.030188	6.988	6.743	0.2449	0.07443	1.52017
FERMT1	0.040219	10.54	10.29	0.2446	0.08171	1.39557
MOGS	0.011146	9.953	9.709	0.2438	0.05464	1.95288
THBS3	0.043264	8.399	8.155	0.2438	0.08351	1.36387
TRMU	0.004313	7.085	6.841	0.2437	0.04181	2.36522
TRIM16	0.014899	10.87	10.63	0.2433	0.05939	1.82684
UPP1	0.014144	9.992	9.75	0.2422	0.05822	1.84943
FN1	0.048126	16.44	16.2	0.2417	0.08588	1.31762
SLC4A11	0.014301	8.631	8.39	0.2409	0.05809	1.84463
MRPL12	0.011604	8.675	8.435	0.2402	0.05446	1.93539
AFAP1	0.000779	9.991	9.751	0.24	0.02612	3.10846
PARP14	0.002908	9.957	9.717	0.24	0.03699	2.53641
MLLT11	0.022362	10.05	9.812	0.2399	0.06628	1.65049
MAST4	0.008075	10.04	9.804	0.2391	0.04885	2.09286
UCK2	0.016265	9.578	9.34	0.2388	0.05986	1.78875
CTSC	0.0009	11.26	11.02	0.2384	0.02694	3.04576
AHCYL2	0.004256	8.631	8.393	0.2383	0.04072	2.371
SH3PXD2B	0.004582	10.72	10.49	0.2369	0.04131	2.33894
SAT1	0.011723	13.65	13.41	0.2366	0.05381	1.93096
ZFHX2	0.045614	6.471	6.235	0.2363	0.08241	1.3409
DCBLD1	0.032383	9.14	8.905	0.2353	0.07314	1.48968
STK40	0.029512	7.772	7.536	0.2353	0.07098	1.53
TMEM147	0.017827	8.981	8.745	0.2352	0.06061	1.74892
ZNF876P	0.008485	1.951	1.717	0.2348	0.04865	2.07135
SNORA1	0.04192	1.266	1.032	0.2344	0.07944	1.37758
IFNGR2	0.043107	9.837	9.604	0.2337	0.07995	1.36545
TNNT1	0.004492	8.105	7.871	0.2335	0.0405	2.34756
KIRREL	0.003558	9.04	8.808	0.2324	0.03782	2.44879
ARF4	0.015233	10.67	10.44	0.2323	0.05709	1.81721
HDAC9	0.025754	7.953	7.721	0.2322	0.06707	1.58916
PIK3CD	0.00949	8.398	8.166	0.2318	0.04959	2.02273
FLII	0.019246	11.72	11.49	0.2307	0.06084	1.71566
KIAA0100	0.030221	11.81	11.58	0.2305	0.07007	1.51969
PFDN6	0.045827	9.934	9.704	0.2302	0.08042	1.33888
CA2	0.020967	7.85	7.62	0.2296	0.06216	1.67846
MYO10	0.016086	11.86	11.63	0.2296	0.05736	1.79355
HDAC4	0.018929	6.73	6.501	0.2295	0.06021	1.72287
ZNF582	0.04089	4.16	3.931	0.2294	0.07707	1.38838
NAGK	0.020098	9.498	9.27	0.2289	0.06118	1.69685
COPG1	0.015064	10.94	10.71	0.2285	0.05597	1.82206
MARCKSL1	0.014309	10.08	9.855	0.2283	0.05508	1.84439
LSS	0.012453	10.95	10.73	0.2275	0.05267	1.90473
ATF4	0.049178	11.74	11.51	0.2274	0.08142	1.30823
PPP1R3B	0.043389	8.154	7.927	0.2271	0.07786	1.36262
PRKAR1B	0.017314	7.854	7.627	0.227	0.05797	1.7616
MICA	0.023661	9.851	9.626	0.226	0.06353	1.62597
TUFM	0.009006	11.36	11.14	0.225	0.04741	2.04547
SLFN5	0.000286	10.38	10.16	0.2249	0.01891	3.54363
NOP2	0.001983	9.92	9.695	0.2248	0.03127	2.70268
WRAP53	0.036794	7.219	6.994	0.2244	0.07278	1.43422
RABGGTA	0.036944	8.9	8.675	0.2241	0.07276	1.43246
BTG1	0.002602	10.36	10.14	0.2237	0.03346	2.58469
SIPA1L1	0.020895	10.65	10.43	0.2237	0.06052	1.67996
ZBTB25	0.025472	6.159	5.936	0.2235	0.06431	1.59394
N4BP1	0.017958	10.22	9.993	0.2228	0.05755	1.74574
ACLY	0.013137	12.89	12.67	0.2222	0.05227	1.8815
NAA10	0.019355	9.723	9.501	0.2221	0.05868	1.71321
DDR1	0.045102	12.97	12.75	0.222	0.07715	1.3458
USP35	0.018612	8.013	7.791	0.2218	0.0579	1.73021
CD40	0.011236	6.619	6.398	0.2212	0.04969	1.94939
KIF3C	0.024262	10.16	9.942	0.221	0.06264	1.61507
TNFAIP1	0.006605	10.69	10.47	0.221	0.04267	2.18013
FYN	0.023546	7.697	7.476	0.2206	0.06192	1.62808
TAP2	0.004131	9.568	9.348	0.2206	0.0374	2.38394
INO80C	0.030771	7.745	7.525	0.22	0.06727	1.51186
PXDN	0.018528	11.38	11.16	0.22	0.05736	1.73217
TIMM22	0.047201	9.306	9.086	0.2198	0.0776	1.32605
HDAC7	0.010809	9.703	9.484	0.2194	0.04873	1.96621
AKAP12	0.027976	10.05	9.83	0.2193	0.06503	1.55321
GRHL1	0.003486	8.601	8.382	0.2193	0.0355	2.45767
ARHGEF5	0.042746	8.71	8.492	0.2186	0.07458	1.3691
DHRS1	0.024026	8.803	8.585	0.2184	0.06172	1.61932
OGDH	0.017654	11.29	11.08	0.2177	0.05594	1.75316
STAT2	0.023813	10.54	10.32	0.2175	0.06127	1.62319
PPP4R1	0.040477	11.17	10.95	0.2173	0.07276	1.39279
CNTNAP3B	0.008201	5.588	5.372	0.2164	0.0444	2.08613
HMGB3	0.016512	12.01	11.79	0.2164	0.05448	1.7822
CCT7	0.036774	12.46	12.25	0.2148	0.06966	1.43446
PSMD2	0.043669	12.5	12.29	0.2145	0.07371	1.35983
SLC25A23	0.047225	9.781	9.567	0.2138	0.07547	1.32583
ST3GAL4	0.048524	7.566	7.353	0.2136	0.07614	1.31404
ARMC9	0.028157	8.011	7.797	0.2132	0.06334	1.55041
OSMR	0.032725	10.91	10.7	0.2128	0.06639	1.48512
CHCHD4	0.021902	7.917	7.704	0.2125	0.05833	1.65952
AGO2	0.021045	8.104	7.892	0.212	0.05749	1.67685
LOC654433	0.027507	6.854	6.642	0.212	0.06252	1.56056
ASB6	0.026582	8.824	8.612	0.2117	0.06176	1.57541
RBMS2	0.046107	11.12	10.91	0.2117	0.07411	1.33623
FANCA	0.012491	6.951	6.74	0.2107	0.04883	1.9034
HARS	0.022859	10.08	9.869	0.2107	0.05861	1.64094
DNHD1	0.045459	7.453	7.243	0.2106	0.07336	1.34238
CORO2A	0.015759	9.376	9.166	0.2104	0.05224	1.80247
NOP14	0.03482	9.914	9.704	0.2101	0.06691	1.45817
TCEB3	0.014618	10.21	10	0.2098	0.05094	1.83511
FAM50A	0.002827	10.44	10.23	0.2095	0.03204	2.54867
LOC100287314	0.018285	6.735	6.527	0.2086	0.05417	1.73791
PEAR1	0.002305	7.697	7.488	0.2085	0.03019	2.63733
CLDN1	0.017865	11.61	11.4	0.2084	0.05373	1.748
PRR3	0.023478	6.678	6.469	0.2084	0.05845	1.62934
NS3BP	0.044234	3.997	3.789	0.2077	0.0717	1.35424
PNP	0.02654	10.66	10.45	0.2071	0.0604	1.5761
UPK1B	0.043839	10.34	10.13	0.207	0.07123	1.35814
MYO1C	0.03487	11.83	11.62	0.2068	0.06588	1.45755
STAG3L3	0.037453	7.109	6.903	0.2068	0.06745	1.42651
MARCH2	0.041599	7.088	6.882	0.2061	0.06965	1.38092
CRY1	0.025463	6.961	6.755	0.2053	0.05908	1.59409
CYR61	0.030369	10.88	10.67	0.2052	0.06249	1.51757
PSMC3	0.019376	10.13	9.922	0.2052	0.05423	1.71274
PPP2R1A	0.030321	11.13	10.92	0.204	0.06207	1.51826
NIPAL4	0.020723	9.29	9.087	0.2029	0.05475	1.68355
EIF2B4	0.041976	9.697	9.495	0.2028	0.06876	1.377
MYO1B	0.014109	13.09	12.89	0.2026	0.04866	1.8505
SRSF9	0.018924	10.23	10.03	0.2026	0.05317	1.72299
TMEM189	0.033135	10.63	10.42	0.2026	0.06347	1.47971
ABCG1	0.030216	7.94	7.738	0.2024	0.0615	1.51976
JMJD6	0.017559	8.762	8.56	0.2024	0.05192	1.7555
MSN	0.030513	13.92	13.72	0.2021	0.06162	1.51552
METTL22	0.007549	7.198	6.996	0.2018	0.04045	2.12211
SEC13	0.027698	10.45	10.25	0.2018	0.05965	1.55755
DPP9	0.043834	10.72	10.52	0.2016	0.06936	1.35819
RHOC	0.015182	12.11	11.91	0.2009	0.04932	1.81867
THOP1	0.025112	8.647	8.446	0.2009	0.05755	1.60012
PLEKHO1	0.026583	5.971	5.77	0.2007	0.05856	1.5754
MAP2K1	0.0033	9.853	9.653	0.2004	0.03196	2.48149
DEDD2	0.044578	8.426	8.227	0.1993	0.06898	1.35088
GAB2	0.044334	8.153	7.954	0.1992	0.06881	1.35326
SHMT2	0.020639	10.29	10.1	0.1989	0.05361	1.68531
BCL7B	0.03791	8.901	8.702	0.1988	0.0651	1.42125
PMPCA	0.0314	9.722	9.524	0.1985	0.06108	1.50307
WDR55	0.032325	9.085	8.886	0.1985	0.06166	1.49046
FAM214B	0.021776	9.731	9.533	0.198	0.05424	1.66202
RPL22	0.036705	12.16	11.97	0.1979	0.06412	1.43527
DDX41	0.027452	10.14	9.938	0.1976	0.05824	1.56143
NARS2	0.014209	7.31	7.113	0.1975	0.04754	1.84744
TFPT	0.022225	7.227	7.03	0.1971	0.05434	1.65316
HYOU1	0.014762	11.67	11.47	0.1961	0.04774	1.83085
ASMTL	0.004223	7.661	7.465	0.196	0.03342	2.37438
SMIM12	0.021813	9.273	9.077	0.196	0.05372	1.66128
PAF1	0.03085	10.66	10.47	0.1958	0.05991	1.51074
LIPH	0.028045	7.941	7.745	0.1956	0.05805	1.55214
ASCC2	0.035737	9.865	9.67	0.1951	0.06266	1.44688
CDK5RAP1	0.029079	8.474	8.279	0.1951	0.05857	1.53642
IDH3B	0.020059	9.919	9.724	0.1951	0.05212	1.69769
AIFM2	0.020119	7.072	6.878	0.1939	0.05184	1.69639
DAXX	0.020946	9.464	9.27	0.1938	0.05246	1.6789
TATDN2	0.034093	9.073	8.879	0.1937	0.06125	1.46733
FARP2	0.048787	7.908	7.715	0.193	0.06893	1.3117
PGBD5	0.040188	6.727	6.534	0.193	0.06445	1.3959
FBXL12	0.039368	7.278	7.085	0.1928	0.06394	1.40486
AKR1B1	0.036607	10.58	10.38	0.1923	0.06225	1.43644
FHL3	0.017091	7.242	7.05	0.1922	0.0489	1.76723
HDAC3	0.03837	9.622	9.43	0.192	0.06312	1.41601
SNRPD3	0.038564	11.77	11.58	0.1918	0.06319	1.41382
MOCOS	0.047072	7.174	6.983	0.1917	0.06761	1.32724
AHSA1	0.028947	11.54	11.35	0.1904	0.05708	1.5384
CPPED1	0.030827	8.486	8.295	0.1903	0.05823	1.51107
TENM2	0.013201	10.45	10.26	0.1897	0.04468	1.87939
COTL1	0.03628	11.51	11.32	0.1896	0.06118	1.44033
SPAG7	0.013375	9.558	9.37	0.1888	0.04463	1.87371
WASF1	0.01275	8.348	8.16	0.188	0.04382	1.89449
C12orf44	0.048826	8.684	8.496	0.1879	0.06713	1.31135
NUDC	0.0222	10.79	10.61	0.1878	0.05176	1.65365
ATG4B	0.047875	9.31	9.123	0.1874	0.06647	1.31989
SLC12A4	0.039581	9.657	9.469	0.1873	0.06225	1.40251
CRYBB2P1	0.030511	7.869	7.684	0.1848	0.05634	1.51554
GMPPA	0.044055	8.664	8.48	0.1847	0.06366	1.356
DDX23	0.010089	10.92	10.73	0.1846	0.0402	1.99615
GRPEL2	0.00543	7.461	7.276	0.1844	0.03371	2.2652
WTAP	0.01346	9.486	9.303	0.1832	0.04338	1.87095
OSBPL2	0.035588	9.85	9.668	0.1821	0.05839	1.4487
PSMD8	0.034637	11.47	11.28	0.181	0.05751	1.46046
SP100	0.006161	10.14	9.955	0.1806	0.0342	2.21035
YKT6	0.035023	10.92	10.74	0.1805	0.05759	1.45565
GPR161	0.044244	8.629	8.449	0.1804	0.06228	1.35415
DAZAP1	0.011815	10.58	10.4	0.1801	0.04106	1.92757
ISCA1	0.027865	8.247	8.067	0.18	0.0533	1.55494
ZNFX1	0.028864	10.89	10.71	0.1797	0.05381	1.53964
CCRN4L	0.019118	7.431	7.252	0.1787	0.04703	1.71856
SLC7A1	0.00698	10.25	10.07	0.1787	0.03503	2.15614
TNFRSF10B	0.015069	11.84	11.66	0.1785	0.04372	1.82192
CYLD	0.005334	9.167	8.989	0.1781	0.03238	2.27295
GOT2	0.015237	11.08	10.91	0.1778	0.04369	1.8171
STIP1	0.038767	11.89	11.72	0.1778	0.05866	1.41154
SDHB	0.017824	10.05	9.873	0.1773	0.04567	1.74899
SLC5A5	0.034914	1.541	1.364	0.1772	0.05647	1.457
GCN1L1	0.014885	11.25	11.07	0.1763	0.04303	1.82725
ABCF2	0.024921	10.25	10.08	0.1761	0.05032	1.60343
CLIC1	0.041464	12.36	12.19	0.1757	0.05933	1.38233
ABTB2	0.013584	7.574	7.399	0.1751	0.04159	1.86697
CD2BP2	0.045499	10.5	10.33	0.1751	0.06102	1.342
GINS3	0.00181	6.909	6.734	0.1751	0.02378	2.74232
TAGLN2	0.030726	13.58	13.41	0.1748	0.05342	1.51249
TRIM11	0.003633	8.692	8.518	0.1745	0.02856	2.43973
LAS1L	0.017537	9.562	9.387	0.1743	0.0447	1.75604
TGIF2	0.016643	8.415	8.241	0.1742	0.04396	1.77877
ARHGAP17	0.017946	9.437	9.264	0.1737	0.04484	1.74603
MDH2	0.033749	11.02	10.84	0.1733	0.05462	1.47174
THBS1	0.036576	13.86	13.69	0.1731	0.05602	1.4368
ZNF622	0.029639	8.665	8.492	0.173	0.05227	1.52814
TRIO	0.005902	11.08	10.91	0.1728	0.03232	2.229
RRBP1	0.031532	11.29	11.12	0.1723	0.05311	1.50125
EIF4G1	0.038149	13.42	13.25	0.1722	0.05652	1.41852
AP3D1	0.029791	11.29	11.11	0.1719	0.05201	1.52591
SLC9A7	0.002111	9.314	9.143	0.1718	0.02429	2.67551
BCAR3	0.018671	9.869	9.697	0.1714	0.04479	1.72883
DHDDS	0.00482	9.195	9.024	0.1713	0.03029	2.31695
NSFL1C	0.005717	10.54	10.37	0.1709	0.03169	2.24283
PTMA	0.0407	12.95	12.78	0.1704	0.05715	1.39041
CDK16	0.029653	10.65	10.48	0.1701	0.0514	1.52793
LOC100128338	0.005394	7.417	7.247	0.1697	0.03097	2.26809
PREX1	0.016975	3.718	3.55	0.1688	0.04286	1.77019
SRI	0.000968	10.15	9.986	0.1687	0.01943	3.01412
IWS1	0.010426	10.78	10.61	0.1686	0.03706	1.98188
ATP5G2	0.040794	10.43	10.27	0.1685	0.05656	1.3894
FAM118B	0.049522	8.067	7.898	0.1685	0.06048	1.3052
LRRC59	0.026533	11.42	11.25	0.1684	0.04911	1.57621
AK1	0.046902	8.945	8.777	0.1679	0.05915	1.32881
MRPL32	0.031182	9.744	9.576	0.1678	0.05152	1.5061
PA2G4	0.014521	11.97	11.8	0.1677	0.04064	1.838
NRF1	0.028873	7.088	6.92	0.1674	0.05014	1.53951
PDCD11	0.019432	10.47	10.3	0.1669	0.04416	1.71148
CYP27C1	0.004165	6.738	6.571	0.1667	0.02831	2.38038
TRIM27	0.03462	9.301	9.135	0.1661	0.05277	1.46067
OSCP1	0.045644	6.33	6.164	0.1657	0.0578	1.34062
ARAP3	0.03667	8.728	8.563	0.1652	0.05351	1.43569
GOLGA3	0.013969	10.35	10.18	0.1649	0.0395	1.85483
MTHFD1L	0.008853	9.129	8.965	0.1645	0.0345	2.05291
PTHLH	0.036786	12.86	12.7	0.1633	0.05294	1.43432
SLC9A8	0.033444	8.003	7.84	0.1628	0.05115	1.47568
RRS1	0.00358	9.244	9.082	0.1621	0.02642	2.44612
IRGQ	0.040365	9.482	9.321	0.1614	0.054	1.394
NMNAT1	0.027913	8.442	8.28	0.1613	0.04781	1.55419
CLK3	0.006997	9.797	9.636	0.1608	0.03154	2.15509
POLG	0.015233	9.917	9.757	0.1603	0.03938	1.81721
ARHGEF28	0.039162	10.22	10.06	0.1602	0.05304	1.40714
CUX2	0.040051	5.805	5.645	0.1598	0.05331	1.39739
VPS18	0.025248	9.175	9.015	0.1597	0.04582	1.59777
KNSTRN	0.041077	8.513	8.353	0.1595	0.05368	1.3864
YWHAG	0.014103	11.91	11.75	0.1594	0.03828	1.85069
ADPGK	0.012482	9.624	9.465	0.159	0.03683	1.90372
COX4I1	0.011953	11.33	11.17	0.1586	0.03627	1.92252
CRCP	0.000316	8.92	8.761	0.1582	0.01364	3.50031
KIAA1191	0.008153	10.62	10.47	0.1578	0.03234	2.08868
MED24	0.039105	9.672	9.515	0.1574	0.05209	1.40777
NAGS	0.045709	5.615	5.458	0.1567	0.05469	1.34
HECTD3	0.011926	9.766	9.609	0.1566	0.0358	1.92351
SARS	0.049753	11.58	11.42	0.1565	0.05627	1.30318
TGFBR2	0.036195	12.1	11.94	0.1565	0.05047	1.44135
TBC1D10B	0.035227	9.273	9.117	0.1561	0.0499	1.45312
PMEPA1	0.009417	11.74	11.59	0.156	0.0333	2.02609
SRC	0.023654	11	10.85	0.1557	0.04377	1.6261
AGPAT6	0.009355	10.36	10.21	0.1554	0.0331	2.02896
CANT1	0.013505	9.924	9.77	0.1549	0.03672	1.86951
GIT2	0.012887	9.427	9.273	0.1537	0.03595	1.88985
FOXA1	0.008126	9.242	9.088	0.1536	0.03144	2.09012
TRIM65	0.041581	8.622	8.468	0.1536	0.0519	1.38111
BHLHE40	0.006691	12.79	12.64	0.1524	0.02952	2.17451
RBMX2	0.040411	8.996	8.844	0.1523	0.05095	1.3935
IGFBP4	0.023711	11.02	10.87	0.1522	0.04282	1.62505
DESI1	0.044282	10.06	9.904	0.1514	0.05227	1.35377
GEMIN8	0.026182	7.117	6.966	0.1513	0.04393	1.582
RPS11	0.03213	14.2	14.05	0.1511	0.04685	1.49309
CLCN6	0.012653	7.934	7.783	0.151	0.03512	1.89781
GTF2E2	0.043354	9.433	9.282	0.1509	0.05173	1.36297
MAPKAPK5	0.014888	8.444	8.293	0.1509	0.03684	1.82716
SMPD2	0.005767	6.8	6.649	0.1509	0.02804	2.23905
AMIGO2	0.031584	10.36	10.21	0.1508	0.04649	1.50053
PKM	0.014391	15.93	15.78	0.1508	0.03643	1.84191
TMEM164	0.01045	9.608	9.457	0.1506	0.03312	1.98088
TFE3	0.008711	10.31	10.16	0.1505	0.03142	2.05993
TCF20	0.046038	10.25	10.1	0.1504	0.05265	1.33688
DNAJA3	0.018914	9.482	9.332	0.1496	0.03925	1.72322
PES1	0.030138	10.47	10.32	0.1486	0.04514	1.52089
ANKRD13B	0.037528	7.475	7.327	0.148	0.04832	1.42564
CYB5R1	0.021741	10.08	9.928	0.148	0.04054	1.66272
RINL	0.002153	6.229	6.081	0.148	0.02105	2.66696
ABCF1	0.04823	10.51	10.36	0.1478	0.05256	1.31668
GRB10	0.040889	9.037	8.889	0.1478	0.04965	1.38839
RNF4	0.005137	10.13	9.985	0.1478	0.0266	2.28929
MLL4	0.038201	9.355	9.208	0.1472	0.04833	1.41793
GALNT6	0.016394	8.412	8.266	0.1469	0.0369	1.78532
IL4R	0.037985	10.86	10.71	0.1464	0.04797	1.42039
CLPTM1L	0.016724	10.03	9.882	0.1463	0.03698	1.77666
PLAGL2	0.000474	8.911	8.766	0.1455	0.01392	3.32422
RBM19	0.046588	8.832	8.687	0.1455	0.05114	1.33173
SEC24C	0.024743	11.41	11.26	0.1455	0.04148	1.60655
TM9SF1	0.011965	9.52	9.375	0.1455	0.0333	1.92209
HM13	0.01557	11.13	10.99	0.1453	0.03594	1.80771
SLC35E1	0.026385	9.906	9.761	0.145	0.04219	1.57864
SPATA7	0.000282	6.605	6.46	0.145	0.01214	3.54975
USP6NL	0.020104	7.988	7.843	0.145	0.03875	1.69672
PSMD3	0.01924	10.95	10.81	0.1449	0.0382	1.71579
PCGF3	0.010162	9.752	9.607	0.1448	0.03161	1.99302
FAT1	0.016473	13.3	13.16	0.1446	0.03639	1.78323
SPINK6	0.005607	0.6712	0.5269	0.1443	0.02661	2.25127
MARS	0.007664	10.56	10.42	0.1442	0.02902	2.11554
HN1	0.041392	11.55	11.4	0.1439	0.04856	1.38308
XPO6	0.010862	10.21	10.07	0.1434	0.0319	1.96409
PSMC4	0.009889	10.2	10.06	0.1427	0.03088	2.00485
KRTAP3-1	0.02345	0.8657	0.7232	0.1426	0.03998	1.62986
DAB2	0.046547	8.426	8.283	0.1425	0.05006	1.33211
FGD6	0.016452	9.911	9.769	0.1425	0.03584	1.78378
UBA1	0.045534	12.61	12.46	0.1425	0.04967	1.34166
MRPS25	0.017282	8.912	8.769	0.1424	0.03636	1.76241
ZFYVE27	0.03922	8.38	8.238	0.1423	0.04716	1.40649
RNF167	0.044006	10.57	10.43	0.142	0.04893	1.35649
GORASP1	0.017883	9.164	9.022	0.1419	0.03659	1.74756
CKAP4	0.012219	11.49	11.34	0.1409	0.03245	1.91296
BRD9	0.034343	8.947	8.807	0.1401	0.04441	1.46416
ANKLE2	0.037023	10.52	10.38	0.1398	0.04544	1.43153
CECR5	0.029646	7.742	7.603	0.1381	0.04171	1.52803
ERCC3	0.021205	9.552	9.414	0.138	0.03749	1.67356
TXNDC11	0.014119	8.807	8.671	0.1366	0.03281	1.8502
RNF41	0.033791	8.804	8.668	0.1361	0.0429	1.4712
MAF1	0.042002	9.917	9.781	0.136	0.04611	1.37673
MPI	0.021908	9.172	9.037	0.1357	0.03726	1.6594
GPS2	0.048227	9.458	9.322	0.1355	0.04819	1.31671
STAT3	0.044883	11.02	10.88	0.1355	0.04699	1.34792
QARS	0.023058	10.7	10.56	0.135	0.03766	1.63718
SHROOM3	0.01546	9.118	8.983	0.1348	0.03327	1.81079
CMTM3	0.027376	8.371	8.237	0.1346	0.03964	1.56263
RNF114	0.00946	9.054	8.919	0.1346	0.02878	2.02411
SPTBN1	0.036559	13.73	13.6	0.1345	0.04351	1.43701
KLHL5	0.020493	10.76	10.63	0.1324	0.0356	1.68839
VCP	0.044306	12.71	12.57	0.1323	0.04568	1.35354
PSMG3	0.038106	8.189	8.057	0.1315	0.04316	1.41901
PDCD5	0.020821	10.05	9.919	0.1312	0.03544	1.6815
FTSJ3	0.041795	10.52	10.39	0.1305	0.04417	1.37888
STARD10	0.036378	8.313	8.183	0.1305	0.04217	1.43916
PDZD2	0.019869	6.954	6.824	0.1302	0.03468	1.70182
ARHGEF37	0.031526	9.576	9.446	0.1301	0.04008	1.50133
MYO5C	0.037606	8.604	8.474	0.13	0.04248	1.42474
CHMP7	0.023801	9.093	8.965	0.1281	0.03609	1.6234
PSMD7	0.034597	11.2	11.07	0.1281	0.04071	1.46096
COG8	0.009416	7.845	7.719	0.1267	0.02705	2.02613
DHX38	0.031262	10.4	10.27	0.1267	0.03895	1.50498
MRPL52	0.008507	8.732	8.607	0.1246	0.02584	2.07022
AFG3L1P	0.001233	7.833	7.708	0.1244	0.01526	2.90904
MYL12B	0.049105	12.66	12.53	0.1244	0.04453	1.30887
CD27-AS1	0.021383	6.024	5.9	0.1241	0.03382	1.66993
PRCC	0.001008	9.557	9.432	0.1241	0.01444	2.99654
LMO7	0.011151	11.11	10.98	0.1233	0.02764	1.95269
PLCL1	1.1e-05	0.6955	0.5724	0.1231	0.004535	4.95861
NSUN2	0.005343	10.38	10.26	0.123	0.02239	2.27221
FSTL1	0.044186	10.58	10.46	0.1223	0.04221	1.35472
RNPS1	0.031246	10.25	10.12	0.122	0.03748	1.50521
SLC7A6	0.004042	9.32	9.198	0.1217	0.02051	2.3934
COL4A5	0.029697	10.12	9.997	0.1212	0.03664	1.52729
SAV1	0.044661	8.828	8.707	0.1206	0.04175	1.35007
IDH3A	0.021331	8.977	8.857	0.1201	0.0327	1.67099
CD99L2	0.037762	10.08	9.964	0.1192	0.039	1.42295
TMEM110	0.031448	7.87	7.751	0.1192	0.0367	1.50241
TUSC2	0.015777	8.101	7.982	0.1192	0.02961	1.80198
EFCAB1	0.030346	0.9063	0.7875	0.1188	0.03615	1.5179
TP53I3	0.016851	9.826	9.708	0.1181	0.02991	1.77337
SNRPA	0.029372	9.821	9.703	0.1178	0.03548	1.53207
URB1	0.027502	9.635	9.518	0.117	0.0345	1.56064
POLL	0.021201	8.035	7.918	0.1167	0.0317	1.67364
MAPK13	0.018046	9.789	9.673	0.1165	0.03014	1.74362
STAT6	0.047551	11.5	11.38	0.1154	0.04082	1.32284
UBR4	0.007641	11.79	11.67	0.1147	0.02307	2.11685
FNBP1	0.031479	8.971	8.857	0.1139	0.03509	1.50198
PSEN1	0.032267	10.5	10.38	0.1138	0.03534	1.49124
ANAPC7	0.04112	9.403	9.291	0.1127	0.03793	1.38595
FOCAD	0.003252	9.406	9.294	0.1121	0.01781	2.48785
VPS72	0.02999	9.819	9.708	0.1118	0.0339	1.52302
GON4L	0.003694	9.861	9.75	0.1116	0.01835	2.4325
EXT1	0.040741	9.678	9.567	0.1114	0.03739	1.38997
WBSCR22	0.039154	9.483	9.373	0.1099	0.03638	1.40722
PTPN21	0.035633	8.434	8.324	0.1098	0.03523	1.44815
AACS	0.036118	9.186	9.076	0.1092	0.03519	1.44228
PLEKHD1	0.021579	0.7144	0.6057	0.1086	0.02967	1.66597
TMEM214	0.045983	10.2	10.09	0.1085	0.03797	1.3374
MKKS	0.046213	9.46	9.351	0.1083	0.03796	1.33524
COL4A1	0.01626	10.03	9.924	0.1076	0.02695	1.78888
RFX5	0.044003	10.17	10.06	0.1074	0.03699	1.35652
TSG101	0.043255	9.638	9.531	0.1065	0.03648	1.36396
PVRL4	0.022899	7.935	7.829	0.1062	0.02956	1.64018
COBL	0.01541	8.135	8.03	0.1054	0.02599	1.8122
FARP1	0.009601	9.006	8.902	0.1045	0.02242	2.01768
USF2	0.019778	9.943	9.839	0.1039	0.02762	1.70382
EHBP1L1	0.01833	11.11	11	0.1038	0.02698	1.73684
FAM109B	0.016512	2.083	1.979	0.1038	0.02612	1.7822
MYL6B	0.027926	8.689	8.586	0.1037	0.03074	1.55399
RBM26	0.01193	9.653	9.55	0.1036	0.02368	1.92336
RNF213	0.049598	11.8	11.69	0.1036	0.03722	1.30454
RDH11	0.045043	11.25	11.15	0.103	0.03578	1.34637
WDR59	0.04662	8.947	8.844	0.1029	0.03617	1.33143
FAM96A	0.009936	8.565	8.463	0.1013	0.02196	2.00279
SPTAN1	0.032586	12.54	12.44	0.1005	0.0313	1.48697
MEF2D	0.023936	9.847	9.748	0.09901	0.02794	1.62095
PRDX4	0.031026	9.81	9.713	0.09716	0.02979	1.50827
ANKRD42	0.00256	7.272	7.176	0.0966	0.01439	2.59176
IFT43	0.032074	7.77	7.679	0.09101	0.02821	1.49385
KIAA1967	0.030182	10.19	10.1	0.09094	0.02763	1.52025
STX6	0.025989	9.797	9.706	0.09059	0.02624	1.58521
MRPL15	0.049433	8.642	8.553	0.08843	0.03172	1.30598
CCDC116	0.021942	0.685	0.5976	0.08745	0.02402	1.65872
C5orf46	0.042168	0.5554	0.4686	0.08679	0.02947	1.37502
VIM	0.049357	12.45	12.36	0.08652	0.03102	1.30665
CUL1	0.021058	10.13	10.05	0.08551	0.02319	1.67658
NTN4	0.000974	10.66	10.57	0.08542	0.009852	3.01144
MARK4	0.044713	9.408	9.324	0.08423	0.02918	1.34957
INTS10	0.009274	9.339	9.255	0.08419	0.01789	2.03273
KHNYN	0.044132	10.7	10.61	0.08315	0.02868	1.35525
ILF3	0.03976	11.82	11.74	0.07986	0.02658	1.40055
CSMD2	0.024856	0.5165	0.438	0.07852	0.02242	1.60457
DEDD	0.027142	8.751	8.673	0.07833	0.023	1.56636
GLUD1	0.027115	10.37	10.3	0.0774	0.02272	1.56679
ADIPOR2	0.039532	10.06	9.987	0.07661	0.02545	1.40305
KIAA1609	0.034916	10.35	10.28	0.07365	0.02347	1.45698
KCTD10	0.048083	9.97	9.899	0.07101	0.02523	1.31801
CA6	0.00018	0.4582	0.3879	0.0703	0.005251	3.74473
TAF11	0.011447	8.148	8.078	0.06996	0.0158	1.94131
NUDCD3	0.01855	9.963	9.895	0.06815	0.01777	1.73166
FAM114A1	0.037121	9.993	9.925	0.06796	0.0221	1.43038
CTAGE11P	0.025064	0.4982	0.431	0.06721	0.01924	1.60095
SEC14L1	0.00012	9.918	9.855	0.06281	0.00423	3.92082
UBQLN4	0.01076	10.19	10.13	0.06266	0.0139	1.96819
AFF1	0.039375	10.93	10.87	0.05874	0.01949	1.40478
SLC25A13	0.034919	8.625	8.568	0.05719	0.01822	1.45694
DOCK9	0.043527	10.33	10.29	0.03718	0.01276	1.36124
KRTAP19-1	0.004383	0.3897	0.3538	0.03581	0.006169	2.35823
STK35	0.008888	9.41	9.42	-0.009662	0.002029	2.0512
BET3L	0.003668	0.3185	0.3384	-0.01992	0.003269	2.43557
SLC4A1	0.003668	0.3185	0.3384	-0.01992	0.003269	2.43557
RTFDC1	0.003598	9.715	9.746	-0.0316	0.005158	2.44394
PTGES3L-AARSD1	0.006711	0.457	0.4937	-0.03666	0.007109	2.17321
SYNE2	0.033941	10.11	10.16	-0.04675	0.01476	1.46928
MIR3613	0.002462	0.4884	0.5402	-0.0518	0.007633	2.60871
CLN8	0.001462	8.647	8.703	-0.05576	0.007155	2.83505
METTL23	0.023858	7.487	7.543	-0.05637	0.01589	1.62237
ENAH	0.017288	10.92	10.99	-0.0614	0.01567	1.76226
SLC25A17	0.038907	7.297	7.36	-0.06237	0.02061	1.40997
DANCR	0.010887	7.317	7.381	-0.06487	0.01444	1.96309
DLG5	0.030063	10.42	10.48	-0.06591	0.02	1.52197
LOC646736	0.031132	0.4076	0.4795	-0.07188	0.02206	1.50679
IQGAP3	0.032225	7.548	7.621	-0.07295	0.02264	1.49181
STK24	0.022221	10.77	10.84	-0.07344	0.02025	1.65324
FAHD1	0.021062	8.77	8.844	-0.07358	0.01995	1.6765
ANAPC16	0.045456	9.305	9.379	-0.07415	0.02583	1.34241
C20orf203	0.002895	0.5279	0.6021	-0.07418	0.01142	2.53835
GOLM1	0.031039	9.949	10.03	-0.07679	0.02355	1.50809
EP400	0.038969	9.872	9.949	-0.07723	0.02553	1.40928
ARL1	0.004931	10.07	10.15	-0.07753	0.0138	2.30706
CHAMP1	0.032852	8.255	8.333	-0.07783	0.02431	1.48344
ATG5	0.019696	8.456	8.536	-0.07965	0.02116	1.70562
USP49	0.040392	4.731	4.817	-0.08584	0.02872	1.3937
USP3	0.035133	8.566	8.653	-0.08655	0.02764	1.45428
KIAA1244	0.039714	8.211	8.298	-0.08709	0.02897	1.40106
CDK13	0.047349	9.364	9.451	-0.08736	0.03087	1.32469
MKI67IP	0.041894	8.877	8.966	-0.08925	0.03024	1.37785
KLF4	0.011425	8.134	8.224	-0.09014	0.02035	1.94214
ATXN7L3B	0.020389	9.683	9.775	-0.09248	0.02483	1.6906
NETO2	0.032437	9.457	9.55	-0.09255	0.02879	1.48896
C12orf65	0.044135	7.359	7.453	-0.09354	0.03226	1.35522
TMEM106C	0.028362	8.554	8.648	-0.09434	0.0281	1.54726
MED28	0.018558	7.196	7.291	-0.095	0.02478	1.73147
ATRN	0.046889	10.69	10.79	-0.09585	0.03376	1.32893
CLDN19	0.002263	0.4399	0.5362	-0.09627	0.01387	2.64532
FNIP2	0.006245	7.385	7.482	-0.09726	0.01848	2.20447
LBR	0.029067	7.848	7.946	-0.09778	0.02935	1.5366
PIGK	0.013026	8.147	8.246	-0.09911	0.02325	1.88519
HIBADH	0.02798	8.873	8.974	-0.1008	0.02988	1.55315
RC3H2	0.026906	9.26	9.361	-0.1009	0.02954	1.57015
BRAF	0.021288	6.948	7.05	-0.1021	0.02778	1.67187
ATF7IP	0.001706	9.372	9.474	-0.1022	0.01366	2.76802
MKL2	0.029015	9.128	9.232	-0.1041	0.03122	1.53738
SYNRG	0.013755	9.13	9.235	-0.1046	0.02495	1.86154
PPP1R15B	0.020086	9.22	9.325	-0.1051	0.02809	1.69711
PLCH1	0.038016	4.26	4.366	-0.1059	0.03473	1.42003
SMEK1	0.037467	10.06	10.16	-0.107	0.03491	1.42635
AHR	0.047699	10.44	10.55	-0.1084	0.03839	1.32149
TMEM184C	0.044512	8.571	8.68	-0.1085	0.03752	1.35152
UNG	0.017632	8.557	8.669	-0.1123	0.02885	1.7537
ALG5	0.04856	7.989	8.101	-0.1125	0.0401	1.31372
FIZ1	0.049464	6.606	6.72	-0.1135	0.04074	1.30571
ZDHHC13	0.036579	7.949	8.063	-0.1139	0.03686	1.43677
SPOCK1	0.025282	10.58	10.7	-0.1167	0.03352	1.59719
MID1	0.011423	9.414	9.531	-0.1175	0.02652	1.94222
TDP2	0.004532	9.124	9.242	-0.1177	0.02046	2.34371
PDS5B	0.036632	8.751	8.869	-0.1181	0.03823	1.43614
MIPEP	0.040949	7.651	7.77	-0.1185	0.03983	1.38776
REV1	0.019455	8.856	8.976	-0.1201	0.03177	1.71097
BAG3	0.027665	11.28	11.4	-0.1206	0.03562	1.55807
PFN2	0.04089	11.1	11.22	-0.1211	0.04069	1.38838
CEP41	0.036064	7.349	7.472	-0.1226	0.0395	1.44293
HSPB8	0.039055	8.375	8.499	-0.1237	0.04092	1.40832
PCF11	0.007571	9.5	9.624	-0.1239	0.02485	2.12085
SPATS2L	0.002589	11.44	11.56	-0.1239	0.0185	2.58687
IDH1	0.042201	11.08	11.21	-0.124	0.0421	1.37468
C7orf73	0.000988	8.905	9.029	-0.1244	0.0144	3.00524
LOC284385	0.049602	5.539	5.663	-0.1244	0.04467	1.3045
STK39	0.007169	9.181	9.305	-0.1245	0.0246	2.14454
SLC20A1	0.048624	10.18	10.3	-0.1259	0.0449	1.31315
CPA2	0.016056	0.4953	0.6229	-0.1276	0.03185	1.79436
SCAI	0.029623	6.131	6.26	-0.129	0.03896	1.52837
STEAP2	0.030361	6.638	6.767	-0.1292	0.03933	1.51768
RSF1	0.025248	9.85	9.981	-0.1307	0.03751	1.59777
OFD1	0.032726	9.119	9.25	-0.1312	0.04092	1.48511
ZNF627	0.021752	6.588	6.72	-0.1321	0.03619	1.6625
KREMEN1	0.04866	8.704	8.836	-0.1323	0.04718	1.31283
KIAA1671	0.012531	9.73	9.862	-0.1327	0.03077	1.90201
IL1RAP	0.00062	8.334	8.467	-0.1329	0.01364	3.20761
PDK2	0.00817	7.768	7.901	-0.1332	0.02729	2.08778
ANKRA2	0.016516	8.018	8.151	-0.1334	0.03359	1.7821
EXOC6B	0.042732	9.049	9.183	-0.1337	0.0456	1.36925
AUH	0.04484	7.135	7.269	-0.1341	0.04652	1.34833
PLEKHM3	0.043685	7.438	7.573	-0.1343	0.04616	1.35967
LOC100128531	0.009547	1.06	1.196	-0.1352	0.02897	2.02013
MIR23C	0.013446	0.5137	0.649	-0.1353	0.03204	1.87141
RMND5A	0.037114	8.464	8.6	-0.1361	0.04428	1.43046
EXOSC8	0.049247	7.266	7.402	-0.1363	0.04884	1.30762
ICK	0.042048	8.039	8.176	-0.1366	0.04634	1.37625
TNRC6B	0.040123	9.318	9.454	-0.1367	0.04564	1.39661
VGLL4	0.002804	9.4	9.537	-0.1378	0.02102	2.55222
TCERG1L	0.023546	0.5493	0.6876	-0.1383	0.03883	1.62808
TXNL4B	0.044753	6.806	6.944	-0.1386	0.04804	1.34918
U2SURP	0.03116	10.39	10.53	-0.1387	0.04257	1.5064
UGDH	0.00844	9.2	9.339	-0.1389	0.02873	2.07366
UTRN	0.031478	10.08	10.21	-0.1389	0.0428	1.50199
ERLIN2	0.036358	9.668	9.807	-0.1392	0.04496	1.4394
SNAPIN	0.027488	7.494	7.635	-0.1406	0.04147	1.56086
DPYSL3	0.048337	8.443	8.584	-0.1408	0.05011	1.31572
FOXO3	0.011831	8.936	9.077	-0.1409	0.03212	1.92698
LOC100130899	0.022172	7.684	7.825	-0.1409	0.03883	1.6542
MKLN1	0.046199	9.338	9.48	-0.1413	0.04949	1.33537
UBQLN2	0.026728	9.228	9.37	-0.1417	0.0414	1.57303
DZIP1	0.040795	7.205	7.347	-0.1421	0.0477	1.38939
NFATC3	0.037977	8.319	8.461	-0.1424	0.04666	1.42048
COX20	0.028513	7.848	7.99	-0.1425	0.0425	1.54496
C11orf95	0.014197	7.132	7.275	-0.1427	0.03433	1.8478
GPAM	0.027961	7.826	7.969	-0.1428	0.04232	1.55345
CGRRF1	0.028859	5.73	5.873	-0.1434	0.04294	1.53972
ASB16-AS1	0.038976	6.922	7.066	-0.1442	0.04767	1.4092
PHF3	0.008172	10.11	10.25	-0.1451	0.02974	2.08767
WNK1	0.042936	12.03	12.18	-0.1453	0.04963	1.36718
PMPCB	0.001874	9.524	9.672	-0.1474	0.02019	2.72723
MYO6	0.016405	10.56	10.71	-0.148	0.03719	1.78502
TSC22D1	0.039147	10.24	10.39	-0.1482	0.04906	1.4073
HELZ	0.009475	10	10.15	-0.1491	0.03188	2.02342
C16orf72	0.026789	8.929	9.078	-0.1496	0.04375	1.57204
MEAF6	0.023896	8.636	8.786	-0.15	0.04231	1.62167
CCSAP	0.001938	7.071	7.222	-0.1509	0.02087	2.71265
FCF1	0.048842	9.456	9.608	-0.152	0.05431	1.31121
KIAA0513	0.025176	7.854	8.007	-0.1522	0.04364	1.59901
GCNT1	0.03732	6.781	6.933	-0.1524	0.04965	1.42806
GOLGB1	0.021152	11.21	11.36	-0.1531	0.04158	1.67465
OSTC	0.04236	9.254	9.41	-0.1554	0.05284	1.37304
BLOC1S2	0.036786	8.959	9.114	-0.1555	0.05043	1.43432
KRT5	0.038667	17.27	17.43	-0.1559	0.05141	1.41266
RUNX2	0.04052	6.879	7.035	-0.1559	0.05223	1.39233
CRBN	0.005597	7.762	7.919	-0.1567	0.02889	2.25204
ZDHHC17	0.013096	8.242	8.399	-0.1567	0.03682	1.88286
ZNF638	0.014798	10.57	10.73	-0.1567	0.03818	1.8298
TTC8	0.00989	8.338	8.495	-0.1569	0.03397	2.0048
DVL2	0.039274	8.328	8.486	-0.1573	0.05212	1.40589
FOXC1	0.033144	8.972	9.13	-0.1577	0.04941	1.4796
ACBD6	0.03378	8.87	9.028	-0.1579	0.04978	1.47134
TNFRSF10D	0.035549	9.648	9.806	-0.1579	0.0506	1.44917
MLLT10	0.005595	9.359	9.517	-0.1584	0.0292	2.2522
TTLL5	0.035078	9.108	9.266	-0.1585	0.05058	1.45497
C16orf70	0.02018	7.971	8.132	-0.1608	0.04303	1.69508
IL11RA	0.009353	5.357	5.519	-0.1614	0.03438	2.02905
CWC22	0.041366	9.054	9.217	-0.1623	0.05475	1.38336
KANK2	0.036697	8.485	8.647	-0.1623	0.05257	1.43537
EPDR1	0.014066	8	8.163	-0.1632	0.03916	1.85183
ASAH1	0.02001	10.57	10.73	-0.1634	0.04361	1.69875
SERINC5	0.001189	9.463	9.626	-0.1634	0.01986	2.92482
PITPNM3	0.021315	8.241	8.405	-0.1638	0.04457	1.67131
DNAJC15	0.047997	7.67	7.834	-0.164	0.05821	1.31879
PLRG1	0.041657	9.407	9.571	-0.164	0.05545	1.38031
SLC12A6	0.031706	9.624	9.789	-0.165	0.05095	1.49886
TREH	0.038992	0.9311	1.097	-0.1654	0.05469	1.40902
STX17	0.037387	8.605	8.77	-0.1657	0.05402	1.42728
LPP	0.024148	9.515	9.681	-0.1658	0.04691	1.61712
GMCL1	0.009764	7.032	7.199	-0.1664	0.03589	2.01037
PXDC1	0.037862	9.321	9.488	-0.1668	0.05461	1.4218
APC	0.04192	9.253	9.42	-0.1669	0.05654	1.37758
MLF1	0.030058	6.502	6.671	-0.169	0.05128	1.52204
NCOA2	0.035636	8.248	8.417	-0.1694	0.05436	1.44811
RPRD1B	0.01205	8.855	9.026	-0.1702	0.03902	1.91901
TEKT5	0.003961	0.6317	0.8019	-0.1702	0.02852	2.4022
GNS	0.008587	10.34	10.51	-0.1704	0.03543	2.06616
GPD1L	0.044791	6.953	7.124	-0.1707	0.05916	1.34881
MRPL39	0.04312	8.41	8.581	-0.1709	0.05848	1.36532
SLC9A6	0.007817	7.586	7.757	-0.171	0.03462	2.10696
EYA2	0.018162	8.941	9.113	-0.1723	0.04464	1.74084
RAD51C	0.019591	8.201	8.373	-0.1724	0.04573	1.70794
ZFP90	0.04678	8.51	8.683	-0.1727	0.06076	1.32994
ATP10D	0.014401	8.993	9.167	-0.1735	0.04193	1.84161
HCFC2	0.009995	7.491	7.666	-0.174	0.0378	2.00022
KIAA1109	0.013177	10.09	10.26	-0.1743	0.04104	1.88018
BTBD11	0.011634	9.393	9.567	-0.1745	0.0396	1.93427
GYG1	0.019844	8.37	8.546	-0.1754	0.04671	1.70237
GLI3	0.004455	6.787	6.963	-0.1756	0.03039	2.35115
POLR2M	0.017824	6.958	7.134	-0.1756	0.04524	1.74899
SORT1	0.02949	9.69	9.866	-0.1759	0.05304	1.53033
POLD3	0.004772	7.703	7.879	-0.176	0.03104	2.3213
SLC39A11	0.031822	8.273	8.449	-0.176	0.05439	1.49727
RACGAP1	0.025645	9.32	9.496	-0.1762	0.0508	1.591
ABHD2	0.023235	10.33	10.51	-0.1779	0.04975	1.63386
ZNF253	0.048824	5.241	5.419	-0.1779	0.06353	1.31137
LURAP1L	0.010753	7.277	7.455	-0.1784	0.03958	1.96847
NFIA	0.029108	8.487	8.666	-0.179	0.05375	1.53599
ACAP2	0.018446	8.716	8.895	-0.1792	0.04664	1.7341
IKZF2	0.021107	7.699	7.879	-0.1797	0.04875	1.67557
FMR1	0.035462	8.799	8.979	-0.1798	0.05761	1.45024
NXPE3	0.029274	8.219	8.399	-0.1799	0.05414	1.53352
RNF2	0.040054	7.781	7.961	-0.1799	0.06002	1.39735
VWA5A	0.016092	8.068	8.248	-0.1802	0.04501	1.79339
PQLC3	0.028141	6.611	6.792	-0.1804	0.05358	1.55066
RBM18	0.001403	8.067	8.249	-0.1817	0.02306	2.85294
NEBL-AS1	0.00824	1.376	1.559	-0.1823	0.03746	2.08407
METTL8	0.030107	8.572	8.755	-0.1824	0.05538	1.52133
FAM120AOS	0.02916	8.262	8.444	-0.1827	0.05489	1.53521
MCTP2	0.041328	7.169	7.351	-0.1828	0.06166	1.38376
ANGEL2	0.01513	7.345	7.529	-0.1841	0.04516	1.82016
HIPK2	0.022963	10.3	10.48	-0.1845	0.05138	1.63897
PKP1	0.011041	12.14	12.33	-0.1845	0.04123	1.95699
MBP	0.036451	8.587	8.772	-0.1846	0.05968	1.43829
XRRA1	0.040034	7.235	7.42	-0.1847	0.06161	1.39757
HDX	0.02689	6.379	6.564	-0.185	0.05416	1.57041
HIST2H2BF	0.038109	2.552	2.738	-0.1851	0.06074	1.41897
ZNF773	0.000286	5.479	5.665	-0.1852	0.01557	3.54363
MCM4	0.00097	9.33	9.516	-0.1856	0.02139	3.01323
SCPEP1	0.033288	10.01	10.2	-0.1859	0.05832	1.47771
MANBA	0.001362	9.111	9.298	-0.1863	0.02347	2.86582
RIMS3	0.033605	5.446	5.633	-0.1869	0.05881	1.4736
EIF4EBP2	0.038783	9.658	9.846	-0.1877	0.06195	1.41136
UBE2D2	0.038369	9.175	9.363	-0.188	0.06181	1.41602
GSR	0.031096	10.3	10.49	-0.1887	0.0579	1.5073
SAP30	0.007276	7.145	7.334	-0.1891	0.03752	2.13811
DSC2	0.003968	10.71	10.9	-0.1893	0.03173	2.40143
PPARA	0.018425	7.508	7.697	-0.1898	0.04941	1.73459
TBC1D5	0.003841	9.713	9.903	-0.1898	0.03153	2.41556
PCLO	0.046438	7.124	7.315	-0.1901	0.06674	1.33313
OXR1	0.013782	8.35	8.541	-0.191	0.04556	1.86069
IL21R-AS1	0.003208	0.9128	1.105	-0.1918	0.03035	2.49377
CNNM3	0.028847	7.212	7.404	-0.1919	0.05746	1.5399
ACVR2A	0.00638	6.385	6.577	-0.192	0.03671	2.19518
PRICKLE2	0.043502	7.833	8.025	-0.1921	0.06593	1.36149
ZNF436	0.036656	8.601	8.795	-0.1943	0.06291	1.43585
SERINC1	0.016461	11.34	11.54	-0.1945	0.04893	1.78354
TUSC3	0.042394	9.753	9.948	-0.1948	0.06626	1.3727
AGL	0.017284	8.508	8.704	-0.1954	0.04989	1.76236
MGME1	0.04751	7.957	8.153	-0.1955	0.06918	1.32321
NDUFB1	0.023863	8.263	8.459	-0.1955	0.05511	1.62227
TNFSF9	0.024009	7.331	7.526	-0.1957	0.05528	1.61963
CAV1	0.021761	12.57	12.77	-0.1964	0.05379	1.66232
WDFY1	0.031555	10.06	10.26	-0.1964	0.06054	1.50093
ATXN7L1	0.025377	6.888	7.085	-0.1968	0.05658	1.59556
PBX3	0.018181	7.434	7.63	-0.1968	0.05101	1.74038
LRRC16A	0.012551	9.769	9.967	-0.1981	0.04596	1.90132
PIK3R2	0.045719	9.865	10.06	-0.1981	0.06917	1.3399
ZNF555	0.038316	5.96	6.158	-0.1983	0.06518	1.41662
PAN3	0.030663	7.637	7.836	-0.1988	0.0607	1.51339
TET2	0.039702	8.774	8.975	-0.2001	0.06655	1.40119
SEL1L	0.027175	10.19	10.39	-0.2002	0.0588	1.56583
RASSF5	0.023206	7.232	7.433	-0.2006	0.05607	1.6344
MT1X	0.048571	10.31	10.51	-0.201	0.07165	1.31362
FAM105B	0.038908	8.515	8.717	-0.2018	0.06667	1.40996
LNPEP	0.013068	7.796	7.998	-0.2023	0.0475	1.88379
DAPK1	0.002138	7.655	7.857	-0.2025	0.02874	2.66999
APOBEC3C	0.023128	9.717	9.921	-0.2039	0.05692	1.63586
SIRT1	0.043385	6.739	6.944	-0.2041	0.06999	1.36266
PRRG4	0.020587	8.123	8.327	-0.2045	0.05506	1.68641
HEG1	0.008801	10.38	10.59	-0.2048	0.04287	2.05547
TMEM19	0.000578	7.761	7.966	-0.2051	0.02066	3.23807
ATAD2	0.049288	8.231	8.437	-0.2058	0.07375	1.30726
STON2	0.026467	10.51	10.72	-0.207	0.06029	1.5773
PCYOX1	0.018926	10.58	10.79	-0.2081	0.0546	1.72294
SKA2	0.022518	9.23	9.439	-0.2082	0.05764	1.64747
UBXN7	0.029331	8.676	8.884	-0.2082	0.06269	1.53267
SNTB2	0.02658	8.359	8.567	-0.2084	0.0608	1.57545
S1PR5	0.043769	7.659	7.867	-0.2085	0.07171	1.35883
PLLP	0.036525	5.534	5.742	-0.2086	0.06747	1.43741
KIAA1731	0.011346	8.221	8.431	-0.2102	0.04735	1.94516
TMEM97	0.001194	7.507	7.717	-0.2102	0.02557	2.923
ANGEL1	0.02273	8.03	8.241	-0.2104	0.05842	1.6434
SDPR	0.04283	8.418	8.629	-0.2106	0.07189	1.36825
TLK1	0.037122	9.539	9.751	-0.2113	0.06873	1.43037
ZMAT3	0.031827	8.527	8.738	-0.2113	0.06531	1.4972
LGALS8	0.004136	10.7	10.91	-0.2118	0.03591	2.38342
SOAT1	0.018424	8.313	8.525	-0.2122	0.05524	1.73462
PFKFB2	0.005433	8.296	8.508	-0.2123	0.03881	2.26496
VWA8	0.005088	9.392	9.607	-0.2146	0.03852	2.29345
ZNF333	0.028949	6.115	6.33	-0.2146	0.06434	1.53837
ANLN	0.036737	9.919	10.13	-0.2147	0.06959	1.4349
HIAT1	0.015454	9.121	9.336	-0.2148	0.05301	1.81096
AEBP2	0.028904	8.388	8.603	-0.2149	0.06439	1.53904
PRPS2	0.032038	7.982	8.197	-0.2151	0.06665	1.49433
DDHD1	0.013954	7.554	7.769	-0.2152	0.05153	1.8553
MFAP3	0.042241	8.843	9.058	-0.2152	0.07312	1.37427
CPT1A	0.005796	8.911	9.126	-0.2154	0.0401	2.23687
CCDC6	0.037783	9.846	10.06	-0.216	0.07068	1.4227
VANGL2	0.045881	9.143	9.359	-0.2161	0.07554	1.33837
MRPS31P5	0.04266	5.528	5.744	-0.2163	0.07373	1.36998
ANKRD50	0.018585	9.35	9.567	-0.217	0.05662	1.73084
TMEM131	0.001557	10.25	10.47	-0.2172	0.02833	2.80771
TTC39C	0.018721	7.315	7.533	-0.2181	0.05703	1.72767
RSBN1L	0.026325	6.654	6.872	-0.2184	0.0635	1.57963
BHLHB9	0.041865	6.336	6.555	-0.2188	0.07412	1.37815
FOXD4	0.036921	2.772	2.992	-0.2196	0.07128	1.43273
ALDH3A2	0.030305	10.42	10.64	-0.2199	0.06691	1.51849
SLK	0.022025	10.99	11.21	-0.2201	0.06052	1.65708
CREBL2	0.015436	8.027	8.248	-0.2204	0.05439	1.81147
PUM2	0.019612	9.888	10.11	-0.2206	0.05852	1.70748
ALAD	0.008068	8.519	8.739	-0.2208	0.0451	2.09323
LINC00641	0.018212	7.153	7.375	-0.2213	0.0574	1.73964
PAX9	0.030753	7.972	8.194	-0.2214	0.06768	1.51211
MSTO2P	0.034216	4.989	5.21	-0.2216	0.07015	1.46577
ABLIM1	0.011868	10.46	10.68	-0.2218	0.05064	1.92562
TBCK	0.026547	7.598	7.821	-0.2226	0.06491	1.57598
LOC729013	0.049449	6.602	6.825	-0.2232	0.08009	1.30584
AAK1	0.043926	9.722	9.946	-0.2245	0.07729	1.35728
MPPE1	0.041829	7.365	7.59	-0.2249	0.07616	1.37852
PGBD4	0.027986	5.135	5.361	-0.2257	0.06694	1.55306
PEX11A	0.018212	7.077	7.303	-0.2258	0.05857	1.73964
SLC44A3	0.041321	7.025	7.251	-0.2258	0.07613	1.38383
SMAD5	0.007913	9.731	9.957	-0.2259	0.04589	2.10166
FLRT2	0.021944	9.694	9.92	-0.226	0.06206	1.65868
UBN2	0.01216	7.916	8.143	-0.2265	0.05207	1.91507
FAM200A	0.027234	5.806	6.033	-0.2269	0.06671	1.56489
LOC100507053	0.031894	7.353	7.581	-0.2279	0.07051	1.49629
NFIX	0.021294	8.982	9.21	-0.2279	0.06202	1.67174
TSPYL4	0.023083	7.439	7.667	-0.2284	0.06373	1.63671
PPAT	0.036036	7.437	7.665	-0.2288	0.07367	1.44326
LOC344887	0.022892	6.495	6.724	-0.2289	0.06369	1.64032
PVRL3-AS1	0.024235	0.8965	1.126	-0.2292	0.06494	1.61556
TTC7B	0.031658	6.824	7.054	-0.2302	0.07103	1.49952
SETMAR	0.032628	6.299	6.53	-0.2303	0.07178	1.48641
SGMS2	0.035281	8.301	8.532	-0.231	0.07386	1.45246
SULF2	0.020636	11	11.24	-0.2315	0.06239	1.68537
FSCN3	0.007397	0.5708	0.8029	-0.2321	0.04626	2.13094
MIR503	0.042305	0.9636	1.196	-0.2321	0.0789	1.37361
ZNF608	0.018768	7.938	8.17	-0.2321	0.06076	1.72658
CRNKL1	0.025546	8.164	8.396	-0.2323	0.06691	1.59268
PAQR8	0.018801	5.317	5.55	-0.2329	0.06099	1.72582
EPS8	0.04492	8.705	8.939	-0.2334	0.08099	1.34756
CTGF	0.009053	9.028	9.262	-0.2338	0.04934	2.04321
HHAT	0.014821	6.417	6.65	-0.2339	0.057	1.82912
HLCS	0.007269	7.9	8.134	-0.2347	0.04655	2.13853
SATB1	0.002731	7.798	8.032	-0.2348	0.03557	2.56368
SFRP1	0.025473	9.478	9.713	-0.2349	0.0676	1.59392
SLC29A3	0.026029	7.224	7.459	-0.2349	0.06805	1.58454
CITED2	0.022616	8.158	8.393	-0.2351	0.06519	1.64558
DSC3	0.015835	10.63	10.86	-0.2353	0.05851	1.80038
STARD9	0.039799	6.199	6.435	-0.2354	0.07836	1.40013
ZNF606	0.04455	5.699	5.935	-0.2354	0.08144	1.35115
PIK3C2B	0.048657	7.706	7.941	-0.2357	0.0841	1.31285
CBR1	0.009508	9.933	10.17	-0.236	0.05052	2.02191
INA	0.042387	5.964	6.2	-0.236	0.08028	1.37277
MAN1A2	0.032173	9.298	9.534	-0.236	0.07323	1.49251
ZCWPW1	0.006676	5.522	5.757	-0.236	0.04569	2.17548
MYOM2	0.035785	5.756	5.992	-0.2365	0.07599	1.4463
JMY	0.010315	7.231	7.468	-0.2368	0.0519	1.98653
RMDN1	0.017781	8.691	8.929	-0.2379	0.06125	1.75004
MEF2A	0.001432	8.449	8.687	-0.2381	0.03039	2.84406
ZNF812	0.037265	6.701	6.939	-0.2385	0.07767	1.4287
ELAC1	0.007223	5.749	5.988	-0.2388	0.04727	2.14128
SMC3	0.031346	9.827	10.07	-0.2389	0.07348	1.50382
PKD2	0.010515	8.005	8.245	-0.24	0.0529	1.97819
APPBP2	0.01251	8.525	8.765	-0.2405	0.05576	1.90274
MAPK10	0.030405	5.993	6.234	-0.2411	0.07345	1.51705
LYRM7	0.040657	7.402	7.643	-0.2412	0.08087	1.39086
PHF19	0.020403	7.603	7.844	-0.2412	0.06476	1.69031
ACVR1	0.012147	8.044	8.286	-0.2421	0.05564	1.91553
LOC100652772	0.039871	5.671	5.913	-0.2422	0.0807	1.39934
DHFRL1	0.008982	7.393	7.635	-0.2425	0.05106	2.04663
FAM111A	0.016343	8.69	8.933	-0.2428	0.06094	1.78667
PEG10	0.023296	7.7	7.943	-0.2428	0.06795	1.63272
LOC100129858	0.017762	3.314	3.557	-0.2429	0.06252	1.75051
FBXW7	0.030064	8.425	8.668	-0.2431	0.07378	1.52195
ZNF461	0.027388	5.708	5.951	-0.2433	0.07166	1.56244
PEX10	0.031774	7.089	7.333	-0.2439	0.07536	1.49793
ABHD3	0.032426	6.686	6.931	-0.2447	0.07609	1.48911
F2R	0.033146	8.951	9.197	-0.2452	0.07681	1.47957
PLEKHH2	0.040272	5.39	5.636	-0.2456	0.08211	1.395
ABP1	0.008754	0.6423	0.8893	-0.247	0.05164	2.05779
KHDRBS3	0.020971	5.099	5.347	-0.2482	0.06722	1.67838
TRIM2	0.049294	7.978	8.226	-0.2486	0.08909	1.30721
FHL2	0.042189	8.989	9.238	-0.2487	0.08447	1.3748
LMNB1	0.034144	7.97	8.219	-0.2492	0.07881	1.46669
ZNF302	0.000403	6.663	6.913	-0.2499	0.02295	3.39469
MEGF9	0.048394	8.885	9.136	-0.2505	0.08919	1.31521
TAF9B	0.041981	6.178	6.428	-0.2505	0.08492	1.37695
HFE	0.004189	7.359	7.61	-0.251	0.04271	2.37789
KCNIP2	0.011327	3.615	3.867	-0.2511	0.05655	1.94589
SNHG9	0.019369	5.154	5.405	-0.2516	0.0665	1.71289
WLS	0.012265	9.238	9.489	-0.2516	0.058	1.91133
CEP55	0.000453	8.5	8.752	-0.2518	0.02382	3.3439
MTERF	0.048963	7.54	7.791	-0.2518	0.09003	1.31013
TBC1D8	0.01743	9.056	9.308	-0.252	0.0645	1.7587
IQCG	0.018859	6.51	6.763	-0.2528	0.06626	1.72448
ZNF507	0.002781	8.217	8.47	-0.2529	0.03851	2.5558
PRCP	0.01387	9.198	9.451	-0.2532	0.06051	1.85792
DLK2	0.013738	5.622	5.876	-0.2534	0.06039	1.86208
CAMK2D	0.012425	8.442	8.696	-0.254	0.05877	1.9057
TMEM168	0.035316	7.616	7.87	-0.2542	0.0813	1.45203
THAP6	0.017765	6.648	6.903	-0.2543	0.06546	1.75043
CDK1	0.037998	7.505	7.76	-0.2549	0.08354	1.42024
PGAP1	0.008781	6.817	7.072	-0.2552	0.05339	2.05646
PLEKHA5	0.023313	9.357	9.613	-0.2554	0.07149	1.6324
ZNF395	0.015148	9.49	9.746	-0.2559	0.06278	1.81964
TOP2A	0.019909	9.957	10.21	-0.2562	0.06829	1.70095
CYB561D1	0.030952	7.726	7.983	-0.2567	0.07865	1.50931
MAP3K12	0.048452	7.528	7.785	-0.2573	0.09165	1.31469
SP3	0.041872	9.474	9.731	-0.2575	0.08721	1.37808
ACSL1	0.002359	9.817	10.08	-0.2587	0.03769	2.62727
HSD17B11	0.021029	6.471	6.729	-0.2587	0.07012	1.67718
CERS6	0.04249	9.003	9.262	-0.2588	0.0881	1.37171
TMEM218	0.038554	6.733	6.993	-0.2601	0.08567	1.41393
VGLL3	0.013548	7.725	7.985	-0.2602	0.06174	1.86812
CREG1	0.012188	9.191	9.451	-0.2605	0.05994	1.91407
KBTBD3	0.027046	5.103	5.364	-0.2609	0.07654	1.5679
NRP1	0.005188	10.06	10.32	-0.2615	0.04719	2.285
LPCAT3	0.010216	9.125	9.388	-0.2625	0.05738	1.99072
GLTSCR1L	0.011993	7.181	7.444	-0.2634	0.0603	1.92107
CDKL2	0.032666	3.913	4.178	-0.2642	0.08235	1.4859
GCLC	0.006158	10.65	10.91	-0.2649	0.05015	2.21056
SNHG8	0.004145	9.015	9.28	-0.2657	0.04507	2.38248
SORL1	0.0265	8.548	8.814	-0.2662	0.07757	1.57675
DPY19L4	0.041989	7.375	7.641	-0.2664	0.09032	1.37686
ZNF189	0.036488	7.423	7.69	-0.2668	0.08627	1.43785
RAB11FIP2	0.032901	7.202	7.469	-0.2669	0.0834	1.48279
TNKS2	0.008576	9.23	9.497	-0.2669	0.05547	2.06672
SRGAP3	0.009398	8.099	8.367	-0.2681	0.0572	2.02696
SASH1	0.016559	7.943	8.211	-0.2683	0.0676	1.78097
LYSMD4	0.042886	6.287	6.555	-0.2684	0.09166	1.36768
CEP68	0.015541	7.545	7.813	-0.2685	0.06639	1.80852
LOC100507250	0.029363	1.228	1.497	-0.2686	0.08089	1.5322
SYNE1	0.012574	7.4	7.669	-0.2687	0.06238	1.90053
ISCA2	0.044004	7.064	7.333	-0.2691	0.09271	1.35651
PHIP	0.027703	8.875	9.145	-0.2692	0.07958	1.55747
ERF	0.029447	10.16	10.43	-0.2709	0.08164	1.53096
SC5DL	0.04933	10.36	10.63	-0.271	0.09716	1.30689
MNF1	0.010871	8.083	8.355	-0.2718	0.06047	1.96373
HSD17B13	0.03395	1.106	1.378	-0.2719	0.08585	1.46916
EBAG9	0.017442	7.974	8.247	-0.2723	0.0697	1.7584
ZNF607	0.008963	7.426	7.699	-0.2723	0.0573	2.04755
RPL39	0.036597	9.209	9.481	-0.2724	0.08819	1.43655
PGRMC2	0.022321	9.587	9.861	-0.2742	0.07571	1.65129
MTUS1	0.02084	10.33	10.61	-0.2744	0.07417	1.6811
TMEM106B	0.040278	8.371	8.645	-0.2745	0.09178	1.39493
ZNF823	0.047735	6.403	6.677	-0.2745	0.09729	1.32116
ZNF883	0.004597	4.646	4.921	-0.2745	0.04792	2.33753
C20orf96	0.024117	6.044	6.319	-0.275	0.07778	1.61768
LMO4	0.031367	7.666	7.942	-0.2758	0.08486	1.50353
TMEM194A	0.000356	8.217	8.492	-0.2759	0.02454	3.44855
PLK1S1	0.00341	7.156	7.432	-0.276	0.04441	2.46725
SESN1	0.00947	7.586	7.862	-0.2765	0.05912	2.02365
DCUN1D1	0.038849	8.638	8.915	-0.277	0.09148	1.41062
XPA	0.04369	6.334	6.611	-0.2772	0.09527	1.35962
WEE1	0.013719	6.964	7.242	-0.2779	0.06619	1.86268
CDK19	0.033491	7.636	7.914	-0.2783	0.08749	1.47507
LYST	0.03373	7.792	8.07	-0.2787	0.08779	1.47198
ORAI2	0.046455	7.274	7.554	-0.2796	0.09816	1.33297
LOC253039	0.028989	6.539	6.82	-0.2808	0.0842	1.53777
NFIL3	0.029863	8.524	8.805	-0.281	0.08508	1.52487
PARD6G	0.000109	7.518	7.799	-0.2811	0.01848	3.96257
ANK3	0.015932	8.185	8.467	-0.2819	0.07022	1.79773
KIAA1199	0.017839	7.762	8.045	-0.2828	0.07289	1.74863
NUDT12	0.013819	7.247	7.53	-0.2836	0.06769	1.85952
GOLGA8B	0.048635	7.37	7.655	-0.2841	0.1013	1.31305
LCLAT1	0.010754	7.303	7.588	-0.2846	0.06314	1.96843
ANKH	0.011915	7.999	8.285	-0.286	0.06537	1.92391
CLCA4	0.026326	6.499	6.786	-0.2872	0.08353	1.57962
TMTC4	0.038222	6.581	6.868	-0.2872	0.09432	1.41769
STRBP	0.005348	8.282	8.569	-0.2878	0.05239	2.27181
TIMP3	0.009421	10.2	10.48	-0.288	0.0615	2.0259
TLR3	0.009225	6.112	6.401	-0.2885	0.06122	2.03503
LOC100289561	0.00622	1.672	1.961	-0.2893	0.05492	2.20621
FAM198B	0.016796	7.281	7.57	-0.2895	0.07327	1.77479
CPE	0.031087	7.235	7.525	-0.2897	0.08886	1.50742
CEP152	0.006971	6.864	7.154	-0.2908	0.05699	2.1567
PMS1	0.0097	7.281	7.572	-0.2908	0.0626	2.01323
CHURC1	0.034119	9.224	9.517	-0.2932	0.09273	1.467
METTL4	0.041435	6.061	6.354	-0.2935	0.09906	1.38263
CTDSPL	0.008989	9.558	9.851	-0.2936	0.06185	2.04629
GPR155	0.026031	6.939	7.233	-0.2942	0.08526	1.58451
TMEM50B	0.007985	8	8.294	-0.2942	0.05991	2.09773
RPL17	0.010493	8.044	8.339	-0.2944	0.06484	1.9791
CCND2	0.004124	11.8	12.1	-0.2949	0.04997	2.38468
C1orf21	0.028604	8.193	8.489	-0.2957	0.08831	1.54357
FNIP1	0.019492	8.141	8.437	-0.2965	0.0785	1.71014
SLC35D1	0.030093	8.409	8.707	-0.2974	0.09029	1.52153
CNTNAP3	0.044237	6.929	7.227	-0.2978	0.1028	1.35421
CETN3	0.009332	8.248	8.546	-0.298	0.06344	2.03003
SNORD33	0.00146	1.09	1.389	-0.2982	0.03825	2.83565
ZNF391	0.03935	5.034	5.332	-0.2988	0.09911	1.40506
TBC1D19	0.040729	5.435	5.734	-0.2991	0.1004	1.3901
MORN2	0.049896	7.564	7.864	-0.3007	0.1082	1.30193
NCKAP5	0.025854	7.118	7.419	-0.3013	0.08711	1.58747
RHOBTB3	0.039111	8.537	8.839	-0.302	0.09994	1.4077
KCNH2	0.000973	2.065	2.367	-0.3021	0.03484	3.01189
BACE1	0.009289	7.991	8.293	-0.3024	0.06429	2.03203
SGPP1	0.036572	6.525	6.828	-0.3024	0.09787	1.43685
SCP2	0.038504	10.4	10.7	-0.3025	0.09961	1.41449
PXMP4	0.021461	7.373	7.676	-0.3027	0.08256	1.66835
FGFR2	0.00623	7.343	7.646	-0.3033	0.05761	2.20551
CNTRL	0.028166	7.808	8.112	-0.3038	0.09029	1.55027
PIK3R3	0.026787	8.239	8.544	-0.3043	0.08899	1.57208
CKAP2	0.013922	9.769	10.07	-0.3044	0.07283	1.8563
RBMS3	0.044929	5.906	6.212	-0.3055	0.106	1.34747
PSRC1	0.045557	6.98	7.286	-0.3061	0.1067	1.34144
SLC4A4	0.03519	3.768	4.075	-0.3068	0.09801	1.45358
CYBRD1	0.032789	9.18	9.487	-0.3069	0.0958	1.48427
CENPE	0.036404	7.761	8.069	-0.3081	0.09954	1.43885
UFL1	0.043182	8.443	8.751	-0.3081	0.1055	1.3647
FYB	0.027426	10.45	10.76	-0.3095	0.09118	1.56184
C3orf14	0.027857	5.842	6.153	-0.3107	0.092	1.55507
ANAPC13	0.039165	7.358	7.67	-0.3116	0.1032	1.4071
CHN2	0.046523	2.06	2.371	-0.3117	0.1095	1.33233
SRGAP2D	0.013003	5.121	5.433	-0.3129	0.07336	1.88596
DST	0.014659	13.36	13.67	-0.313	0.07604	1.8339
PAMR1	0.019897	5.227	5.54	-0.3133	0.0835	1.70121
WDHD1	0.006434	7.469	7.784	-0.3153	0.06042	2.19152
DEK	0.001316	9.914	10.23	-0.3182	0.03971	2.88074
FAM108C1	0.03623	7.672	7.99	-0.3182	0.1026	1.44093
ZNF639	0.022741	6.637	6.956	-0.3186	0.08848	1.64319
CABLES2	0.027782	6.358	6.676	-0.3187	0.09428	1.55624
ZNF468	0.01543	6.939	7.258	-0.3187	0.07862	1.81163
LOC344595	0.021914	6.665	6.984	-0.3192	0.08764	1.65928
SLC15A2	0.00219	6.675	6.995	-0.3203	0.04574	2.65956
IPP	0.045564	6.979	7.3	-0.3212	0.112	1.34138
PDCD4	0.004345	11.27	11.59	-0.3215	0.05525	2.36201
STOX2	0.038954	6.391	6.713	-0.322	0.1064	1.40945
CCDC14	0.000318	8.889	9.213	-0.3232	0.0279	3.49757
SDC2	0.010946	5.096	5.419	-0.3232	0.07205	1.96074
PKIA	0.002926	4.088	4.412	-0.3234	0.04992	2.53373
PTPN4	0.022099	6.948	7.272	-0.3243	0.08925	1.65563
NR2F2	0.013635	10.42	10.74	-0.3246	0.07718	1.86534
ARHGEF33	0.036017	1.495	1.82	-0.3252	0.1047	1.44349
SPESP1	0.000455	5.654	5.98	-0.3262	0.0309	3.34199
KIAA1377	0.016575	6.489	6.816	-0.3265	0.0823	1.78055
FAM110C	0.035449	8.339	8.665	-0.3267	0.1046	1.4504
DZIP3	0.006727	7.017	7.344	-0.3271	0.06347	2.17218
ST8SIA5	0.041415	0.6679	0.995	-0.3271	0.1104	1.38284
TMEM238	0.03035	3.492	3.819	-0.3271	0.09958	1.51784
ZNF704	0.001386	7.459	7.786	-0.3271	0.04138	2.85824
ELOVL4	0.007149	7.258	7.586	-0.3273	0.0646	2.14575
LOC113230	0.049969	5.158	5.485	-0.3274	0.1179	1.3013
KLHDC8B	0.012456	8.056	8.384	-0.3283	0.07601	1.90462
PCDHGA11	0.032682	3.867	4.197	-0.3297	0.1028	1.48569
RPL9	0.008682	13.04	13.37	-0.3299	0.06881	2.06138
HELLS	0.010291	5.654	5.984	-0.3304	0.07235	1.98754
NREP	0.011205	6.68	7.011	-0.3305	0.07419	1.95059
OTUD1	0.028241	6.184	6.515	-0.3306	0.09831	1.54912
CXorf57	0.03423	4.131	4.463	-0.3319	0.1051	1.46559
ASRGL1	0.028302	3.129	3.462	-0.3328	0.09904	1.54818
TET1	0.009366	3.157	3.491	-0.3342	0.07124	2.02845
CCNA2	0.007833	7.505	7.839	-0.3345	0.06776	2.10607
FAM189A2	0.041906	5.113	5.448	-0.3347	0.1134	1.37772
CENPF	0.031133	9.322	9.657	-0.3356	0.103	1.50678
ATP7A	0.030453	7.443	7.779	-0.3359	0.1024	1.51637
UST	0.011608	7.281	7.617	-0.336	0.0762	1.93524
SPIN3	0.048792	6.604	6.942	-0.3377	0.1206	1.31165
C21orf58	0.004863	5.012	5.351	-0.3391	0.06011	2.3131
ZNF818P	0.04496	5.12	5.46	-0.3406	0.1182	1.34717
TENM3	0.010825	6.524	6.865	-0.3407	0.07572	1.96557
FAM98C	0.04646	6.183	6.524	-0.3409	0.1197	1.33292
MIR3176	0.001006	1.646	1.988	-0.3414	0.03971	2.9974
LXN	0.017617	7.732	8.075	-0.3436	0.08821	1.75407
SOD3	0.028423	1.777	2.12	-0.3436	0.1024	1.54633
SPARC	0.014146	8.891	9.234	-0.3436	0.08261	1.84937
FRMD5	0.017175	6.238	6.582	-0.3443	0.08772	1.7651
CREBRF	0.037405	6.365	6.709	-0.3446	0.1123	1.42707
ZNF579	0.005219	6.068	6.412	-0.3448	0.06233	2.28241
FAM46B	0.048858	6.933	7.278	-0.345	0.1232	1.31106
PPDPF	0.039012	10.3	10.64	-0.3456	0.1143	1.4088
SLC26A2	0.002073	8.156	8.502	-0.3456	0.04864	2.6834
DND1	0.02454	4.195	4.541	-0.3464	0.09854	1.61013
KCNMA1	0.001738	8.359	8.706	-0.3474	0.04666	2.75995
FAAH	0.046272	4.974	5.322	-0.3485	0.1222	1.33468
FLRT3	0.01846	8.689	9.039	-0.3497	0.09107	1.73377
FKBP5	0.02237	10.37	10.72	-0.3499	0.09669	1.65033
MBNL3	0.04731	5.391	5.741	-0.3499	0.1236	1.32505
PRSS23	0.005666	11.75	12.1	-0.3513	0.06497	2.24672
SLC16A7	0.007604	4.972	5.323	-0.3515	0.0706	2.11896
CD109	0.001559	11.9	12.26	-0.3516	0.04588	2.80715
TMEM99	0.00269	6.84	7.192	-0.3518	0.05309	2.57025
IDNK	0.002424	3.919	4.272	-0.3529	0.05179	2.61547
CARD16	0.047924	5.211	5.564	-0.3535	0.1255	1.31945
NT5DC3	0.013828	8.161	8.515	-0.3537	0.08446	1.85924
SLC7A8	0.035498	7.3	7.654	-0.354	0.1134	1.4498
PPM1H	0.011615	6.24	6.594	-0.3548	0.08048	1.93498
NWD1	0.028355	3.724	4.08	-0.3558	0.106	1.54737
TMEM38A	0.03713	5.495	5.852	-0.3572	0.1162	1.43028
FAM129A	0.014634	8.025	8.383	-0.3573	0.08676	1.83464
SMEK2	0.038479	9.419	9.777	-0.3575	0.1177	1.41478
FAM84A	0.041426	8.096	8.455	-0.3587	0.121	1.38273
ARRB1	0.001856	5.566	5.925	-0.3589	0.04905	2.73142
ADPRHL1	0.001577	4.459	4.818	-0.3595	0.04706	2.80217
EPHB3	0.039012	6.55	6.91	-0.3604	0.1192	1.4088
KIAA1009	0.005993	6.244	6.605	-0.361	0.06783	2.22236
FZD1	0.026946	6.941	7.303	-0.362	0.1061	1.56951
ADD3	0.004789	9.799	10.16	-0.3624	0.06397	2.31976
MYCL1	0.007862	7.004	7.367	-0.3626	0.07351	2.10447
RNF128	0.001047	6.811	7.174	-0.3627	0.04264	2.98005
PER3	0.004272	6.533	6.898	-0.3647	0.06239	2.36937
AMOT	0.037952	3.245	3.611	-0.3657	0.1198	1.42077
ISL1	0.03099	3.894	4.261	-0.3667	0.1124	1.50878
BCL2L11	0.0178	6.824	7.191	-0.3672	0.09457	1.74958
GPSM2	0.029186	8.091	8.459	-0.3681	0.1106	1.53483
GAMT	0.037453	6.617	6.986	-0.3689	0.1203	1.42651
FMN1	0.01924	6.584	6.953	-0.369	0.09732	1.71579
JMJD1C-AS1	0.013992	2.16	2.531	-0.3714	0.08899	1.85412
IGLON5	0.02534	2.346	2.718	-0.3719	0.1068	1.59619
C6orf99	0.008721	1.613	1.986	-0.3731	0.07791	2.05943
ALDH8A1	0.039362	2.184	2.558	-0.3742	0.1241	1.40492
PRICKLE1	0.027864	5.619	5.993	-0.3744	0.1109	1.55496
ENDOD1	0.002506	9.786	10.16	-0.3752	0.05555	2.60102
SMPDL3A	0.033488	5.4	5.775	-0.3754	0.118	1.47511
SYNPO2	0.047316	5.406	5.785	-0.3792	0.134	1.32499
TINCR	0.02842	6.661	7.04	-0.3792	0.113	1.54638
LOC100128750	0.003178	3.474	3.855	-0.3809	0.06013	2.49785
ITGA4	0.039243	5.624	6.007	-0.3829	0.1269	1.40624
CHKA	0.007471	7.207	7.59	-0.383	0.07654	2.12662
TMEM59L	0.040594	2.177	2.56	-0.3838	0.1286	1.39154
ESRRB	0.011319	1.316	1.7	-0.3841	0.08647	1.94619
TRIM59	0.020776	5.357	5.741	-0.3841	0.1037	1.68244
ZCCHC10	0.008209	7.331	7.715	-0.3842	0.07886	2.08571
C8orf40	0.033088	6.223	6.607	-0.3849	0.1205	1.48033
DSG3	0.0072	12	12.39	-0.3849	0.07612	2.14267
MAT1A	0.006187	1.004	1.389	-0.3849	0.07296	2.20852
MYLIP	0.03688	5.55	5.936	-0.3858	0.1252	1.43321
ALDH3A1	0.02589	10.25	10.63	-0.3874	0.1121	1.58687
C2orf82	0.048707	3.3	3.688	-0.3882	0.1385	1.31241
NMRK1	0.01643	7.436	7.824	-0.3886	0.09769	1.78436
TPTE2P6	0.04859	1.33	1.72	-0.3895	0.1389	1.31345
C1orf210	0.0064	5.028	5.419	-0.3908	0.07477	2.19382
DEPDC1B	0.040723	6.538	6.929	-0.3912	0.1313	1.39016
NR1D2	0.012893	7.712	8.105	-0.3929	0.0919	1.88965
WDR63	0.026317	5.713	6.106	-0.3931	0.1143	1.57976
FAT4	0.003735	7.199	7.592	-0.3932	0.06485	2.42771
PLCE1	0.006718	6.273	6.668	-0.395	0.07662	2.17276
EGF	0.039469	2.643	3.04	-0.3964	0.1316	1.40374
ARSE	0.044423	4.272	4.669	-0.3977	0.1374	1.35239
C5AR1	0.04851	4.642	5.04	-0.3977	0.1417	1.31417
YAE1D1	0.00313	6.095	6.493	-0.3982	0.0626	2.50446
AQP3	0.005961	10.12	10.52	-0.3991	0.07487	2.22468
VSNL1	0.015753	6.679	7.078	-0.3994	0.09915	1.80264
IP6K3	0.049915	2.292	2.693	-0.4003	0.1441	1.30177
PRSS35	0.008857	1.245	1.646	-0.4013	0.08417	2.05271
POU3F1	0.035284	0.964	1.367	-0.4028	0.1288	1.45242
EXPH5	0.013362	6.326	6.729	-0.4031	0.09527	1.87413
RAB26	0.045546	5.242	5.645	-0.4031	0.1405	1.34155
EPGN	0.033442	5.497	5.901	-0.4037	0.1268	1.47571
FOXO1	0.009473	7.637	8.042	-0.4058	0.08678	2.02351
ARSG	0.045127	3.781	4.188	-0.4066	0.1413	1.34556
LYSMD2	0.021034	5.186	5.595	-0.4084	0.1107	1.67708
MUC16	0.048483	7.455	7.863	-0.4085	0.1456	1.31441
FAM178A	0.032262	8.07	8.481	-0.4105	0.1275	1.49131
ZXDA	0.021835	4.512	4.923	-0.4106	0.1126	1.66085
PPT2-EGFL8	0.00456	0.9804	1.391	-0.411	0.07159	2.34104
KRT6C	0.043627	5.017	5.429	-0.4119	0.1415	1.36024
LOC100133612	0.044283	1.488	1.901	-0.4124	0.1424	1.35376
SNORD74	0.008748	2.024	2.437	-0.4124	0.08621	2.05809
TCF7	0.030193	5.392	5.804	-0.4124	0.1253	1.52009
HTR7P1	0.031762	5.192	5.605	-0.413	0.1276	1.49809
GPC6	0.03869	5.032	5.445	-0.4134	0.1363	1.4124
DTD2	0.009196	7.033	7.45	-0.4162	0.08823	2.0364
NHLRC1	0.004335	4.185	4.602	-0.4167	0.07158	2.36301
MANEA	0.010377	6.159	6.577	-0.4174	0.09162	1.98393
NPNT	0.044174	7.441	7.861	-0.4193	0.1447	1.35483
CPA4	0.003913	10.09	10.51	-0.4206	0.07025	2.40749
LCA5	0.005865	6.809	7.23	-0.4212	0.07864	2.23173
CTSH	0.016065	9.538	9.96	-0.4217	0.1053	1.79412
TP53INP1	0.015084	8.886	9.309	-0.4229	0.1036	1.82148
LHX1	0.028901	2.236	2.659	-0.4232	0.1268	1.53909
BMP4	0.007633	5.345	5.77	-0.4243	0.08532	2.1173
ALG1L	0.029134	1.477	1.903	-0.4253	0.1278	1.5356
PALMD	0.028199	7.068	7.495	-0.4265	0.1268	1.54977
SH3GL3	0.041633	1.749	2.177	-0.4281	0.1447	1.38056
PHTF2	0.019907	7.014	7.444	-0.4301	0.1146	1.70099
ARHGEF6	0.023302	4.713	5.144	-0.431	0.1206	1.63261
ALS2CR8	0.013432	5.866	6.299	-0.4326	0.1024	1.87186
SGOL1	0.00817	5.117	5.551	-0.4334	0.08884	2.08778
CMYA5	0.034159	4.193	4.627	-0.4336	0.1372	1.46649
PRKACB	0.001892	6.917	7.351	-0.434	0.05962	2.72308
C10orf32	0.009807	5.535	5.969	-0.4344	0.09383	2.00846
IGSF23	0.018988	1.534	1.969	-0.4346	0.1142	1.72152
ATP8B4	0.040427	2.046	2.481	-0.4348	0.1455	1.39333
C8orf37	0.018043	5.811	6.247	-0.4362	0.1128	1.74369
ADAM23	0.02179	5.708	6.145	-0.4364	0.1196	1.66174
ROM1	0.028553	4.706	5.144	-0.4381	0.1308	1.54435
PRR15	0.045311	5.266	5.704	-0.4382	0.1525	1.3438
PRSS16	0.009741	5.433	5.873	-0.4399	0.09482	2.0114
TCF4	0.003012	7.701	8.142	-0.4406	0.06854	2.52115
FLJ11235	0.019665	2.727	3.171	-0.444	0.1179	1.70631
RGCC	0.035357	4.557	5.002	-0.4449	0.1424	1.45152
YPEL1	0.028919	3.478	3.923	-0.4454	0.1335	1.53882
SYDE2	0.006696	4.947	5.393	-0.4455	0.08633	2.17418
FAM171B	0.030964	6.242	6.688	-0.4457	0.1365	1.50914
CXXC5	0.035041	5.881	6.328	-0.4472	0.1427	1.45542
DUSP10	0.004817	8.82	9.268	-0.4482	0.07925	2.31722
VPS37D	0.031056	3.453	3.902	-0.4484	0.1375	1.50785
MCOLN3	0.010242	7.073	7.524	-0.451	0.09863	1.98962
PAR5	0.038147	4.077	4.529	-0.4516	0.1482	1.41854
LBX2-AS1	0.024463	4.024	4.477	-0.4528	0.1287	1.61149
IL6R	0.011044	8.56	9.017	-0.4573	0.1022	1.95687
LOC100506343	0.004908	3.402	3.862	-0.4604	0.08183	2.3091
TP53AIP1	0.012235	5.036	5.497	-0.4613	0.1062	1.9124
IL15	0.044285	4.62	5.083	-0.4628	0.1598	1.35374
PKD1L2	0.047445	3.605	4.069	-0.464	0.1641	1.32381
PBX1	0.000762	8.319	8.785	-0.4657	0.05039	3.11805
SLC40A1	0.045733	5.349	5.816	-0.4668	0.163	1.33977
FBXL8	0.026085	3.43	3.899	-0.4693	0.1361	1.58361
LOC100288198	0.018961	4.092	4.561	-0.4693	0.1232	1.72214
APOD	0.029314	5.53	6	-0.4694	0.1413	1.53292
CALCRL	0.039013	2.983	3.454	-0.4705	0.1556	1.40879
LOC100294145	0.006576	6.522	6.993	-0.471	0.09082	2.18204
RAB15	0.001065	7.531	8.005	-0.4738	0.05595	2.97265
ATP6V1G2	0.021214	1.936	2.411	-0.4748	0.129	1.67338
MAB21L3	0.030474	3.516	3.991	-0.4751	0.1448	1.51607
FAM49A	0.023723	6.456	6.933	-0.4765	0.1341	1.62483
PROS1	0.001777	7.993	8.47	-0.4768	0.06441	2.75031
ANKMY1	0.030488	5.596	6.074	-0.478	0.1457	1.51587
HEY2	0.000115	0.9126	1.391	-0.4781	0.03186	3.9393
TCHHL1	0.014605	2.007	2.486	-0.4787	0.1162	1.8355
MN1	0.000585	7.323	7.802	-0.4792	0.04843	3.23284
ZBTB7C	0.001623	4.423	4.904	-0.4817	0.06353	2.78968
ZMIZ1-AS1	0.006806	2.63	3.112	-0.4821	0.09384	2.16711
KLHL4	0.035392	4.982	5.467	-0.4841	0.155	1.45109
VAV3	0.004359	8.049	8.533	-0.4846	0.08336	2.36061
ATP1A3	0.006375	3.391	3.876	-0.4858	0.09285	2.19552
SLITRK6	0.003901	8.288	8.774	-0.4859	0.08109	2.40882
RPS15AP10	0.007677	1.27	1.758	-0.4875	0.09817	2.11481
SDCBP2-AS1	0.019462	4.186	4.679	-0.4922	0.1303	1.71081
PDE5A	0.029436	5.907	6.4	-0.4925	0.1484	1.53112
SCNN1B	0.002194	4.977	5.471	-0.4935	0.07052	2.65876
SLAMF7	0.027029	6.731	7.224	-0.4935	0.1447	1.56817
NME9	0.027184	1.893	2.387	-0.494	0.1451	1.56569
FAM161A	0.010059	5.47	5.965	-0.4944	0.1076	1.99745
FAT2	0.007955	11.64	12.14	-0.4958	0.1009	2.09936
NRGN	0.022734	3.804	4.3	-0.4961	0.1377	1.64332
EGFL6	0.00443	5.787	6.285	-0.4981	0.08608	2.3536
PCDHGA7	0.036227	3.289	3.788	-0.4986	0.1609	1.44097
BLNK	5.8e-05	6.06	6.567	-0.5068	0.02842	4.23657
TAT	0.04651	1.606	2.114	-0.5075	0.1782	1.33245
TMEM60	0.045127	6.56	7.068	-0.5078	0.1765	1.34556
ANO2	0.032118	0.8508	1.359	-0.5079	0.1575	1.49325
SPTLC3	0.001162	6.299	6.807	-0.5079	0.06136	2.93479
GBP6	0.012792	9.647	10.15	-0.5084	0.1186	1.89306
TFCP2L1	0.000532	9.429	9.938	-0.5089	0.05019	3.27409
LRRC34	0.009581	1.109	1.619	-0.5106	0.1095	2.01859
ASXL3	0.018769	1.286	1.798	-0.5118	0.134	1.72656
EXTL2	0.004091	6.084	6.596	-0.5123	0.08661	2.38817
MAMDC2	0.015056	3.863	4.377	-0.5138	0.1258	1.82229
ZNF273	0.047759	4.698	5.213	-0.5155	0.1827	1.32094
PCDH7	0.001281	7.395	7.91	-0.5156	0.06389	2.89245
IRF2BPL	0.002284	7.298	7.815	-0.5171	0.07469	2.6413
LOC439994	0.006219	4.101	4.619	-0.5176	0.09825	2.20628
KPRP	0.023474	2.924	3.443	-0.5186	0.1455	1.62941
PADI3	0.011666	7.822	8.345	-0.5229	0.1188	1.93308
SLC11A1	0.026379	2.381	2.904	-0.5231	0.1522	1.57874
DBP	0.000377	5.944	6.469	-0.5251	0.04737	3.42366
POLE2	0.022945	4.982	5.508	-0.5264	0.1466	1.63931
MME	0.008086	4.403	4.93	-0.5269	0.1077	2.09227
SYTL5	0.001282	5.305	5.834	-0.5294	0.06561	2.89211
KLHDC1	0.031675	2.326	2.858	-0.5324	0.1643	1.49928
RAB30	0.004861	6.119	6.654	-0.5349	0.09482	2.31327
SENP8	0.016564	4.525	5.061	-0.5356	0.135	1.78083
SEMA3G	0.048719	1.902	2.437	-0.5357	0.1912	1.3123
TCN1	0.004215	6.554	7.094	-0.5394	0.09194	2.3752
EFCAB7	0.006428	6.676	7.219	-0.5431	0.104	2.19192
CENPP	0.002681	4.841	5.385	-0.5441	0.08204	2.5717
SCN2B	0.048215	3.323	3.871	-0.5486	0.1951	1.31682
SULT1C2	0.020141	1.935	2.486	-0.5511	0.1474	1.69592
CENPA	0.002703	5.49	6.045	-0.5544	0.08377	2.56815
ZNF114	0.04429	2.995	3.552	-0.5562	0.192	1.35369
SLC9A9	0.040857	4.267	4.823	-0.5568	0.187	1.38873
DBIL5P	0.039798	2.785	3.342	-0.5575	0.1856	1.40014
FAM134B	0.014435	4.52	5.078	-0.5577	0.1349	1.84058
TSC22D3	0.00103	8.625	9.184	-0.559	0.06543	2.98716
ADCY1	0.022147	5.342	5.907	-0.5651	0.1556	1.65469
APBA1	0.015469	4.37	4.935	-0.5656	0.1396	1.81054
NTN5	0.009361	1.818	2.384	-0.5658	0.1206	2.02868
DNAH9	0.018441	1.531	2.097	-0.566	0.1473	1.73422
MAP2K6	0.008466	3.835	4.402	-0.5672	0.1175	2.07232
LY6D	0.0226	6.492	7.066	-0.5742	0.1592	1.64589
PALM2	0.043657	2.731	3.307	-0.5756	0.1978	1.35995
CATSPERG	0.01518	3.036	3.614	-0.5782	0.1419	1.81873
GULP1	0.00769	7.02	7.599	-0.5792	0.1167	2.11407
C2orf81	0.015997	4.457	5.038	-0.5807	0.1448	1.79596
ENPP5	0.037693	4.427	5.01	-0.5824	0.1904	1.42374
MPP2	0.022366	4.395	4.98	-0.5857	0.1618	1.65041
SESN3	0.024702	8.983	9.571	-0.5884	0.1677	1.60727
NEK10	0.040414	2.246	2.836	-0.5898	0.1974	1.39347
FRAT1	0.003017	4.457	5.049	-0.5914	0.09205	2.52042
PTPRZ1	0.000854	5.533	6.125	-0.5917	0.06596	3.06854
TLL2	0.031369	4.391	4.984	-0.5929	0.1824	1.5035
SEMA3E	0.011538	5.5	6.093	-0.5933	0.1343	1.93787
LOC401109	0.037739	1.435	2.028	-0.5936	0.1941	1.42321
ABCC11	0.018845	2.427	3.025	-0.5983	0.1568	1.7248
SYT16	0.008471	1.99	2.589	-0.5987	0.124	2.07207
TGFB3	0.034136	5.021	5.626	-0.6051	0.1914	1.46679
CREG2	0.02066	5.52	6.129	-0.6092	0.1642	1.68487
LINC00113	0.020216	2.115	2.73	-0.6155	0.1648	1.6943
NHLH2	0.029565	3.525	4.141	-0.6162	0.186	1.52922
PINLYP	0.018641	2.547	3.164	-0.6166	0.1611	1.72953
C2orf88	0.034494	1.703	2.322	-0.6196	0.1967	1.46226
MAN1C1	0.018158	3.783	4.403	-0.6208	0.1609	1.74093
SEMA6D	0.007951	2.39	3.011	-0.6212	0.1264	2.09958
BMP7	0.025289	3.551	4.182	-0.6314	0.1813	1.59707
ELAVL2	0.037932	2.706	3.341	-0.6343	0.2078	1.42099
EPHA4	0.00152	6.362	6.997	-0.6354	0.08237	2.81816
IL2RB	0.046305	1.501	2.14	-0.6386	0.2239	1.33437
SLC27A6	0.018413	2.152	2.799	-0.6479	0.1686	1.73488
ZNF483	0.035371	2.783	3.435	-0.652	0.2087	1.45135
FGF1	0.010364	5.772	6.424	-0.6522	0.1431	1.98447
FAM13C	0.024108	2.59	3.243	-0.653	0.1847	1.61784
ASPRV1	0.041382	1.891	2.549	-0.6575	0.2218	1.38319
C15orf27	0.0381	1.68	2.341	-0.6619	0.2172	1.41908
CYP2B7P1	0.024998	5.659	6.322	-0.6632	0.1897	1.60209
VIPR1	0.030564	4.398	5.064	-0.666	0.2032	1.51479
BBOX1	0.000126	3.285	3.955	-0.6703	0.04573	3.89963
GPNMB	0.007931	9.576	10.25	-0.6704	0.1363	2.10067
CCDC121	0.042069	4.051	4.725	-0.6741	0.2287	1.37604
CCDC138	0.017856	4.659	5.334	-0.6747	0.1739	1.74822
CYP4F3	0.031525	5.917	6.594	-0.678	0.2089	1.50134
TPTE2P1	0.000115	2.815	3.495	-0.6799	0.04535	3.9393
LRMP	0.00639	4.962	5.644	-0.6815	0.1303	2.1945
LINC00672	0.018787	4.103	4.787	-0.6841	0.1791	1.72614
MAF	0.009887	8.028	8.712	-0.6845	0.1482	2.00494
CDH10	0.002839	4.357	5.051	-0.6935	0.1062	2.54683
SNED1	0.038108	2.381	3.079	-0.6982	0.2291	1.41898
OLFML2A	0.000952	8.129	8.828	-0.6988	0.08013	3.02136
KLF2	0.005053	2.753	3.46	-0.7067	0.1266	2.29645
LOC284080	0.015979	3.441	4.154	-0.7131	0.1778	1.79645
MIR221	0.029105	4.437	5.153	-0.7167	0.2152	1.53603
CD86	0.001598	3.673	4.392	-0.7193	0.0945	2.79642
HSD17B3	0.00944	4.416	5.136	-0.7199	0.1538	2.02503
SEPP1	0.005162	6.275	6.998	-0.7232	0.1303	2.28718
PLA2G4F	0.026346	3.58	4.309	-0.7284	0.2119	1.57929
THBD	0.003062	7.936	8.67	-0.7339	0.1147	2.51399
SOX6	0.005684	4.875	5.61	-0.7352	0.1361	2.24535
CLCA2	0.00053	10.98	11.72	-0.7359	0.07249	3.27572
LRRC69	0.013396	1.731	2.467	-0.7362	0.1741	1.87302
TNNI2	0.022288	2.146	2.888	-0.742	0.2048	1.65193
FOXN1	0.049229	1.821	2.569	-0.7487	0.2682	1.30778
ZNF488	0.001601	5.185	5.938	-0.7531	0.09897	2.79561
SSR4P1	0.015339	2.088	2.843	-0.7552	0.186	1.8142
PPARGC1A	0.000246	5.475	6.232	-0.7576	0.06127	3.60906
TPH1	0.033198	1.114	1.876	-0.7623	0.2389	1.47889
EGR2	0.004049	1.443	2.22	-0.7769	0.131	2.39265
POU2AF1	0.002089	2.404	3.184	-0.78	0.11	2.68006
PDK4	0.042051	5.225	6.006	-0.7806	0.2648	1.37622
KRT15	0.003642	11.76	12.56	-0.7943	0.1301	2.43866
PRODH	0.047788	4.507	5.312	-0.8054	0.2855	1.32068
FMO5	0.003234	3.339	4.146	-0.8067	0.1279	2.49026
LGI3	0.020249	3.303	4.116	-0.8134	0.2179	1.6936
ATG9B	0.003218	4.659	5.48	-0.8211	0.13	2.49241
PTPRQ	0.000568	1.096	1.922	-0.8269	0.08292	3.24565
METTL7A	0.001882	5.646	6.48	-0.8335	0.1143	2.72538
MXRA5	0.004579	7.753	8.6	-0.8467	0.1476	2.33923
NID1	0.008766	5.508	6.367	-0.8592	0.1797	2.0572
VTCN1	0.005902	5.825	6.686	-0.8611	0.1611	2.229
SERPINB13	0.046721	8.682	9.546	-0.8639	0.3038	1.33049
ADAM32	0.000161	2.612	3.488	-0.8768	0.06364	3.79317
ANKAR	0.012898	3.163	4.041	-0.8777	0.2053	1.88948
MYLK	0.004974	6.267	7.189	-0.9214	0.1644	2.30329
RBM20	0.005307	4.255	5.199	-0.9441	0.1715	2.27515
MAP7D2	0.005684	5.248	6.197	-0.9483	0.1756	2.24535
STON1	0.003386	3.738	4.716	-0.9776	0.157	2.47031
CRYM	0.014862	2.312	3.289	-0.9777	0.2385	1.82792
NANOS1	0.009636	4.605	5.587	-0.9828	0.2112	2.0161
CXCL14	0.010445	4.74	5.85	-1.11	0.2442	1.98109
IFITM10	0.006304	6.469	7.625	-1.156	0.2203	2.20038

## Sheet: A549
Gene	P value	Mean of A549 sars	Mean of A549 mock	Difference	SE of difference	P value (-log)
MX1	6e-06	8.513	5.114	3.399	0.1078	5.22185
IFI6	4e-06	10.14	6.974	3.162	0.09073	5.39794
IFIT1	7e-06	9.142	6.131	3.011	0.09806	5.1549
ISG15	1e-06	8.759	6.021	2.738	0.05871	6
IRF7	4.1e-05	8.23	5.872	2.358	0.1213	4.38722
IFI27	0.00065	6.133	4.04	2.093	0.2174	3.18709
IFITM1	5.3e-05	4.773	2.871	1.902	0.104	4.27572
IFI44	0.0004	4.566	2.773	1.793	0.1639	3.40121
OAS2	0.00017	5.226	3.438	1.787	0.1314	3.77211
OASL	0.00166	5.624	3.98	1.644	0.2182	2.77937
DDX60	5.5e-05	7.858	6.221	1.637	0.09066	4.25964
IRF9	4e-06	9.395	7.827	1.568	0.04513	5.39794
XAF1	0.00523	3.679	2.128	1.552	0.2807	2.28125
PARP9	4e-06	9.373	7.877	1.495	0.04184	5.39794
IFI44L	0.00073	3.418	2.032	1.386	0.148	3.13966
IFIT3	1.8e-05	7.741	6.382	1.359	0.05696	4.74473
DDX58	0.00053	8.926	7.635	1.291	0.1269	3.27984
IFIH1	0.00023	7.48	6.191	1.289	0.1025	3.63827
SAMD9L	0.00349	5.946	4.673	1.273	0.2061	2.45755
PARP10	0.00036	6.324	5.075	1.249	0.1114	3.44249
CMPK2	0.00027	4.327	3.081	1.245	0.1026	3.57675
OAS1	4e-06	10.38	9.213	1.171	0.0337	5.39794
SAMD9	0.00883	7.549	6.399	1.149	0.2409	2.05384
HELZ2	0.00016	9.697	8.569	1.128	0.08151	3.80134
BST2	0.01525	3.604	2.484	1.12	0.2753	1.81664
SNORD26	0.00021	3.763	2.697	1.066	0.08319	3.66959
OAS3	5.6e-05	11.73	10.67	1.06	0.05881	4.25181
HERC6	0.00016	7.947	6.896	1.052	0.07597	3.80134
DTX3L	4.4e-05	9.389	8.388	1.001	0.05244	4.35655
STAT1	7.9e-05	11.93	10.94	0.9921	0.06015	4.10237
REC8	0.00064	6.45	5.505	0.9455	0.09776	3.1945
EIF2AK2	0.00088	9.881	8.974	0.9067	0.1019	3.05502
THEMIS2	0.00229	4.408	3.513	0.8946	0.1294	2.63941
SP110	6.7e-05	7.697	6.822	0.8753	0.05084	4.17393
IFI35	0.00035	8.787	7.923	0.8639	0.07647	3.45593
SERPINB3	0.00661	3.096	2.246	0.8505	0.1642	2.17986
TRIM14	0.00048	9.418	8.582	0.8361	0.0804	3.31605
BATF2	0.00229	4.7	3.868	0.8318	0.1203	2.63941
PLSCR1	0.00025	10.11	9.309	0.8047	0.0656	3.59517
CFB	0.00118	8.341	7.557	0.7839	0.09501	2.92922
KCNJ2	0.00926	4.453	3.676	0.7766	0.165	2.03348
IL1A	0.0167	4.805	4.04	0.7652	0.1933	1.77734
EPSTI1	2.5e-05	2.334	1.569	0.7645	0.03469	4.60206
FGG	0.01954	6.192	5.436	0.7561	0.2004	1.7091
LAMP3	0.02599	3.569	2.821	0.7481	0.2167	1.58514
CCL20	0.00281	7.572	6.833	0.7394	0.1129	2.55068
SERPING1	0.02371	3.26	2.524	0.7354	0.2069	1.62514
UBA7	0.03151	3.92	3.191	0.729	0.2246	1.50161
DDX60L	0.0073	8.504	7.776	0.7279	0.1445	2.1365
HSD11B1	0.00341	4.184	3.463	0.7202	0.1159	2.46725
SAMHD1	5.4e-05	8.342	7.622	0.72	0.03957	4.26761
IFIT2	0.00438	6.176	5.457	0.7187	0.1238	2.35823
IFI16	0.0211	6.236	5.531	0.7046	0.1912	1.67574
LAP3	0.00037	9.679	8.981	0.6976	0.0627	3.43063
GBP1	0.00297	5.703	5.008	0.6949	0.1077	2.52666
HERC5	0.0006	7.432	6.753	0.679	0.06912	3.2204
IFIT5	0.00188	8.51	7.838	0.6715	0.09206	2.7263
SP100	0.00052	9.609	8.945	0.6637	0.0649	3.28819
C1R	0.00038	9.777	9.116	0.6609	0.0598	3.41908
USP18	0.00234	7.109	6.453	0.6551	0.09522	2.63097
FLJ37201	0.00997	3.341	2.689	0.6511	0.1413	2.0013
KRT222	0.04519	3.471	2.83	0.6409	0.2228	1.34492
SERPINB7	0.00131	5.288	4.648	0.6408	0.07983	2.88372
PARP14	0.00078	9.951	9.313	0.6378	0.06947	3.10679
DMC1	0.00778	4.475	3.857	0.6184	0.125	2.10913
PARP12	0.00115	8.563	7.945	0.6179	0.07444	2.9393
CSF3	0.0053	3.235	2.618	0.6176	0.1121	2.27605
BCL2A1	0.01503	6.616	6.002	0.614	0.1503	1.82313
PHF11	0.00603	6.901	6.289	0.6123	0.1152	2.21983
HLA-F	0.00027	6.172	5.561	0.6111	0.05076	3.56384
C19orf66	0.00028	7.892	7.29	0.6027	0.05015	3.56067
MMP10	0.00382	3.646	3.044	0.6026	0.09996	2.41839
CXCL5	0.00065	12.62	12.02	0.5969	0.06195	3.18776
PPP1R1C	0.0298	3.381	2.789	0.5924	0.1792	1.52586
IL7R	0.02807	2.159	1.57	0.5898	0.1751	1.55182
PLEKHA4	0.01268	4.438	3.853	0.5851	0.1362	1.89691
C2CD4C	0.00191	3.953	3.377	0.576	0.07931	2.71919
FLJ35282	0.03421	2.88	2.304	0.5756	0.1822	1.46583
CCL5	0.03231	6.021	5.45	0.5716	0.1776	1.49073
STON1	0.03294	3.108	2.538	0.5706	0.1784	1.4823
KCNT2	0.04819	2.001	1.436	0.5651	0.2009	1.31704
NOS2	0.04345	2.329	1.765	0.5642	0.1935	1.36198
MAP2	0.02233	5.557	4.998	0.5597	0.1545	1.65117
IFITM3	4e-05	7.201	6.646	0.5551	0.02824	4.39794
LOC728228	0.0302	3.451	2.897	0.5547	0.1686	1.52005
TYMP	0.01191	8.227	7.673	0.5535	0.1265	1.9242
SAA1	0.01025	4.781	4.238	0.5432	0.1188	1.9894
TMEM130	0.02367	3.444	2.901	0.5429	0.1527	1.62582
SMTNL1	0.00709	2.195	1.653	0.5424	0.1068	2.14929
C1S	0.00051	10.26	9.72	0.5381	0.0525	3.29158
UBE2L6	0.00032	8.82	8.286	0.5335	0.04599	3.50169
PI3	0.04398	4.236	3.704	0.5325	0.1834	1.35675
CFH	0.03354	8.785	8.253	0.5322	0.1674	1.4744
GBP3	0.00887	6.743	6.212	0.5303	0.1113	2.05188
CXCL10	0.00183	2.131	1.602	0.529	0.07203	2.73731
KLHL7-AS1	0.01921	3.13	2.608	0.5218	0.1375	1.71654
LOC100134259	0.03594	3.28	2.762	0.5179	0.1666	1.44441
SERPINB4	0.01351	2.567	2.049	0.5175	0.1227	1.86951
IL8	0.00656	10.06	9.543	0.5174	0.09967	2.18329
VSTM1	0.02755	1.837	1.322	0.5143	0.1517	1.55991
AOX1	0.0002	5.998	5.486	0.5117	0.03901	3.70997
OLR1	0.03846	4.524	4.014	0.5102	0.1679	1.415
APOL1	1.8e-05	7.948	7.44	0.5081	0.02121	4.74473
FAM131B	0.00331	4.041	3.534	0.5066	0.08083	2.48043
SNAP25	0.00096	7.497	6.996	0.5008	0.05756	3.01728
KCNJ6	0.02462	3.233	2.732	0.5005	0.1425	1.60878
ELOVL3	0.01668	2.44	1.943	0.4965	0.1254	1.77783
ODF3B	0.00168	6.47	5.974	0.4953	0.06592	2.77495
EHF	0.0053	7.886	7.391	0.4947	0.0898	2.27613
TNNI3	0.04314	5.1	4.606	0.494	0.169	1.36515
NYAP1	0.04057	4.897	4.405	0.4923	0.165	1.39182
IL1B	0.00406	4.634	4.143	0.4916	0.08293	2.39179
IL6	0.04096	4.111	3.621	0.4903	0.1648	1.38767
RSAD2	0.03087	2.754	2.264	0.4898	0.1499	1.51042
CP	0.01318	8.56	8.07	0.4893	0.1152	1.87995
PNPT1	0.00911	9.804	9.317	0.4866	0.1029	2.04067
LOC100289495	0.04071	2.621	2.14	0.4808	0.1613	1.3903
STEAP1	0.01891	8.027	7.546	0.4808	0.1261	1.72326
TENM4	0.01075	2.534	2.055	0.4791	0.1063	1.96863
PDK4	0.03018	8.674	8.195	0.4786	0.1454	1.5203
C3	0.00147	10.26	9.78	0.4772	0.06132	2.83268
FGA	0.00025	8.295	7.82	0.4754	0.03842	3.61083
CXCL2	0.00074	8.681	8.206	0.4753	0.05109	3.1296
MMD	0.04029	9.218	8.745	0.473	0.1581	1.39479
UGT1A7	0.00709	4.188	3.722	0.4662	0.09179	2.14942
PTGS2	0.01556	9.993	9.534	0.4592	0.1136	1.80807
SAT1	0.00155	11.92	11.46	0.4545	0.0592	2.81051
LGALS3BP	0.00342	10.7	10.25	0.4533	0.07298	2.46597
SHOX2	0.01907	5.536	5.087	0.449	0.1181	1.71965
MILR1	0.04281	3.187	2.739	0.4488	0.1532	1.36843
ADAM21	0.01978	1.739	1.295	0.4441	0.1181	1.70386
CLVS1	0.01018	2.639	2.197	0.4419	0.09647	1.99234
FILIP1	0.00487	7.174	6.736	0.4374	0.07756	2.31292
FGB	0.00615	7.11	6.673	0.437	0.0827	2.21105
CXCL3	0.02967	8.388	7.952	0.4358	0.1317	1.52767
RBP4	0.03899	5.72	5.286	0.4346	0.1437	1.4091
ZNF430	0.04166	5.331	4.897	0.434	0.1467	1.38031
USP44	0.02339	2.593	2.162	0.4307	0.1207	1.6309
EAF2	0.00875	4.706	4.277	0.4295	0.08977	2.05799
PDE1A	0.00724	2.909	2.48	0.4295	0.0851	2.14002
AKR1C4	0.03259	3.663	3.236	0.4264	0.1328	1.48686
ADAR	0.00014	12.11	11.68	0.4255	0.02972	3.86012
HPCA	0.002	1.643	1.22	0.4232	0.05897	2.69962
ZFP28	0.02798	6.337	5.916	0.4209	0.1248	1.55311
CCR10	0.00864	2.891	2.475	0.4168	0.0868	2.06364
ZNF680	0.03646	5.867	5.451	0.4154	0.1343	1.43823
PLA2G4A	0.03847	9.698	9.283	0.4151	0.1366	1.41491
NUCB2	0.02561	8.941	8.526	0.4148	0.1196	1.59161
TDRD7	0.00298	8.911	8.496	0.4142	0.06426	2.52549
EBI3	0.00402	5.768	5.358	0.4105	0.06908	2.39534
ELAC1	0.00544	5.839	5.429	0.4103	0.07501	2.26472
APOL6	0.011	7.6	7.191	0.4088	0.09127	1.95861
LOC100286922	0.01937	2.275	1.867	0.4082	0.1079	1.71296
SUSD2	0.00549	7.779	7.372	0.4077	0.07474	2.26035
A1BG-AS1	0.02442	3.539	3.132	0.4074	0.1157	1.61224
IL4I1	0.04179	3.301	2.896	0.4057	0.1373	1.3789
NPY5R	0.02155	1.574	1.171	0.4036	0.1102	1.66665
KLRG1	0.03795	3.707	3.306	0.4014	0.1315	1.42085
SERPINA3	0.00233	7.565	7.164	0.4014	0.05828	2.63302
VPREB3	0.02766	1.694	1.295	0.399	0.1179	1.5581
TRIM25	0.00114	10.75	10.35	0.3988	0.04789	2.94424
STAT2	0.00044	9.267	8.87	0.3971	0.03735	3.3536
MNS1	0.0054	6.57	6.174	0.3964	0.07232	2.26785
PCDHGB4	0.03972	4.023	3.629	0.3938	0.131	1.40097
NLRC5	0.00089	7.007	6.617	0.3895	0.0439	3.05012
GDPD1	0.04047	4.749	4.36	0.3887	0.1301	1.3929
C14orf182	0.0033	5.65	5.262	0.388	0.06185	2.48201
CXCL1	0.01843	10.09	9.706	0.3841	0.09997	1.73447
MAP3K14-AS1	0.02999	5.689	5.309	0.3794	0.115	1.52299
ANKRD31	0.02389	2.456	2.078	0.3781	0.1066	1.62186
HLA-B	0.01552	7.896	7.521	0.3754	0.09278	1.80916
ZSCAN30	0.03592	5.224	4.852	0.3727	0.1199	1.44464
LINC00473	2.9e-05	6.77	6.398	0.3723	0.01747	4.5376
SCARNA9	0.0106	1.748	1.375	0.3723	0.08225	1.97461
NFYB	0.03321	8.561	8.189	0.3714	0.1164	1.47876
ZNF184	0.00613	6.28	5.911	0.3692	0.06979	2.21247
ZNF141	0.02179	4.49	4.122	0.3682	0.1009	1.6617
LCN2	0.00375	8.296	7.928	0.3681	0.06076	2.42643
DKK1	0.00077	11.83	11.47	0.3668	0.03975	3.11577
PTPN12	0.01811	10.06	9.69	0.3656	0.09466	1.74201
SUZ12P1	0.03503	6.019	5.657	0.3625	0.1157	1.45554
FAM72D	0.03828	5.302	4.939	0.3624	0.1191	1.41702
FBXO24	0.04661	2.497	2.135	0.3623	0.1273	1.33155
ZNF774	0.02147	4.207	3.847	0.36	0.09819	1.66825
CEBPZ	0.03828	10.14	9.779	0.3583	0.1177	1.41703
IFITM2	0.01488	8.294	7.937	0.3576	0.08726	1.82754
KIRREL2	0.01774	3.991	3.635	0.3558	0.09154	1.75102
TM4SF20	0.04051	9.077	8.722	0.3549	0.1189	1.39246
FLT3LG	0.00703	4.29	3.936	0.3539	0.06952	2.15317
NOSTRIN	0.02743	7.124	6.771	0.3527	0.1039	1.56173
IFT81	0.00606	9.196	8.843	0.3525	0.06642	2.21767
CTH	0.04251	5.274	4.922	0.3519	0.1198	1.37147
SNORD19	0.00159	1.385	1.035	0.3502	0.04594	2.79833
TIGD7	0.01181	5.743	5.394	0.3498	0.07973	1.92786
PRKG1-AS1	0.00613	3.945	3.596	0.3493	0.06602	2.21275
GREM1	0.00471	7.304	6.955	0.3491	0.06134	2.32689
ISM2	0.01267	2.455	2.107	0.3476	0.0809	1.89712
CDH1	0.00073	9.649	9.302	0.3472	0.03709	3.13966
LOH12CR2	0.04733	2.847	2.5	0.3466	0.1225	1.3249
ZNF518B	0.02847	7.051	6.705	0.3461	0.1032	1.54567
ESF1	0.01331	9.016	8.671	0.3454	0.08154	1.87585
LRRC4B	0.00384	4.656	4.311	0.3454	0.0574	2.41544
MASP2	0.0015	3.328	2.984	0.3436	0.04438	2.82449
TGM4	0.02055	1.669	1.326	0.3434	0.0924	1.68727
CTNNAL1	0.01968	9.414	9.071	0.343	0.09109	1.70593
TEX9	0.04005	5.76	5.418	0.3422	0.1142	1.39736
PITPNA-AS1	0.00354	7.257	6.915	0.3419	0.05557	2.45075
EFHB	0.00908	4.063	3.722	0.3416	0.07218	2.04172
NCOA7	0.00166	10.29	9.946	0.3413	0.04531	2.77911
SLC10A7	0.0253	5.53	5.189	0.3413	0.09802	1.59683
KYNU	0.02427	11.99	11.65	0.3403	0.09646	1.61493
CA9	0.00727	7.631	7.293	0.3386	0.06715	2.13864
CCL24	0.00992	1.295	0.9566	0.3384	0.07331	2.00371
TTC39B	0.03308	5.845	5.508	0.3372	0.1056	1.4804
CCDC58	0.02057	7.773	7.438	0.3352	0.09023	1.68672
STK31	0.03194	3.212	2.877	0.3347	0.1036	1.49567
HAS2	0.0493	6.457	6.123	0.334	0.1197	1.30716
ZNF467	0.0352	5.707	5.374	0.3335	0.1066	1.45346
KTN1	0.02627	11.94	11.61	0.3327	0.09668	1.58061
OR2B6	0.0186	1.341	1.01	0.3316	0.08655	1.73044
CA11	0.0202	7.131	6.8	0.3312	0.08866	1.69471
RPF1	0.0495	8.223	7.893	0.3304	0.1186	1.30544
C8orf4	0.01101	11.75	11.42	0.3303	0.07378	1.95817
MLXIPL	0.00017	5.496	5.167	0.3296	0.02418	3.77469
IFNGR1	0.03882	9.337	9.008	0.3287	0.1085	1.4109
SMARCA1	0.0274	10.57	10.24	0.3282	0.09667	1.56227
SEMA3A	0.00917	7.874	7.547	0.3273	0.06936	2.03744
B2M	0.0162	11.91	11.58	0.3262	0.08165	1.79054
PIR	0.0338	6.529	6.203	0.3261	0.1028	1.4711
PLTP	0.01076	4.996	4.671	0.325	0.07211	1.96819
KIN	0.02686	7.397	7.073	0.3233	0.09462	1.57091
PAX6	0.03764	4.043	3.72	0.3229	0.1055	1.4243
MIOS	0.03045	8.097	7.776	0.3207	0.09773	1.51638
C10orf11	0.03712	5.062	4.743	0.3187	0.1037	1.43045
SP140L	0.00148	6.074	5.756	0.3184	0.04098	2.83003
POLR3G	0.01345	6.695	6.376	0.3181	0.07533	1.87125
TRIM21	0.02105	8.677	8.359	0.3178	0.08615	1.67681
C10orf90	0.00424	2.777	2.459	0.3177	0.05423	2.37274
EREG	0.0369	8.733	8.416	0.3173	0.103	1.43299
ZNF239	0.01807	4.972	4.655	0.3169	0.08201	1.74299
SMIM3	0.01274	5.79	5.474	0.3166	0.07378	1.89486
HSP90B2P	0.01418	2.595	2.279	0.316	0.07601	1.84832
ZNF624	0.03649	5.926	5.61	0.3157	0.1021	1.43786
SYCP2L	0.02043	5.83	5.515	0.3153	0.08469	1.68977
RARRES1	0.0025	7.342	7.027	0.3144	0.04654	2.60137
NUP62CL	0.00588	7.165	6.851	0.3136	0.05859	2.23084
C5	0.03346	9.183	8.87	0.3135	0.0985	1.47546
CTTNBP2	0.02495	5.238	4.925	0.3131	0.08953	1.60296
UQCRB	0.03341	11.26	10.94	0.3121	0.09804	1.47612
PPIG	0.04534	9.619	9.307	0.3119	0.1086	1.34355
HSPB11	0.03771	8.133	7.822	0.3115	0.1018	1.42357
DNAJC2	0.00494	8.926	8.615	0.3107	0.05531	2.30662
STK17A	0.016	9.148	8.839	0.3089	0.07703	1.79599
SMC3	0.04952	10.52	10.21	0.3085	0.1107	1.30525
ISG20	0.04045	6.622	6.315	0.3077	0.103	1.39305
LOC100507634	0.01616	2.871	2.565	0.3062	0.07659	1.7915
PML	0.03115	8.219	7.915	0.3043	0.0934	1.50656
ZCCHC7	0.01995	7.862	7.557	0.3042	0.08113	1.7001
KCTD6	0.00416	6.393	6.089	0.3038	0.05158	2.38112
KLHL13	0.04804	4.778	4.475	0.3035	0.1078	1.31839
AGPHD1	0.00502	5.729	5.426	0.3032	0.05423	2.29921
IPMK	0.04548	6.339	6.037	0.3022	0.1053	1.34216
HIF1A	0.01427	11.7	11.4	0.3019	0.07277	1.84558
MASTL	0.02751	9.077	8.775	0.3012	0.08883	1.56046
RRN3P1	0.04887	4.799	4.498	0.3012	0.1076	1.311
ASS1	0.0077	8.792	8.491	0.301	0.06067	2.11362
TMEM38A	0.04457	4.689	4.388	0.3009	0.1041	1.35101
HHIP	0.0464	4.865	4.564	0.3005	0.1054	1.33353
BMPER	0.01538	6.233	5.934	0.299	0.07368	1.8131
PTER	0.04705	7.514	7.216	0.2982	0.1052	1.32741
PSME2	0.00228	10.63	10.33	0.2977	0.04297	2.64226
ETV7	0.02809	1.614	1.317	0.2974	0.08828	1.5514
GPCPD1	0.02543	8.758	8.462	0.2961	0.08516	1.5946
BBIP1	0.00106	7.81	7.514	0.2958	0.03486	2.97551
PCNA	0.04444	11.22	10.93	0.2952	0.102	1.35227
TANK	0.04543	9.061	8.766	0.2952	0.1028	1.34267
CD163L1	0.03854	2.623	2.328	0.2946	0.09702	1.4141
FGL1	0.04644	7.227	6.933	0.2943	0.1033	1.33311
GTPBP10	0.03868	7.714	7.42	0.2941	0.09699	1.41249
BREA2	0.04094	2.597	2.303	0.2936	0.09869	1.38784
ID1	0.00809	10.46	10.17	0.2934	0.05998	2.09205
DCDC5	0.02709	4.385	4.092	0.2927	0.08591	1.56724
ARHGAP24	0.01326	6.556	6.265	0.2919	0.06883	1.87746
ERCC6L	0.03664	8.509	8.218	0.2915	0.09438	1.43603
PPAT	0.03534	8.171	7.882	0.2895	0.09263	1.45171
SP5	0.04803	1.287	0.9977	0.2895	0.1028	1.31845
ANKMY2	0.00306	7.833	7.544	0.2894	0.04522	2.51414
PSIP1	0.00969	10.28	9.988	0.2887	0.06214	2.01377
STC1	0.00024	8.128	7.839	0.2883	0.02326	3.61261
B4GALNT4	0.03309	8.211	7.923	0.288	0.09017	1.48032
CEP63	0.01163	7.832	7.545	0.2871	0.06514	1.93453
NCMAP	0.04058	2.961	2.674	0.287	0.09617	1.39174
SULT2B1	0.03239	7.232	6.946	0.286	0.08893	1.48956
GSPT2	0.00406	7.247	6.963	0.2843	0.04798	2.39115
SUB1	0.03275	10.58	10.3	0.2842	0.08867	1.48484
BSCL2	0.03684	4.079	3.796	0.283	0.09179	1.43373
ZNF558	0.00288	7.302	7.02	0.2827	0.04346	2.54016
PRPF38B	0.00589	8.959	8.676	0.2823	0.05279	2.22966
ST7-AS1	0.00502	1.877	1.595	0.2821	0.05046	2.29912
PSME1	0.0013	10.61	10.33	0.2799	0.03484	2.88472
RDX	0.03595	10.92	10.64	0.2797	0.09001	1.44426
CD27	0.04806	1.301	1.021	0.2796	0.09932	1.31822
FKBP14	0.01295	7.741	7.463	0.2786	0.06524	1.88773
ZNF326	0.00598	8.911	8.632	0.2786	0.05231	2.22337
SHC2	0.03146	4.277	4	0.2778	0.08555	1.50227
ACTRT3	0.00164	5.068	4.791	0.2768	0.03661	2.78542
CD274	0.03859	4.531	4.255	0.2758	0.09088	1.41354
HSP90B1	0.01136	13.38	13.11	0.2753	0.06204	1.94474
PDLIM5	0.03716	11.54	11.26	0.275	0.08946	1.42988
RGS17	0.02835	5.696	5.422	0.274	0.0816	1.54745
EMR1	0.0049	6.909	6.636	0.2739	0.04867	2.30954
NUP54	0.02114	8.479	8.206	0.2733	0.07421	1.67483
LOC728606	0.0024	1.07	0.7972	0.2729	0.03995	2.61961
STAT4	0.00149	6.762	6.49	0.2724	0.03515	2.82594
PTPN2	0.03902	8.365	8.094	0.2716	0.08983	1.40869
SLC16A3	0.02337	10.95	10.68	0.2706	0.07578	1.63129
TAF1A	0.04953	6.55	6.279	0.2706	0.09713	1.30515
IGFBP1	0.00612	8.034	7.766	0.2687	0.05077	2.21332
LOC152742	0.01374	1.483	1.215	0.2687	0.06405	1.86189
MTERFD1	0.04093	7.872	7.604	0.2679	0.09003	1.38793
CACNA1G	0.02233	8.006	7.739	0.2678	0.07396	1.65117
USP27X	0.01551	6.317	6.049	0.2675	0.06608	1.8095
ZNFX1	0.01952	10.13	9.86	0.2674	0.07082	1.7095
CDCP1	0.00239	9.198	8.93	0.2673	0.03907	2.6216
ING2	0.01046	7.05	6.784	0.266	0.05853	1.98068
SLPI	0.01631	7.196	6.931	0.2658	0.06666	1.78768
MSL3P1	0.02836	8.274	8.009	0.2656	0.0791	1.54736
CBWD2	0.01679	7.717	7.452	0.2646	0.06695	1.7749
TRIM36	0.02061	4.09	3.826	0.2645	0.07123	1.68592
MAP3K8	0.00522	8.978	8.714	0.2643	0.04778	2.28225
EHBP1	0.01452	10.46	10.19	0.2635	0.06383	1.83806
C1orf116	0.01823	7.671	7.408	0.2628	0.06817	1.73914
ERAP2	0.01515	6.045	5.782	0.2628	0.06447	1.8197
EFEMP1	0.03079	7.1	6.837	0.2625	0.08029	1.51156
DUSP16	0.00074	9.387	9.124	0.2624	0.02816	3.13136
FRMD3	0.04172	7.06	6.799	0.2613	0.08841	1.37967
TNFAIP3	0.01106	8.96	8.7	0.2604	0.05823	1.9564
C7orf65	0.01142	2.01	1.75	0.2597	0.05863	1.94226
RCOR2	0.0297	3.967	3.707	0.2597	0.07851	1.52729
ZNF555	0.00369	5.405	5.146	0.2589	0.04256	2.43297
EDN1	0.01068	10.42	10.16	0.2582	0.05715	1.97139
WBP4	0.03036	7.46	7.202	0.2582	0.0786	1.51776
INTS6	0.04231	7.873	7.616	0.2575	0.08754	1.37361
MSH2	0.03968	9.701	9.444	0.2572	0.08555	1.40144
ANKEF1	0.00769	8.182	7.926	0.2561	0.05161	2.11396
LOC100131551	0.04564	3.957	3.701	0.2559	0.08929	1.34064
LTV1	0.01764	8.972	8.716	0.2552	0.06554	1.7535
NKIRAS1	0.04476	6.611	6.356	0.2547	0.08827	1.34909
PTGR2	0.01123	7.818	7.564	0.2545	0.05715	1.94974
SARNP	0.02237	9.598	9.344	0.2541	0.0702	1.6503
TSGA10	0.0499	4.403	4.149	0.2541	0.09144	1.30186
THOC7	0.02243	9.048	8.794	0.2538	0.07017	1.64927
FAM114A2	0.00683	7.749	7.495	0.2537	0.04944	2.16552
SLC51B	0.00567	5.485	5.233	0.2525	0.04671	2.24649
SMARCA5	0.02049	10.17	9.919	0.2525	0.06791	1.68844
C6orf226	0.02669	5.684	5.433	0.2514	0.07343	1.5737
CCDC66	0.04756	7.05	6.798	0.2512	0.0889	1.32278
HTR7P1	0.0075	5.235	4.985	0.2507	0.05016	2.12511
TRIB1	0.03238	8.346	8.095	0.2507	0.07793	1.48967
FRRS1	0.04568	5.204	4.954	0.2503	0.08737	1.34024
HIST1H2AJ	0.02997	1.276	1.026	0.2499	0.07577	1.52327
MMP17	0.04411	6.931	6.681	0.2499	0.08618	1.35542
GTF2E2	0.00273	9.243	8.994	0.2497	0.03781	2.56463
KCTD19	0.00078	3.533	3.285	0.2488	0.02711	3.10679
ALDOC	0.02622	8.463	8.214	0.2483	0.07211	1.58133
CYB5R2	0.00878	5.344	5.096	0.2478	0.05184	2.05651
GJA1	0.02545	10.62	10.38	0.2475	0.0712	1.59431
TTC28-AS1	0.01388	5.826	5.579	0.2467	0.05897	1.85749
IMMP1L	0.04279	5.984	5.738	0.2459	0.0839	1.36868
LETM2	0.02167	5.529	5.284	0.2449	0.067	1.66412
SNORD25	0.0173	3.936	3.691	0.2447	0.06248	1.76195
CPA4	0.01716	5.088	4.844	0.2441	0.06217	1.76546
EXO1	0.02635	8.561	8.317	0.2438	0.07092	1.5792
LMCD1-AS1	0.01425	3.048	2.805	0.2436	0.05869	1.84609
BTG3	0.00214	8.073	7.83	0.2435	0.03454	2.6704
PAIP2B	0.04893	5.091	4.848	0.2431	0.08689	1.31041
NFKBIA	0.01936	10.46	10.21	0.2413	0.06375	1.71312
AK3	0.03488	9.494	9.253	0.2408	0.07672	1.45744
PCGF6	0.0326	6.545	6.304	0.2408	0.07502	1.48682
CCNYL1	0.01566	8.556	8.315	0.2407	0.05964	1.80513
FCER1G	0.0016	1.376	1.135	0.2405	0.03159	2.79615
FAM105A	0.02013	6.279	6.038	0.2403	0.06427	1.69616
MRPL33	0.01779	10.2	9.964	0.2399	0.06177	1.74982
NOP58	0.01373	10.56	10.32	0.2395	0.05707	1.8623
RNF31	0.0253	8.842	8.603	0.2393	0.06873	1.59688
LOC100132707	0.00863	4.657	4.418	0.2391	0.04979	2.06399
ADPRH	0.0354	5.404	5.165	0.2389	0.07647	1.45097
SOCS6	0.01903	9.455	9.216	0.2387	0.06273	1.72068
CTSS	0.01812	8.589	8.351	0.238	0.06164	1.74184
MSH6	0.00908	10.78	10.54	0.238	0.05028	2.04182
CNIH3	0.01915	1.968	1.731	0.2373	0.06249	1.71776
ERAP1	0.01341	8.773	8.536	0.2373	0.05615	1.8727
ORC2	0.02902	8.954	8.717	0.2372	0.07116	1.53727
TMCC1	0.00967	9.167	8.931	0.236	0.05076	2.01466
LOC100287042	0.04037	4.901	4.667	0.234	0.07827	1.39394
PDIA3	0.00235	12.03	11.8	0.2338	0.03403	2.62856
DHRS4-AS1	0.00117	7.734	7.501	0.233	0.0282	2.93144
EGR1	0.0174	4.687	4.454	0.2323	0.05943	1.75943
CCDC117	0.04626	8.069	7.836	0.2322	0.08141	1.33476
FDX1	0.01642	7.942	7.71	0.2322	0.05836	1.78476
KIAA0020	0.00996	9.832	9.601	0.2319	0.05032	2.00157
CCDC77	0.03488	8.094	7.863	0.231	0.0736	1.45745
THAP1	0.02768	7.017	6.786	0.2307	0.06817	1.55787
UBXN10	0.01236	1.724	1.494	0.2302	0.05316	1.90809
THEM4	0.00609	7.796	7.566	0.2301	0.04342	2.21538
MAP4K3	0.04049	8.642	8.412	0.2299	0.07698	1.39271
USP48	0.01689	9.056	8.827	0.2294	0.05816	1.7724
PLK2	0.00153	11.06	10.83	0.229	0.02976	2.81417
CYB5A	0.0005	9.627	9.399	0.2287	0.02218	3.30277
FRMD4B	0.03501	5.486	5.259	0.2277	0.07261	1.45585
MXI1	0.01337	7.479	7.252	0.2276	0.05381	1.8738
CWF19L2	0.03414	6.987	6.76	0.2275	0.07197	1.46676
EIF5B	0.03932	11.38	11.16	0.2275	0.07545	1.40539
TESC	0.01802	9.57	9.342	0.2274	0.05878	1.74422
MNAT1	0.02657	8.347	8.119	0.2271	0.06624	1.57562
PRAME	0.01171	10.42	10.19	0.2271	0.05163	1.93129
ANXA3	0.0269	10.71	10.48	0.2255	0.06603	1.57018
MPHOSPH9	0.04691	8.294	8.07	0.2245	0.07908	1.32873
NEFL	0.02928	5.499	5.275	0.2244	0.06752	1.53349
DRD1	0.00897	5.739	5.515	0.224	0.04716	2.04706
HLA-C	0.00615	10.3	10.08	0.2238	0.04234	2.21148
GMPS	0.00377	9.801	9.577	0.2235	0.03695	2.42377
HDAC2	0.0192	10.2	9.975	0.2229	0.05875	1.71672
DDX1	0.04024	11.21	10.98	0.2226	0.0744	1.39532
ZC3HAV1	0.02069	9.994	9.772	0.2221	0.0599	1.68424
MORC4	0.01264	11.58	11.36	0.2219	0.0516	1.89842
IL32	0.0495	7.838	7.616	0.2217	0.07956	1.30536
MAFA	0.04461	1.873	1.652	0.2214	0.07664	1.3506
C10orf137	0.04862	8.175	7.955	0.2199	0.07844	1.31318
EIF4E	0.03329	8.731	8.511	0.2196	0.06889	1.47766
HERC4	0.03294	9.633	9.413	0.2194	0.06858	1.48225
KDELC1	0.02095	6.865	6.646	0.2188	0.05924	1.67888
PLBD1	0.02467	5.239	5.02	0.2182	0.06216	1.60792
TXLNG	0.03469	8.647	8.429	0.218	0.06931	1.45976
SLFN11	0.03668	7.736	7.519	0.2179	0.07059	1.43562
ZDHHC6	0.01519	9.31	9.093	0.2174	0.05337	1.81856
TREML3P	0.02802	1.38	1.163	0.217	0.06436	1.55247
GPR156	0.02739	1.96	1.744	0.2159	0.06359	1.56247
CD55	0.00565	9.394	9.179	0.215	0.03973	2.24764
C2orf74	0.00738	7.51	7.295	0.2149	0.04279	2.13224
CACYBP	0.02423	10.49	10.28	0.2149	0.06088	1.61566
PSMB8	0.03031	7.916	7.701	0.2149	0.0654	1.51837
PDE4B	0.01164	8.741	8.527	0.2146	0.04871	1.9342
SCLT1	0.00767	6.927	6.712	0.2146	0.04322	2.11498
HSPA4	0.01598	11.5	11.28	0.2145	0.05346	1.79656
NALCN	0.04267	6.398	6.184	0.2143	0.07305	1.36988
FAM49B	0.01411	10.12	9.903	0.2141	0.05143	1.85044
RIOK1	0.00876	7.523	7.31	0.2136	0.04467	2.0576
ARHGEF5	0.04523	4.147	3.934	0.2135	0.07425	1.3446
RNF217	0.04296	5.935	5.722	0.2135	0.07295	1.36693
SMIM13	0.04319	7.541	7.327	0.2135	0.07307	1.36458
DPM1	0.03719	9.09	8.877	0.2134	0.06943	1.42961
EVA1C	0.02431	9.056	8.843	0.213	0.0604	1.61423
MND1	0.03798	6.9	6.688	0.2126	0.06967	1.42049
TAP2	0.01307	9.12	8.908	0.2121	0.04981	1.88376
ICAM1	0.01914	8.146	7.936	0.21	0.0553	1.71808
PAM	0.00263	9.29	9.081	0.2091	0.03136	2.58037
STT3B	0.02516	10.87	10.66	0.2091	0.05994	1.59938
CASP7	0.0015	8.831	8.622	0.209	0.02701	2.82304
SHQ1	0.01212	7.957	7.748	0.2087	0.04794	1.91646
RNF2	0.00436	7.407	7.199	0.2083	0.03584	2.36071
CCNT2	0.03749	8.417	8.209	0.2081	0.0679	1.4261
CWC15	0.02263	8.367	8.16	0.2074	0.05751	1.6453
TMEM41A	0.0472	8.02	7.812	0.2074	0.0732	1.32608
PAPPA	0.00016	10.89	10.69	0.2072	0.01511	3.78516
FSTL1	0.00429	10.38	10.17	0.2062	0.03532	2.36754
REV1	0.01124	8.582	8.376	0.2058	0.04624	1.9492
LTA4H	0.01063	10.88	10.68	0.2054	0.0454	1.97351
COL24A1	0.00464	1.475	1.27	0.2047	0.03582	2.33376
CAMKMT	0.01595	6.19	5.985	0.2042	0.05087	1.79718
DNAJC21	0.0064	8.488	8.284	0.2035	0.03893	2.19362
PPP3CC	0.02466	7.205	7.001	0.2035	0.05797	1.60794
ABCA17P	0.04465	2.074	1.874	0.2008	0.06951	1.35023
MBD2	0.00084	9.124	8.923	0.2006	0.02224	3.07779
MED12L	0.00802	4.208	4.008	0.2002	0.04083	2.09572
USP33	0.0436	8.707	8.508	0.1997	0.06857	1.36053
ZNF766	0.0144	7.706	7.506	0.1995	0.04821	1.84155
TCP1	0.01896	11.31	11.11	0.1994	0.05234	1.72221
GABPB1	0.03438	7.876	7.677	0.1989	0.06307	1.46369
MED6	0.03316	8.466	8.268	0.1988	0.06228	1.47933
FHL1	0.02636	8.374	8.176	0.1983	0.05769	1.57902
MKKS	0.02188	10.08	9.887	0.1983	0.05443	1.65987
CDC26	0.03881	7.254	7.056	0.1982	0.06542	1.41108
MZT1	0.04674	7.315	7.117	0.1977	0.06954	1.33036
MCFD2	0.00688	11.22	11.02	0.1972	0.0385	2.1626
AP3B1	0.02692	9.839	9.642	0.1971	0.05773	1.56988
IGFBP3	0.00198	11.92	11.72	0.1971	0.02739	2.70443
PAICS	0.01329	11.63	11.43	0.1971	0.04651	1.87651
PRPF18	0.02602	7.925	7.728	0.197	0.05708	1.58473
TAB2	0.03666	9.144	8.947	0.1968	0.06374	1.43578
YAF2	0.0262	6.928	6.731	0.1966	0.05708	1.58165
C7orf25	0.00161	7.372	7.175	0.1965	0.02586	2.79317
TNS4	0.03383	11.08	10.88	0.1961	0.06184	1.47074
ASTE1	0.0163	5.98	5.784	0.1955	0.04903	1.78779
BCCIP	0.02696	9.756	9.561	0.1953	0.05722	1.56931
CHEK2	0.01441	7.485	7.289	0.1953	0.04722	1.84131
CREM	0.00938	8.321	8.126	0.1949	0.04155	2.02794
TMEM2	0.02835	11.23	11.04	0.1948	0.05799	1.54745
C17orf80	0.02611	8.454	8.259	0.1947	0.05649	1.58318
RHOB	0.01258	10.5	10.31	0.1944	0.04513	1.90046
C15orf48	0.01985	9.189	8.996	0.1933	0.05147	1.70228
TDRD5	0.02018	1.614	1.421	0.193	0.05165	1.69514
RBL1	0.02472	8.216	8.023	0.1926	0.05491	1.60697
NUFIP1	0.01835	6.611	6.419	0.1923	0.04998	1.73627
MTA3	0.01294	8.894	8.702	0.1918	0.04491	1.88797
C9orf64	0.02396	8.3	8.109	0.1912	0.05397	1.62055
SLU7	0.03094	9.271	9.079	0.1911	0.05853	1.50942
SNORD1A	0.0041	0.8578	0.6667	0.1911	0.03233	2.387
SOD2	0.00218	10.98	10.79	0.1911	0.02725	2.66234
ZNF286A	0.03616	7.778	7.587	0.1908	0.06151	1.4418
GABRA5	0.00031	9.314	9.123	0.1904	0.01638	3.50446
TMEM116	0.01804	6.287	6.096	0.1903	0.0492	1.74386
KCNE2	0.00082	0.8135	0.6246	0.1889	0.02083	3.08619
AKAP10	0.00797	9.025	8.837	0.1884	0.03836	2.09843
TTC1	0.03994	9.481	9.293	0.1883	0.06277	1.39855
CEP55	0.04734	10.46	10.27	0.188	0.06643	1.32479
MLLT3	0.01453	8.413	8.225	0.1877	0.04548	1.83764
FANCI	0.03428	10.79	10.6	0.1869	0.05922	1.46496
MYD88	0.005	9.503	9.316	0.1869	0.03338	2.30129
BNIP3	0.00875	10.39	10.2	0.1867	0.03903	2.05784
TGFBR3	0.01029	6.835	6.648	0.1865	0.04085	1.98771
PLIN2	0.00432	9.411	9.225	0.1861	0.03192	2.36502
SRGN	0.04037	8.904	8.717	0.1861	0.06226	1.39392
TGS1	0.02767	8.332	8.147	0.1855	0.05482	1.55796
RBM39	0.03187	11.36	11.17	0.1851	0.05726	1.49665
SUMO2	0.04972	10.96	10.78	0.1851	0.06653	1.30348
UBE3D	0.04149	5.722	5.537	0.1851	0.06249	1.38211
ELOVL6	0.01974	9.319	9.134	0.1849	0.04915	1.70467
GRSF1	0.03653	10.09	9.904	0.1846	0.0597	1.43734
PAIP1	0.00567	10.14	9.951	0.1841	0.03406	2.24619
DNAJA1	0.03662	12.04	11.85	0.1834	0.05937	1.43629
FZD6	0.0304	8.986	8.803	0.1828	0.05566	1.5172
LOC440894	0.02488	4.716	4.534	0.1828	0.05221	1.60422
DNAJB11	0.04103	9.681	9.498	0.1827	0.06144	1.3869
CLDN1	0.00034	9.937	9.754	0.1824	0.01607	3.46344
CACHD1	0.01	5.731	5.548	0.1823	0.03959	2.00017
CNOT10	0.02804	8.835	8.653	0.182	0.05399	1.55227
POLD3	0.02714	8.694	8.512	0.1819	0.05341	1.56634
TMC1	0.01722	1.221	1.04	0.1815	0.04628	1.76394
NOL7	0.01368	9.319	9.138	0.1814	0.04318	1.86401
MTX2	0.00316	9.083	8.902	0.1812	0.02857	2.50004
PLEKHA2	0.04355	7.548	7.367	0.1812	0.06221	1.36097
C22orf24	0.01773	1.149	0.9686	0.1808	0.04651	1.75129
POGLUT1	0.03415	7.196	7.015	0.1806	0.05714	1.46663
TMPO	0.04839	10.51	10.33	0.1805	0.06428	1.31525
MRPS31	0.045	7.562	7.382	0.1798	0.06241	1.3468
SLC27A2	0.00193	9.718	9.539	0.1797	0.0248	2.71534
ERRFI1	0.00327	10.31	10.13	0.1795	0.02856	2.48519
ITGB1	0.04154	14.13	13.95	0.1791	0.06051	1.38152
ATF1	0.01421	7.936	7.757	0.1789	0.04306	1.84734
WDR76	0.01742	8.007	7.828	0.1782	0.0456	1.75898
CERKL	0.03567	2.983	2.805	0.1776	0.05699	1.44773
RSRC2	0.04354	9.757	9.579	0.1775	0.06093	1.36111
APOH	0.04783	6.432	6.255	0.1771	0.06281	1.32027
DNAJC8	0.02436	9.999	9.823	0.1767	0.05014	1.61338
FIP1L1	0.04097	8.734	8.557	0.1766	0.05937	1.38752
USP3	0.02131	9.103	8.927	0.1764	0.04802	1.6715
DNAJC7	0.00292	10.19	10.01	0.1761	0.02717	2.53447
GLUL	0.02948	8.391	8.214	0.1761	0.05308	1.53052
NT5C2	0.00389	10.79	10.62	0.1761	0.02935	2.4105
CEP152	0.04807	7.844	7.669	0.1753	0.06228	1.31816
DDX5	0.00688	13.04	12.87	0.1753	0.03423	2.16266
C2orf49	0.02089	7.06	6.885	0.1749	0.04731	1.68008
SF3B14	0.03346	10.07	9.896	0.1748	0.05493	1.47547
PHLDB2	0.01691	9.707	9.533	0.1746	0.04427	1.77188
KIAA1279	0.03806	9.345	9.172	0.1736	0.05694	1.41959
ALKBH8	0.01962	6.838	6.665	0.173	0.04589	1.70737
RIPK2	0.04429	8.669	8.496	0.173	0.05974	1.35369
RPL9	0.03749	12.15	11.98	0.1728	0.05637	1.42613
POLR2M	0.01084	7.891	7.718	0.1725	0.03835	1.96517
WDR43	0.02685	10.12	9.946	0.1724	0.05044	1.57109
RBBP6	0.01876	9.636	9.464	0.1723	0.04508	1.72686
ETFDH	0.04392	6.94	6.768	0.1722	0.05928	1.35738
ABCB5	0.02171	0.8983	0.7264	0.1719	0.04704	1.66336
AGR2	0.04899	10.41	10.24	0.1718	0.06144	1.30991
PTOV1-AS1	0.01526	6.703	6.532	0.1716	0.0422	1.81647
CEP76	7.7e-05	6.98	6.81	0.1708	0.01029	4.11351
ZCCHC10	0.03992	7.074	6.904	0.1704	0.05678	1.39886
HIST1H2BM	0.02456	0.7569	0.5872	0.1697	0.04826	1.60982
MYO1B	0.00782	11.77	11.6	0.1695	0.03432	2.10685
LARS	0.03302	10.65	10.48	0.1691	0.0529	1.48129
HSD17B4	0.01228	10.35	10.18	0.1683	0.03881	1.91087
RFC3	0.04867	8.513	8.345	0.1683	0.06005	1.31277
CUL3	0.01633	9.8	9.632	0.1682	0.04221	1.78691
CCDC79	0.01346	0.9838	0.8164	0.1674	0.03965	1.87112
POLB	0.04816	7.602	7.434	0.1673	0.05947	1.31733
CASP8	0.03654	9.216	9.049	0.1671	0.05407	1.43721
NUPL1	0.02491	8.928	8.761	0.1669	0.0477	1.60371
TMEM182	0.04615	5.535	5.368	0.1666	0.05835	1.33585
SERAC1	0.03152	6.525	6.359	0.1661	0.0512	1.50141
HSPA5	0.00239	13.15	12.99	0.1646	0.02408	2.62088
C12orf65	0.00513	7.832	7.668	0.1643	0.02956	2.28963
SIPA1	0.04847	8.104	7.94	0.1637	0.05831	1.31453
OFD1	0.03902	8.525	8.362	0.1635	0.05406	1.4087
SNHG1	0.03553	9.561	9.397	0.1635	0.05242	1.44942
BRE	0.00482	9.468	9.305	0.163	0.02882	2.31704
NLK	0.04619	7.488	7.325	0.1626	0.05698	1.33545
PNMA2	0.00451	9.397	9.235	0.1626	0.02824	2.34582
AK7	0.0483	6.721	6.559	0.1625	0.05783	1.31603
SLC18B1	0.03684	7.033	6.871	0.1621	0.05258	1.43366
PSMD6	0.00822	9.601	9.439	0.1619	0.03324	2.08508
LOC100507066	0.03815	1.457	1.295	0.1617	0.05306	1.41851
HMGXB4	0.01405	8.143	7.982	0.1612	0.03867	1.85242
CBX1	0.00202	10.6	10.44	0.1609	0.02248	2.69508
PAAF1	0.03626	7.911	7.75	0.1605	0.05178	1.44057
CDK17	0.03781	7.879	7.718	0.1603	0.05245	1.42235
NDUFV2	0.04474	10.25	10.09	0.1599	0.05542	1.34927
USP14	0.04487	9.743	9.583	0.1599	0.05546	1.34805
KLF10	0.00201	9.684	9.525	0.1585	0.02213	2.6968
NDUFAF7	0.03361	8.278	8.12	0.158	0.04972	1.47353
TFPI2	0.00956	10.96	10.8	0.1575	0.03376	2.01968
PXDN	0.04084	6.184	6.026	0.1572	0.05281	1.38889
SUPT16H	0.02617	11.42	11.26	0.1572	0.04563	1.5822
NSF	0.02306	9.019	8.862	0.1567	0.0437	1.63722
RBM26	0.0062	8.587	8.431	0.1565	0.02968	2.20733
PNISR	0.04393	9.911	9.754	0.1564	0.05386	1.35722
NNMT	0.0307	10.23	10.08	0.1557	0.04758	1.51285
PAQR5	0.00492	10.15	9.994	0.1556	0.02767	2.30839
SMS	0.00012	11.07	10.91	0.1552	0.01045	3.92445
FNDC1	0.03317	1.016	0.8605	0.1551	0.04861	1.4792
RFC4	0.02551	8.995	8.84	0.1551	0.04465	1.59334
NRD1	0.00688	10.93	10.77	0.1549	0.03025	2.16241
NGFRAP1	0.00418	10.62	10.46	0.1546	0.02628	2.37924
OCRL	0.00514	9.717	9.563	0.1543	0.02779	2.2887
EIF2AK1	0.00898	11.19	11.04	0.1537	0.03237	2.04687
PHF10	0.04774	7.638	7.484	0.1534	0.05436	1.32109
ELL2	0.02681	8.344	8.191	0.1531	0.0448	1.57164
DDX46	0.03474	10.74	10.58	0.152	0.04837	1.45921
ZNF160	0.03797	7.757	7.606	0.1514	0.04961	1.42062
ANKRA2	0.04945	7.208	7.057	0.1512	0.05426	1.30588
HNRPDL	0.01675	11.57	11.42	0.151	0.03818	1.77588
LOC100131564	0.01731	6.523	6.372	0.151	0.03856	1.76183
UNC79	0.03481	1.924	1.773	0.151	0.04807	1.4583
UTP14A	0.00621	9.368	9.218	0.1508	0.0286	2.20726
WAC	0.04141	10.37	10.22	0.1508	0.05089	1.38288
NKRF	0.03366	7.894	7.744	0.1504	0.04734	1.47294
KRT18	0.01192	14.47	14.32	0.1502	0.03434	1.92361
SET	0.03544	12.4	12.25	0.1501	0.04806	1.45046
EIF2S2	0.0463	10.7	10.55	0.1499	0.05255	1.33442
SPATS2	0.00765	9.595	9.445	0.1499	0.03016	2.11634
LOC550112	0.04422	6.804	6.654	0.1496	0.05164	1.3544
VEGFC	0.03852	7.463	7.314	0.1496	0.04926	1.41432
NRBF2	0.04167	8.172	8.023	0.1493	0.05048	1.38022
SLC2A3	0.01842	8.862	8.712	0.1493	0.03886	1.73483
XRN2	0.02709	11.16	11.01	0.1493	0.04383	1.56719
R3HDM1	0.02781	8.946	8.797	0.149	0.0441	1.55588
LACTB	0.02003	9.146	8.998	0.1487	0.03971	1.69843
MAPK4	0.0137	0.9045	0.7558	0.1487	0.0354	1.86315
TTC13	0.0164	8.089	7.941	0.1484	0.03729	1.78524
CCNB1IP1	0.04803	8.421	8.273	0.1483	0.05266	1.31852
AKR1B1	0.0231	14.26	14.11	0.1481	0.04134	1.63643
LDHA	0.04675	14.79	14.64	0.148	0.05209	1.33018
COIL	0.0283	8.375	8.227	0.1476	0.04391	1.54829
PPP1R1A	0.01676	0.932	0.7844	0.1476	0.03732	1.77567
C2orf47	0.02018	7.954	7.807	0.1474	0.03946	1.69501
EXOSC9	0.02855	8.44	8.292	0.1471	0.0439	1.54444
TSC22D1	0.00398	10.32	10.17	0.147	0.02466	2.40044
N4BP1	0.01584	8.669	8.522	0.1469	0.03653	1.80033
HNRNPD	3e-06	11.06	10.92	0.1468	0.003792	5.52288
ARHGAP11B	0.03037	5.608	5.462	0.1465	0.0446	1.51753
LGALSL	0.02386	7.205	7.058	0.1464	0.04126	1.62237
FN1	0.02454	13.8	13.65	0.1451	0.04127	1.61013
CD247	0.03882	0.8545	0.7096	0.1449	0.04785	1.41098
TCEANC2	0.01477	6.552	6.407	0.1445	0.03518	1.83074
RALA	0.04251	8.918	8.774	0.1443	0.04912	1.37153
ZC3H14	0.04042	10.06	9.92	0.1443	0.04831	1.39341
CSNK2A1	0.01725	10.56	10.42	0.1442	0.03679	1.76331
CLNS1A	0.03703	10	9.856	0.1441	0.04684	1.43141
MRPS33	0.04891	8.772	8.628	0.1439	0.05142	1.31063
DHX15	0.03495	11.08	10.93	0.1435	0.04575	1.45658
CSGALNACT1	0.0008	10.26	10.11	0.1432	0.01569	3.09745
SEMA3C	0.03955	10.75	10.61	0.1428	0.04745	1.40289
WDR3	0.01985	9.087	8.945	0.1427	0.038	1.70222
NFE2L3	0.02963	7.96	7.817	0.1426	0.04308	1.52821
ZNF586	0.04093	6.06	5.917	0.1426	0.04794	1.38801
ITFG1	0.03138	9.414	9.271	0.1423	0.0438	1.50336
SLTM	0.04107	10.79	10.65	0.142	0.04778	1.38646
CTSC	0.0346	9.938	9.797	0.1418	0.04505	1.46097
SLFN5	0.00753	7.9	7.759	0.1415	0.02834	2.12309
SPRY2	0.04576	7.059	6.917	0.1414	0.04939	1.3395
RNF8	0.01405	8.049	7.908	0.1408	0.03379	1.85232
SLC11A2	0.01261	9.443	9.303	0.1403	0.03261	1.89942
LRRC17	0.00986	1.403	1.263	0.1401	0.0303	2.00634
MANF	0.00122	9.701	9.561	0.1401	0.01712	2.91542
IARS2	0.02069	11.2	11.06	0.14	0.03776	1.6843
VWA8	0.03219	8.242	8.102	0.1396	0.0433	1.49225
EXOC4	0.01866	9.808	9.67	0.1381	0.03608	1.72909
COQ5	0.0461	8.716	8.578	0.138	0.0483	1.33634
RNF145	0.04266	10.85	10.71	0.138	0.04706	1.37
PIAS1	0.00376	8.536	8.398	0.1379	0.02279	2.4247
LRRC57	0.04865	6.969	6.832	0.1372	0.04894	1.31293
UTP11L	0.0368	8.559	8.422	0.1371	0.04447	1.43416
PSMD1	0.04667	11.25	11.12	0.1369	0.04813	1.33097
CCDC150	0.02228	6.992	6.855	0.1366	0.0377	1.6521
HSCB	0.03826	6.774	6.638	0.1356	0.04454	1.4173
TWSG1	0.01348	8.743	8.608	0.1354	0.03208	1.87037
HILPDA	0.02016	9.414	9.279	0.1349	0.0361	1.69553
MYBL1	0.04473	7.463	7.328	0.1348	0.04671	1.34945
ZNF410	0.00235	8.948	8.814	0.1342	0.01953	2.62856
CHMP4C	0.02766	7.233	7.1	0.1329	0.03927	1.55813
COG2	0.01352	8.546	8.413	0.1329	0.03151	1.86899
ANXA4	0.02938	12.43	12.3	0.1328	0.04	1.53189
OAZ2	0.03168	9.722	9.589	0.1328	0.04099	1.49927
RGS10	0.00824	8.295	8.162	0.1328	0.02728	2.08428
AKIRIN1	0.04261	9.09	8.959	0.1315	0.0448	1.37051
CEP95	0.0366	8.364	8.233	0.1312	0.04248	1.43653
UTP18	0.04484	9.731	9.601	0.1301	0.04511	1.34836
PNN	0.00845	11.05	10.92	0.1295	0.0268	2.07319
GSTCD	0.02455	7.744	7.615	0.1294	0.0368	1.60993
TGFBR2	0.0003	10.99	10.86	0.129	0.01101	3.51856
MICB	0.04822	7.297	7.168	0.1289	0.04585	1.31675
SMG8	0.02394	8.79	8.661	0.1286	0.0363	1.62093
ATMIN	0.02113	9.587	9.458	0.1285	0.03487	1.67502
TMEM199	0.00808	8.152	8.023	0.1284	0.02624	2.0927
LOC643723	0.03849	1.359	1.23	0.1282	0.0422	1.41467
YTHDC1	0.04203	9.469	9.341	0.1281	0.04346	1.37646
PGK1	0.01947	13.88	13.76	0.127	0.03362	1.71072
PPARG	0.00436	8.406	8.279	0.1266	0.02179	2.36021
REXO2	0.02524	9.528	9.402	0.1266	0.03631	1.59798
PIP5K1A	0.03059	9.766	9.64	0.1265	0.03859	1.51443
CAMTA1	0.03326	7.891	7.765	0.1261	0.03953	1.47808
BRCA1	0.04059	9.722	9.596	0.1259	0.04219	1.39163
RAI14	0.00848	11.1	10.98	0.1252	0.02593	2.0716
C4orf26	0.01828	1.44	1.315	0.1249	0.03242	1.73812
TIAL1	0.03445	9.704	9.579	0.1246	0.03953	1.46281
DCAF5	0.02371	9.049	8.925	0.1243	0.03499	1.62501
IWS1	0.0322	9.894	9.77	0.1241	0.03849	1.49217
NCBP2	0.02429	9.166	9.042	0.1239	0.03514	1.61454
MIR4733	0.03388	0.7421	0.6184	0.1238	0.03905	1.47011
RAD23B	0.02448	11.3	11.18	0.1236	0.03511	1.61124
LTBP1	0.00163	8.917	8.794	0.1225	0.01616	2.78861
SRSF5	0.01146	10.54	10.42	0.1222	0.02762	1.94085
TPM4	0.00767	13.16	13.03	0.1222	0.0246	2.11509
MUC13	0.00793	7.54	7.418	0.122	0.0248	2.10062
MCU	0.0246	10.21	10.09	0.1217	0.03464	1.60903
PHF14	0.04791	9.341	9.219	0.1217	0.04318	1.31959
ZNF131	0.03972	8.036	7.915	0.1216	0.04045	1.40096
TOB1	0.0398	9.478	9.356	0.1215	0.04045	1.40013
HTATSF1	0.02397	9.981	9.86	0.1213	0.03426	1.62039
ASPH	0.01276	13.12	13	0.1201	0.02799	1.89425
GMPR2	0.02304	9.425	9.305	0.1197	0.03338	1.63746
CYP24A1	0.0044	13.15	13.03	0.1194	0.02059	2.35674
HSPA9	0.03838	12.53	12.42	0.1194	0.03927	1.4159
CADM1	0.0396	8.696	8.577	0.1192	0.03961	1.40226
C5orf27	0.02011	1.013	0.8941	0.1189	0.03179	1.69652
PNO1	0.01503	9.241	9.123	0.1182	0.02894	1.82316
CDC6	0.02323	10	9.887	0.1173	0.0328	1.63389
SLC25A12	0.04622	8.557	8.44	0.1167	0.0409	1.33515
CH25H	0.02673	1.179	1.063	0.1157	0.03382	1.57303
C4orf29	0.01347	6.003	5.888	0.1147	0.02718	1.8706
TPBG	0.00775	10.19	10.08	0.1147	0.02316	2.11092
BRAP	0.02876	8.273	8.158	0.1145	0.03426	1.54118
ARL4C	0.02867	10.91	10.8	0.1141	0.03409	1.54257
SNIP1	0.02018	7.368	7.255	0.1133	0.03032	1.69501
SF3A3	0.02316	9.81	9.698	0.1128	0.0315	1.63534
TERF2IP	0.03276	8.893	8.78	0.1128	0.0352	1.4846
INA	0.02703	9.6	9.488	0.1121	0.03286	1.56823
B3GNT2	0.035	8.424	8.312	0.1119	0.03568	1.45599
HNRNPU	0.00299	12.75	12.64	0.1116	0.01733	2.52433
PTGR1	0.01053	11.83	11.71	0.1114	0.02456	1.97745
ACOT9	0.03464	9.718	9.608	0.1108	0.03523	1.4604
PADI2	0.03947	6.123	6.012	0.1108	0.0368	1.40369
RBM17	0.03236	10.05	9.943	0.1106	0.03436	1.48999
URI1	0.03935	10.31	10.2	0.1105	0.03666	1.40507
PLAUR	0.00558	9.087	8.977	0.1095	0.02016	2.2536
SRSF10	0.03113	8.997	8.888	0.1092	0.03351	1.50678
EIF2AK4	0.01912	9.39	9.28	0.1091	0.02873	1.71842
GLP2R	0.02705	7.373	7.264	0.1087	0.03187	1.56791
HNRNPA2B1	0.00999	14.01	13.9	0.1087	0.0236	2.00035
GBE1	0.04785	9.828	9.719	0.1086	0.03852	1.32012
MREG	0.0444	7.098	6.991	0.1072	0.03706	1.35259
CTR9	0.04208	9.49	9.382	0.1071	0.03633	1.37592
APOE	0.02439	5.771	5.664	0.1068	0.03032	1.61272
ANTXR1	0.00421	11.39	11.28	0.1051	0.01791	2.37613
CHMP2A	0.0269	10.58	10.47	0.1051	0.03078	1.57022
TSR1	0.02204	10	9.899	0.1035	0.02845	1.65685
TMEM50A	0.02222	9.884	9.781	0.1033	0.02849	1.65326
CALD1	0.01647	10.98	10.87	0.1031	0.02594	1.78328
NUP153	0.00271	9.752	9.649	0.103	0.01556	2.56767
KLF5	0.00016	9.599	9.498	0.1013	0.007325	3.7986
MRPL44	0.03461	8.881	8.78	0.1011	0.03213	1.46077
FAS-AS1	0.00415	0.6445	0.5436	0.1009	0.01712	2.38206
ZKSCAN1	0.01107	8.679	8.578	0.1009	0.02257	1.95573
FAM76A	0.01932	6.312	6.212	0.1001	0.02643	1.71402
ZNRF3	0.04645	8.214	8.115	0.0989	0.03471	1.33306
SUPT7L	0.00864	9.444	9.345	0.0985	0.02052	2.06334
NUMB	0.0137	9.877	9.779	0.09781	0.02329	1.86331
MCM10	0.01582	9.037	8.939	0.09773	0.02429	1.80079
GGNBP2	0.02942	9.775	9.677	0.0977	0.02944	1.53134
NCAPG2	0.03996	10.09	9.997	0.09693	0.03231	1.3984
SMARCE1	0.0366	10.73	10.63	0.09551	0.03092	1.43657
STX6	0.03293	8.78	8.686	0.09434	0.02949	1.48236
CDKN1B	0.04291	8.472	8.379	0.09353	0.03195	1.3674
ANXA5	0.0369	12.03	11.94	0.09333	0.03029	1.43299
C15orf41	0.02888	7.048	6.955	0.09316	0.02791	1.53943
PRELID2	0.03878	6.366	6.273	0.09312	0.03073	1.41141
CDK13	0.04457	9.035	8.941	0.09308	0.03221	1.35101
CD302	0.0181	0.604	0.5118	0.09229	0.02389	1.74225
HNRNPH1	0.02603	12.1	12.01	0.08945	0.02592	1.58458
SPATA21	0.00477	0.7398	0.6505	0.08934	0.01575	2.32148
RFWD3	0.01107	10.05	9.965	0.08927	0.01997	1.95593
MCMBP	0.03132	10.36	10.27	0.08864	0.02726	1.50421
PRPF4	0.04805	9.611	9.523	0.08855	0.03145	1.31832
POGK	0.0182	9.574	9.486	0.08828	0.02289	1.73995
AGFG1	0.04476	10.72	10.63	0.08815	0.03055	1.34912
OPHN1	0.04376	6.735	6.647	0.08775	0.03017	1.35897
CDH15	0.00645	0.9257	0.8384	0.08728	0.01673	2.19064
ARCN1	0.02084	10.36	10.27	0.08611	0.02328	1.68102
SDF2	0.00951	9.379	9.294	0.08554	0.01831	2.02182
CHAMP1	0.0424	8.123	8.038	0.08545	0.02907	1.37266
PBX2	0.00267	8.676	8.592	0.08429	0.01269	2.57349
IFNAR2	0.00185	8.536	8.452	0.08373	0.01143	2.7333
FLJ41941	0.002	0.7904	0.7075	0.08292	0.01156	2.69854
ADNP2	0.02641	8.745	8.662	0.08289	0.02413	1.57828
SDHB	0.00984	9.808	9.725	0.08285	0.01791	2.00687
SRSF7	0.04752	10.94	10.86	0.08218	0.02908	1.32309
HNRNPR	0.01972	11.38	11.3	0.08206	0.02181	1.70512
PRPH2	0.02939	0.6407	0.5588	0.08193	0.02468	1.53176
C5AR2	0.01696	1.067	0.9883	0.07835	0.01989	1.77047
FAM35BP	0.01841	0.5978	0.5195	0.07828	0.02037	1.73506
MANSC4	0.00202	0.5806	0.5031	0.07757	0.01084	2.69508
AURKA	0.01996	10.22	10.15	0.07615	0.02031	1.69982
RBM22	0.0016	8.996	8.92	0.07601	0.009986	2.79615
EVX1	0.00324	0.6157	0.5405	0.07525	0.01194	2.48892
ZKSCAN5	0.00728	8.06	7.985	0.07507	0.01489	2.13799
RBBP7	0.01779	11.38	11.3	0.07501	0.01932	1.74975
CHST15	0.02078	8.782	8.708	0.07419	0.02003	1.68231
MTMR12	0.01567	8.696	8.622	0.07407	0.01836	1.80493
DONSON	0.02331	7.924	7.85	0.07401	0.02071	1.63242
MEI1	0.00456	0.8685	0.7958	0.07271	0.01266	2.34142
APOPT1	0.03604	8.41	8.338	0.07213	0.02323	1.4432
PSMD7	0.03444	10.77	10.7	0.06987	0.02217	1.4629
CYCSP52	0.04022	0.533	0.4635	0.06956	0.02324	1.39557
KDELR2	0.02536	10.89	10.82	0.06903	0.01984	1.59585
RABGEF1	0.00957	7.982	7.913	0.06882	0.01476	2.01922
AMIGO2	0.01779	12.74	12.67	0.06876	0.01771	1.74982
RFC5	0.02057	9.073	9.006	0.06753	0.01818	1.68683
GNE	0.04015	9.586	9.519	0.06723	0.02245	1.39631
FBXL4	0.03501	7.295	7.229	0.06646	0.0212	1.45586
PDZD8	0.02687	9.933	9.867	0.06539	0.01914	1.57075
CDK2	0.02287	9.247	9.182	0.06478	0.01802	1.64077
LINC00601	0.01854	0.6609	0.5961	0.06476	0.01689	1.73191
TGOLN2	0.01829	11.89	11.83	0.06291	0.01634	1.73776
MSL1	0.04295	9.609	9.546	0.06273	0.02143	1.36706
SEC23B	0.00425	10.45	10.39	0.06249	0.01068	2.37141
DKFZP434A062	0.04691	0.6106	0.5483	0.06227	0.02193	1.32875
LOC728084	0.03206	0.5588	0.4975	0.06135	0.01901	1.49398
MALSU1	0.03216	8.344	8.285	0.05908	0.01832	1.4927
PTK2	0.04419	10.59	10.53	0.05886	0.02031	1.35473
KCNK13	0.00608	0.5831	0.5251	0.058	0.01094	2.21595
LCN15	0.00412	0.6415	0.5889	0.05267	0.008924	2.38479
DLEU7	0.00253	0.4889	0.4363	0.05257	0.007803	2.59705
C16orf70	0.00675	8.227	8.176	0.05173	0.01005	2.1707
CCT5	0.04648	12.38	12.33	0.05162	0.01812	1.33271
SERBP1	0.02582	11.53	11.47	0.05082	0.01469	1.58806
TMEM37	0.04041	6.771	6.72	0.0506	0.01693	1.39351
KCTD20	0.00366	8.899	8.848	0.05035	0.008255	2.43699
LOC100506025	0.02154	0.4939	0.4437	0.05019	0.01371	1.66679
TMEM179	0.01447	0.694	0.6472	0.04676	0.01132	1.83953
MIRLET7A2	0.00229	0.5206	0.4745	0.04607	0.006659	2.64016
YWHAB	0.04627	11.61	11.56	0.04569	0.01602	1.33475
PRPS2	0.04452	8.983	8.937	0.0456	0.01577	1.35145
G3BP1	0.04625	10.83	10.79	0.04509	0.0158	1.33491
ENPP3	0.00392	0.531	0.4882	0.04278	0.007151	2.40627
LOC285627	0.02405	0.449	0.4124	0.03664	0.01036	1.6189
OMP	0.00981	0.4541	0.4235	0.0305	0.006589	2.00824
RNASEK-C17orf49	0.01182	0.4248	0.3946	0.03022	0.00689	1.92757
VTRNA1-1	0.03213	0.4135	0.3887	0.02484	0.007703	1.49312
CRYGN	0.02732	0.4202	0.3959	0.02431	0.007154	1.56358
NOTO	0.00774	0.3793	0.3563	0.02299	0.004641	2.11137
CTCFL	0.01386	0.3867	0.3673	0.01933	0.004618	1.8583
CYP19A1	0.00665	0.3751	0.3594	0.01562	0.003021	2.17698
ADAM33	0.01307	0.319	0.312	0.007033	0.001652	1.88369
CCDC42	0.02631	0.2879	0.2956	-0.007736	0.002249	1.5799
FAM159B	0.02631	0.2879	0.2956	-0.007736	0.002249	1.5799
LOC100506195	0.02631	0.2879	0.2956	-0.007736	0.002249	1.5799
MIR3912	0.02631	0.2879	0.2956	-0.007736	0.002249	1.5799
MIR9-3	0.02631	0.2879	0.2956	-0.007736	0.002249	1.5799
PCCA-AS1	0.02631	0.2879	0.2956	-0.007736	0.002249	1.5799
SLC25A48	0.02631	0.2879	0.2956	-0.007736	0.002249	1.5799
SSTR4	0.02631	0.2879	0.2956	-0.007736	0.002249	1.5799
SHANK2-AS3	0.02714	0.3152	0.3265	-0.01135	0.003333	1.56644
MMP23A	0.04729	0.3392	0.3583	-0.01904	0.006725	1.32519
MIR193B	0.04808	0.3391	0.3587	-0.01956	0.00695	1.31804
MIR4635	0.02857	0.309	0.3303	-0.02132	0.006364	1.54404
MIR553	0.03596	0.3645	0.3888	-0.02429	0.007817	1.44424
MIR5091	0.04789	0.4137	0.4388	-0.02503	0.008881	1.31973
MIR4441	0.04763	0.3347	0.3626	-0.02792	0.009885	1.32213
SASH3	0.03589	0.3621	0.3902	-0.02814	0.00905	1.44499
IDO2	0.04755	0.3886	0.4177	-0.02905	0.01028	1.32283
UGT2A3	0.04377	0.4333	0.4628	-0.02946	0.01013	1.35879
DCTN5	0.04882	9.468	9.502	-0.03331	0.0119	1.31139
WDR64	0.04433	0.3989	0.4343	-0.03535	0.01221	1.35335
UBAC2	0.03311	9.401	9.44	-0.0381	0.01193	1.48001
FMO1	0.00287	0.3718	0.4141	-0.04231	0.006493	2.54288
SHANK2-AS1	0.0037	0.403	0.4457	-0.04268	0.007022	2.43133
KCNG2	0.00851	0.5886	0.6327	-0.04416	0.009156	2.07027
CCDC177	0.00455	0.4309	0.4776	-0.04671	0.008128	2.34247
ATXN7L3B	0.04401	9.641	9.688	-0.04696	0.01618	1.35647
GNL3L	0.01808	9.331	9.379	-0.04833	0.01251	1.74273
NBPF22P	0.0367	0.3526	0.4015	-0.04885	0.01583	1.43539
ACVR1	0.03706	8.092	8.141	-0.0495	0.01609	1.43109
LOC284933	0.01339	0.3945	0.444	-0.04952	0.01171	1.87312
THPO	0.04888	0.528	0.5801	-0.05211	0.01862	1.31085
VGLL4	0.03674	8.241	8.294	-0.05344	0.01732	1.43481
CACNA1C	0.00482	0.4294	0.4845	-0.05511	0.009743	2.3174
NFYC	0.03627	8.517	8.572	-0.05559	0.01794	1.44049
DISC1	0.0138	0.5524	0.6097	-0.05728	0.01367	1.86006
IGBP1P1	0.01899	0.4515	0.5096	-0.05809	0.01526	1.7215
FAM90A25P	0.03151	0.5149	0.5748	-0.05994	0.01847	1.5015
BTN3A2	0.03703	7.42	7.483	-0.06225	0.02023	1.43147
MAGEB6	0.04768	0.4052	0.468	-0.06276	0.02223	1.32168
ATG13	0.03156	9.853	9.917	-0.0638	0.01967	1.50093
NYAP2	0.03979	0.3684	0.4326	-0.06427	0.0214	1.40022
PLEKHB2	0.02252	10.12	10.18	-0.06437	0.01782	1.64745
GABARAP	0.02998	10.94	11	-0.06536	0.01982	1.52311
GLA	0.03837	10.24	10.3	-0.06656	0.02189	1.41596
MAPRE3	0.04381	7.613	7.68	-0.06703	0.02306	1.35842
PSMC5	0.04911	10.96	11.03	-0.06716	0.02404	1.30883
FAM210A	0.00913	7.491	7.559	-0.06797	0.01438	2.03953
GNGT2	0.03887	0.5607	0.63	-0.06931	0.02289	1.41037
SPRY4	0.04846	7.065	7.136	-0.07126	0.02539	1.31458
NIPAL3	0.04289	7.862	7.933	-0.07127	0.02434	1.36766
WARS	0.02653	10.07	10.14	-0.07179	0.02093	1.57623
SLC22A3	0.01535	9.519	9.591	-0.07254	0.01787	1.81381
SLC25A3	0.04765	12.27	12.34	-0.07273	0.02576	1.32197
UPF3A	0.04379	8.685	8.761	-0.07599	0.02614	1.35863
CGB2	0.02019	0.4999	0.5762	-0.07626	0.02041	1.69495
GINS2	0.01216	8.929	9.005	-0.07644	0.01757	1.915
F13A1	0.04662	0.4079	0.4846	-0.07663	0.02693	1.33145
ABCC5	0.00752	8.573	8.649	-0.07688	0.01539	2.12407
C22orf39	0.01806	7.365	7.443	-0.07773	0.02011	1.74323
TULP3	0.01234	8.477	8.555	-0.07802	0.01801	1.90868
PTTG1IP	0.04016	10.88	10.96	-0.07884	0.02633	1.39621
NOA1	0.00859	8.482	8.561	-0.07908	0.01644	2.06591
F8A1	0.03605	6.737	6.817	-0.07993	0.02574	1.44305
TOE1	0.0282	6.971	7.052	-0.08074	0.024	1.5497
STK35	0.03403	8.926	9.007	-0.08092	0.02557	1.46819
SPSB4	0.04794	0.619	0.7012	-0.08213	0.02915	1.31931
ZNF623	0.02866	8.274	8.356	-0.08274	0.02472	1.54277
RASAL2	0.00995	8.209	8.292	-0.08307	0.01802	2.002
RNF149	0.01406	8.899	8.982	-0.08316	0.01995	1.85214
SLC6A6	0.01359	11.5	11.58	-0.084	0.01996	1.86665
UCHL1	0.0244	12.45	12.54	-0.08576	0.02435	1.61266
FOXD4L3	0.00859	0.5527	0.6385	-0.08588	0.01786	2.06596
CYP2C18	0.04796	1.196	1.283	-0.08687	0.03084	1.31912
MIR10B	0.01136	0.5028	0.5903	-0.08748	0.01972	1.94458
HINT3	0.04875	7.699	7.789	-0.08939	0.03191	1.31199
AAR2	0.04941	9.01	9.099	-0.08953	0.03211	1.30617
LAPTM4B	0.02525	11.03	11.12	-0.08962	0.02572	1.59774
CCDC127	0.00281	8.221	8.311	-0.08982	0.01371	2.5516
LOC90784	0.03743	7.952	8.043	-0.09182	0.02995	1.42676
RPLP0	0.04767	14.59	14.68	-0.09185	0.03253	1.32174
ICMT	0.04772	10.52	10.61	-0.09202	0.03261	1.32126
C16orf62	0.01987	9.597	9.689	-0.09203	0.02451	1.70187
ROBO4	0.00462	0.6426	0.7354	-0.09273	0.01621	2.33508
CD300C	0.01085	0.4893	0.5834	-0.0941	0.02093	1.96461
TMEM254-AS1	0.0048	3.912	4.007	-0.09473	0.01673	2.31894
CSTB	0.03555	10.6	10.69	-0.09532	0.03056	1.4492
NRDE2	0.03926	7.71	7.806	-0.09585	0.03176	1.40608
SUSD1	0.02538	8.202	8.298	-0.09609	0.02762	1.59559
ATRN	0.00859	10.23	10.32	-0.09614	0.01999	2.06626
RABL5	0.01822	8.402	8.498	-0.09616	0.02494	1.73945
PLEKHG7	0.04733	1.043	1.139	-0.09653	0.03411	1.32485
CDCA3	0.04267	8.504	8.601	-0.09772	0.03331	1.36992
C10orf62	0.03063	0.6711	0.7689	-0.09777	0.02985	1.51392
FAU	0.01041	11.57	11.67	-0.09846	0.02163	1.98263
LRRN3	0.04365	0.8286	0.9271	-0.09849	0.03384	1.36006
INPP4A	0.01474	8.636	8.734	-0.09876	0.02403	1.83153
LOC253039	0.00411	7.253	7.352	-0.09883	0.01673	2.38648
LEFTY1	0.04432	0.7512	0.8503	-0.09907	0.03422	1.35339
RAI2	0.01333	0.8186	0.9177	-0.09916	0.02342	1.87517
GABARAPL1	0.02609	8.548	8.648	-0.1002	0.02907	1.58346
WDR73	0.04064	8.342	8.444	-0.1013	0.03397	1.39104
MBP	0.01407	8.925	9.027	-0.1014	0.02433	1.85168
LOC100652791	0.0104	0.6794	0.7818	-0.1024	0.0225	1.98288
SPTBN1	0.02777	12.99	13.09	-0.1028	0.0304	1.55636
RIN2	0.00218	9.119	9.222	-0.1034	0.01475	2.66194
GALNT5	0.01175	7.246	7.35	-0.1035	0.02357	1.93015
KRT32	0.02705	0.5717	0.6755	-0.1039	0.03047	1.56786
SNORA2B	0.04618	0.6037	0.7087	-0.1051	0.0368	1.33554
ABHD15	0.03544	8.887	8.992	-0.1056	0.03381	1.45048
XKR6	0.04619	0.9251	1.031	-0.1056	0.03698	1.33546
SUMF1	0.0408	8.644	8.75	-0.106	0.03559	1.38932
TES	0.01806	9.309	9.415	-0.1061	0.02745	1.74333
DHRS3	0.04636	10.24	10.34	-0.1072	0.03759	1.33389
MKL2	0.03711	9.025	9.133	-0.108	0.03511	1.43057
TP53I11	0.04612	9.607	9.715	-0.1081	0.03785	1.33616
STRIP2	0.04923	7.413	7.521	-0.1083	0.03878	1.30779
PMCH	0.0048	0.5576	0.6666	-0.109	0.01924	2.31885
AAED1	0.04677	7.225	7.334	-0.1094	0.0385	1.33006
NARF	0.02834	9.398	9.507	-0.1095	0.03261	1.54766
CLTA	0.01237	11.26	11.37	-0.1101	0.02543	1.90763
COX4I1	0.0463	11.52	11.63	-0.1101	0.03861	1.33441
HOGA1	0.01799	5.869	5.979	-0.1104	0.02852	1.74504
PBXIP1	0.04813	9.111	9.222	-0.1108	0.03937	1.31762
DALRD3	0.02835	7.896	8.007	-0.1113	0.03315	1.54751
KDM4B	0.04154	8.175	8.287	-0.1117	0.03774	1.38153
CYSTM1	0.046	9.637	9.749	-0.112	0.03919	1.33726
TMX4	0.00507	8.423	8.536	-0.1125	0.02018	2.29533
ZXDC	0.01961	8.245	8.357	-0.1125	0.02985	1.70761
DLGAP4	0.04608	9.017	9.131	-0.1143	0.04002	1.33647
BRD1	0.02072	8.203	8.318	-0.115	0.03102	1.68355
AKAP8	0.03267	8.246	8.361	-0.1152	0.03592	1.48581
KBTBD4	0.02936	7.116	7.232	-0.1152	0.0347	1.53218
TMEM251	0.00114	7.368	7.484	-0.1157	0.01392	2.94157
PMP22	0.03619	9.06	9.177	-0.1166	0.03761	1.44146
ZADH2	0.04385	7.944	8.06	-0.1168	0.04018	1.35802
PSPH	0.04116	9.072	9.19	-0.1172	0.03948	1.38556
ATP8B1	0.01711	8.737	8.854	-0.1174	0.02987	1.76678
INSIG1	0.04821	10.58	10.7	-0.1176	0.0418	1.31691
BCL2L2	0.01457	8.675	8.792	-0.1178	0.02857	1.83648
LINC00842	0.03067	8.854	8.972	-0.1181	0.03606	1.5133
PDPR	0.00568	9.344	9.463	-0.119	0.02203	2.24596
MIF4GD	0.04959	8.466	8.585	-0.1191	0.04278	1.30464
CD63	0.04802	11.94	12.06	-0.1193	0.04237	1.31858
PABPC4	0.03936	10.25	10.37	-0.1195	0.03964	1.40499
LAMB3	0.0092	9.675	9.795	-0.1196	0.02536	2.03631
PNPO	0.03351	9.007	9.127	-0.1199	0.0377	1.47479
NUDT16	0.00751	8.569	8.689	-0.12	0.02402	2.12453
NUAK1	0.02891	9.016	9.137	-0.1208	0.03619	1.53891
HRH1	0.01809	6.463	6.584	-0.1214	0.03141	1.74261
PAQR9	0.03462	5.076	5.197	-0.1217	0.03869	1.46069
ZNF341	0.00588	6.14	6.261	-0.1217	0.02273	2.2307
FAM168B	0.00122	10.61	10.73	-0.1221	0.01493	2.914
BRPF3	0.04139	8.238	8.362	-0.1243	0.04193	1.38308
RPL3	0.0206	13.69	13.82	-0.1243	0.03348	1.68615
SLC6A16	0.04152	5.153	5.277	-0.1245	0.04205	1.38178
PIP4K2A	0.03022	8.168	8.293	-0.1249	0.03795	1.51972
GPR39	0.04466	6.552	6.678	-0.1253	0.04339	1.35008
HNRNPA0	0.02995	10.88	11.01	-0.1253	0.03798	1.52359
ARSD	0.02018	8.276	8.401	-0.1254	0.03357	1.69506
MRPL37	0.00226	9.553	9.679	-0.1263	0.01819	2.64647
LMTK2	0.02355	9.318	9.445	-0.1271	0.0357	1.62794
RALGPS1	0.02869	6.697	6.824	-0.1274	0.03807	1.54221
PHB	0.03344	11.69	11.82	-0.1277	0.04014	1.47571
GNRHR	0.0044	0.8551	0.983	-0.1279	0.02206	2.35674
VPS11	0.01653	7.898	8.026	-0.1281	0.03226	1.78162
C2orf68	0.03426	8.723	8.852	-0.1283	0.04064	1.46523
PITHD1	0.0324	7.847	7.976	-0.1283	0.03989	1.48951
PRR13	0.01507	10.24	10.37	-0.1286	0.0315	1.82186
EGFLAM	0.02918	0.9604	1.089	-0.1288	0.03872	1.53497
FTL	0.03797	16.25	16.37	-0.1289	0.04224	1.42057
MPDU1	0.03709	9.916	10.04	-0.1289	0.04193	1.43072
LIMS1	0.04425	8.876	9.006	-0.1296	0.04474	1.35412
CRNDE	0.03381	6.944	7.075	-0.1303	0.04107	1.47094
SLC35F6	0.04921	10.15	10.28	-0.1305	0.04673	1.30791
ATP9B	0.00144	8.408	8.539	-0.1306	0.0167	2.84134
LAMA3	0.03951	10.5	10.63	-0.1307	0.04339	1.40331
LPIN2	0.02653	9.182	9.313	-0.1309	0.03817	1.57626
IFITM4P	0.00014	0.6724	0.8038	-0.1314	0.009114	3.86967
ZC3H3	0.02659	8.106	8.239	-0.1324	0.03863	1.57528
ARFGEF2	0.00034	9.487	9.62	-0.1334	0.01168	3.47496
TJP2	0.04682	7.453	7.587	-0.1339	0.04713	1.32961
QDPR	0.0348	8.607	8.741	-0.134	0.04264	1.45847
VPS33B	0.03669	8.257	8.391	-0.134	0.0434	1.43543
NOL3	0.0434	8.481	8.615	-0.1344	0.04608	1.36247
COX8A	0.02337	10.78	10.91	-0.1351	0.03783	1.63136
KANSL3	0.04971	9.666	9.801	-0.1351	0.04856	1.30357
NDUFA2	0.01955	9.225	9.36	-0.1353	0.03586	1.70881
SMUG1	0.01312	7.789	7.925	-0.1354	0.03183	1.88223
ALDOB	0.02588	0.6374	0.7732	-0.1358	0.03928	1.58709
WDR27	0.04719	7.165	7.301	-0.1361	0.04804	1.32613
C2CD2	0.00656	7.766	7.902	-0.1362	0.02624	2.18303
FBXW4	0.04456	8.752	8.889	-0.1368	0.04735	1.35108
NR2C2	0.02738	9.002	9.139	-0.1377	0.04056	1.56255
KANK3	0.0069	5.401	5.54	-0.1387	0.0271	2.16115
HECTD4	0.03428	9.458	9.597	-0.1391	0.04406	1.46497
SLC25A51	0.01186	7.2	7.339	-0.1395	0.03184	1.9261
HEXA	0.00431	10.64	10.78	-0.1397	0.02396	2.36593
TIMM50	0.02405	10.45	10.59	-0.1402	0.03962	1.6189
SRGAP2	0.01852	8.426	8.566	-0.1403	0.03658	1.73229
PRSS21	0.02371	0.9685	1.109	-0.1405	0.03954	1.62514
RHBDL2	0.01528	5.596	5.736	-0.1408	0.03464	1.81593
USP22	0.02826	11.65	11.79	-0.1409	0.0419	1.54887
LINC00152	0.02942	8.202	8.343	-0.1412	0.04256	1.53134
MPV17	0.02067	8.783	8.925	-0.1415	0.03814	1.68472
NAV1	0.02889	8.315	8.457	-0.1416	0.04243	1.53921
TNRC6B	0.02689	8.118	8.26	-0.142	0.04157	1.57036
BRD4	0.04495	8.728	8.87	-0.1421	0.0493	1.34728
NDUFB8	0.00947	10.19	10.33	-0.1423	0.03042	2.02383
GCC1	0.04972	8.389	8.532	-0.1429	0.05138	1.30348
TLCD2	0.02175	6.819	6.962	-0.1429	0.03913	1.6625
COMMD4	0.00351	10.01	10.15	-0.1433	0.02323	2.45506
NFATC1	0.03316	6.175	6.319	-0.1434	0.04492	1.47945
PPIP5K1	0.02329	7.916	8.06	-0.1434	0.04013	1.63287
ASXL2	0.04778	8.921	9.065	-0.1438	0.05098	1.32076
PRMT2	0.0442	9.568	9.712	-0.1446	0.0499	1.35463
PSAP	0.04426	13.55	13.69	-0.1448	0.04998	1.35399
NPC2	0.03939	10.38	10.53	-0.1449	0.04806	1.40467
SFXN3	0.03752	9.343	9.488	-0.1449	0.0473	1.42575
TSC22D3	0.03269	7.536	7.681	-0.145	0.04522	1.48553
S100A16	0.04965	11.2	11.35	-0.1452	0.05218	1.30406
RABGGTA	0.0294	7.698	7.843	-0.1454	0.04381	1.53171
MAVS	0.02819	10.95	11.1	-0.1456	0.04327	1.54992
GATS	0.02805	8.018	8.164	-0.1457	0.04325	1.55202
SFXN2	0.01867	5.847	5.993	-0.1459	0.03812	1.7289
CPZ	0.01458	1.282	1.428	-0.146	0.03541	1.83618
GALNT11	0.00856	9.074	9.22	-0.146	0.03033	2.06778
HTR1D	0.04714	7.979	8.125	-0.1461	0.05155	1.3266
LETMD1	0.01255	8.065	8.211	-0.1464	0.03397	1.90129
TST	0.03892	8.93	9.077	-0.1466	0.04845	1.40986
TALDO1	0.04493	12.14	12.29	-0.1471	0.05104	1.34747
ZNF367	0.0398	7.569	7.717	-0.1471	0.04896	1.40016
ADCY1	0.02386	7.215	7.362	-0.1472	0.04149	1.62227
BANF1	0.04325	10.69	10.84	-0.1477	0.0506	1.36404
TSC1	0.03193	8.774	8.922	-0.1479	0.04577	1.49586
C14orf37	0.006	2.051	2.199	-0.148	0.02782	2.2217
IDS	0.0024	10.72	10.86	-0.1484	0.02171	2.62033
PPIL2	0.04378	8.771	8.92	-0.1487	0.05114	1.3587
CHST6	0.0036	3.738	3.887	-0.149	0.02433	2.44358
COQ6	0.00155	7.727	7.877	-0.1495	0.01949	2.80911
ARPC4	0.04839	9.504	9.654	-0.1499	0.05338	1.31524
DIP2C	0.03029	7.906	8.056	-0.1499	0.0456	1.51869
LOC100508120	0.00358	3.757	3.907	-0.1499	0.02444	2.44672
LINC00674	0.00971	9.159	9.309	-0.15	0.0323	2.01265
RAD9A	0.02671	7.599	7.751	-0.1517	0.04433	1.57339
MYO7A	0.03626	6.217	6.369	-0.1518	0.04898	1.44063
SLC48A1	0.04144	8.9	9.053	-0.1527	0.05154	1.3826
WDR45	0.01334	8.782	8.935	-0.1529	0.03613	1.87478
GBA	0.02074	9.654	9.808	-0.1537	0.04147	1.68325
DUSP3	0.03252	10.55	10.7	-0.1538	0.04787	1.48789
CIT	0.03458	9.463	9.617	-0.1539	0.04888	1.46118
C1orf65	0.03505	0.6763	0.8306	-0.1542	0.04922	1.45532
HIPK2	0.04135	9.915	10.07	-0.1542	0.052	1.38356
TDRD12	0.03643	0.7232	0.8777	-0.1544	0.04992	1.43858
EXOC8	0.02929	7.747	7.902	-0.1545	0.0465	1.53328
GALNT9	0.01625	4.302	4.456	-0.1549	0.03881	1.78904
MYEOV2	0.0393	8.924	9.079	-0.1554	0.05153	1.40562
C9orf91	0.02304	7.52	7.675	-0.1555	0.04335	1.63759
SRD5A1	0.02708	7.573	7.729	-0.1555	0.04563	1.56738
LOC441455	0.00015	0.7953	0.9509	-0.1556	0.01102	3.83565
TBXAS1	0.0241	6.458	6.614	-0.1557	0.04403	1.61807
DIP2A	0.04513	8.631	8.787	-0.1559	0.05419	1.34557
TMEM147	0.02497	10.42	10.58	-0.1562	0.04466	1.60253
COL18A1-AS2	0.00834	0.519	0.6754	-0.1564	0.03224	2.07909
PIAS4	0.03765	7.262	7.419	-0.1566	0.05118	1.42428
PLD2	0.02863	8.607	8.764	-0.1568	0.04683	1.54321
GADD45GIP1	0.01649	9.208	9.366	-0.1577	0.03969	1.78278
AMBRA1	0.02118	8.779	8.937	-0.1581	0.04295	1.67399
YPEL2	0.02567	7.308	7.467	-0.1585	0.04572	1.59054
CYP2S1	0.03935	10.12	10.28	-0.1587	0.05264	1.40501
SFT2D3	0.02178	7.479	7.638	-0.1588	0.04353	1.66192
BPIFA1	0.01657	1.027	1.186	-0.1589	0.04005	1.78057
STRIP1	0.02959	8.182	8.341	-0.159	0.04801	1.52891
CBFA2T2	0.00449	8.142	8.302	-0.1596	0.02768	2.34756
SORL1	0.00013	7.964	8.124	-0.1597	0.01101	3.88273
TACC2	0.03652	9.715	9.875	-0.1597	0.05166	1.43743
RNF103	0.01831	8.651	8.813	-0.1619	0.04206	1.73726
RPL10	0.04147	14.05	14.22	-0.162	0.05469	1.38231
COBL	0.01679	7.504	7.667	-0.1623	0.04107	1.77487
PRR5L	0.02085	6.818	6.982	-0.1635	0.04419	1.68085
BTBD11	0.03869	10.21	10.38	-0.1639	0.05406	1.41238
FAM157A	0.00609	1.356	1.521	-0.1648	0.0311	2.21524
AFF1	0.01703	9.064	9.229	-0.1649	0.0419	1.76884
ROGDI	0.00829	7.407	7.572	-0.1654	0.03405	2.08155
SZT2	0.0453	8.455	8.622	-0.1662	0.05782	1.3439
RASEF	0.01737	8.419	8.586	-0.1667	0.04261	1.7601
CDK4	0.0312	10.7	10.87	-0.1675	0.05144	1.50587
PDXK	0.02984	12.16	12.33	-0.1676	0.05072	1.52527
KIAA0430	0.04335	8.99	9.158	-0.1678	0.0575	1.36305
LLGL2	0.03595	9.695	9.863	-0.1685	0.05422	1.44433
FBXL2	0.02243	7.399	7.568	-0.1688	0.04668	1.64915
ITPRIPL2	0.02694	9.22	9.389	-0.1688	0.04946	1.56962
CEACAM16	0.04679	2.09	2.259	-0.1689	0.05944	1.32984
MAP6	0.02032	5.078	5.247	-0.169	0.04533	1.69214
ZNF543	0.03455	5.006	5.175	-0.1692	0.05374	1.46153
MIR3650	0.01338	0.8105	0.9801	-0.1696	0.04011	1.87358
NPC1	0.0135	10.47	10.64	-0.1696	0.04021	1.86957
SLC26A11	0.04551	7.515	7.685	-0.1696	0.0591	1.34194
FLJ26850	0.01016	1.29	1.46	-0.1697	0.03703	1.99315
SLC35E2B	0.02003	8.502	8.672	-0.1698	0.04533	1.69838
EP400	0.01478	9.927	10.1	-0.1702	0.04144	1.83047
CIB1	0.03429	10.7	10.87	-0.1706	0.05404	1.46488
HOXA3	0.03861	6.749	6.92	-0.1707	0.05624	1.41326
TAGLN2	0.03538	12.83	13	-0.1708	0.05468	1.45127
TOMM34	0.00832	8.89	9.061	-0.1708	0.03519	2.07998
ZFHX3	0.03781	9.226	9.397	-0.1711	0.056	1.4224
PCNXL2	0.04472	8.351	8.522	-0.1714	0.05939	1.34946
KCNH1	0.03291	6.138	6.309	-0.1715	0.05359	1.48269
NANOS1	0.04545	5.981	6.153	-0.172	0.05992	1.34249
GIGYF1	0.03751	9.488	9.661	-0.1728	0.0564	1.42583
CLCN6	0.01559	7.984	8.157	-0.1729	0.04279	1.80704
SH2B3	0.03084	7.053	7.227	-0.1731	0.05298	1.51084
GNG10	0.00256	1.3	1.474	-0.1735	0.02582	2.59244
SIX4	0.007	5.84	6.014	-0.1737	0.03408	2.15465
ARR3	0.01631	1.312	1.487	-0.1743	0.04371	1.78752
POLG2	0.013	6.919	7.093	-0.1743	0.04087	1.88619
PAPD7	0.00897	8.771	8.946	-0.1744	0.03672	2.04716
KIAA1147	0.04819	9.207	9.382	-0.1746	0.06208	1.31704
ST6GALNAC5	0.01416	0.9899	1.165	-0.1746	0.04198	1.84891
KCNMA1	0.00159	8.885	9.06	-0.1748	0.02293	2.79888
PRELID1	0.04443	9.598	9.773	-0.1749	0.06046	1.35236
GDPGP1	0.01997	5.344	5.52	-0.1753	0.04677	1.69973
ABHD2	0.0013	10.84	11.01	-0.1754	0.02181	2.88706
COMMD9	0.01491	8.513	8.689	-0.1763	0.04305	1.82661
ACAD10	0.04409	8.017	8.193	-0.1764	0.06081	1.35565
HTRA2	0.0091	7.974	8.151	-0.1765	0.0373	2.04096
DDA1	0.01554	8.828	9.005	-0.1767	0.04369	1.80844
TBC1D16	0.04933	9.628	9.805	-0.1768	0.06337	1.30689
CALCOCO1	0.0443	8.694	8.871	-0.1771	0.06116	1.3536
LPIN1	0.03898	10.07	10.24	-0.1772	0.05859	1.40911
DPYSL3	0.01342	8.899	9.076	-0.1774	0.04198	1.87225
HAGH	0.04698	8.961	9.139	-0.1774	0.06251	1.32806
TAF6L	0.01977	7.595	7.773	-0.1776	0.04723	1.70408
C1QTNF6	0.02733	8.567	8.745	-0.1779	0.05235	1.56336
C1orf85	0.04993	8.705	8.883	-0.1781	0.06412	1.3016
RPS19BP1	0.02883	9.098	9.276	-0.1781	0.05333	1.54013
CLN3	0.0446	8.93	9.109	-0.1784	0.06175	1.35067
KCNN2	0.01246	1.014	1.193	-0.1784	0.04131	1.90455
PFKFB2	0.02562	8.101	8.279	-0.1786	0.0515	1.59139
FLJ45340	0.03551	8.458	8.637	-0.1792	0.05743	1.44969
LOC642852	0.03942	7.989	8.168	-0.1798	0.05967	1.40433
RALY	0.01417	10.7	10.88	-0.1799	0.04326	1.84863
RPS6KB2	0.01786	8.697	8.877	-0.1801	0.04642	1.74824
TSNARE1	0.03268	6.09	6.27	-0.1802	0.05619	1.48566
ADI1	0.00049	9.761	9.941	-0.1804	0.01745	3.30627
MGC21881	0.02632	5.949	6.129	-0.1805	0.05248	1.57978
TRPV2	0.04388	1.668	1.849	-0.1806	0.06215	1.35772
MVP	0.02421	11.34	11.52	-0.1811	0.05129	1.61599
RRP8	0.02646	7.691	7.872	-0.1812	0.05277	1.57736
HSPB8	0.0143	7.342	7.523	-0.1817	0.04383	1.84466
ANKRD11	0.04088	10.58	10.76	-0.1822	0.06121	1.3885
TBL3	0.0347	8.872	9.054	-0.1822	0.05795	1.45973
TMEM150B	0.00743	0.697	0.8797	-0.1828	0.03647	2.12919
AMN	0.04108	2.614	2.798	-0.1838	0.06186	1.38637
MTMR11	0.00189	8.632	8.816	-0.1838	0.02523	2.72446
HMG20B	0.03264	9.295	9.479	-0.1839	0.05733	1.4863
TIMP2	0.04881	10.91	11.09	-0.1841	0.06576	1.31146
SNORD18B	0.04701	0.6765	0.8608	-0.1844	0.06498	1.3278
NOTCH2NL	0.04367	6.926	7.111	-0.1845	0.06339	1.35983
AKAP13	0.01662	10.43	10.62	-0.1846	0.04658	1.7795
AACS	0.04518	9.412	9.597	-0.185	0.06433	1.34502
PAQR6	0.04109	7.064	7.249	-0.1855	0.06242	1.38625
BCL7C	0.01371	7.881	8.066	-0.1856	0.04421	1.86287
ATP6V0D1	0.03924	9.381	9.567	-0.1859	0.06161	1.4063
CXorf40A	0.00953	6.734	6.921	-0.1867	0.03999	2.02091
GPRC5C	0.005	8.961	9.148	-0.1867	0.03336	2.30103
ATP1A1OS	0.02654	4.502	4.689	-0.187	0.05453	1.57608
CYP4F11	0.03318	9.128	9.315	-0.1873	0.05869	1.4791
PDE8B	0.02898	6.539	6.726	-0.1876	0.05625	1.53795
FOXK1	0.04499	9.511	9.698	-0.1878	0.06518	1.34688
POLR2A	0.04493	10.92	11.1	-0.1888	0.06552	1.34743
LIMD2	0.04805	6.618	6.807	-0.1895	0.0673	1.31829
SLC1A4	0.03192	8.402	8.592	-0.1897	0.05869	1.49594
LENG8	0.03262	10.62	10.81	-0.1903	0.05931	1.48657
FAM195B	0.02269	8.21	8.4	-0.1906	0.0529	1.64422
C21orf58	0.03436	7.266	7.457	-0.1909	0.06051	1.4639
BCAT2	0.03156	9.237	9.428	-0.191	0.05888	1.50085
RNF185	0.00494	8.401	8.592	-0.1915	0.03411	2.30601
HERC2	0.00422	10.84	11.03	-0.192	0.03273	2.37469
VIM	0.00234	13.79	13.98	-0.1934	0.02812	2.63078
CDAN1	0.05	7.571	7.764	-0.1936	0.06973	1.30105
TSPO	0.01072	9.617	9.81	-0.1936	0.04289	1.97001
NBEAL2	0.03814	9.95	10.14	-0.1942	0.06374	1.41862
KCTD15	0.00956	9.753	9.947	-0.1943	0.04165	2.01972
SIRT7	0.03455	8.405	8.6	-0.1943	0.06169	1.46161
C2orf82	0.00954	7.677	7.871	-0.1946	0.04169	2.02059
IL6R	0.03549	6.874	7.068	-0.1947	0.06238	1.44985
HDAC4	0.04032	8.215	8.41	-0.1949	0.06518	1.39451
AHNAK	0.03942	12.8	13	-0.195	0.0647	1.40431
WBP2	0.02804	10.01	10.2	-0.1951	0.05789	1.55227
ITGAM	0.03278	5.672	5.867	-0.1952	0.06094	1.48438
ZNF114	0.00681	5.333	5.528	-0.1953	0.03802	2.16711
C16orf46	0.03804	4.439	4.635	-0.1954	0.06406	1.41974
PCDHA10	0.00394	1.096	1.291	-0.1954	0.0327	2.40483
RAB3IL1	0.037	6.346	6.541	-0.1954	0.06348	1.43186
C11orf95	0.00516	7.228	7.424	-0.1962	0.03536	2.28743
ISCU	0.02157	9.118	9.314	-0.1962	0.05359	1.66623
COPRS	0.00324	9.334	9.53	-0.1964	0.03115	2.48999
RRAGC	0.049	7.832	8.029	-0.1967	0.07036	1.30977
PLEKHM1	0.00704	8.293	8.491	-0.1978	0.03887	2.15255
PPM1H	0.01514	7.958	8.156	-0.1978	0.04851	1.81996
PLEKHA7	0.04079	8.27	8.468	-0.198	0.06647	1.38947
DHDDS	0.0383	7.802	8	-0.1981	0.06511	1.41686
LSS	0.04057	10.6	10.8	-0.1982	0.06642	1.39183
MEPCE	0.01355	9.077	9.276	-0.1989	0.04721	1.86803
ETS2	0.00211	10.01	10.21	-0.1991	0.02815	2.67654
NDOR1	0.02814	8.882	9.082	-0.1995	0.05926	1.55061
ENPP5	0.01059	1.035	1.234	-0.1998	0.04413	1.97494
NKD2	0.03109	5.06	5.26	-0.2001	0.06138	1.50742
AUTS2	0.00091	6.911	7.111	-0.2004	0.02272	3.04001
INPP5E	0.02948	8.078	8.279	-0.2005	0.06045	1.53053
UBIAD1	0.03936	7.68	7.881	-0.2007	0.06658	1.40491
LBH	0.02873	11.34	11.54	-0.2008	0.06006	1.54169
PIK3R3	0.02954	5.534	5.735	-0.2009	0.06061	1.52965
NDUFB2	0.01648	8.677	8.878	-0.2011	0.05061	1.78294
PCDHGA4	0.02974	2.08	2.281	-0.2012	0.06085	1.52663
MSMP	0.04831	5.791	5.993	-0.2014	0.07167	1.31595
SPIN4	0.03431	6.8	7.001	-0.2016	0.06387	1.46464
ZSWIM5	0.03259	5.637	5.839	-0.2016	0.06282	1.48693
LOC344887	0.04357	7.553	7.755	-0.2026	0.06957	1.36077
SNORD91B	0.01122	0.9728	1.176	-0.2033	0.04566	1.94989
UPP1	0.04559	8.861	9.064	-0.2033	0.07089	1.34118
AVIL	0.01309	4.453	4.657	-0.2037	0.04787	1.88293
LY6K	0.04715	2.727	2.931	-0.2043	0.07208	1.3265
MVK	0.04211	8.839	9.043	-0.2044	0.06938	1.37567
MZF1	0.03197	7.861	8.066	-0.2055	0.06361	1.49533
NUDT14	0.01344	7.756	7.961	-0.2055	0.04866	1.87154
PEMT	0.02647	8.285	8.49	-0.2055	0.05985	1.57726
SLC35A4	0.02703	9.85	10.06	-0.2055	0.06025	1.5682
NHLRC4	0.00508	1.064	1.27	-0.2056	0.03689	2.29405
LOC100506472	0.01911	3.492	3.698	-0.2058	0.05416	1.71878
AKR1A1	0.02348	9.599	9.805	-0.2059	0.05777	1.62923
ARID1B	0.03023	9	9.206	-0.206	0.06264	1.51955
ZFYVE26	0.02002	8.59	8.796	-0.2061	0.05501	1.69862
TAF1C	0.04	8.539	8.746	-0.2062	0.06878	1.39797
TPK1	0.02958	3.588	3.795	-0.2064	0.06231	1.52896
PLXNA2	0.03968	6.649	6.856	-0.2065	0.06869	1.40142
WT1	0.04545	5.7	5.906	-0.2066	0.07197	1.34251
PLEKHA6	0.02623	9.418	9.625	-0.2068	0.06007	1.58117
DUS3L	0.02925	7.839	8.046	-0.207	0.06226	1.53395
TMEM208	0.02985	8.385	8.592	-0.2071	0.06269	1.52504
P2RY6	0.04076	7.425	7.633	-0.2074	0.0696	1.38974
RABEP2	0.01879	7.397	7.605	-0.2076	0.05435	1.72619
LOC643837	0.04822	6.501	6.709	-0.2077	0.07387	1.31674
MSI2	0.01373	8.131	8.339	-0.208	0.04957	1.86227
TRIB3	0.03887	10.59	10.79	-0.208	0.06869	1.41035
VAT1	0.01966	11.52	11.72	-0.208	0.05523	1.70646
ASB1	0.00378	9.163	9.371	-0.2083	0.03447	2.42228
NCR3LG1	0.02788	6.357	6.565	-0.2085	0.06177	1.55475
ATP9A	0.00156	9.693	9.903	-0.2098	0.02738	2.80743
ZNF219	0.02854	9.081	9.291	-0.2098	0.0626	1.54459
FLVCR2	0.034	6.104	6.315	-0.2104	0.06646	1.46851
CORT	0.02062	1.575	1.786	-0.2111	0.05687	1.68563
GPR176	0.04443	6.714	6.925	-0.2112	0.073	1.35236
ARHGAP1	0.02937	9.483	9.694	-0.2115	0.06369	1.5321
CTSW	0.04791	0.9677	1.179	-0.2116	0.07508	1.31955
MNT	0.00925	8.234	8.446	-0.2117	0.04498	2.03367
DHRS1	0.03219	7.207	7.42	-0.2128	0.06604	1.49224
SESN2	0.00121	6.633	6.846	-0.2128	0.02596	2.91829
SYNM	0.04989	9.64	9.853	-0.2128	0.07658	1.30196
GAB2	0.02747	7.337	7.55	-0.2129	0.06275	1.56114
PSMG4	0.01824	6.794	7.007	-0.2129	0.05523	1.73907
DNAJB2	0.03034	9.298	9.511	-0.2131	0.06484	1.51801
LOC646762	0.00292	7.133	7.346	-0.2136	0.03295	2.53521
ADAM19	0.02439	8.396	8.609	-0.2139	0.06072	1.61273
ZNF208	0.0354	1.011	1.226	-0.2143	0.06859	1.45095
ARFGAP2	0.04398	8.967	9.182	-0.2144	0.07386	1.35671
PPP1R13B	0.03553	6.961	7.175	-0.2144	0.06872	1.44939
ARHGEF18	0.02993	9.702	9.916	-0.2145	0.065	1.52386
FIZ1	0.03943	7.564	7.779	-0.2145	0.07119	1.40414
BOLA1	0.00853	7.281	7.496	-0.2148	0.04459	2.0689
PGPEP1	0.00891	7.537	7.752	-0.2148	0.04514	2.05007
HES6	0.02201	6.975	7.19	-0.215	0.05911	1.65734
SFN	0.03429	10.34	10.56	-0.2152	0.06816	1.46482
AGO2	0.02439	8.178	8.393	-0.2153	0.06111	1.61279
NUMBL	0.03266	8.873	9.088	-0.2153	0.06712	1.48604
ESR2	0.04065	2.386	2.601	-0.2156	0.07231	1.39093
RNF44	0.01508	8.828	9.043	-0.2157	0.05285	1.82169
RHOD	0.02801	7.547	7.763	-0.2158	0.06402	1.55275
STAG3L3	0.04024	6.924	7.14	-0.2161	0.07223	1.39532
ABCA1	0.04823	7.307	7.523	-0.2163	0.07694	1.31671
KCNG3	0.03177	3.212	3.428	-0.2164	0.06686	1.49796
TRIP6	0.03751	9.068	9.284	-0.2166	0.0707	1.42586
GNPTG	0.03789	8.017	8.234	-0.2169	0.07104	1.42145
GJD3	0.03787	7.76	7.977	-0.217	0.07106	1.42176
SLC22A18	0.04551	7.991	8.208	-0.217	0.07564	1.34189
IQGAP3	0.0228	9.954	10.17	-0.2171	0.06034	1.6421
PPP1R3E	0.02566	6.955	7.173	-0.2171	0.06261	1.59071
LOC652276	0.04493	4.593	4.81	-0.2175	0.07546	1.34743
CRAMP1L	0.04163	8.454	8.672	-0.2176	0.07355	1.3806
KLHDC9	0.0409	3.637	3.854	-0.2177	0.07314	1.38827
HTT	0.01491	9.368	9.586	-0.218	0.05322	1.82643
IPO13	0.00679	8.15	8.368	-0.2187	0.04255	2.16819
CHST3	0.02525	9.187	9.406	-0.2192	0.06292	1.59769
TMEM42	0.03868	6.46	6.679	-0.2194	0.07233	1.41256
CARS2	0.02465	8.863	9.083	-0.2196	0.06255	1.60818
COPE	0.00923	9.846	10.07	-0.2198	0.04666	2.03485
C6orf1	0.0069	7.543	7.763	-0.22	0.043	2.16096
PTPN18	0.01473	8.707	8.928	-0.2212	0.05381	1.8318
GRIP2	0.02759	4.781	5.003	-0.2213	0.06534	1.5592
C4orf32	0.00649	5.384	5.606	-0.2214	0.04252	2.18776
ASIC3	0.02171	6.737	6.958	-0.2215	0.06064	1.66328
SLC37A4	0.01129	7.994	8.215	-0.2216	0.04986	1.94719
TEP1	0.00351	8.747	8.969	-0.2216	0.03593	2.45494
RELL1	0.03166	6.155	6.377	-0.2217	0.06842	1.4995
PXMP4	0.04262	7.018	7.24	-0.2218	0.07558	1.37043
URM1	0.02385	9.418	9.64	-0.2223	0.06265	1.62248
HERC1	0.01234	9.41	9.633	-0.2227	0.05141	1.90883
MIR22HG	0.00238	8.217	8.441	-0.2232	0.03261	2.62288
SLC34A2	0.00907	1.132	1.355	-0.2233	0.04716	2.0423
CNNM3	0.04561	8.602	8.826	-0.2238	0.07808	1.34092
CLIP3	0.0394	6.2	6.424	-0.224	0.07434	1.40449
PLA2G6	0.03677	6.012	6.236	-0.2243	0.07273	1.43448
PMEPA1	0.02267	12.04	12.27	-0.2244	0.06225	1.64461
KLC4	0.0174	7.462	7.687	-0.2256	0.05771	1.75943
CHAD	0.04992	2.788	3.013	-0.2257	0.08123	1.30174
GNG12-AS1	0.03407	2.01	2.236	-0.2257	0.07135	1.4676
BRF2	0.03424	7.005	7.231	-0.2258	0.07148	1.46552
MZT2A	0.04029	9.038	9.264	-0.2258	0.0755	1.39482
CABLES1	0.04322	7.119	7.345	-0.226	0.07738	1.36432
MYO1H	0.00994	1.169	1.395	-0.226	0.049	2.00248
ACP6	0.03245	7.707	7.933	-0.2261	0.07033	1.48885
SNN	0.04203	7.344	7.571	-0.2262	0.07671	1.37647
DDX39A	0.00437	10.09	10.32	-0.227	0.03908	2.35942
PEPD	0.04334	10.39	10.62	-0.2272	0.07788	1.36307
POLE4	0.00058	8.726	8.953	-0.2273	0.0229	3.23732
AP1M2	0.01992	9.143	9.371	-0.2275	0.06064	1.70075
BTNL9	0.02265	4.687	4.915	-0.2277	0.06317	1.64489
PSKH1	0.04488	8.39	8.618	-0.2281	0.07914	1.34796
STX3	0.0183	8.167	8.395	-0.2282	0.05926	1.73767
SIRPA	0.03792	10.09	10.32	-0.2284	0.07483	1.42113
FAT1	0.02447	11.49	11.72	-0.2287	0.06499	1.6114
RAB36	0.0357	6.399	6.628	-0.2288	0.07343	1.44737
MXD1	0.00934	5.966	6.195	-0.2291	0.0488	2.02979
GNPDA1	0.00058	9.549	9.778	-0.2296	0.02317	3.23433
VPS18	0.03909	8.604	8.834	-0.2298	0.07605	1.40791
LOC283174	0.03573	4.312	4.543	-0.23	0.07387	1.44697
PSTPIP1	0.04835	1.14	1.37	-0.23	0.08186	1.31565
FRMD8	0.01463	9.025	9.255	-0.2301	0.05586	1.83484
VPS37C	0.04748	7.518	7.749	-0.2302	0.08144	1.32352
PDRG1	0.01139	7.931	8.162	-0.2308	0.05206	1.94367
PAX9	0.0033	5.185	5.416	-0.2314	0.03689	2.48175
CORO1B	0.03849	9.928	10.16	-0.2315	0.07621	1.4147
NGF	0.04536	2.025	2.257	-0.2317	0.08065	1.3433
ACPP	0.0087	1.495	1.726	-0.2319	0.04839	2.06063
C1orf220	0.03952	3.61	3.842	-0.2321	0.0771	1.40315
TMEM55B	0.00912	8.678	8.91	-0.2325	0.04918	2.0402
CLDN4	0.03465	5.562	5.795	-0.2326	0.07393	1.46036
GPR27	0.04025	3.785	4.018	-0.2329	0.07783	1.39524
NPR1	0.03608	5.604	5.838	-0.2332	0.07512	1.44272
TICAM2	0.00071	1.199	1.433	-0.2332	0.02475	3.15058
RPSAP58	0.00737	6.541	6.775	-0.234	0.04659	2.13236
SMIM4	0.03391	6.392	6.626	-0.2341	0.07387	1.46969
LFNG	0.02348	6.764	6.998	-0.2343	0.06574	1.62926
PTRHD1	0.00543	7.937	8.171	-0.2345	0.04287	2.26504
ZAR1	0.00686	0.9032	1.138	-0.2345	0.04576	2.16361
P2RX3	0.02556	0.915	1.15	-0.2348	0.06764	1.59246
RHOBTB2	0.04225	9.273	9.509	-0.2351	0.07988	1.37417
LOC285074	0.00325	5.327	5.562	-0.2353	0.03737	2.48798
TRPM2	0.02317	6.221	6.457	-0.2353	0.06573	1.63511
WDR83OS	0.044	7.886	8.121	-0.2355	0.08112	1.35655
MIRLET7I	0.01216	2.008	2.244	-0.2356	0.05416	1.915
CD97	0.03391	9.224	9.459	-0.2357	0.0744	1.46966
ZBED1	0.01263	9.104	9.34	-0.2365	0.05498	1.89853
HECTD3	0.0178	8.713	8.95	-0.2369	0.061	1.74958
PEX11G	0.03578	4.766	5.003	-0.2369	0.07613	1.44632
TPRG1L	0.01302	8.14	8.377	-0.2371	0.05561	1.88552
MYEOV	0.01581	9.317	9.554	-0.2374	0.059	1.80118
LTB4R	0.03608	7.859	8.097	-0.2376	0.07656	1.44271
SCARNA12	0.04582	4.526	4.764	-0.238	0.08314	1.33896
ST5	0.04915	7.338	7.576	-0.238	0.08522	1.3085
ZNF252P-AS1	0.02317	1.849	2.087	-0.2383	0.06658	1.63502
ABCB6	0.0142	9.487	9.725	-0.2385	0.05739	1.8478
CD37	0.03632	4.535	4.774	-0.2386	0.07704	1.43991
LOC100287314	0.01082	6.225	6.464	-0.239	0.05312	1.96585
PEX10	0.04121	7.374	7.613	-0.2392	0.08056	1.38505
MBD3	0.04552	9.469	9.709	-0.2399	0.08364	1.34179
TRAPPC6A	0.04652	7.712	7.952	-0.24	0.0843	1.33239
RAB40B	0.01041	7.112	7.352	-0.2401	0.05276	1.98247
RNFT2	0.00439	5.683	5.923	-0.2404	0.04143	2.35763
ABHD4	0.02866	10.31	10.55	-0.2414	0.07213	1.54277
LINC00304	0.03502	3.549	3.79	-0.2415	0.07703	1.45565
ATG16L2	0.01724	6.518	6.76	-0.242	0.06174	1.76349
CD82	0.03395	5.895	6.137	-0.2422	0.07648	1.46916
KCP	0.03473	2.038	2.281	-0.2429	0.07728	1.4593
ABCG1	0.01143	6.12	6.363	-0.2432	0.0549	1.94207
SGK196	0.01119	5.214	5.457	-0.2432	0.05456	1.95121
SGK2	0.00743	6.216	6.459	-0.2433	0.04854	2.12913
DYRK1B	0.00924	7.957	8.2	-0.2436	0.05172	2.03414
CCDC61	0.04781	6.199	6.443	-0.2441	0.08654	1.32049
HPN	0.04668	0.8868	1.131	-0.2441	0.08582	1.33085
BTBD9	0.02053	7.013	7.258	-0.2444	0.06575	1.68767
KIAA1217	0.0072	7.452	7.697	-0.245	0.04845	2.14291
DISP2	0.02025	5.141	5.387	-0.2454	0.06574	1.6936
SAT2	0.02744	8.776	9.021	-0.2454	0.07233	1.56158
ZHX2	0.00063	6.327	6.572	-0.2456	0.02526	3.20343
GSTZ1	0.02586	8.212	8.458	-0.2458	0.07107	1.58741
RIPK3	0.00922	1.136	1.383	-0.2467	0.05234	2.03532
GATA3-AS1	0.04642	0.9976	1.244	-0.2468	0.08662	1.33332
HOXA10	0.02941	4.48	4.727	-0.2475	0.07456	1.53156
VASH1	0.02721	7.45	7.698	-0.2485	0.07304	1.56522
PRRT3-AS1	0.02768	4.684	4.933	-0.2488	0.07353	1.55783
TMEM129	0.03765	8.689	8.938	-0.2488	0.08131	1.42428
EXO5	0.02933	5.677	5.926	-0.2489	0.07493	1.5327
LRFN4	0.02976	8.941	9.19	-0.2492	0.07539	1.52635
TP53I3	0.01305	10.61	10.86	-0.2494	0.05854	1.88456
COL4A4	0.00965	7.778	8.028	-0.2496	0.05366	2.01534
ALPL	0.03107	2.045	2.295	-0.2497	0.07659	1.50763
CASZ1	0.02214	6.082	6.332	-0.2499	0.06882	1.6549
KCTD7	0.02396	7.758	8.008	-0.2499	0.07055	1.62051
PLEKHJ1	0.03665	8.114	8.364	-0.2499	0.08092	1.43589
C18orf56	0.03642	3.93	4.18	-0.25	0.08079	1.43861
NACC2	0.00346	9.47	9.72	-0.2505	0.04047	2.46042
PPP1R3B	0.03818	7.519	7.769	-0.2505	0.08223	1.41815
WNK4	0.02445	5.438	5.688	-0.2506	0.0712	1.61176
LOC283335	0.04523	5.449	5.7	-0.2513	0.08741	1.3446
HSD17B3	0.04927	1.854	2.106	-0.2521	0.09034	1.30746
CCDC85A	0.02474	3.07	3.322	-0.2524	0.07198	1.60667
MAFG	0.00846	10.18	10.43	-0.2527	0.05232	2.07248
ATXN1	0.02286	6.918	7.171	-0.2534	0.07047	1.641
DCTN3	0.0303	8.576	8.829	-0.2535	0.07711	1.51857
FBXO10	0.04396	7.322	7.575	-0.2536	0.08733	1.35693
ANKH	0.04307	7.953	8.207	-0.2539	0.08682	1.36579
ITPKC	0.02181	8.038	8.293	-0.2547	0.06982	1.66128
CYHR1	0.03286	8.561	8.816	-0.2548	0.07958	1.48331
ADAMTS15	0.03072	6.611	6.865	-0.2549	0.07791	1.51254
TMEM8B	0.02252	6.114	6.369	-0.2551	0.07064	1.64741
MMP28	0.00042	5.273	5.529	-0.2557	0.02376	3.37366
P2RY2	0.01843	6.928	7.184	-0.2563	0.06671	1.73457
NKX2-1	0.01014	1.353	1.61	-0.2565	0.05594	1.99383
RETSAT	0.01518	9.599	9.855	-0.2568	0.06304	1.81887
CD160	0.02942	1.841	2.098	-0.2571	0.07747	1.5314
PDDC1	0.02509	9.267	9.524	-0.2571	0.07363	1.6005
KIAA1984-AS1	0.0454	4.053	4.311	-0.2573	0.0896	1.34292
CLCN7	0.02012	9.801	10.06	-0.2579	0.06896	1.69631
FAM63A	0.00187	6.45	6.708	-0.2579	0.03533	2.72746
PPP1R32	0.04126	3.018	3.276	-0.2582	0.08702	1.38446
RNPEPL1	0.02802	9.479	9.737	-0.2583	0.07662	1.55261
C1orf53	0.0226	4.777	5.036	-0.2586	0.07167	1.64583
GPR56	0.01463	9.761	10.02	-0.2587	0.06282	1.83476
TTLL3	0.00209	4.842	5.101	-0.2595	0.03658	2.68069
C9orf169	0.02754	3.995	4.255	-0.26	0.07671	1.56005
GLI4	0.03853	7.498	7.758	-0.2601	0.08566	1.41425
CDH4	0.04346	8.297	8.557	-0.2602	0.08927	1.36196
IFITM10	0.04035	5.692	5.953	-0.2604	0.08712	1.39411
ACAP3	0.02771	8.034	8.294	-0.2605	0.07701	1.55733
SPOCK3	0.04248	1.707	1.968	-0.2608	0.08878	1.37187
LGI2	0.02485	1.25	1.511	-0.261	0.07453	1.60466
BCL11A	0.04999	1.246	1.507	-0.2616	0.09421	1.30111
MEX3B	0.04904	6.505	6.768	-0.2625	0.0939	1.30946
DUSP5P1	0.00806	3.921	4.184	-0.2632	0.05374	2.09356
MGAT4B	0.03937	10.81	11.07	-0.2635	0.08741	1.40487
TCN1	0.04899	3.277	3.541	-0.2637	0.0943	1.30987
ADA	0.00624	8.853	9.117	-0.2639	0.05013	2.20502
KCNC4	0.00794	6.223	6.487	-0.264	0.05368	2.10029
C9orf47	0.04334	3.152	3.417	-0.2648	0.09073	1.36315
TREH	0.03204	0.9858	1.251	-0.265	0.0821	1.49436
SAPCD2	0.0356	9.214	9.479	-0.2651	0.08501	1.4486
PMF1	0.00392	6.443	6.709	-0.2657	0.04439	2.40671
KCNE3	0.04939	1.6	1.866	-0.266	0.09538	1.3064
PANX2	0.0389	6.728	6.994	-0.2661	0.0879	1.41006
C9orf123	0.04589	8.462	8.728	-0.2663	0.09309	1.3383
VASN	0.03985	6.416	6.684	-0.2671	0.08895	1.39962
ADCK3	0.00422	7.668	7.936	-0.2686	0.04579	2.37469
CDRT15	0.03429	1.274	1.542	-0.2686	0.0851	1.46487
ALDH3B1	0.01811	11.22	11.49	-0.2688	0.0696	1.74213
SETD1B	0.01211	8.293	8.562	-0.2692	0.06183	1.91678
FLRT2	0.02112	5.568	5.838	-0.2694	0.07312	1.67529
LOC100009676	0.00653	4.793	5.064	-0.2713	0.05219	2.18535
LY9	0.0258	1.157	1.43	-0.2723	0.07869	1.58836
NFATC2	0.02032	4.743	5.015	-0.2723	0.07304	1.69201
MLL2	0.00628	10.02	10.29	-0.2728	0.05191	2.20232
NCF2	0.01567	5.332	5.605	-0.273	0.06766	1.8049
KRT14	0.02704	2.651	2.925	-0.2736	0.08026	1.56796
PCDHGC3	0.0452	6.251	6.525	-0.2737	0.09516	1.34482
PAPLN	0.00069	7.996	8.27	-0.2742	0.02891	3.16178
SLC25A25	0.02147	7.422	7.697	-0.2751	0.07505	1.66821
ALDH16A1	0.02868	8.649	8.924	-0.2752	0.08224	1.54236
FBXL8	0.00247	5.561	5.836	-0.2754	0.04064	2.6066
PHF19	0.0078	9.702	9.978	-0.2754	0.05571	2.10785
NIPAL4	0.01601	7.353	7.631	-0.2772	0.06915	1.79558
MIR612	0.01993	0.899	1.177	-0.2775	0.07399	1.70045
LMCD1	0.00017	8.184	8.462	-0.278	0.02041	3.77469
FDXR	0.02758	9.049	9.327	-0.2785	0.08222	1.55936
METTL22	0.02529	7.248	7.528	-0.28	0.08039	1.5971
SATB1	0.01357	1.588	1.868	-0.28	0.06648	1.86732
CYB561D1	0.00099	7.112	7.392	-0.2802	0.03249	3.00261
FOXD4	0.00749	3.227	3.508	-0.2806	0.05613	2.12529
HS1BP3	0.02058	9.052	9.333	-0.281	0.07566	1.68658
MAL2	0.01812	1.674	1.955	-0.2811	0.07278	1.74182
LOC100506469	0.04621	6.61	6.891	-0.2812	0.09852	1.33525
SH3BP5-AS1	0.0023	4.767	5.049	-0.2816	0.04076	2.63827
DGKQ	0.04527	7.565	7.847	-0.2819	0.09809	1.34415
EEPD1	0.01647	7.905	8.187	-0.2823	0.07103	1.78331
PER3	0.02846	5.64	5.924	-0.2833	0.08446	1.54581
NDRG4	0.02997	7.852	8.136	-0.2839	0.08606	1.5233
HPS1	0.01618	8.747	9.032	-0.2842	0.07112	1.79105
HDAC5	0.02561	8.587	8.872	-0.2846	0.08204	1.59154
C22orf32	0.02777	6.68	6.965	-0.2856	0.0845	1.55639
SNX8	0.00893	9.018	9.304	-0.2857	0.06007	2.049
TP53AIP1	0.03825	1.097	1.383	-0.2857	0.09385	1.41739
PRR18	0.00216	0.9537	1.24	-0.2859	0.04068	2.66575
PLEC	0.01912	13.07	13.35	-0.2862	0.07533	1.71851
SERPINE1	0.01899	12.83	13.12	-0.2864	0.07523	1.72154
MIR4767	0.00113	1.377	1.665	-0.2875	0.03447	2.94692
KLHDC7A	0.03791	6.887	7.175	-0.288	0.09432	1.42121
SPARC	0.03208	4.96	5.248	-0.2884	0.08937	1.49379
TBC1D7	0.00792	7.678	7.966	-0.2885	0.05861	2.10144
KIRREL3	0.01288	6.823	7.113	-0.2896	0.06771	1.89012
SLC35E2	0.01318	7.14	7.43	-0.2899	0.06825	1.88005
PODXL	0.02332	9.292	9.582	-0.29	0.08117	1.6322
LINC00174	0.00269	4.917	5.208	-0.2902	0.0438	2.57025
KCNAB2	0.00868	7.99	8.28	-0.2903	0.06054	2.06168
SH3PXD2A	0.02522	8.399	8.691	-0.2916	0.08366	1.59829
STOX2	0.03725	5.897	6.189	-0.2922	0.09515	1.42886
KLK6	0.01431	1.542	1.835	-0.293	0.07068	1.84436
SLC38A7	0.02452	7.619	7.913	-0.2932	0.08338	1.61044
ZSCAN18	0.02835	4.523	4.816	-0.2934	0.08736	1.5474
MARCH4	0.03792	8.028	8.322	-0.2937	0.0962	1.4211
NR0B1	0.01296	8.004	8.298	-0.2942	0.06891	1.88756
CERK	0.01604	8.921	9.215	-0.2943	0.07346	1.7948
FAM110A	0.04908	6.479	6.775	-0.2955	0.1057	1.30908
ULK1	0.04232	10.16	10.45	-0.2955	0.1004	1.37351
DNER	0.01898	4.555	4.85	-0.2956	0.07763	1.72168
HES1	0.03128	5.825	6.121	-0.2958	0.09093	1.50473
KIAA0247	0.00084	7.515	7.812	-0.297	0.03297	3.0752
FAM43B	0.00718	5.171	5.469	-0.2974	0.05878	2.14388
BCL11B	0.01629	5.042	5.34	-0.298	0.07472	1.78821
PHLDB1	0.03335	8.051	8.35	-0.2989	0.09382	1.47693
CLIC2	0.03465	1.489	1.788	-0.2995	0.0952	1.46036
SUSD5	0.00264	5.134	5.433	-0.2995	0.04496	2.5784
SYP	0.04756	5.007	5.306	-0.2995	0.106	1.32279
NEURL1B	0.00089	7.041	7.341	-0.2996	0.03378	3.04915
AP5Z1	0.00821	8.33	8.631	-0.3002	0.06161	2.08592
SLC25A18	0.02361	2.59	2.891	-0.3005	0.08443	1.627
BBC3	0.00632	7.305	7.606	-0.3014	0.05746	2.19915
WDR81	0.01153	9.152	9.454	-0.3019	0.06835	1.93813
TCAP	0.011	3.18	3.482	-0.302	0.06744	1.95865
SLC24A4	0.0261	1.792	2.095	-0.3025	0.08772	1.58333
PLAG1	0.03012	2.168	2.471	-0.3028	0.09193	1.52115
C17orf59	0.03404	7.151	7.454	-0.3032	0.09583	1.46801
L3MBTL1	0.01498	5.13	5.434	-0.3038	0.07429	1.82452
MEGF6	0.00754	7.514	7.819	-0.3048	0.06108	2.12251
PSORS1C2	0.04281	1.977	2.283	-0.305	0.1041	1.36846
TNFAIP8L3	0.02584	4.227	4.532	-0.3053	0.08824	1.58779
TNFRSF10D	0.00188	8.816	9.122	-0.3058	0.04192	2.7263
SHANK1	0.02023	1.324	1.63	-0.3063	0.08202	1.69411
GEM	0.02553	6.192	6.498	-0.3066	0.0883	1.59298
LOC100129917	0.03599	4.512	4.818	-0.3067	0.09874	1.44385
PCDHGB5	0.01489	4.283	4.59	-0.3067	0.07486	1.82708
SQSTM1	0.0116	13.76	14.07	-0.3069	0.06958	1.93562
FAM174B	0.01689	6.32	6.628	-0.3073	0.07789	1.77237
LONRF2	0.00089	7.779	8.087	-0.3076	0.03463	3.05159
NS3BP	0.0167	5.33	5.639	-0.3083	0.07787	1.77739
FUT2	0.0353	3.963	4.272	-0.3091	0.09886	1.45219
TNRC6C	0.00822	6.083	6.393	-0.3099	0.06364	2.08508
PRRT3	4.2e-05	5.496	5.806	-0.3101	0.01599	4.37675
FAM65C	0.0374	1.258	1.568	-0.3103	0.1012	1.42716
CYB5RL	0.0102	6.105	6.416	-0.3104	0.06782	1.99131
LTB4R2	0.02491	4.145	4.456	-0.3113	0.08896	1.60364
SNORA10	0.01138	3.201	3.513	-0.312	0.07036	1.94371
CDKN2C	0.00537	7.711	8.023	-0.3121	0.05686	2.27011
TMEM86A	0.03405	3.083	3.396	-0.3126	0.0988	1.46784
TCTEX1D4	0.03209	2.553	2.867	-0.3135	0.09716	1.49358
TET3	0.00826	8.189	8.503	-0.3137	0.06451	2.08307
MXD3	0.02513	7.969	8.284	-0.3145	0.09011	1.59984
RASGRF1	0.02624	2.11	2.426	-0.3158	0.09176	1.581
STX1B	0.00345	5.601	5.919	-0.3178	0.0513	2.4618
TCTA	0.02046	7.573	7.892	-0.3183	0.08554	1.68912
FAM173A	0.03829	8.104	8.422	-0.3185	0.1047	1.41688
JRK	0.01209	8.28	8.598	-0.3185	0.0731	1.91775
ZNF204P	0.02218	1.271	1.591	-0.3198	0.08814	1.65398
CARD14	0.02982	5.43	5.75	-0.3199	0.09681	1.52548
TCN2	0.01115	6.477	6.799	-0.3218	0.07213	1.95284
APC2	0.01947	6.182	6.505	-0.3227	0.08541	1.71068
KLHL35	0.00377	2.947	3.27	-0.323	0.05339	2.42412
ATP2A1	0.02368	4.476	4.799	-0.3238	0.09107	1.62554
NOXO1	0.02486	4.559	4.884	-0.325	0.09281	1.60443
MATN2	0.00712	8.532	8.858	-0.3256	0.06418	2.1477
BMF	0.02628	6.008	6.334	-0.3257	0.09465	1.58036
PRR26	0.02419	3.95	4.276	-0.3261	0.09233	1.61629
HAPLN3	0.03632	6.257	6.583	-0.3263	0.1054	1.43982
VWA2	0.01171	1.927	2.254	-0.3264	0.07423	1.93144
NTNG2	0.03027	3.832	4.159	-0.3271	0.09948	1.51903
METRN	0.03132	9.164	9.492	-0.3285	0.101	1.50419
SPINK1	0.02088	1.624	1.955	-0.331	0.08951	1.68035
TAGLN	0.04207	6.692	7.024	-0.3313	0.1124	1.37602
POU3F3	0.01267	1.304	1.636	-0.3315	0.07713	1.89739
RTN4R	0.00085	6.631	6.963	-0.3321	0.03701	3.06905
WNT5B	0.023	3.963	4.295	-0.3323	0.0926	1.6382
NUDT10	0.02693	2.331	2.664	-0.3326	0.09744	1.56975
ATP6V1C2	0.03683	4.053	4.386	-0.3337	0.1082	1.43376
LGALS7B	0.02101	1.073	1.408	-0.3348	0.09072	1.67766
STAG3	0.03789	5	5.335	-0.3351	0.1097	1.42153
CAMKK1	0.00699	7.98	8.316	-0.3358	0.06586	2.15577
CLN8	0.0069	8.32	8.656	-0.3359	0.06564	2.16134
SLC13A4	0.04184	3.108	3.444	-0.336	0.1138	1.3784
NPAS1	0.00874	4.989	5.327	-0.3379	0.07061	2.05834
SCN5A	0.04552	3.091	3.429	-0.3383	0.1179	1.34183
CA5BP1	0.04615	6.007	6.346	-0.3385	0.1185	1.33585
PCDHAC1	0.03794	5.508	5.847	-0.3393	0.1112	1.42091
FLJ16779	0.00629	5.75	6.09	-0.3395	0.06464	2.20163
KIAA1614	0.02598	3.181	3.52	-0.3395	0.09832	1.58529
CHAC1	0.01617	5.288	5.628	-0.34	0.08506	1.79132
LOC646903	0.04879	3.427	3.768	-0.3408	0.1217	1.31166
GNG3	0.01699	2.253	2.594	-0.341	0.08661	1.76973
C1QTNF9B-AS1	0.01667	1.284	1.625	-0.3411	0.08612	1.77806
UNKL	0.027	8.891	9.233	-0.3421	0.1003	1.56868
SNED1	0.04747	3.981	4.324	-0.3426	0.1212	1.32354
ART5	0.02563	1.908	2.251	-0.3427	0.09881	1.59125
CXCR7	0.03006	7.059	7.402	-0.3428	0.104	1.52204
FBXW9	0.04786	6.59	6.932	-0.3428	0.1216	1.32007
C2orf88	0.0147	2.74	3.083	-0.3433	0.08348	1.83274
FA2H	0.01215	8.038	8.382	-0.3445	0.07918	1.91546
AHNAK2	0.00171	12.62	12.96	-0.3455	0.04623	2.76624
MDGA1	0.00537	7.082	7.429	-0.3463	0.0631	2.27019
RRN3P3	0.0251	5.162	5.508	-0.3469	0.09937	1.60031
FLJ38109	0.00974	5.503	5.853	-0.3505	0.07554	2.01166
ZNF547	0.01504	3.088	3.439	-0.3515	0.08604	1.82284
TRPV1	0.01728	7.092	7.444	-0.3522	0.08989	1.76246
SLFN12	0.01299	1.32	1.672	-0.3525	0.08263	1.88632
ZNF469	0.03955	8.013	8.367	-0.3536	0.1175	1.40284
CHST5	0.00907	1.708	2.063	-0.3549	0.07495	2.04249
ZNF154	0.00219	1.586	1.942	-0.3557	0.05082	2.65896
PRADC1	0.0062	6.941	7.299	-0.3576	0.06783	2.20747
SFRP5	0.02067	3.773	4.131	-0.3581	0.09655	1.6846
IL34	0.02609	2.188	2.549	-0.3604	0.1045	1.58356
PDZK1	0.01101	3.605	3.966	-0.3606	0.08053	1.95825
WNT9A	0.01593	4.346	4.708	-0.362	0.09015	1.79787
MKNK1-AS1	0.00805	1.34	1.702	-0.3621	0.07391	2.0942
NEU1	0.00084	8.828	9.191	-0.3629	0.04023	3.07727
FLCN	0.01711	8.889	9.253	-0.3633	0.09245	1.7668
LINC00338	0.02667	5.682	6.045	-0.3633	0.1061	1.57396
MAGOH2	0.0077	1.239	1.602	-0.3635	0.07326	2.11368
BEST3	0.00431	2.556	2.923	-0.3669	0.06291	2.36583
NAV2	0.00188	8.276	8.644	-0.3681	0.05048	2.72584
LOC100272217	0.0064	3.195	3.563	-0.3685	0.07052	2.19362
SELPLG	0.02367	2.158	2.527	-0.3697	0.104	1.62582
ANKK1	0.03015	1.418	1.789	-0.3708	0.1126	1.52068
BCRP3	0.02232	4.43	4.801	-0.3708	0.1024	1.65131
SPATA12	0.04348	2.4	2.771	-0.371	0.1273	1.36168
ITGA11	0.02386	5.712	6.083	-0.3712	0.1047	1.62226
MEG9	0.01088	2.841	3.212	-0.3716	0.0827	1.96337
PRIMA1	0.01688	3.147	3.519	-0.3716	0.09418	1.77263
ATP6V0E2-AS1	0.0407	4.739	5.111	-0.3721	0.1248	1.39044
NOTCH4	0.04581	2.436	2.808	-0.3724	0.1301	1.339
GAL	0.00086	4.303	4.677	-0.3734	0.04165	3.06753
MZT2B	0.00114	8.005	8.38	-0.3746	0.04505	2.94195
FAT2	0.03097	2.986	3.361	-0.3748	0.1148	1.50907
FLJ42627	0.01436	5.257	5.632	-0.3751	0.09056	1.84288
HERC2P3	0.0373	5.047	5.423	-0.3755	0.1223	1.42826
SLC36A1	0.0007	7.457	7.832	-0.3755	0.03974	3.1549
PCDHA11	0.02102	4.672	5.048	-0.376	0.1019	1.67747
SLC9A3	0.02013	5.258	5.635	-0.3767	0.1007	1.69616
CAPN13	0.02574	1.399	1.776	-0.3769	0.1088	1.58932
PRODH	0.032	5.63	6.007	-0.3771	0.1168	1.49492
ZNF324B	0.00171	5.964	6.341	-0.3772	0.05044	2.767
GGN	0.03034	4.118	4.496	-0.3783	0.1151	1.51796
EFCAB4A	0.01429	5.306	5.684	-0.3787	0.09132	1.84494
RRAGD	0.02839	6.432	6.814	-0.3812	0.1136	1.5468
EGFR-AS1	0.03826	1.797	2.18	-0.3829	0.1258	1.41723
CORO2B	0.03233	4.45	4.834	-0.3832	0.1191	1.49041
ASH1L-AS1	0.00012	4.072	4.455	-0.3833	0.02596	3.91009
CHRNB4	0.0439	2.913	3.296	-0.3835	0.132	1.35758
FAM102A	0.00257	9.661	10.04	-0.3838	0.0572	2.59074
LINC00482	0.02551	4.916	5.302	-0.3858	0.1111	1.59329
PLEKHG6	0.0279	5.169	5.555	-0.3863	0.1145	1.55441
SMPD1	0.0119	6.634	7.023	-0.3888	0.08882	1.92449
IFFO1	0.01643	3.319	3.709	-0.3902	0.09809	1.78449
NT5DC2	0.01146	9.552	9.945	-0.393	0.08879	1.941
SNORD18C	0.03103	2.258	2.652	-0.3942	0.1209	1.50827
PRSS53	0.01809	5.28	5.674	-0.3946	0.1021	1.74263
LOC100128822	0.00769	4.119	4.516	-0.396	0.07979	2.11424
TMEM91	0.00289	5.441	5.837	-0.396	0.06089	2.53985
MPC1	0.01404	5.098	5.497	-0.3985	0.09557	1.85273
HOXB-AS3	0.03754	5.013	5.412	-0.3994	0.1304	1.42551
PLCXD2	0.0237	5.063	5.465	-0.4018	0.113	1.62518
CLDN14	0.00858	2.056	2.459	-0.403	0.08376	2.06656
MAP3K14	0.02398	9.346	9.75	-0.4032	0.1139	1.62015
PSIMCT-1	0.03075	2.58	2.984	-0.4045	0.1236	1.51215
PAG1	0.04994	2.356	2.761	-0.4049	0.1458	1.30159
MAFB	0.03442	1.357	1.764	-0.4069	0.1291	1.46318
NPTX1	0.00204	8.138	8.545	-0.407	0.05701	2.69122
C19orf71	0.00022	6.065	6.472	-0.4072	0.03189	3.66354
CARD16	0.04612	1.47	1.878	-0.4079	0.1428	1.33612
PCDHA12	0.00688	6.029	6.438	-0.4091	0.07988	2.16235
LOC100507557	0.01344	1.484	1.893	-0.4093	0.09691	1.8715
PIFO	0.01406	2.424	2.835	-0.4118	0.0988	1.85217
EFNA2	0.01253	3.615	4.027	-0.4119	0.09553	1.90191
PKD1L2	0.02143	6.893	7.305	-0.4119	0.1123	1.66904
SLC7A11-AS1	0.04554	2.43	2.844	-0.4137	0.1442	1.34162
PLB1	0.01639	2.777	3.191	-0.4143	0.1041	1.78555
MFNG	0.00165	4.943	5.36	-0.4169	0.05526	2.78173
PODNL1	0.0073	3.04	3.459	-0.419	0.0832	2.13656
LOC150381	0.04453	5.411	5.83	-0.4194	0.1451	1.35134
C1orf145	0.01584	3.688	4.111	-0.4233	0.1053	1.80019
LOC284454	0.01068	7.255	7.681	-0.4257	0.09422	1.97155
VIPR1	0.01133	2.588	3.014	-0.4262	0.09599	1.94573
KLHL21	0.00076	8.112	8.539	-0.4268	0.04615	3.11919
OTUD7A	0.00117	1.991	2.419	-0.427	0.05167	2.93219
SMPD3	0.01221	4.082	4.51	-0.4278	0.09846	1.91332
CTAGE7P	0.00134	2.704	3.133	-0.4283	0.05372	2.87257
C12orf61	0.02241	3.682	4.111	-0.4291	0.1186	1.64958
FAM189A1	0.04834	3.295	3.726	-0.4302	0.1531	1.3157
TSPAN1	0.0107	4.28	4.71	-0.4304	0.09533	1.97054
HIST1H2BL	0.01703	1.891	2.321	-0.4307	0.1094	1.76889
ENG	0.03257	4.82	5.254	-0.4341	0.1352	1.48721
DMD	0.04959	1.461	1.896	-0.4349	0.1562	1.3046
LOC100130417	0.04275	4.392	4.829	-0.4376	0.1493	1.3691
A4GNT	0.00595	2.807	3.245	-0.4384	0.08217	2.22578
HIST1H2BN	0.04378	2.368	2.807	-0.4392	0.1511	1.3587
C15orf27	0.0135	2.258	2.699	-0.4406	0.1045	1.86983
LOC158435	0.00014	1.123	1.564	-0.441	0.03074	3.86328
SPRED3	0.01162	5.74	6.181	-0.441	0.1001	1.93479
NUDT17	0.02741	5.249	5.692	-0.4424	0.1303	1.56212
SLC37A2	0.01929	2.725	3.168	-0.4426	0.1168	1.71458
DANCR	0.00099	7.697	8.143	-0.4462	0.05174	3.00261
PYGM	0.012	2.28	2.727	-0.4468	0.1023	1.92089
GRIN2C	0.00623	3.275	3.723	-0.4479	0.08508	2.20537
GLUD1P3	0.0265	4.324	4.774	-0.4496	0.131	1.57675
DSCR6	0.02858	3.291	3.742	-0.4513	0.1347	1.54391
LOC100130557	0.00201	3.636	4.087	-0.4514	0.06301	2.69724
ZNF575	0.02332	4.006	4.459	-0.4522	0.1266	1.63233
SLFNL1-AS1	0.03009	4.863	5.321	-0.4579	0.139	1.52161
HAPLN2	0.04644	1.394	1.853	-0.4588	0.161	1.33311
AMDHD2	0.00753	7.078	7.54	-0.462	0.09253	2.12344
SYNE1	0.00227	8.987	9.449	-0.4624	0.06664	2.64474
IGSF9B	0.00238	3.726	4.19	-0.4633	0.06763	2.62415
C9orf172	0.00882	4.854	5.319	-0.4643	0.09728	2.05453
C4orf19	0.0063	1.447	1.912	-0.4648	0.08853	2.201
EPHB3	0.028	4.119	4.586	-0.467	0.1385	1.55286
GCAT	0.01872	4.557	5.027	-0.4698	0.1229	1.72765
FNIP2	0.02586	6.142	6.612	-0.4705	0.136	1.58737
LOC439994	0.00869	4.824	5.299	-0.475	0.09907	2.06118
CEMP1	0.03017	4.777	5.253	-0.4756	0.1445	1.52047
LOC100289230	0.02533	3.63	4.106	-0.4762	0.1368	1.59643
NOX1	0.03828	2.402	2.878	-0.4762	0.1565	1.41704
WNT4	0.04421	3.103	3.579	-0.4767	0.1645	1.35445
COL1A1	0.00098	7.578	8.058	-0.4802	0.05551	3.00789
ACAP1	0.03061	4.251	4.732	-0.4807	0.1467	1.51409
LINC00176	0.02082	4.023	4.509	-0.4859	0.1313	1.68144
TESK2	0.04567	3.447	3.943	-0.4959	0.173	1.34037
PRAP1	0.03685	1.182	1.678	-0.4961	0.161	1.43354
TMEM88	0.02422	1.841	2.338	-0.4971	0.1408	1.61588
DDIT3	0.01098	6.649	7.15	-0.5009	0.1118	1.95928
MIR600HG	0.00844	4.747	5.251	-0.5035	0.1042	2.07355
MYO7B	0.0003	1.598	2.104	-0.5057	0.04306	3.52143
NRN1L	0.00464	1.376	1.882	-0.5061	0.08855	2.33367
NEURL3	0.04303	3.279	3.787	-0.5075	0.1735	1.36624
MRPL23-AS1	0.04729	2.646	3.158	-0.5111	0.1805	1.32525
DLL4	0.04415	4.052	4.564	-0.5115	0.1764	1.35507
PRRT2	0.03359	5.223	5.735	-0.5118	0.161	1.4738
APOBR	0.00885	1.885	2.397	-0.5122	0.1074	2.0533
PLA2G4C	0.00369	5.169	5.682	-0.5127	0.08428	2.43309
OSGIN1	0.00299	8.231	8.746	-0.5149	0.07991	2.52506
ADHFE1	0.03232	2.937	3.461	-0.5239	0.1628	1.49058
ADCY5	0.04497	3.666	4.194	-0.5281	0.1833	1.34709
LOC100289137	0.02863	6.085	6.617	-0.5322	0.159	1.54316
RAP1GAP	0.00181	8.818	9.353	-0.535	0.07266	2.7416
PTCH2	0.00491	3.154	3.69	-0.5355	0.09518	2.30892
BEX2	0.00487	3.961	4.5	-0.5392	0.09563	2.31238
PCDHGB7	0.01328	1.327	1.868	-0.5408	0.1276	1.87674
SMIM5	0.01328	3.848	4.391	-0.543	0.1281	1.8769
YPEL1	0.00568	4.507	5.055	-0.5482	0.1015	2.2455
GGT8P	0.00266	5.64	6.191	-0.5506	0.08283	2.57528
MXRA8	0.00317	5.045	5.598	-0.5532	0.08729	2.49839
LOC100132247	0.01468	4.897	5.455	-0.5573	0.1355	1.83319
LOC100287036	0.00763	3.98	4.542	-0.5621	0.113	2.11742
LOC100129534	0.00142	4.25	4.813	-0.5629	0.07169	2.84741
RNF224	0.0173	3.005	3.568	-0.563	0.1438	1.7619
SRPK3	0.00547	3.263	3.827	-0.5641	0.1033	2.26201
RASGEF1B	0.01267	1.422	1.989	-0.5671	0.132	1.89712
DYSF	0.027	4.264	4.834	-0.5695	0.167	1.56857
GSDMC	0.00267	1.355	1.926	-0.5715	0.08609	2.57316
SYK	0.02467	2.813	3.386	-0.5725	0.1631	1.60792
C10orf95	0.02257	3.154	3.739	-0.585	0.1621	1.64641
ESPNL	0.01222	2.305	2.891	-0.5867	0.1351	1.91293
UAP1L1	0.00939	7.763	8.354	-0.5912	0.1261	2.02752
COL20A1	0.00106	3.898	4.492	-0.5937	0.07	2.9751
ZNF528	0.02911	1.328	1.923	-0.5956	0.1789	1.53596
MIR3176	0.00213	1.932	2.534	-0.6012	0.0852	2.67223
CCDC17	0.00569	3.469	4.096	-0.6268	0.116	2.24519
CHGA	0.01973	2.95	3.578	-0.6277	0.1668	1.70485
SLC16A8	0.01718	2.72	3.363	-0.6432	0.1639	1.76493
DCST2	0.01205	3.377	4.021	-0.6437	0.1476	1.91894
NUPR1	0.00473	6.139	6.793	-0.6541	0.1151	2.32477
NECAB2	0.00689	4.822	5.481	-0.6588	0.1287	2.16203
IGLON5	0.01703	3.268	3.949	-0.6812	0.1731	1.76881
DGCR9	0.01674	3.959	4.641	-0.6825	0.1725	1.77624
ZSCAN12P1	0.0462	2.389	3.08	-0.6914	0.2422	1.33537
LOC646214	0.02043	2.604	3.332	-0.7281	0.1956	1.68969
IL3RA	0.00098	5	5.73	-0.7297	0.08419	3.011
TRABD2B	0.00181	2.645	3.418	-0.7734	0.105	2.7428
FLJ44511	0.0188	3.806	4.612	-0.8064	0.2112	1.72589
KRT4	0.00301	5.671	6.507	-0.8357	0.13	2.52143

## Sheet: Correlations
	ACE2	EGF	IL8	IL6	HDGF	IL34	IL17A	VEGFC	NGF	PDGFB	HBEGF	IL33	IL32	LIF	CTGF	CSF3	CSF2	CCL24	CXCL5	CXCL2	CXCL1	CCL5	CCL20	IL1A	IL1B	FGF1	TGFA	VEGFA	IL23A	TMPRSS2
ACE2	1	0.355641	0.208738	0.177223	-0.00794539	0.0391886	0.0218117	-0.194271	0.0603574	-0.43913	0.034449	-0.145055	-0.0233455	0.251789	-0.0844982	0.0209638	0.173489	-0.0923292	0.0401603	0.0933486	0.149219	0.0696602	0.272282	0.168477	0.0830549	-0.116815	0.3143	-0.391687	0.200059	0.16993
EGF	0.355641	1	0.120038	0.0657064	-0.0681502	0.0234836	-0.0311622	-0.0258176	0.0425325	-0.00481104	0.0174245	-0.0886564	-0.0640011	0.0399173	-0.211733	0.0249126	0.0863464	-0.179352	0.0903998	0.0962588	0.0672689	0.00758334	0.271338	0.227138	0.166509	-0.192858	0.275649	-0.193109	0.0736231	0.294102
IL8	0.208738	0.120038	1	0.851772	0.0657542	-0.115084	0.0694744	0.259024	0.0416942	-0.000285804	0.759039	-0.0181581	0.0169958	0.663923	0.382282	0.839149	-0.061629	0.114693	0.328846	0.854973	0.883785	0.0333152	0.796571	0.632561	0.834072	-0.092392	0.214667	-0.284014	0.0370974	0.450599
IL6	0.177223	0.0657064	0.851772	1	0.106257	-0.0299332	-0.0118418	0.289853	0.133657	0.100165	0.795812	-0.00294378	0.169987	0.751331	0.445035	0.849153	-0.103199	0.116903	0.229367	0.843065	0.761722	0.0397458	0.669164	0.55144	0.763049	-0.120006	0.19548	-0.240114	-0.00694504	0.541437
HDGF	-0.00794539	-0.0681502	0.0657542	0.106257	1	0.0993934	-0.0202684	-0.157417	-0.0140188	0.226424	0.00382978	-0.329604	0.254347	0.338078	0.037388	0.15392	0.168397	0.146208	0.250708	0.0915147	0.171383	0.0412607	0.154568	-0.086394	0.00169101	0.0195993	0.232759	0.0532027	0.0909907	0.296775
IL34	0.0391886	0.0234836	-0.115084	-0.0299332	0.0993934	1	-0.0283709	-0.157326	0.321783	0.0174912	-0.0228167	-0.274067	0.284137	0.0353063	-0.0675355	0.0595044	0.138896	0.23536	-0.193127	-0.011737	-0.0520546	0.23657	-0.0404557	-0.0948584	-0.0263702	-0.127746	-0.255947	-0.168206	0.0527213	0.0734898
IL17A	0.0218117	-0.0311622	0.0694744	-0.0118418	-0.0202684	-0.0283709	1	-0.00519688	0.165539	0.0166005	-0.0105033	-0.179705	0.128031	0.0107939	-0.133342	0.0342347	0.128703	0.357966	0.0589282	-0.0348634	-0.0174865	0.140059	0.0504113	0.0860796	0.0414131	-0.0217595	-0.185897	-0.00986982	-0.123411	-0.0270324
VEGFC	-0.194271	-0.0258176	0.259024	0.289853	-0.157417	-0.157326	-0.00519688	1	-0.10016	0.256633	0.369059	0.501729	-0.0809969	0.137986	0.374394	0.370097	-0.0328485	-0.102404	0.172035	0.360275	0.287215	-0.166033	0.312689	0.278954	0.335629	-0.0461198	-0.0440424	0.393958	-0.3042	0.058285
NGF	0.0603574	0.0425325	0.0416942	0.133657	-0.0140188	0.321783	0.165539	-0.10016	1	-0.0681835	-0.076086	-0.185625	0.266623	0.110011	-0.253833	0.073085	0.14899	0.346291	-0.0661066	-0.0452191	-0.0263513	0.230987	-0.0617054	-0.085227	0.0434757	-0.0834655	-0.0773912	-0.171979	0.227782	0.0133614
PDGFB	-0.43913	-0.00481104	-0.000285804	0.100165	0.226424	0.0174912	0.0166005	0.256633	-0.0681835	1	0.259043	0.0928768	0.343784	-0.0631341	0.254804	0.220155	-0.0625055	0.130774	0.0979546	0.185763	0.0231168	-0.00127659	0.0237218	0.0717273	0.125639	0.271341	-0.0474625	0.395325	-0.415197	0.115722
HBEGF	0.034449	0.0174245	0.759039	0.795812	0.00382978	-0.0228167	-0.0105033	0.369059	-0.076086	0.259043	1	0.0615622	0.0998695	0.555108	0.506026	0.772519	-0.120643	0.187221	0.298742	0.846599	0.69301	-0.0450808	0.587186	0.580182	0.721055	-0.0788019	0.106157	-0.0437424	-0.189431	0.388713
IL33	-0.145055	-0.0886564	-0.0181581	-0.00294378	-0.329604	-0.274067	-0.179705	0.501729	-0.185625	0.0928768	0.0615622	1	-0.0941439	-0.158059	0.273381	0.0281041	-0.173493	-0.415673	-0.0330866	0.099879	-0.0122706	-0.13267	-0.0142569	0.121724	-0.0118228	0.151411	-0.0412796	0.207923	-0.243162	-0.220117
IL32	-0.0233455	-0.0640011	0.0169958	0.169987	0.254347	0.284137	0.128031	-0.0809969	0.266623	0.343784	0.0998695	-0.0941439	1	0.144645	-0.100041	0.10812	0.0992695	0.37608	-0.083693	0.0685454	0.0202921	0.603999	0.0694315	0.00267703	0.0619528	0.133415	0.00941248	0.0248079	0.0944011	0.0481961
LIF	0.251789	0.0399173	0.663923	0.751331	0.338078	0.0353063	0.0107939	0.137986	0.110011	-0.0631341	0.555108	-0.158059	0.144645	1	0.255071	0.573647	0.0664544	0.125382	0.371288	0.610792	0.615952	0.0720703	0.522827	0.331714	0.595816	-0.0292667	0.290644	-0.316157	0.301533	0.368868
CTGF	-0.0844982	-0.211733	0.382282	0.445035	0.037388	-0.0675355	-0.133342	0.374394	-0.253833	0.254804	0.506026	0.273381	-0.100041	0.255071	1	0.470119	-0.381416	-0.181924	0.0853316	0.55184	0.396173	-0.213648	0.286977	0.26595	0.248288	0.133405	0.106529	-0.00647824	-0.397935	0.343013
CSF3	0.0209638	0.0249126	0.839149	0.849153	0.15392	0.0595044	0.0342347	0.370097	0.073085	0.220155	0.772519	0.0281041	0.10812	0.573647	0.470119	1	-0.115951	0.216316	0.253346	0.907981	0.848631	-0.0650109	0.76076	0.592462	0.756714	-0.117176	0.0668972	-0.135167	-0.170825	0.570455
CSF2	0.173489	0.0863464	-0.061629	-0.103199	0.168397	0.138896	0.128703	-0.0328485	0.14899	-0.0625055	-0.120643	-0.173493	0.0992695	0.0664544	-0.381416	-0.115951	1	0.0137424	0.0879993	-0.14556	-0.0237743	0.0947348	-0.00128136	0.0478199	-0.0561178	0.0496782	-0.0306097	0.132509	0.133971	-0.137463
CCL24	-0.0923292	-0.179352	0.114693	0.116903	0.146208	0.23536	0.357966	-0.102404	0.346291	0.130774	0.187221	-0.415673	0.37608	0.125382	-0.181924	0.216316	0.0137424	1	0.075519	0.0914287	0.125335	0.237646	0.0368307	-0.0170816	0.120324	-0.100266	-0.128145	-0.152048	-0.065573	0.0599426
CXCL5	0.0401603	0.0903998	0.328846	0.229367	0.250708	-0.193127	0.0589282	0.172035	-0.0661066	0.0979546	0.298742	-0.0330866	-0.083693	0.371288	0.0853316	0.253346	0.0879993	0.075519	1	0.310364	0.258067	-0.185763	0.359009	0.332428	0.314747	0.0683461	0.252317	0.0859272	-0.0784628	0.199244
CXCL2	0.0933486	0.0962588	0.854973	0.843065	0.0915147	-0.011737	-0.0348634	0.360275	-0.0452191	0.185763	0.846599	0.099879	0.0685454	0.610792	0.55184	0.907981	-0.14556	0.0914287	0.310364	1	0.839037	-0.0442329	0.777013	0.620471	0.781922	-0.0733096	0.151486	-0.130055	-0.122086	0.537617
CXCL1	0.149219	0.0672689	0.883785	0.761722	0.171383	-0.0520546	-0.0174865	0.287215	-0.0263513	0.0231168	0.69301	-0.0122706	0.0202921	0.615952	0.396173	0.848631	-0.0237743	0.125335	0.258067	0.839037	1	0.00196253	0.825673	0.572619	0.740544	-0.0540701	0.145332	-0.24434	-0.00753096	0.444707
CCL5	0.0696602	0.00758334	0.0333152	0.0397458	0.0412607	0.23657	0.140059	-0.166033	0.230987	-0.00127659	-0.0450808	-0.13267	0.603999	0.0720703	-0.213648	-0.0650109	0.0947348	0.237646	-0.185763	-0.0442329	0.00196253	1	0.0352254	-0.0126611	0.0729086	0.125998	0.0329627	-0.168963	0.321901	-0.105776
CCL20	0.272282	0.271338	0.796571	0.669164	0.154568	-0.0404557	0.0504113	0.312689	-0.0617054	0.0237218	0.587186	-0.0142569	0.0694315	0.522827	0.286977	0.76076	-0.00128136	0.0368307	0.359009	0.777013	0.825673	0.0352254	1	0.642222	0.69512	-0.10139	0.249055	-0.252428	-0.0311146	0.516268
IL1A	0.168477	0.227138	0.632561	0.55144	-0.086394	-0.0948584	0.0860796	0.278954	-0.085227	0.0717273	0.580182	0.121724	0.00267703	0.331714	0.26595	0.592462	0.0478199	-0.0170816	0.332428	0.620471	0.572619	-0.0126611	0.642222	1	0.728839	-0.0998945	0.0793011	-0.084079	-0.183315	0.286223
IL1B	0.0830549	0.166509	0.834072	0.763049	0.00169101	-0.0263702	0.0414131	0.335629	0.0434757	0.125639	0.721055	-0.0118228	0.0619528	0.595816	0.248288	0.756714	-0.0561178	0.120324	0.314747	0.781922	0.740544	0.0729086	0.69512	0.728839	1	-0.101462	0.154248	-0.125592	0.0107462	0.356674
FGF1	-0.116815	-0.192858	-0.092392	-0.120006	0.0195993	-0.127746	-0.0217595	-0.0461198	-0.0834655	0.271341	-0.0788019	0.151411	0.133415	-0.0292667	0.133405	-0.117176	0.0496782	-0.100266	0.0683461	-0.0733096	-0.0540701	0.125998	-0.10139	-0.0998945	-0.101462	1	0.0413182	0.0407562	-0.0118562	-0.238706
TGFA	0.3143	0.275649	0.214667	0.19548	0.232759	-0.255947	-0.185897	-0.0440424	-0.0773912	-0.0474625	0.106157	-0.0412796	0.00941248	0.290644	0.106529	0.0668972	-0.0306097	-0.128145	0.252317	0.151486	0.145332	0.0329627	0.249055	0.0793011	0.154248	0.0413182	1	-0.260292	0.0601808	0.30823
VEGFA	-0.391687	-0.193109	-0.284014	-0.240114	0.0532027	-0.168206	-0.00986982	0.393958	-0.171979	0.395325	-0.0437424	0.207923	0.0248079	-0.316157	-0.00647824	-0.135167	0.132509	-0.152048	0.0859272	-0.130055	-0.24434	-0.168963	-0.252428	-0.084079	-0.125592	0.0407562	-0.260292	1	-0.255128	-0.220913
IL23A	0.200059	0.0736231	0.0370974	-0.00694504	0.0909907	0.0527213	-0.123411	-0.3042	0.227782	-0.415197	-0.189431	-0.243162	0.0944011	0.301533	-0.397935	-0.170825	0.133971	-0.065573	-0.0784628	-0.122086	-0.00753096	0.321901	-0.0311146	-0.183315	0.0107462	-0.0118562	0.0601808	-0.255128	1	-0.141511
TMPRSS2	0.16993	0.294102	0.450599	0.541437	0.296775	0.0734898	-0.0270324	0.058285	0.0133614	0.115722	0.388713	-0.220117	0.0481961	0.368868	0.343013	0.570455	-0.137463	0.0599426	0.199244	0.537617	0.444707	-0.105776	0.516268	0.286223	0.356674	-0.238706	0.30823	-0.220913	-0.141511	1

## Sheet: p-value
	ACE2	EGF	IL8	IL6	HDGF	IL34	IL17A	VEGFC	NGF	PDGFB	HBEGF	IL33	IL32	LIF	CTGF	CSF3	CSF2	CCL24	CXCL5	CXCL2	CXCL1	CCL5	CCL20	IL1A	IL1B	FGF1	TGFA	VEGFA	IL23A	TMPRSS2
ACE2		0.000158608	0.0301615	0.0665242	0.934956	0.687187	0.822708	0.0439394	0.534916	1.99163e-06	0.723381	0.134171	0.810467	0.00857076	0.384591	0.829494	0.0725565	0.341919	0.679849	0.336593	0.123237	0.473759	0.00436118	0.081338	0.392792	0.2286	0.000924148	2.76593e-05	0.037902	0.078709
EGF	0.000158608		0.215926	0.499278	0.483421	0.809368	0.748849	0.790835	0.662064	0.960588	0.857948	0.361547	0.510503	0.681682	0.0278213	0.798008	0.374241	0.0632716	0.352144	0.321679	0.489108	0.937914	0.00450412	0.0180784	0.0850103	0.045529	0.00388378	0.0452436	0.448906	0.0020052
IL8	0.0301615	0.215926		1.57691e-31	0.498966	0.235617	0.474942	0.00679151	0.668329	0.997658	1.76971e-21	0.852034	0.861407	4.81396e-15	4.45044e-05	8.4693e-30	0.52633	0.237221	0.0005111	5.41323e-32	9.47158e-37	0.732134	6.54872e-25	2.08083e-13	3.82095e-29	0.341589	0.0256806	0.00289371	0.703075	9.90954e-07
IL6	0.0665242	0.499278	1.57691e-31		0.27373	0.758444	0.903187	0.00234395	0.167884	0.30234	7.80872e-25	0.975878	0.0786077	7.51304e-21	1.39474e-06	3.71362e-31	0.287854	0.228244	0.0169475	2.55617e-30	1.05614e-21	0.682976	2.45364e-15	6.21499e-10	8.16126e-22	0.216049	0.0426156	0.0123133	0.94313	1.44451e-09
HDGF	0.934956	0.483421	0.498966	0.27373		0.306098	0.835069	0.103727	0.885501	0.0184542	0.968621	0.000495161	0.00789959	0.000345569	0.700859	0.11173	0.0814859	0.131073	0.00886926	0.346213	0.0761478	0.671577	0.110211	0.373976	0.986142	0.84044	0.0153441	0.58448	0.348993	0.00181547
IL34	0.687187	0.809368	0.235617	0.758444	0.306098		0.770694	0.10393	0.000683921	0.85741	0.814683	0.00410189	0.00288101	0.716786	0.487384	0.540713	0.151682	0.0142058	0.0452225	0.90404	0.592626	0.0137016	0.677625	0.328802	0.786464	0.187659	0.00750378	0.0818371	0.587889	0.449731
IL17A	0.822708	0.748849	0.474942	0.903187	0.835069	0.770694		0.95743	0.0868704	0.8646	0.914086	0.0627451	0.186669	0.911718	0.168896	0.725033	0.184348	0.000142582	0.544647	0.72019	0.857447	0.148252	0.604372	0.375724	0.670434	0.823126	0.054074	0.91925	0.203207	0.781235
VEGFC	0.0439394	0.790835	0.00679151	0.00234395	0.103727	0.10393	0.95743		0.302362	0.00733953	8.47938e-05	3.17382e-08	0.404664	0.154409	6.55935e-05	8.06887e-05	0.735747	0.291608	0.0750211	0.000128161	0.00257945	0.0859188	0.000984992	0.00346107	0.000383833	0.635524	0.65084	2.46042e-05	0.00137061	0.549055
NGF	0.534916	0.662064	0.668329	0.167884	0.885501	0.000683921	0.0868704	0.302362		0.483206	0.433836	0.0544323	0.00528287	0.257043	0.00803072	0.452237	0.123819	0.000241464	0.496662	0.642146	0.786613	0.0161645	0.525817	0.380489	0.655044	0.390448	0.425969	0.075118	0.0177454	0.890836
PDGFB	1.99163e-06	0.960588	0.997658	0.30234	0.0184542	0.85741	0.8646	0.00733953	0.483206		0.00678729	0.339051	0.000269663	0.516259	0.00778477	0.0220526	0.520453	0.177326	0.313187	0.0542503	0.812289	0.989538	0.807471	0.460703	0.195103	0.00450372	0.625705	2.2921e-05	7.89328e-06	0.233012
HBEGF	0.723381	0.857948	1.76971e-21	7.80872e-25	0.968621	0.814683	0.914086	8.47938e-05	0.433836	0.00678729		0.52678	0.303775	4.52988e-10	2.31494e-08	1.23336e-22	0.213603	0.0523545	0.00168642	8.42549e-31	9.5459e-17	0.643165	2.4011e-11	4.68596e-11	1.36851e-18	0.417558	0.274186	0.653064	0.0495842	3.21993e-05
IL33	0.134171	0.361547	0.852034	0.975878	0.000495161	0.00410189	0.0627451	3.17382e-08	0.0544323	0.339051	0.52678		0.332474	0.102306	0.00419985	0.772792	0.0725493	7.68766e-06	0.733903	0.303729	0.8997	0.171073	0.88357	0.209499	0.903342	0.117762	0.671435	0.0308259	0.0112193	0.0220762
IL32	0.810467	0.510503	0.861407	0.0786077	0.00789959	0.00288101	0.186669	0.404664	0.00528287	0.000269663	0.303775	0.332474		0.135287	0.302942	0.265362	0.306704	6.04244e-05	0.389153	0.480882	0.834878	4.5101e-12	0.475215	0.978063	0.524155	0.168661	0.922979	0.798839	0.331149	0.620368
LIF	0.00857076	0.681682	4.81396e-15	7.51304e-21	0.000345569	0.716786	0.911718	0.154409	0.257043	0.516259	4.52988e-10	0.102306	0.135287		0.00771839	8.62247e-11	0.494396	0.196026	7.62093e-05	2.2314e-12	1.2927e-12	0.458557	6.45771e-09	0.000453188	1.03018e-11	0.763663	0.00227724	0.000858221	0.00151752	8.55678e-05
CTGF	0.384591	0.0278213	4.45044e-05	1.39474e-06	0.700859	0.487384	0.168896	6.55935e-05	0.00803072	0.00778477	2.31494e-08	0.00419985	0.302942	0.00771839		2.84444e-07	4.64632e-05	0.0595156	0.379903	6.00533e-10	2.19319e-05	0.0264078	0.00260173	0.00540314	0.00957084	0.168692	0.2725	0.946947	2.00037e-05	0.000278939
CSF3	0.829494	0.798008	8.4693e-30	3.71362e-31	0.11173	0.540713	0.725033	8.06887e-05	0.452237	0.0220526	1.23336e-22	0.772792	0.265362	8.62247e-11	2.84444e-07		0.232082	0.024541	0.00815648	7.67999e-42	4.39608e-31	0.50384	1.27186e-21	1.43552e-11	2.75259e-21	0.227152	0.491517	0.163089	0.0771234	1.15573e-10
CSF2	0.0725565	0.374241	0.52633	0.287854	0.0814859	0.151682	0.184348	0.735747	0.123819	0.520453	0.213603	0.0725493	0.306704	0.494396	4.64632e-05	0.232082		0.887743	0.36513	0.132807	0.807054	0.329435	0.989499	0.623103	0.564033	0.609646	0.753158	0.171598	0.166878	0.155994
CCL24	0.341919	0.0632716	0.237221	0.228244	0.131073	0.0142058	0.000142582	0.291608	0.000241464	0.177326	0.0523545	7.68766e-06	6.04244e-05	0.196026	0.0595156	0.024541	0.887743		0.43728	0.346668	0.196196	0.0132662	0.705111	0.860715	0.214827	0.30185	0.186274	0.116208	0.500152	0.537731
CXCL5	0.679849	0.352144	0.0005111	0.0169475	0.00886926	0.0452225	0.544647	0.0750211	0.496662	0.313187	0.00168642	0.733903	0.389153	7.62093e-05	0.379903	0.00815648	0.36513	0.43728		0.00107933	0.00700629	0.0542503	0.000135891	0.000439729	0.000907875	0.482161	0.0084282	0.376573	0.419571	0.0387076
CXCL2	0.336593	0.321679	5.41323e-32	2.55617e-30	0.346213	0.90404	0.72019	0.000128161	0.642146	0.0542503	8.42549e-31	0.303729	0.480882	2.2314e-12	6.00533e-10	7.67999e-42	0.132807	0.346668	0.00107933		8.76125e-30	0.649429	4.87166e-23	7.9487e-13	1.72232e-23	0.450845	0.11758	0.179741	0.208137	1.97908e-09
CXCL1	0.123237	0.489108	9.47158e-37	1.05614e-21	0.0761478	0.592626	0.857447	0.00257945	0.786613	0.812289	9.5459e-17	0.8997	0.834878	1.2927e-12	2.19319e-05	4.39608e-31	0.807054	0.196196	0.00700629	8.76125e-30		0.983917	4.14332e-28	9.47855e-11	5.21363e-20	0.57836	0.133424	0.01082	0.938342	1.42283e-06
CCL5	0.473759	0.937914	0.732134	0.682976	0.671577	0.0137016	0.148252	0.0859188	0.0161645	0.989538	0.643165	0.171073	4.5101e-12	0.458557	0.0264078	0.50384	0.329435	0.0132662	0.0542503	0.649429	0.983917		0.717407	0.896525	0.453332	0.19382	0.734862	0.0804511	0.000680632	0.275922
CCL20	0.00436118	0.00450412	6.54872e-25	2.45364e-15	0.110211	0.677625	0.604372	0.000984992	0.525817	0.807471	2.4011e-11	0.88357	0.475215	6.45771e-09	0.00260173	1.27186e-21	0.989499	0.705111	0.000135891	4.87166e-23	4.14332e-28	0.717407		6.82989e-14	7.05426e-17	0.296433	0.00934327	0.00839857	0.74922	1.0718e-08
IL1A	0.081338	0.0180784	2.08083e-13	6.21499e-10	0.373976	0.328802	0.375724	0.00346107	0.380489	0.460703	4.68596e-11	0.209499	0.978063	0.000453188	0.00540314	1.43552e-11	0.623103	0.860715	0.000439729	7.9487e-13	9.47855e-11	0.896525	6.82989e-14		3.83897e-19	0.303654	0.414604	0.386962	0.0575618	0.00267333
IL1B	0.392792	0.0850103	3.82095e-29	8.16126e-22	0.986142	0.786464	0.670434	0.000383833	0.655044	0.195103	1.36851e-18	0.903342	0.524155	1.03018e-11	0.00957084	2.75259e-21	0.564033	0.214827	0.000907875	1.72232e-23	5.21363e-20	0.453332	7.05426e-17	3.83897e-19		0.296092	0.110959	0.195272	0.912107	0.000151292
FGF1	0.2286	0.045529	0.341589	0.216049	0.84044	0.187659	0.823126	0.635524	0.390448	0.00450372	0.417558	0.117762	0.168661	0.763663	0.168692	0.227152	0.609646	0.30185	0.482161	0.450845	0.57836	0.19382	0.296433	0.303654	0.296092		0.671145	0.675365	0.90307	0.0128492
TGFA	0.000924148	0.00388378	0.0256806	0.0426156	0.0153441	0.00750378	0.054074	0.65084	0.425969	0.625705	0.274186	0.671435	0.922979	0.00227724	0.2725	0.491517	0.753158	0.186274	0.0084282	0.11758	0.133424	0.734862	0.00934327	0.414604	0.110959	0.671145		0.00651595	0.536113	0.00117309
VEGFA	2.76593e-05	0.0452436	0.00289371	0.0123133	0.58448	0.0818371	0.91925	2.46042e-05	0.075118	2.2921e-05	0.653064	0.0308259	0.798839	0.000858221	0.946947	0.163089	0.171598	0.116208	0.376573	0.179741	0.01082	0.0804511	0.00839857	0.386962	0.195272	0.675365	0.00651595		0.00770408	0.0215878
IL23A	0.037902	0.448906	0.703075	0.94313	0.348993	0.587889	0.203207	0.00137061	0.0177454	7.89328e-06	0.0495842	0.0112193	0.331149	0.00151752	2.00037e-05	0.0771234	0.166878	0.500152	0.419571	0.208137	0.938342	0.000680632	0.74922	0.0575618	0.912107	0.90307	0.536113	0.00770408		0.144049
TMPRSS2	0.078709	0.0020052	9.90954e-07	1.44451e-09	0.00181547	0.449731	0.781235	0.549055	0.890836	0.233012	3.21993e-05	0.0220762	0.620368	8.55678e-05	0.000278939	1.15573e-10	0.155994	0.537731	0.0387076	1.97908e-09	1.42283e-06	0.275922	1.0718e-08	0.00267333	0.000151292	0.0128492	0.00117309	0.0215878	0.144049
