# Supplementary material for: Viral fibrotic scoring and drug screen based on MAPK activity uncovers EGFR as a key regulator of COVID-19 fibrosis
Source: Sci Rep. 2021 May 27;11:11234. doi: 10.1038/s41598-021-90701-w (PMC8160348; doi:10.1038/s41598-021-90701-w)
Supplement: Supplementary file 3 — Supplementary Table S2. [file 41598_2021_90701_MOESM3_ESM.xlsx]

## Sheet: Citations
Gene name	Reference 1	Reference 2	Reference 3	Reference 4	Reference 5
IL1B	Huang et al., 2020	Z. Zhou et al., 2020a
IL1R1	Huang et al., 2020
IL7	Huang et al., 2020
CXCL8	Huang et al., 2020	Gong et al.	Yan et al., 2020	Z. Zhou et al., 2020a
IL9	Huang et al., 2020
IL10	Huang et al., 2020	Gong et al.
FGF2	Huang et al., 2020
CSF2	Huang et al., 2020
IFNG	Huang et al., 2020
CSF3	Huang et al., 2020
CXCL10	Huang et al., 2020	Xiong et al., 2020
CCL2	Huang et al., 2020	Xiong et al., 2020	Z. Zhou et al., 2020a
CCL3	Huang et al., 2020	Xiong et al., 2020
PDGFB	Huang et al., 2020
TNF	Huang et al., 2020	Gong et al.	Yan et al., 2020
VEGFA	Huang et al., 2020
IL2RA	Gong et al.	Yan et al., 2020
IL6	Gong et al.	Wu et al., 2020	F. Zhou et al., 2020	Ruan et 140 al., 2020	Yan et al., 2020
CRP	Gong et al.	Wu et al., 2020	Ruan et 140 al., 2020
CALCA	Gong et al.	F. Zhou et al., 2020
CCL4	Xiong et al., 2020
LDH	Wu et al., 2020	Yan et al., 2020
PDCD1	Diao et al., 2020
HAVCR2	Diao et al., 2020
CXCL17	Z. Zhou et al., 2020a
S100A8	Z. Zhou et al., 2020a
S100A9	Z. Zhou et al., 2020a
S100A12	Z. Zhou et al., 2020a
IL1RN	Z. Zhou et al., 2020a
SOCS3	Z. Zhou et al., 2020a

## Sheet: Genesets
KEGG cytokines	COVID-19 genes	Cluster 1 genes	Cancer Drug Targets
NGFB	IL1B	ACE2	FSTL3
NGFR	IL1R1	LDHA	MLF1
TNF	IL7	IL23A	TPM3
LTB	IL8	IL10	TRAF7
TNFRSF1A	IL9	IL2RA	FLNA
TNFRSF3	IL10	IL7	LIFR
TNFRSF5	FGF2	CALCA	SRGAP3
TNFSF5	CSF2	HDGF	MLH1
CXCR1	IFNG	CCL5	FANCE
CCR1	CSF3	CXCL17	LRP1B
CCR2	CXCL10	EGF	RHOA
CCR3	CCL2	CXCL5	CHST11
CCR4	CCL3	IL1R1	PALB2
CCR5	PDGFB	TGFA	ETV4
CCR6	TNF		HNRNPA2B1
CCR7	VEGFA		PIK3CB
CCR8	IL2RA		TNFAIP3
CCR9	IL6		WNK2
CCR10	CRP		MITF
ACKR4	CALCA		PABPC1
CXCR3	CCL4		ID3
CXCR4	LDHA		CLP1
CXCR5	PDCD1		PAX5
CXCR6	HAVCR2		FES
CX3CR1	CXCL17		CCND1
XCR1	S100A8		NPM1
CXCR7	S100A9		MLLT1
IL1A	S100A12		RMI2
IL1R1	IL1RN		CDH10
IL1R2	SOCS3		TCEA1
TGFBR2	IL1A		BCL2L12
TNFSF6	IL34		MAP2K1
TNFRSF6	IL32		QKI
IL1B	IL1F9		RNF213
BMP4	IL33		SEPT6
BMP5	IL23A		IKZF1
GDF5	IL17A		KIAA1549
AMH	IL17C		POT1
NODAL	VEGFC		TSHR
INHBA	NGF		PICALM
ACVR2A	HBEGF		KIF5B
BMPR2	HDGF		RUNX1T1
AMHR2	CCN2		U2AF1
BMPR1A	FGF1		TET2
TGFBR1	TGFA		EPS15
ACVR1	EGF		CREBBP
IFNG	CCL20		DDX5
TNFSF10	CCL24		KDM6A
TNFRSF10A_B	CCL5		CLIP1
IL1RAP	CXCL17		BTK
IL3	CXCL2		ETV6
IL3RA	CXCL5		CSF1R
CSF2RB	LIF		TCF7L2
CXCR2	ACE2		ABL2
IL6R	TMPRSS2		CHD4
IL11RA			MYCL
OSMR			FH
LIFR			TCL1A
CNTFR			WDCP
IL6ST			FAT4
CSF3R			FAT3
LEPR			RHOH
IL12RB1			NCOA1
IL12RB2			JAK1
IL23R			CDKN2C
CSF2RA			MAPK1
IL5RA.			CDH17
IL2RA			CPEB3
IL2RB			SMARCB1
IL2RG			PDCD1LG2
IL4R			PCM1
IL7R			FCGR2B
IL9R			LATS1
IL15RA			APOBEC3B
IL21R			DICER1
IL13RA1			PSIP1
IL13RA2			BUB1B
TSLPR			DROSHA
EPOR			FBXO11
GHR			SOX21
PRLR			ARHGEF12
TPOR			CTNNB1
CSF1R			RFWD3
IFNAR1			ATF1
IFNAR2			ARHGEF10
IFNGR1			FGFR1
IFNGR2			PMS1
IL10RA			GAS7
IL10RB			RARA
IL20RA			WWTR1
IL20RB			RBM10
IL22RA1			CLTCL1
IFNLR1			SPEN
TNFRSF1B			GNAS
TNFRSF4			KIT
TNFRSF6B			BCL9L
TNFRSF7			GMPS
TNFRSF8			PHOX2B
TNFRSF9			SRC
TNFRSF11A			FAS
TNFRSF11B			PTEN
TNFRSF12A			SND1
TNFRSF13B			AKT1
TNFRSF13C			CXCR4
TNFRSF14			FANCG
TNFRSF17			CASP8
TNFRSF18			COL2A1
TNFRSF19			BLM
TNFRSF19L			NBN
TNFRSF21			DNMT3A
TNFRSF25			MDS2
EDAR			ETV1
EDA2R			BCOR
IL17RA			NTHL1
IL17RB			CALR
IL17RC			MLLT11
IL17RE			KDSR
IL1RL1			MYCN
IL1RL2			FOXR1
IL18R1			ZNF429
IL18RAP			SMC1A
IL6			SETDB1
IL12A			CASP3
PF4			KLF6
CCL3			SDHC
IFNA			SYK
IFNB			STAT3
CXCL9			CEBPA
IL11			PRDM2
OSM			IL7R
LIF			CARS
CNTF			SDHB
BSF3			ERC1
CTF1			KAT6B
CSF3			ATIC
LEP			KDR
IL12B			NFE2L2
IL23A			PCBP1
CSF2			SPOP
IL5			MTCP1
IL2			SSX2
IL4			PAX3
IL7			NCOA4
IL9			COL3A1
IL15			HERPUD1
IL21			PIK3CA
IL13			ASXL2
TSLP			SDC4
EPO			TOP1
GH			ARID1B
PRL			FBXW7
IFNW			RGPD3
IFNK			TFPT
IFNE			PBRM1
IL10			BCL9
IL19			TP63
IL22			CREB1
IL26			HMGN2P46
IFNL1			STAG2
NGFA			CYSLTR2
CSF1			DDIT3
LTA			POLQ
TNFSF4			STIL
TNFSF7			ACSL3
TNFSF8			AXIN1
TNFSF9			ELF4
TNFSF11			WAS
TNFSF12			FOXP1
TNFSF13			NTRK1
TNFSF13B			NUMA1
TNFSF14			TERT
TNFSF15			SALL4
TNFSF18			PDGFB
EDA			HOXC13
IL1RN			EPHA7
IL18			ZRSR2
IL36RN			HMGA2
IL36A			SKI
IL37			USP6
IL36B			USP8
IL36G			ATP2B3
IL1F10			FAT1
IL17A			GPC5
IL17B			PPFIBP1
IL17C			DDX10
IL17D			FGFR1OP
IL17E			CHCHD7
IL17F			PRKAR1A
GDF1			MGMT
BMP3			PTPN6
MSTN			NCOR1
BMP15			MYOD1
INHA			RSPO2
GDF2			NFKBIE
GDF15			FEN1
CXCL1_2_3			PMS2
CXCL5_6			MACC1
XCL1			RAD21
CX3CL1			SMAD2
CCL7			ERCC5
CCL6			SMARCD1
CCL15_23			MTOR
CCL19			EXT2
CCL28			POU5F1
CCL1			TLX3
CD4			POU2AF1
THPO			ELK4
PPBP			GATA2
IL8			CASP9
CXCL12			SLC34A2
CXCL13			MDM4
CXCL14			AFDN
CXCL15			H3F3B
CXCL16			POLD1
CCL5			LYL1
CXCL10			EIF4A2
CXCL11			STK11
CCL4			FHIT
IL33			LHFPL6
CCL25			PRRX1
TGFB1			MUTYH
TGFB2			AFF1
TGFB3			BCLAF1
ACVR1B			EGFR
ACVR1C			PRCC
BMPR1B			BRD4
ACVRL1			SF3B1
ACVR2B			HIST1H3B
CCL2			CUX1
CCL20			IRS4
CCL21			CAMTA1
CCL13			PPM1D
CCL8			NRG1
CCL11			CDX2
CCL27			NCKIPSD
BMP6			PDGFRB
BMP7			MDM2
BMP8			TMEM127
IL27RA			CDK6
GDF6			PTPN13
GDF7			TBX3
CCL17			ERG
CCL14			DGCR8
CCL16			ATM
CCL18			FLT3
CCL22			KNL1
CCL26			NSD2
CCL24			FCRL4
BMP2			HIP1
CXCL17			EIF3E
IL16			MALAT1
IL27			BARD1
IL31RA			TET1
IL31			HLA-A
IL32			PBX1
IL34			MB21D2
IL20			PTPRD
IL24			FANCA
IFNL2_3			KLF4
BMP10			TNFRSF17
CCL9			LEPROTL1
GDF3			HOXA9
GDF9			DDR2
GDF10			ARHGAP26
XCL2			GNA11
GDF11			NF1
INHBB			TBL1XR1
INHBC			TAL2
INHBE			SFPQ
TNFRSF10C			NFATC2
TNFRSF10D			IDH1
			S100A7
			PRPF40B
			GRM3
			ARID1A
			CNBP
			TRIP11
			MALT1
			VTI1A
			CIITA
			PTK6
			POLG
			STAT6
			TMPRSS2
			ANK1
			GLI1
			SMAD4
			GOLGA5
			ELF3
			WIF1
			SEPT5
			PATZ1
			STAG1
			PRDM1
			ERCC2
			HOXD11
			P2RY8
			ARHGAP5
			ACSL6
			KLK2
			YWHAE
			JAK3
			APC
			FANCF
			HNF1A
			ACVR2A
			FKBP9
			NT5C2
			CCNB1IP1
			FNBP1
			CD74
			GNAQ
			HSP90AA1
			ECT2L
			IL6ST
			FAM47C
			TFEB
			TRIM27
			POLE
			BAX
			ZBTB16
			CD209
			SBDS
			TCF12
			NUTM1
			GPC3
			RAP1GDS1
			IKBKB
			EXT1
			AMER1
			PRF1
			ROS1
			NTRK3
			MSI2
			PREX2
			MLLT10
			PTPRC
			RABEP1
			ATRX
			RAF1
			BRCA2
			TLX1
			HLF
			PPP2R1A
			TRRAP
			LATS2
			NDRG1
			SIRPA
			PTPRK
			KTN1
			CIC
			PAX7
			PER1
			TFE3
			ATP1A1
			ATR
			KAT7
			ARHGEF10L
			CSMD3
			GPHN
			ISX
			ITGAV
			VHL
			LEF1
			MYD88
			MYB
			NF2
			LMNA
			ZNF331
			PTPRB
			SH2B3
			BIRC6
			DCTN1
			RPL10
			CD28
			GOPC
			NIN
			MSH2
			CNBD1
			ERCC4
			LCP1
			MUC16
			PTCH1
			BMP5
			CDC73
			RANBP2
			CRTC1
			KEAP1
			IL21R
			EWSR1
			RB1
			RGS7
			FOXO3
			STRN
			CD274
			RPL22
			ZNF479
			PIM1
			RNF43
			TNC
			LARP4B
			ASPSCR1
			NOTCH1
			SET
			FUS
			DDX3X
			SDHAF2
			TRIM33
			CHEK2
			PDE4DIP
			ZEB1
			FAM135B
			CHIC2
			MED12
			FGFR3
			NKX2-1
			MET
			CDH1
			ACKR3
			FANCC
			IRF4
			CUL3
			PDGFRA
			CYLD
			EML4
			MLLT6
			BCL2
			MAP3K13
			ERBB4
			CCR4
			NACA
			NR4A3
			BMPR1A
			SUZ12
			MAML2
			WRN
			CCDC6
			CBFA2T3
			SETBP1
			ALDH2
			MNX1
			BCR
			SSX4
			BAZ1A
			BRAF
			CCND3
			BAP1
			TCF3
			PLAG1
			CBFB
			MUC1
			CREB3L1
			XPC
			ACVR1
			SMARCA4
			BCL11B
			CDK12
			SRSF3
			TPM4
			ITK
			MAP3K1
			DDB2
			CDH11
			ZNRF3
			ABI1
			TFRC
			BCORL1
			HIF1A
			NBEA
			RSPO3
			ETNK1
			PTPRT
			SS18
			CCR7
			CHD2
			VAV1
			TRA
			BRCA1
			PHF6
			TRB
			HOXA11
			BRIP1
			DDX6
			HOXD13
			FGFR4
			KMT2C
			ETV5
			ZMYM3
			FBLN2
			EPHA3
			SDHD
			NFIB
			HEY1
			ABL1
			NSD1
			SMO
			ZMYM2
			THRAP3
			AKT3
			CBLC
			TSC1
			PIK3R1
			TEC
			TRIM24
			CTCF
			MYC
			TNFRSF14
			ZCCHC8
			AFF4
			MUC4
			CD79B
			CACNA1D
			KNSTRN
			EPAS1
			JUN
			N4BP2
			PLCG1
			BTG1
			ESR1
			PRDM16
			RECQL4
			CCND2
			SETD2
			CTNND2
			ZFHX3
			KDM5C
			ASXL1
			A1CF
			MYO5A
			AXIN2
			IL2
			NFKB2
			HRAS
			ZNF384
			CNOT3
			MAFB
			CNTRL
			PPP6C
			CLTC
			GATA1
			AFF3
			NCOR2
			HSP90AB1
			TPR
			JAK2
			CBL
			BCL6
			NUP98
			MAX
			ROBO2
			FEV
			AKT2
			SMAD3
			ALK
			DCAF12L2
			LPP
			SH3GL1
			CTNND1
			CBLB
			RET
			LSM14A
			LRIG3
			MPL
			FOXO1
			FLCN
			DNAJB1
			PAX8
			SHTN1
			MSN
			FGFR2
			SRSF2
			BCL11A
			KMT2D
			SMARCE1
			AKAP9
			TAF15
			COL1A1
			IGF2BP2
			CRNKL1
			EZH2
			CDKN2A
			LCK
			RPL5
			NUP214
			PTPN11
			STAT5B
			PAFAH1B2
			CNTNAP2
			KDM5A
			H3F3A
			BRD3
			ERCC3
			WT1
			EIF1AX
			OLIG2
			BIRC3
			SFRP4
			FOXA1
			KRAS
			ERBB3
			DNM2
			ZNF521
			CARD11
			KMT2A
			CD79A
			MN1
			CEP89
			EBF1
			MAF
			SSX1
			MYH9
			CSF3R
			CTNNA2
			KCNJ5
			LMO1
			TP53
			ARNT
			TSC2
			FAM131B
			EED
			SETD1B
			TFG
			ERBB2
			PRKCB
			AR
			ARAF
			DUX4L1
			NSD3
			RALGDS
			RAC1
			SIX2
			KAT6A
			MECOM
			MAP2K2
			ARID2
			SEPT9
			SS18L1
			NCOA2
			PRKACA
			TAL1
			BCL3
			SIX1
			CDK4
			HMGA1
			NRAS
			OMD
			SDHA
			SNX29
			USP44
			HOXA13
			SPECC1
			PML
			FANCD2
			LMO2
			B2M
			COX6C
			LZTR1
			MLLT3
			IDH2
			DEK
			REL
			FOXL2
			MSH6
			SUFU
			RUNX1
			FUBP1
			CDKN1B
			CYP2C8
			PWWP2A
			CRTC3
			ELL
			CANT1
			GRIN2A
			HOXC11
			RBM15
			SOCS1
			HOOK3
			RAD51B
			TGFBR2
			FLT4
			GATA3
			PPARG
			SGK1
			SLC45A3
			MYH11
			FIP1L1
			RPN1
			UBR5
			CDKN1A
			SOX2
			BCL7A
			FLI1
			CCNC
			NAB2
			FOXO4
			MAP2K4
			XPA
			NUTM2B
			RAD17
			CREB3L2
			BCL10
			JAZF1
			DCC
			DAXX
			NUTM2D
			EP300
			XPO1
			ELN
			NONO
			CCNE1
			NOTCH2
			LASP1
			HIST1H4I
			MEN1
			EZR
			CRLF2
