# Supplementary material for: Viral fibrotic scoring and drug screen based on MAPK activity uncovers EGFR as a key regulator of COVID-19 fibrosis
Source: Sci Rep. 2021 May 27;11:11234. doi: 10.1038/s41598-021-90701-w (PMC8160348; doi:10.1038/s41598-021-90701-w)
Supplement: Supplementary file 4 — Supplementary Table S3. [file 41598_2021_90701_MOESM4_ESM.xlsx]

## Sheet: IPF
Gene	ACE2	CALCA	CCL2	CCL20	CCL24	CCL4	CCL5	CRP	CSF2	CSF3	CXCL1	CXCL17	CXCL2	CXCL5	EGF	FGF1	HAVCR2	HBEGF	HDGF	IFNG	IL10	IL17A	IL1A	IL1B	IL1F9	IL1R1	IL23A	IL2RA	IL32	IL33	IL34	IL6	IL7	IL8	IL9	LDHA	LIF	NGF	PDCD1	PDGFB	S100A12	S100A8	S100A9	SOCS3	TGFA	TMPRSS2	TNF	VEGFA	VEGFC
ACE2	1	0.08151	0.101141	0.139805	-0.0150907	0.0310503	0.187035	0.00411388	0.0364565	-0.0232565	-0.0287802	0.195164	0.0483575	0.101306	0.208277	-0.102367	0.0015482	0.122825	0.0823022	-0.0348634	0.225309	-0.000577778	-0.0232581	-0.0852912	0.0950001	0.121391	0.179279	0.222142	0.0304666	-0.195557	-0.106502	-0.0317589	0.112331	0.0512341	-0.0327191	0.152672	0.0299931	0.0483824	-0.0195115	-0.0869791	-0.0486553	0.00464397	0.0379166	0.00149526	0.196901	0.0574301	-0.113218	-0.244553	-0.133807
CALCA	0.08151	1	0.0970114	0.0714172	0.0271441	-0.0156716	0.0792219	-0.00285332	-0.0683008	-0.0279708	0.100404	0.153067	-0.00245699	0.0446235	-0.150813	0.0435797	-0.0446372	0.0931476	0.178551	-0.151869	0.0508234	-0.0303988	-0.148484	0.0067718	0.0364355	0.0923364	0.0935519	0.0907825	-0.113082	-0.0476425	-0.179094	-0.0247857	0.188163	0.0634941	0.0101162	0.0654929	0.0387696	-0.0288873	0.0744948	-0.113243	-0.0828264	-0.0177961	0.0103196	0.0597751	0.0911218	0.0152791	-0.119278	-0.0809199	-0.117417
CCL2	0.101141	0.0970114	1	0.157383	0.118293	0.251442	-0.0100542	0.0318498	-0.025102	-0.157819	0.267668	0.0194003	-0.11341	0.092925	-0.0591404	0.042863	0.0248899	-0.0623484	0.123892	0.064653	0.318308	-0.00884644	0.165775	-0.223074	-0.00296742	0.253456	0.114274	0.213106	0.117126	-0.0608582	-0.0353475	-0.247143	0.00278819	0.0642186	-0.00180295	0.204637	-0.128575	0.0966796	-0.038707	0.00246115	-0.0934445	0.227274	-0.10414	0.333308	0.141936	0.0977116	0.0429657	0.0200816	0.0536996
CCL20	0.139805	0.0714172	0.157383	1	-0.0123591	0.102824	0.0436988	-0.0800587	-0.111061	0.135705	0.046245	-0.00100684	-0.0706602	-0.101659	0.0926934	0.0220026	-8.47331e-05	-0.00403934	0.0314374	0.0457394	0.0291356	0.00206543	0.0315548	-0.166608	0.0625601	0.041204	0.137329	0.0650004	-0.00844415	-0.0159158	-0.0335803	-0.114286	0.0513013	0.197646	-0.01863	0.0630011	-0.0287363	-0.00875008	-0.00771095	-0.084865	0.0438585	0.047528	-0.0758763	0.0511314	0.0517416	0.0135503	-0.0704278	-0.134301	0.0182445
CCL24	-0.0150907	0.0271441	0.118293	-0.0123591	1	0.0732056	-0.0594377	0.104527	-0.0152723	-0.0497175	0.0757045	0.0509614	-0.0049347	-0.0639014	-0.166987	0.0560822	0.0220937	0.0501592	-0.0485626	-0.112361	0.144281	0.252323	-0.025246	-0.021619	0.114161	0.0543727	0.109693	0.106804	0.0989679	-0.198109	0.112957	-0.0325722	-0.161408	-0.0135146	-0.0207277	0.0693466	-0.041005	0.18639	-0.0144257	-0.0499871	-0.0727348	0.114573	-0.0561936	0.0971162	-0.112426	-0.0870926	-0.00409969	0.0177723	0.0193535
CCL4	0.0310503	-0.0156716	0.251442	0.102824	0.0732056	1	0.0428531	0.0319032	-0.00501664	-0.0603678	0.137991	-0.0563618	-0.108185	-0.00851184	-0.0107644	-0.0368635	-0.0422781	-0.0749805	-0.00902489	0.242475	0.203199	-0.0144459	0.192238	-0.159437	-0.014546	0.0371071	0.0403996	0.0722453	0.18062	0.0202343	0.0588761	-0.135839	0.0475366	-0.0237385	0.0113364	0.0371285	-0.0929958	0.169972	-0.0635817	0.0791574	-0.127337	0.230205	-0.126703	0.305443	0.0369619	0.0479071	0.0393978	0.0460916	0.103016
CCL5	0.187035	0.0792219	-0.0100542	0.0436988	-0.0594377	0.0428531	1	-0.0404018	0.0242159	-0.0217018	-0.02056	0.0940391	0.0196331	-0.0490914	0.00850161	-0.00988652	-0.0272586	-0.0160122	0.0349938	0.0262607	0.0536955	-0.0524322	-0.145422	0.00298673	0.0325783	-0.0124553	0.0887175	0.0418254	0.103809	-0.0597822	-0.0642974	-0.00163409	0.0621603	-0.0084965	-0.0479315	0.0321839	-0.0367314	0.0237995	0.0358502	-0.0467965	0.00670182	-0.083051	-0.0456125	-0.0148365	0.0431027	0.00784472	-0.0731555	-0.110029	-0.0664167
CRP	0.00411388	-0.00285332	0.0318498	-0.0800587	0.104527	0.0319032	-0.0404018	1	-0.00967123	-0.0645135	0.0825978	0.00235412	0.0390333	-0.0121841	-0.051413	-0.0383304	0.0115075	-0.0271554	0.0638418	-0.0576317	-0.038855	0.0470212	0.0196563	-0.00388122	0.0168126	-0.0110249	-0.0352308	0.0208182	0.113992	-0.0764118	-0.0134685	-0.0115123	-0.125197	-0.0262432	0.315302	-0.000698077	-0.0562926	0.0797876	-0.0967702	0.024086	0.00532431	0.0368384	-0.0687546	0.0491451	0.065953	0.133976	-0.00870888	0.0974608	0.0566841
CSF2	0.0364565	-0.0683008	-0.025102	-0.111061	-0.0152723	-0.00501664	0.0242159	-0.00967123	1	-0.0330392	-0.0057807	-0.00356889	0.0942704	0.0686311	0.191379	-0.00498941	0.101594	0.033473	-0.0325739	0.117325	-0.0699594	0.079557	0.139693	0.00826327	0.00715284	-0.0376937	-0.0183174	-0.0703443	0.0930777	-0.115159	0.0477672	0.0180346	-0.0809242	-0.155993	0.0361815	0.0369457	-0.0645569	0.0215468	0.0452222	0.0338228	0.034678	0.00353245	-0.000826147	-0.0870936	0.0427892	0.057929	0.0867375	-0.0299524	-0.0127962
CSF3	-0.0232565	-0.0279708	-0.157819	0.135705	-0.0497175	-0.0603678	-0.0217018	-0.0645135	-0.0330392	1	-0.118063	0.00105072	-0.189009	-0.0787177	0.0492187	0.0910426	0.0247343	-0.0944512	-0.0456941	0.0466872	-0.0374298	0.0362041	0.00649109	-0.0247457	0.0378767	-0.0815347	-0.0650717	-0.0818606	-0.000376079	-0.0264118	0.0243443	-0.0164493	0.0252124	0.264829	-0.0377738	-0.128821	-0.00978451	-0.0257271	0.00498784	0.0660333	0.227738	0.00449743	0.0261817	-0.0253218	-0.10303	-0.107822	-0.0165612	-0.0180215	0.0140546
CXCL1	-0.0287802	0.100404	0.267668	0.046245	0.0757045	0.137991	-0.02056	0.0825978	-0.0057807	-0.118063	1	0.031195	0.0220359	0.0603558	-0.0743092	0.0197346	-0.0459373	-0.00832731	0.049754	-0.00743163	0.0376711	0.0258086	0.119194	-0.181645	0.0589378	0.107619	0.0472203	0.022937	-0.0132056	0.0182005	0.0163243	-0.281352	0.0406358	-0.03793	0.0390663	0.0586444	-0.121506	0.0449523	-0.0490896	-0.0129963	-0.0955791	0.115464	-0.0729537	0.277376	0.0958791	0.0369716	-0.0324925	0.0204524	0.0163318
CXCL17	0.195164	0.153067	0.0194003	-0.00100684	0.0509614	-0.0563618	0.0940391	0.00235412	-0.00356889	0.00105072	0.031195	1	0.0480604	-0.0399541	-0.00815589	-0.0706254	-0.0617251	0.0783144	0.150592	-0.159358	0.0614182	0.0274349	-0.186427	0.0489299	0.107624	0.0211098	0.141971	0.0192218	-0.116482	-0.13163	-0.0836978	-0.0154107	0.0519585	0.0476397	-0.0140108	0.206177	0.0348296	0.0763998	-0.0208064	-0.18874	0.0290252	-0.071579	0.0405724	-0.0817298	0.022929	0.0835623	-0.0319002	-0.160687	-0.118082
CXCL2	0.0483575	-0.00245699	-0.11341	-0.0706602	-0.0049347	-0.108185	0.0196331	0.0390333	0.0942704	-0.189009	0.0220359	0.0480604	1	0.0308888	0.00232164	-0.0244942	-0.0148293	0.150566	0.0424253	-0.0745944	-0.00565277	-0.0317243	-0.0889549	0.0301786	0.0690108	0.0453864	0.0493937	0.0146443	-0.0618149	-0.0603022	-0.0432231	0.00924199	0.0133554	-0.135246	-0.022528	0.0677309	0.0399151	-0.00148694	0.00800966	-0.0577142	-0.0415678	-0.12507	0.0955994	-0.169356	-0.0237729	0.0699076	0.0115709	-0.0558089	-0.206025
CXCL5	0.101306	0.0446235	0.092925	-0.101659	-0.0639014	-0.00851184	-0.0490914	-0.0121841	0.0686311	-0.0787177	0.0603558	-0.0399541	0.0308888	1	0.141963	-0.0447601	0.0928711	0.0435674	0.0692002	-0.153085	0.0371293	-0.0743491	0.139504	0.0177401	0.0526077	0.0242747	-0.0694928	0.125984	-0.0471138	-0.0742292	-0.17078	0.0496854	0.0110159	-0.102404	-0.0148988	0.174193	-0.0182715	-0.0980341	0.124941	0.00518981	-0.0530412	0.0938117	-0.0773638	0.0404033	0.141276	0.0940923	-0.0416504	-0.0691279	-0.0767595
EGF	0.208277	-0.150813	-0.0591404	0.0926934	-0.166987	-0.0107644	0.00850161	-0.051413	0.191379	0.0492187	-0.0743092	-0.00815589	0.00232164	0.141963	1	-0.101892	0.112905	0.0473404	-0.0304174	0.0435063	-0.00286504	-0.104192	0.143367	0.00173703	0.0997952	0.0519102	-0.0136057	0.0863927	-0.0113763	-0.0415414	-0.0837405	0.0435652	-0.026264	0.0100391	0.0414413	0.17558	0.0106456	-0.0087934	0.0661111	0.0567824	0.046697	0.135655	0.00978901	-0.0702738	0.196989	0.156777	0.0287523	-0.167923	-0.0416771
FGF1	-0.102367	0.0435797	0.042863	0.0220026	0.0560822	-0.0368635	-0.00988652	-0.0383304	-0.00498941	0.0910426	0.0197346	-0.0706254	-0.0244942	-0.0447601	-0.101892	1	-0.0122796	0.0345032	-0.026831	0.019855	0.0500578	0.0683699	-0.0536156	0.0650175	0.0347856	0.0799075	0.0476621	0.0678839	0.0406876	0.00537491	0.0738063	0.0112064	-0.0338216	0.0233794	-0.126761	0.0502777	-0.0455417	-0.00576674	0.0553259	0.0825223	0.0103589	-0.0401063	-0.0209062	0.00723351	-0.00318914	-0.107749	-0.0608144	0.00667727	-0.043437
HAVCR2	0.0015482	-0.0446372	0.0248899	-8.47331e-05	0.0220937	-0.0422781	-0.0272586	0.0115075	0.101594	0.0247343	-0.0459373	-0.0617251	-0.0148293	0.0928711	0.112905	-0.0122796	1	-0.00663891	0.0564964	-0.00042537	0.0704507	0.0128062	0.0294925	0.0647424	0.0321378	0.0962863	0.0359384	0.0746758	-0.000272308	-0.116845	0.0531943	0.0814282	-0.0551322	-0.0482908	-0.0917802	0.0550423	0.0546423	-0.00182404	0.0398003	0.0376242	-0.0357813	0.033484	-0.0327165	-0.0467986	0.113811	-0.0539803	0.0663509	-0.0582572	-0.0254457
HBEGF	0.122825	0.0931476	-0.0623484	-0.00403934	0.0501592	-0.0749805	-0.0160122	-0.0271554	0.033473	-0.0944512	-0.00832731	0.0783144	0.150566	0.0435674	0.0473404	0.0345032	-0.00663891	1	0.0994658	-0.0878643	0.0309256	-0.0900874	-0.252406	0.109014	0.00828383	0.066625	0.136559	0.085684	-0.0313559	-0.0420783	-0.183877	0.129013	0.0843566	-0.0719889	-0.00170745	0.159433	0.0827873	0.00553474	0.0754629	-0.0576352	0.0228763	-0.117436	0.101926	-0.175334	0.00161392	-0.0637331	-0.0175128	-0.144894	-0.0823627
HDGF	0.0823022	0.178551	0.123892	0.0314374	-0.0485626	-0.00902489	0.0349938	0.0638418	-0.0325739	-0.0456941	0.049754	0.150592	0.0424253	0.0692002	-0.0304174	-0.026831	0.0564964	0.0994658	1	-0.182596	0.0569919	-0.0845929	-0.165168	0.07632	0.00440558	0.0880563	0.0646784	0.117719	0.0489847	-0.142724	-0.11322	-0.0349708	0.127747	0.0395976	0.0512448	0.148113	0.0137098	-0.00921511	-0.0465348	-0.0859217	-0.0093259	-0.0393392	0.0140129	0.0241964	0.156829	0.126148	-0.0819734	-0.0338588	-0.068255
IFNG	-0.0348634	-0.151869	0.064653	0.0457394	-0.112361	0.242475	0.0262607	-0.0576317	0.117325	0.0466872	-0.00743163	-0.159358	-0.0745944	-0.153085	0.0435063	0.019855	-0.00042537	-0.0878643	-0.182596	1	0.112338	0.0260749	0.0988706	-0.0598041	-0.114395	-0.0977436	-0.015796	-0.0280829	0.245433	0.0831777	0.0724118	-0.0893199	0.0718272	-0.00925657	-0.0541436	-0.124647	-0.0691848	0.125744	-0.0249174	0.171525	0.0390011	0.125202	0.0306969	0.0697186	0.0245404	0.00361108	0.215568	0.111002	0.172911
IL10	0.225309	0.0508234	0.318308	0.0291356	0.144281	0.203199	0.0536955	-0.038855	-0.0699594	-0.0374298	0.0376711	0.0614182	-0.00565277	0.0371293	-0.00286504	0.0500578	0.0704507	0.0309256	0.0569919	0.112338	1	0.0224275	-0.0793511	-0.030519	0.0028339	0.125949	0.276485	0.388081	0.0922683	-0.0975372	0.0670312	-0.0529966	0.0146567	0.0426825	-0.0494719	0.264684	0.0151574	0.266135	-0.0512081	-0.0349017	-0.053071	0.174421	-0.0115762	0.191535	0.101589	-0.0510623	0.0311389	-0.120733	-0.0504192
IL17A	-0.000577778	-0.0303988	-0.00884644	0.00206543	0.252323	-0.0144459	-0.0524322	0.0470212	0.079557	0.0362041	0.0258086	0.0274349	-0.0317243	-0.0743491	-0.104192	0.0683699	0.0128062	-0.0900874	-0.0845929	0.0260749	0.0224275	1	0.0201404	-0.011448	0.106409	-0.0562712	0.0455986	-0.021129	0.0313815	-0.0933407	0.081131	0.0324407	-0.107896	-0.00917058	-0.10493	-0.0705822	-0.0207397	0.0784508	-0.0519301	-0.00462164	0.0112871	0.0810933	-0.0427181	-0.00406132	-0.130317	-0.100552	0.00636306	0.0372696	0.0605389
IL1A	-0.0232581	-0.148484	0.165775	0.0315548	-0.025246	0.192238	-0.145422	0.0196563	0.139693	0.00649109	0.119194	-0.186427	-0.0889549	0.139504	0.143367	-0.0536156	0.0294925	-0.252406	-0.165168	0.0988706	-0.0793511	0.0201404	1	-0.263461	0.0768708	-0.0178968	-0.28477	-0.179998	0.0822669	0.0396388	0.0863161	-0.179106	-0.169083	0.0242586	0.0217918	-0.0512961	-0.217241	-0.0492988	0.0249813	0.172503	0.0143173	0.315643	-0.167609	0.294929	0.0267457	0.179099	0.0919641	0.159823	0.179806
IL1B	-0.0852912	0.0067718	-0.223074	-0.166608	-0.021619	-0.159437	0.00298673	-0.00388122	0.00826327	-0.0247457	-0.181645	0.0489299	0.0301786	0.0177401	0.00173703	0.0650175	0.0647424	0.109014	0.07632	-0.0598041	-0.030519	-0.011448	-0.263461	1	-0.0446621	-0.0240429	0.00777204	-0.0289495	-0.0586912	-0.0061668	0.0575882	0.225085	0.0218013	-0.165598	-0.0919577	0.0146171	0.0873441	0.0189178	0.0477543	-0.0385465	-0.0687729	-0.192271	0.126186	-0.238446	-0.00344966	-0.117208	0.00503392	0.0121167	-0.0173836
IL1F9	0.0950001	0.0364355	-0.00296742	0.0625601	0.114161	-0.014546	0.0325783	0.0168126	0.00715284	0.0378767	0.0589378	0.107624	0.0690108	0.0526077	0.0997952	0.0347856	0.0321378	0.00828383	0.00440558	-0.114395	0.0028339	0.106409	0.0768708	-0.0446621	1	0.00208967	0.0658367	0.023018	-0.0453358	-0.118733	-0.0875131	0.0496612	-0.0980391	0.0406971	-0.0508277	0.0609568	-0.0157559	0.00329447	-0.0403192	-0.042499	0.0590522	0.0672621	-0.0593921	-0.00635238	0.0692186	-0.0693029	-0.00457947	-0.0933852	-0.0596893
IL1R1	0.121391	0.0923364	0.253456	0.041204	0.0543727	0.0371071	-0.0124553	-0.0110249	-0.0376937	-0.0815347	0.107619	0.0211098	0.0453864	0.0242747	0.0519102	0.0799075	0.0962863	0.066625	0.0880563	-0.0977436	0.125949	-0.0562712	-0.0178968	-0.0240429	0.00208967	1	0.105669	0.166178	-0.145766	0.0316335	-0.113555	-0.0271807	-0.00749157	0.0569477	-0.0674214	0.226153	0.0994165	0.036947	0.0206967	-0.0716311	-0.0491862	0.038413	-0.0260528	0.148815	0.131597	0.0668497	-0.12359	-0.145546	-0.111682
IL23A	0.179279	0.0935519	0.114274	0.137329	0.109693	0.0403996	0.0887175	-0.0352308	-0.0183174	-0.0650717	0.0472203	0.141971	0.0493937	-0.0694928	-0.0136057	0.0476621	0.0359384	0.136559	0.0646784	-0.015796	0.276485	0.0455986	-0.28477	0.00777204	0.0658367	0.105669	1	0.314852	-0.0584663	-0.0872312	-0.0504358	0.00322226	0.0723258	0.023109	-0.0317912	0.153145	0.113925	0.136867	-0.0577498	-0.16016	-0.0392349	-0.129185	0.125131	-0.0792903	0.0739607	-0.177429	0.0907064	-0.262802	-0.212445
IL2RA	0.222142	0.0907825	0.213106	0.0650004	0.106804	0.0722453	0.0418254	0.0208182	-0.0703443	-0.0818606	0.022937	0.0192218	0.0146443	0.125984	0.0863927	0.0678839	0.0746758	0.085684	0.117719	-0.0280829	0.388081	-0.021129	-0.179998	-0.0289495	0.023018	0.166178	0.314852	1	0.0430091	-0.193358	0.00368793	-0.0390573	-0.0272361	0.0148647	0.027824	0.308778	0.0458859	0.159482	-0.00444124	-0.130833	-0.0991765	0.129937	-0.0131753	0.0810146	0.174758	-0.0240256	-0.065129	-0.194432	-0.109489
IL32	0.0304666	-0.113082	0.117126	-0.00844415	0.0989679	0.18062	0.103809	0.113992	0.0930777	-0.000376079	-0.0132056	-0.116482	-0.0618149	-0.0471138	-0.0113763	0.0406876	-0.000272308	-0.0313559	0.0489847	0.245433	0.0922683	0.0313815	0.0822669	-0.0586912	-0.0453358	-0.145766	-0.0584663	0.0430091	1	-0.130526	0.125572	-0.0864039	-0.099229	-0.0230928	0.0474028	-0.0502865	-0.117316	0.0285691	-0.0674002	0.138232	-0.0165616	0.193216	-0.0223871	0.104583	0.00546367	0.00864822	0.0264902	0.0974463	0.166154
IL33	-0.195557	-0.0476425	-0.0608582	-0.0159158	-0.198109	0.0202343	-0.0597822	-0.0764118	-0.115159	-0.0264118	0.0182005	-0.13163	-0.0603022	-0.0742292	-0.0415414	0.00537491	-0.116845	-0.0420783	-0.142724	0.0831777	-0.0975372	-0.0933407	0.0396388	-0.0061668	-0.118733	0.0316335	-0.0872312	-0.193358	-0.130526	1	-0.008844	-0.0126169	0.11161	0.0555392	-0.0618275	-0.156873	0.0944149	-0.072396	0.00472446	-0.0136094	-0.0195279	-0.0790467	0.026773	0.0261712	0.0036007	-0.101359	0.0274613	0.0607514	0.0966359
IL34	-0.106502	-0.179094	-0.0353475	-0.0335803	0.112957	0.0588761	-0.0642974	-0.0134685	0.0477672	0.0243443	0.0163243	-0.0836978	-0.0432231	-0.17078	-0.0837405	0.0738063	0.0531943	-0.183877	-0.11322	0.0724118	0.0670312	0.081131	0.0863161	0.0575882	-0.0875131	-0.113555	-0.0504358	0.00368793	0.125572	-0.008844	1	-0.0617968	-0.176475	-0.0538504	-0.00163685	-0.104199	-0.0520639	0.11139	-0.0595628	0.125069	-0.0213175	0.0364981	-0.0275098	0.069575	-0.173523	-0.016997	0.0862643	0.0741801	0.0848727
IL6	-0.0317589	-0.0247857	-0.247143	-0.114286	-0.0325722	-0.135839	-0.00163409	-0.0115123	0.0180346	-0.0164493	-0.281352	-0.0154107	0.00924199	0.0496854	0.0435652	0.0112064	0.0814282	0.129013	-0.0349708	-0.0893199	-0.0529966	0.0324407	-0.179106	0.225085	0.0496612	-0.0271807	0.00322226	-0.0390573	-0.0864039	-0.0126169	-0.0617968	1	-0.0515126	-0.100342	-0.0394852	-0.0582249	0.0794315	-0.0419237	-0.041765	-0.0386011	0.0122136	-0.160303	0.0692506	-0.260674	-0.0565495	-0.0957021	-0.00899172	0.0490416	-0.0363836
IL7	0.112331	0.188163	0.00278819	0.0513013	-0.161408	0.0475366	0.0621603	-0.125197	-0.0809242	0.0252124	0.0406358	0.0519585	0.0133554	0.0110159	-0.026264	-0.0338216	-0.0551322	0.0843566	0.127747	0.0718272	0.0146567	-0.107896	-0.169083	0.0218013	-0.0980391	-0.00749157	0.0723258	-0.0272361	-0.099229	0.11161	-0.176475	-0.0515126	1	-0.000936081	-0.183879	0.0354983	0.0826731	-0.0375333	0.00531892	-0.0832595	-0.0652326	-0.0839905	0.0162712	0.0180069	0.0807268	-0.107217	-0.0656214	-0.0144116	0.0124467
IL8	0.0512341	0.0634941	0.0642186	0.197646	-0.0135146	-0.0237385	-0.0084965	-0.0262432	-0.155993	0.264829	-0.03793	0.0476397	-0.135246	-0.102404	0.0100391	0.0233794	-0.0482908	-0.0719889	0.0395976	-0.00925657	0.0426825	-0.00917058	0.0242586	-0.165598	0.0406971	0.0569477	0.023109	0.0148647	-0.0230928	0.0555392	-0.0538504	-0.100342	-0.000936081	1	-0.00306757	-0.0898454	0.123319	-0.0300862	-0.0244604	0.00109724	0.145273	0.0497048	-0.0213899	0.126382	-0.00366285	0.000569392	-0.0408234	-0.0815323	-0.00243586
IL9	-0.0327191	0.0101162	-0.00180295	-0.01863	-0.0207277	0.0113364	-0.0479315	0.315302	0.0361815	-0.0377738	0.0390663	-0.0140108	-0.022528	-0.0148988	0.0414413	-0.126761	-0.0917802	-0.00170745	0.0512448	-0.0541436	-0.0494719	-0.10493	0.0217918	-0.0919577	-0.0508277	-0.0674214	-0.0317912	0.027824	0.0474028	-0.0618275	-0.00163685	-0.0394852	-0.183879	-0.00306757	1	-0.00149103	-0.0935437	-0.00661828	-0.0502838	-0.0200759	0.0421782	0.0376979	0.026158	0.112254	0.0113015	0.0919213	-0.0361315	0.00822631	0.0407879
LDHA	0.152672	0.0654929	0.204637	0.0630011	0.0693466	0.0371285	0.0321839	-0.000698077	0.0369457	-0.128821	0.0586444	0.206177	0.0677309	0.174193	0.17558	0.0502777	0.0550423	0.159433	0.148113	-0.124647	0.264684	-0.0705822	-0.0512961	0.0146171	0.0609568	0.226153	0.153145	0.308778	-0.0502865	-0.156873	-0.104199	-0.0582249	0.0354983	-0.0898454	-0.00149103	1	-0.0003524	0.0415623	0.00958298	-0.0952048	-0.129995	0.0701483	-0.0594993	0.021268	0.237865	0.173424	-0.040327	-0.186619	-0.0910536
LIF	0.0299931	0.0387696	-0.128575	-0.0287363	-0.041005	-0.0929958	-0.0367314	-0.0562926	-0.0645569	-0.00978451	-0.121506	0.0348296	0.0399151	-0.0182715	0.0106456	-0.0455417	0.0546423	0.0827873	0.0137098	-0.0691848	0.0151574	-0.0207397	-0.217241	0.0873441	-0.0157559	0.0994165	0.113925	0.0458859	-0.117316	0.0944149	-0.0520639	0.0794315	0.0826731	0.123319	-0.0935437	-0.0003524	1	0.00427208	0.0872093	-0.0625753	0.055023	-0.157764	0.101475	-0.152328	-0.0258489	-0.148947	0.00707628	-0.157363	-0.120323
NGF	0.0483824	-0.0288873	0.0966796	-0.00875008	0.18639	0.169972	0.0237995	0.0797876	0.0215468	-0.0257271	0.0449523	0.0763998	-0.00148694	-0.0980341	-0.0087934	-0.00576674	-0.00182404	0.00553474	-0.00921511	0.125744	0.266135	0.0784508	-0.0492988	0.0189178	0.00329447	0.036947	0.136867	0.159482	0.0285691	-0.072396	0.11139	-0.0419237	-0.0375333	-0.0300862	-0.00661828	0.0415623	0.00427208	1	-0.062267	-0.0365537	-0.0273602	0.0898902	-0.0249178	0.141493	-0.0234167	-0.0416333	0.0146044	0.00694285	0.0658339
PDCD1	-0.0195115	0.0744948	-0.038707	-0.00771095	-0.0144257	-0.0635817	0.0358502	-0.0967702	0.0452222	0.00498784	-0.0490896	-0.0208064	0.00800966	0.124941	0.0661111	0.0553259	0.0398003	0.0754629	-0.0465348	-0.0249174	-0.0512081	-0.0519301	0.0249813	0.0477543	-0.0403192	0.0206967	-0.0577498	-0.00444124	-0.0674002	0.00472446	-0.0595628	-0.041765	0.00531892	-0.0244604	-0.0502838	0.00958298	0.0872093	-0.062267	1	0.00619954	-0.022269	-0.00845672	-0.0421544	-0.0375163	-0.0235655	-0.0389274	0.0552592	0.0355581	-0.112917
PDGFB	-0.0869791	-0.113243	0.00246115	-0.084865	-0.0499871	0.0791574	-0.0467965	0.024086	0.0338228	0.0660333	-0.0129963	-0.18874	-0.0577142	0.00518981	0.0567824	0.0825223	0.0376242	-0.0576352	-0.0859217	0.171525	-0.0349017	-0.00462164	0.172503	-0.0385465	-0.042499	-0.0716311	-0.16016	-0.130833	0.138232	-0.0136094	0.125069	-0.0386011	-0.0832595	0.00109724	-0.0200759	-0.0952048	-0.0625753	-0.0365537	0.00619954	1	0.0672112	0.140066	-0.00144218	0.0814151	-0.056641	0.0725928	0.0652753	0.100168	0.122711
S100A12	-0.0486553	-0.0828264	-0.0934445	0.0438585	-0.0727348	-0.127337	0.00670182	0.00532431	0.034678	0.227738	-0.0955791	0.0290252	-0.0415678	-0.0530412	0.046697	0.0103589	-0.0357813	0.0228763	-0.0093259	0.0390011	-0.053071	0.0112871	0.0143173	-0.0687729	0.0590522	-0.0491862	-0.0392349	-0.0991765	-0.0165616	-0.0195279	-0.0213175	0.0122136	-0.0652326	0.145273	0.0421782	-0.129995	0.055023	-0.0273602	-0.022269	0.0672112	1	-0.0710655	0.0612247	-0.0889127	-0.0920855	-0.0384247	0.057889	0.0200244	-0.0264485
S100A8	0.00464397	-0.0177961	0.227274	0.047528	0.114573	0.230205	-0.083051	0.0368384	0.00353245	0.00449743	0.115464	-0.071579	-0.12507	0.0938117	0.135655	-0.0401063	0.033484	-0.117436	-0.0393392	0.125202	0.174421	0.0810933	0.315643	-0.192271	0.0672621	0.038413	-0.129185	0.129937	0.193216	-0.0790467	0.0364981	-0.160303	-0.0839905	0.0497048	0.0376979	0.0701483	-0.157764	0.0898902	-0.00845672	0.140066	-0.0710655	1	-0.284921	0.257563	0.0764683	0.0855885	0.03351	0.0307387	0.125242
S100A9	0.0379166	0.0103196	-0.10414	-0.0758763	-0.0561936	-0.126703	-0.0456125	-0.0687546	-0.000826147	0.0261817	-0.0729537	0.0405724	0.0955994	-0.0773638	0.00978901	-0.0209062	-0.0327165	0.101926	0.0140129	0.0306969	-0.0115762	-0.0427181	-0.167609	0.126186	-0.0593921	-0.0260528	0.125131	-0.0131753	-0.0223871	0.026773	-0.0275098	0.0692506	0.0162712	-0.0213899	0.026158	-0.0594993	0.101475	-0.0249178	-0.0421544	-0.00144218	0.0612247	-0.284921	1	-0.168832	-0.00849285	-0.0358126	0.0230152	-0.0400441	-0.0454935
SOCS3	0.00149526	0.0597751	0.333308	0.0511314	0.0971162	0.305443	-0.0148365	0.0491451	-0.0870936	-0.0253218	0.277376	-0.0817298	-0.169356	0.0404033	-0.0702738	0.00723351	-0.0467986	-0.175334	0.0241964	0.0697186	0.191535	-0.00406132	0.294929	-0.238446	-0.00635238	0.148815	-0.0792903	0.0810146	0.104583	0.0261712	0.069575	-0.260674	0.0180069	0.126382	0.112254	0.021268	-0.152328	0.141493	-0.0375163	0.0814151	-0.0889127	0.257563	-0.168832	1	0.0608794	0.177152	-0.11726	0.0680011	0.170499
TGFA	0.196901	0.0911218	0.141936	0.0517416	-0.112426	0.0369619	0.0431027	0.065953	0.0427892	-0.10303	0.0958791	0.022929	-0.0237729	0.141276	0.196989	-0.00318914	0.113811	0.00161392	0.156829	0.0245404	0.101589	-0.130317	0.0267457	-0.00344966	0.0692186	0.131597	0.0739607	0.174758	0.00546367	0.0036007	-0.173523	-0.0565495	0.0807268	-0.00366285	0.0113015	0.237865	-0.0258489	-0.0234167	-0.0235655	-0.056641	-0.0920855	0.0764683	-0.00849285	0.0608794	1	0.151186	-0.115848	-0.0936257	-0.0561109
TMPRSS2	0.0574301	0.0152791	0.0977116	0.0135503	-0.0870926	0.0479071	0.00784472	0.133976	0.057929	-0.107822	0.0369716	0.0835623	0.0699076	0.0940923	0.156777	-0.107749	-0.0539803	-0.0637331	0.126148	0.00361108	-0.0510623	-0.100552	0.179099	-0.117208	-0.0693029	0.0668497	-0.177429	-0.0240256	0.00864822	-0.101359	-0.016997	-0.0957021	-0.107217	0.000569392	0.0919213	0.173424	-0.148947	-0.0416333	-0.0389274	0.0725928	-0.0384247	0.0855885	-0.0358126	0.177152	0.151186	1	-0.0304284	0.0440167	0.0691048
TNF	-0.113218	-0.119278	0.0429657	-0.0704278	-0.00409969	0.0393978	-0.0731555	-0.00870888	0.0867375	-0.0165612	-0.0324925	-0.0319002	0.0115709	-0.0416504	0.0287523	-0.0608144	0.0663509	-0.0175128	-0.0819734	0.215568	0.0311389	0.00636306	0.0919641	0.00503392	-0.00457947	-0.12359	0.0907064	-0.065129	0.0264902	0.0274613	0.0862643	-0.00899172	-0.0656214	-0.0408234	-0.0361315	-0.040327	0.00707628	0.0146044	0.0552592	0.0652753	0.057889	0.03351	0.0230152	-0.11726	-0.115848	-0.0304284	1	0.0732627	0.0620033
VEGFA	-0.244553	-0.0809199	0.0200816	-0.134301	0.0177723	0.0460916	-0.110029	0.0974608	-0.0299524	-0.0180215	0.0204524	-0.160687	-0.0558089	-0.0691279	-0.167923	0.00667727	-0.0582572	-0.144894	-0.0338588	0.111002	-0.120733	0.0372696	0.159823	0.0121167	-0.0933852	-0.145546	-0.262802	-0.194432	0.0974463	0.0607514	0.0741801	0.0490416	-0.0144116	-0.0815323	0.00822631	-0.186619	-0.157363	0.00694285	0.0355581	0.100168	0.0200244	0.0307387	-0.0400441	0.0680011	-0.0936257	0.0440167	0.0732627	1	0.276217
VEGFC	-0.133807	-0.117417	0.0536996	0.0182445	0.0193535	0.103016	-0.0664167	0.0566841	-0.0127962	0.0140546	0.0163318	-0.118082	-0.206025	-0.0767595	-0.0416771	-0.043437	-0.0254457	-0.0823627	-0.068255	0.172911	-0.0504192	0.0605389	0.179806	-0.0173836	-0.0596893	-0.111682	-0.212445	-0.109489	0.166154	0.0966359	0.0848727	-0.0363836	0.0124467	-0.00243586	0.0407879	-0.0910536	-0.120323	0.0658339	-0.112917	0.122711	-0.0264485	0.125242	-0.0454935	0.170499	-0.0561109	0.0691048	0.0620033	0.276217	1

## Sheet: Healthy Lung
Gene	ACE2	CALCA	CCL2	CCL20	CCL24	CCL4	CCL5	CRP	CSF2	CSF3	CXCL1	CXCL17	CXCL2	CXCL5	EGF	FGF1	HAVCR2	HBEGF	HDGF	IFNG	IL10	IL17A	IL1A	IL1B	IL1F9	IL1R1	IL23A	IL2RA	IL32	IL33	IL34	IL6	IL7	IL8	IL9	LDHA	LIF	NGF	PDCD1	PDGFB	S100A12	S100A8	S100A9	SOCS3	TGFA	TMPRSS2	TNF	VEGFA	VEGFC
ACE2	1	0.0253796	0.25128	0.272282	-0.0923292	0.20698	0.0696602	-0.103147	0.173489	0.0209638	0.149219	0.196696	0.0933486	0.0401603	0.355641	-0.116815	0.332458	0.034449	-0.00794539	0.134591	0.356	0.0218117	0.168477	0.0830549	0.15987	0.321716	0.200059	0.339003	-0.0233455	-0.145055	0.0391886	0.177223	0.219384	0.208738	-0.134735	0.439745	0.251789	0.0603574	0.258167	-0.43913	-0.169273	-0.0919339	-0.0945206	0.0904239	0.3143	0.16993	0.0513831	-0.391687	-0.194271
CALCA	0.0253796	1	0.271768	0.219885	0.20308	0.0725852	-0.0336346	0.0896631	0.155855	0.33939	0.37641	0.339142	0.219604	0.136625	-0.0732616	-0.172315	0.151773	0.208586	0.225535	-0.252124	0.0688891	0.0951737	0.153097	0.283524	0.0632177	0.122506	0.132867	0.188811	-0.0490253	-0.225406	0.0971455	0.383714	0.00937923	0.373596	0.0895587	0.202747	0.453784	0.201189	0.190142	-0.211077	0.237553	0.181425	0.204904	0.293523	0.0630107	0.276198	-0.186003	-0.255087	-0.13532
CCL2	0.25128	0.271768	1	0.679382	0.0913525	0.649604	0.133528	0.0949917	0.0204636	0.713377	0.744336	0.00744043	0.741357	0.305201	0.130698	-0.0158147	0.315848	0.676689	0.219974	0.0802587	0.590812	-0.0764528	0.507321	0.730906	-0.0189637	0.669344	0.137034	0.484196	0.20414	-0.0125754	-0.0505397	0.854916	0.107253	0.792211	-0.0939981	0.512486	0.797517	0.120629	0.487868	0.0646679	0.362552	0.390637	0.367288	0.79002	0.305039	0.412377	0.27644	-0.27795	0.247592
CCL20	0.272282	0.219885	0.679382	1	0.0368307	0.582356	0.0352254	0.0400108	-0.00128136	0.76076	0.825673	0.0985169	0.777013	0.359009	0.271338	-0.10139	0.185221	0.587186	0.154568	-0.0325532	0.254201	0.0504113	0.642222	0.69512	0.084339	0.639407	-0.0311146	0.311295	0.0694315	-0.0142569	-0.0404557	0.669164	0.144784	0.796571	-0.112768	0.362325	0.522827	-0.0617054	0.295789	0.0237218	0.348963	0.38104	0.307855	0.642151	0.249055	0.516268	0.254729	-0.252428	0.312689
CCL24	-0.0923292	0.20308	0.0913525	0.0368307	1	0.103175	0.237646	0.341274	0.0137424	0.216316	0.125335	0.155763	0.0914287	0.075519	-0.179352	-0.100266	0.29547	0.187221	0.146208	-0.111578	0.0533408	0.357966	-0.0170816	0.120324	0.194301	-0.184515	-0.065573	0.216597	0.37608	-0.415673	0.23536	0.116903	-0.421376	0.114693	0.0129294	0.154201	0.125382	0.346291	0.205131	0.130774	0.312289	0.25307	0.472192	0.160193	-0.128145	0.0599426	0.0669355	-0.152048	-0.102404
CCL4	0.20698	0.0725852	0.649604	0.582356	0.103175	1	0.436385	0.0396938	-0.125978	0.560081	0.599399	-0.0750998	0.658016	0.0580373	0.139396	0.0852135	0.27795	0.526546	-0.0082407	0.420262	0.465506	0.0468958	0.40447	0.629979	-0.0672662	0.357722	0.201921	0.45564	0.319253	-0.00411558	-0.00320101	0.629417	0.144727	0.647327	-0.12797	0.279903	0.510036	0.0740425	0.494889	0.0308668	0.263988	0.283384	0.316133	0.642821	0.160822	0.257119	0.392558	-0.279046	0.0997552
CCL5	0.0696602	-0.0336346	0.133528	0.0352254	0.237646	0.436385	1	0.0445156	0.0947348	-0.0650109	0.00196253	0.0388217	-0.0442329	-0.185763	0.00758334	0.125998	0.436781	-0.0450808	0.0412607	0.568775	0.244187	0.140059	-0.0126611	0.0729086	-0.0073073	-0.0206351	0.321901	0.334563	0.603999	-0.13267	0.23657	0.0397458	-0.094911	0.0333152	-0.138375	0.124087	0.0720703	0.230987	0.584031	-0.00127659	0.146303	0.14676	0.225586	-0.0195395	0.0329627	-0.105776	0.358318	-0.168963	-0.166033
CRP	-0.103147	0.0896631	0.0949917	0.0400108	0.341274	0.0396938	0.0445156	1	-0.0611609	0.16526	0.086966	0.0913134	0.101691	0.0493135	-0.0574896	-0.0771516	0.0376428	-0.00185819	0.151474	-0.123849	0.0294763	0.295332	-0.103239	0.0524153	-0.0302848	0.0849289	-0.0212215	0.198036	0.30096	-0.2027	0.0459354	0.0791351	-0.331905	0.0600339	0.404797	0.139941	0.138273	0.123067	0.179768	0.186996	0.138488	0.031656	0.167955	0.139198	0.0970452	0.181217	-0.00924572	-0.0506811	-0.0745516
CSF2	0.173489	0.155855	0.0204636	-0.00128136	0.0137424	-0.125978	0.0947348	-0.0611609	1	-0.115951	-0.0237743	0.196	-0.14556	0.0879993	0.0863464	0.0496782	0.176549	-0.120643	0.168397	0.0694126	-0.0177867	0.128703	0.0478199	-0.0561178	0.0428888	0.0573658	0.133971	-0.11829	0.0992695	-0.173493	0.138896	-0.103199	-0.0212163	-0.061629	0.064857	0.013852	0.0664544	0.14899	-0.0166767	-0.0625055	-0.173984	-0.102661	-0.0785155	-0.146246	-0.0306097	-0.137463	0.400004	0.132509	-0.0328485
CSF3	0.0209638	0.33939	0.713377	0.76076	0.216316	0.560081	-0.0650109	0.16526	-0.115951	1	0.848631	0.0148809	0.907981	0.253346	0.0249126	-0.117176	0.0173817	0.772519	0.15392	-0.163804	0.267061	0.0342347	0.592462	0.756714	-0.0329257	0.548887	-0.170825	0.308979	0.10812	0.0281041	0.0595044	0.849153	-0.0921196	0.839149	-0.0121482	0.254457	0.573647	0.073085	0.228462	0.220155	0.547858	0.484219	0.418956	0.850839	0.0668972	0.570455	0.0634582	-0.135167	0.370097
CXCL1	0.149219	0.37641	0.744336	0.825673	0.125335	0.599399	0.00196253	0.086966	-0.0237743	0.848631	1	0.0644919	0.839037	0.258067	0.0672689	-0.0540701	0.067431	0.69301	0.171383	-0.118333	0.26619	-0.0174865	0.572619	0.740544	-0.0373321	0.552718	-0.00753096	0.278589	0.0202921	-0.0122706	-0.0520546	0.761722	0.130151	0.883785	-0.0431665	0.237881	0.615952	-0.0263513	0.238094	0.0231168	0.461489	0.412526	0.371376	0.732742	0.145332	0.444707	0.122453	-0.24434	0.287215
CXCL17	0.196696	0.339142	0.00744043	0.0985169	0.155763	-0.0750998	0.0388217	0.0913134	0.196	0.0148809	0.0644919	1	0.0228834	0.167415	0.281346	-0.235248	0.440716	-0.0692408	0.185244	-0.227362	-0.0459766	0.0399222	0.0369449	0.00518258	0.223139	-0.0592281	0.199539	0.150691	-0.101041	-0.393676	0.226919	-0.00498252	-0.0204541	0.0713367	0.0892389	0.292593	0.128136	0.153811	0.0598855	-0.260653	-0.00773576	0.0792249	0.202645	-0.0158717	0.147056	0.387855	-0.111164	-0.445532	-0.358408
CXCL2	0.0933486	0.219604	0.741357	0.777013	0.0914287	0.658016	-0.0442329	0.101691	-0.14556	0.907981	0.839037	0.0228834	1	0.310364	0.0962588	-0.0733096	0.0338345	0.846599	0.0915147	-0.0222213	0.345415	-0.0348634	0.620471	0.781922	0.0128092	0.591776	-0.122086	0.286943	0.0685454	0.099879	-0.011737	0.843065	0.021502	0.854973	-0.0461963	0.29275	0.610792	-0.0452191	0.200758	0.185763	0.446998	0.433889	0.350268	0.909505	0.151486	0.537617	0.174927	-0.130055	0.360275
CXCL5	0.0401603	0.136625	0.305201	0.359009	0.075519	0.0580373	-0.185763	0.0493135	0.0879993	0.253346	0.258067	0.167415	0.310364	1	0.0903998	0.0683461	0.196219	0.298742	0.250708	-0.251003	0.0151191	0.0589282	0.332428	0.314747	0.204171	0.351225	-0.0784628	0.0252127	-0.083693	-0.0330866	-0.193127	0.229367	-0.0145903	0.328846	-0.0170122	0.21331	0.371288	-0.0661066	-0.0459001	0.0979546	0.123534	0.189936	0.201226	0.281184	0.252317	0.199244	0.125549	0.0859272	0.172035
EGF	0.355641	-0.0732616	0.130698	0.271338	-0.179352	0.139396	0.00758334	-0.0574896	0.0863464	0.0249126	0.0672689	0.281346	0.0962588	0.0903998	1	-0.192858	0.319611	0.0174245	-0.0681502	0.0335201	0.174175	-0.0311622	0.227138	0.166509	0.210883	0.226385	0.0736231	0.150248	-0.0640011	-0.0886564	0.0234836	0.0657064	0.0739425	0.120038	0.0332478	0.283861	0.0399173	0.0425325	0.119828	-0.00481104	0.0647918	0.240104	0.179438	0.0346585	0.275649	0.294102	0.0564941	-0.193109	-0.0258176
FGF1	-0.116815	-0.172315	-0.0158147	-0.10139	-0.100266	0.0852135	0.125998	-0.0771516	0.0496782	-0.117176	-0.0540701	-0.235248	-0.0733096	0.0683461	-0.192858	1	-0.0547537	-0.0788019	0.0195993	0.180483	-0.0412041	-0.0217595	-0.0998945	-0.101462	-0.20274	-0.0509404	-0.0118562	0.0835894	0.133415	0.151411	-0.127746	-0.120006	0.0263086	-0.092392	-0.211916	-0.0324678	-0.0292667	-0.0834655	-0.0337729	0.271341	-0.0299907	-0.0719044	-0.0518885	-0.0875571	0.0413182	-0.238706	0.102341	0.0407562	-0.0461198
HAVCR2	0.332458	0.151773	0.315848	0.185221	0.29547	0.27795	0.436781	0.0376428	0.176549	0.0173817	0.067431	0.440716	0.0338345	0.196219	0.319611	-0.0547537	1	0.0319863	0.193543	0.179743	0.410627	0.061191	0.132966	0.261978	0.185979	0.108058	0.357251	0.5076	0.352245	-0.404309	0.202326	0.182653	-0.0233265	0.171821	-0.0986789	0.66375	0.327666	0.247603	0.518712	-0.152653	0.112321	0.28056	0.462571	0.111769	0.253509	0.163476	0.23517	-0.486374	-0.379739
HBEGF	0.034449	0.208586	0.676689	0.587186	0.187221	0.526546	-0.0450808	-0.00185819	-0.120643	0.772519	0.69301	-0.0692408	0.846599	0.298742	0.0174245	-0.0788019	0.0319863	1	0.00382978	-0.0838694	0.274578	-0.0105033	0.580182	0.721055	0.0788893	0.402003	-0.189431	0.233079	0.0998695	0.0615622	-0.0228167	0.795812	-0.10077	0.759039	-0.0205137	0.276997	0.555108	-0.076086	0.145112	0.259043	0.437747	0.414673	0.377258	0.821773	0.106157	0.388713	0.121534	-0.0437424	0.369059
HDGF	-0.00794539	0.225535	0.219974	0.154568	0.146208	-0.0082407	0.0412607	0.151474	0.168397	0.15392	0.171383	0.185244	0.0915147	0.250708	-0.0681502	0.0195993	0.193543	0.00382978	1	-0.279966	-0.0139426	-0.0202684	-0.086394	0.00169101	-0.0997873	0.102571	0.0909907	0.150272	0.254347	-0.329604	0.0993934	0.106257	-0.034773	0.0657542	0.0325142	0.264527	0.338078	-0.0140188	0.180972	0.226424	0.119133	0.104886	0.0991412	0.0963067	0.232759	0.296775	0.0105081	0.0532027	-0.157417
IFNG	0.134591	-0.252124	0.0802587	-0.0325532	-0.111578	0.420262	0.568775	-0.123849	0.0694126	-0.163804	-0.118333	-0.227362	-0.0222213	-0.251003	0.0335201	0.180483	0.179743	-0.0838694	-0.279966	1	0.431877	-0.0368499	-0.0480438	0.0844172	-0.0914892	0.0322293	0.238142	0.137315	0.295832	0.282799	0.00949348	-0.0104223	0.218479	-0.0335106	-0.13096	-0.014557	-0.0552746	0.113732	0.267818	-0.0587138	-0.103542	-0.0507304	-0.104953	0.0625436	0.0488297	-0.31539	0.505895	-0.011013	0.0755954
IL10	0.356	0.0688891	0.590812	0.254201	0.0533408	0.465506	0.244187	0.0294763	-0.0177867	0.267061	0.26619	-0.0459766	0.345415	0.0151191	0.174175	-0.0412041	0.410627	0.274578	-0.0139426	0.431877	1	-0.113722	0.163243	0.401133	-0.154135	0.482492	0.27122	0.492546	0.262965	0.0305097	0.0840697	0.513483	0.131676	0.378735	-0.171418	0.519939	0.489999	0.327396	0.535399	-0.108492	0.178414	0.253424	0.227392	0.498688	0.292941	0.121686	0.208553	-0.333307	0.0621055
IL17A	0.0218117	0.0951737	-0.0764528	0.0504113	0.357966	0.0468958	0.140059	0.295332	0.128703	0.0342347	-0.0174865	0.0399222	-0.0348634	0.0589282	-0.0311622	-0.0217595	0.061191	-0.0105033	-0.0202684	-0.0368499	-0.113722	1	0.0860796	0.0414131	0.272548	-0.0259273	-0.123411	-0.0145427	0.128031	-0.179705	-0.0283709	-0.0118418	-0.253629	0.0694744	-0.0500434	0.00987458	0.0107939	0.165539	-0.0104176	0.0166005	0.0234503	-0.0180009	0.106377	-0.0324531	-0.185897	-0.0270324	0.0127612	-0.00986982	-0.00519688
IL1A	0.168477	0.153097	0.507321	0.642222	-0.0170816	0.40447	-0.0126611	-0.103239	0.0478199	0.592462	0.572619	0.0369449	0.620471	0.332428	0.227138	-0.0998945	0.132966	0.580182	-0.086394	-0.0480438	0.163243	0.0860796	1	0.728839	0.237811	0.472167	-0.183315	0.0993315	0.00267703	0.121724	-0.0948584	0.55144	0.0900428	0.632561	-0.0875096	0.273048	0.331714	-0.085227	0.136214	0.0717273	0.34206	0.46305	0.352059	0.529338	0.0793011	0.286223	0.257605	-0.084079	0.278954
IL1B	0.0830549	0.283524	0.730906	0.69512	0.120324	0.629979	0.0729086	0.0524153	-0.0561178	0.756714	0.740544	0.00518258	0.781922	0.314747	0.166509	-0.101462	0.261978	0.721055	0.00169101	0.0844172	0.401133	0.0414131	0.728839	1	0.0852963	0.484771	0.0107462	0.290644	0.0619528	-0.0118228	-0.0263702	0.763049	0.0721848	0.834072	-0.022324	0.324784	0.595816	0.0434757	0.302829	0.125639	0.577	0.635628	0.56748	0.791182	0.154248	0.356674	0.338517	-0.125592	0.335629
IL1F9	0.15987	0.0632177	-0.0189637	0.084339	0.194301	-0.0672662	-0.0073073	-0.0302848	0.0428888	-0.0329257	-0.0373321	0.223139	0.0128092	0.204171	0.210883	-0.20274	0.185979	0.0788893	-0.0997873	-0.0914892	-0.154135	0.272548	0.237811	0.0852963	1	0.0360078	-0.0232605	-0.0278097	-0.172898	-0.0421575	-0.169954	-0.0146813	0.0335236	0.107566	-0.193646	0.143615	-0.0440248	-0.0481097	-0.0396709	-0.153892	-0.110005	0.0571008	0.121976	-0.00699767	0.0469115	-0.0212645	-0.00972721	-0.0952286	-0.0841816
IL1R1	0.321716	0.122506	0.669344	0.639407	-0.184515	0.357722	-0.0206351	0.0849289	0.0573658	0.548887	0.552718	-0.0592281	0.591776	0.351225	0.226385	-0.0509404	0.108058	0.402003	0.102571	0.0322293	0.482492	-0.0259273	0.472167	0.484771	0.0360078	1	-0.0569989	0.309541	0.00922195	0.252594	-0.150133	0.595006	0.149871	0.574342	-0.10113	0.359028	0.551716	-0.00292474	0.325579	-0.0160146	0.219326	0.235445	0.0961352	0.569665	0.369297	0.375985	0.17657	-0.130398	0.406099
IL23A	0.200059	0.132867	0.137034	-0.0311146	-0.065573	0.201921	0.321901	-0.0212215	0.133971	-0.170825	-0.00753096	0.199539	-0.122086	-0.0784628	0.0736231	-0.0118562	0.357251	-0.189431	0.0909907	0.238142	0.27122	-0.123411	-0.183315	0.0107462	-0.0232605	-0.0569989	1	0.225443	0.0944011	-0.243162	0.0527213	-0.00694504	0.218483	0.0370974	0.0168454	0.108906	0.301533	0.227782	0.395867	-0.415197	-0.178285	-0.103471	-0.0331867	-0.0705746	0.0601808	-0.141511	0.178938	-0.255128	-0.3042
IL2RA	0.339003	0.188811	0.484196	0.311295	0.216597	0.45564	0.334563	0.198036	-0.11829	0.308979	0.278589	0.150691	0.286943	0.0252127	0.150248	0.0835894	0.5076	0.233079	0.150272	0.137315	0.492546	-0.0145427	0.0993315	0.290644	-0.0278097	0.309541	0.225443	1	0.359981	-0.292788	0.231049	0.464885	-0.0732996	0.334244	-0.0160046	0.541011	0.535331	0.207966	0.723758	-0.0250032	0.316381	0.263555	0.353746	0.40146	0.220803	0.315224	0.0466292	-0.424273	-0.160537
IL32	-0.0233455	-0.0490253	0.20414	0.0694315	0.37608	0.319253	0.603999	0.30096	0.0992695	0.10812	0.0202921	-0.101041	0.0685454	-0.083693	-0.0640011	0.133415	0.352245	0.0998695	0.254347	0.295832	0.262965	0.128031	0.00267703	0.0619528	-0.172898	0.00922195	0.0944011	0.359981	1	-0.0941439	0.284137	0.169987	-0.206565	0.0169958	-0.0101092	0.220818	0.144645	0.266623	0.544038	0.343784	0.18079	0.146627	0.227358	0.107653	0.00941248	0.0481961	0.241724	0.0248079	-0.0809969
IL33	-0.145055	-0.225406	-0.0125754	-0.0142569	-0.415673	-0.00411558	-0.13267	-0.2027	-0.173493	0.0281041	-0.0122706	-0.393676	0.099879	-0.0330866	-0.0886564	0.151411	-0.404309	0.0615622	-0.329604	0.282799	0.0305097	-0.179705	0.121724	-0.0118228	-0.0421575	0.252594	-0.243162	-0.292788	-0.0941439	1	-0.274067	-0.00294378	0.311622	-0.0181581	-0.171808	-0.247202	-0.158059	-0.185625	-0.258767	0.0928768	-0.157116	-0.162146	-0.375895	0.0478817	-0.0412796	-0.220117	0.0319958	0.207923	0.501729
IL34	0.0391886	0.0971455	-0.0505397	-0.0404557	0.23536	-0.00320101	0.23657	0.0459354	0.138896	0.0595044	-0.0520546	0.226919	-0.011737	-0.193127	0.0234836	-0.127746	0.202326	-0.0228167	0.0993934	0.00949348	0.0840697	-0.0283709	-0.0948584	-0.0263702	-0.169954	-0.150133	0.0527213	0.231049	0.284137	-0.274067	1	-0.0299332	-0.230787	-0.115084	0.0664956	0.0344061	0.0353063	0.321783	0.195614	0.0174912	0.093639	0.0136424	0.139444	0.0406318	-0.255947	0.0734898	0.0352826	-0.168206	-0.157326
IL6	0.177223	0.383714	0.854916	0.669164	0.116903	0.629417	0.0397458	0.0791351	-0.103199	0.849153	0.761722	-0.00498252	0.843065	0.229367	0.0657064	-0.120006	0.182653	0.795812	0.106257	-0.0104223	0.513483	-0.0118418	0.55144	0.763049	-0.0146813	0.595006	-0.00694504	0.464885	0.169987	-0.00294378	-0.0299332	1	0.0233264	0.851772	-0.0543618	0.450914	0.751331	0.133657	0.417808	0.100165	0.459964	0.453847	0.371303	0.882868	0.19548	0.541437	0.0406748	-0.240114	0.289853
IL7	0.219384	0.00937923	0.107253	0.144784	-0.421376	0.144727	-0.094911	-0.331905	-0.0212163	-0.0921196	0.130151	-0.0204541	0.021502	-0.0145903	0.0739425	0.0263086	-0.0233265	-0.10077	-0.034773	0.218479	0.131676	-0.253629	0.0900428	0.0721848	0.0335236	0.149871	0.218483	-0.0732996	-0.206565	0.311622	-0.230787	0.0233264	1	0.116923	-0.360753	-0.008074	0.0852032	-0.179179	0.0316291	-0.29425	-0.264932	-0.119419	-0.267114	-0.00179581	0.0398888	-0.142412	0.0137806	-0.098098	0.0719466
IL8	0.208738	0.373596	0.792211	0.796571	0.114693	0.647327	0.0333152	0.0600339	-0.061629	0.839149	0.883785	0.0713367	0.854973	0.328846	0.120038	-0.092392	0.171821	0.759039	0.0657542	-0.0335106	0.378735	0.0694744	0.632561	0.834072	0.107566	0.574342	0.0370974	0.334244	0.0169958	-0.0181581	-0.115084	0.851772	0.116923	1	-0.108714	0.339531	0.663923	0.0416942	0.298884	-0.000285804	0.474616	0.519687	0.454773	0.803519	0.214667	0.450599	0.13883	-0.284014	0.259024
IL9	-0.134735	0.0895587	-0.0939981	-0.112768	0.0129294	-0.12797	-0.138375	0.404797	0.064857	-0.0121482	-0.0431665	0.0892389	-0.0461963	-0.0170122	0.0332478	-0.211916	-0.0986789	-0.0205137	0.0325142	-0.13096	-0.171418	-0.0500434	-0.0875096	-0.022324	-0.193646	-0.10113	0.0168454	-0.0160046	-0.0101092	-0.171808	0.0664956	-0.0543618	-0.360753	-0.108714	1	-0.14166	0.0595355	-0.0330645	-0.0477398	0.0865377	0.11647	-0.0302989	0.0444028	-0.00511652	-0.0173838	0.0827456	-0.0608719	0.166325	-0.0109143
LDHA	0.439745	0.202747	0.512486	0.362325	0.154201	0.279903	0.124087	0.139941	0.013852	0.254457	0.237881	0.292593	0.29275	0.21331	0.283861	-0.0324678	0.66375	0.276997	0.264527	-0.014557	0.519939	0.00987458	0.273048	0.324784	0.143615	0.359028	0.108906	0.541011	0.220818	-0.247202	0.0344061	0.450914	-0.008074	0.339531	-0.14166	1	0.50254	0.146142	0.503007	-0.0677929	0.12009	0.248074	0.301525	0.344233	0.524409	0.407515	0.0337012	-0.555796	-0.236408
LIF	0.251789	0.453784	0.797517	0.522827	0.125382	0.510036	0.0720703	0.138273	0.0664544	0.573647	0.615952	0.128136	0.610792	0.371288	0.0399173	-0.0292667	0.327666	0.555108	0.338078	-0.0552746	0.489999	0.0107939	0.331714	0.595816	-0.0440248	0.551716	0.301533	0.535331	0.144645	-0.158059	0.0353063	0.751331	0.0852032	0.663923	0.0595355	0.50254	1	0.110011	0.490354	-0.0631341	0.310545	0.278992	0.287558	0.675117	0.290644	0.368868	0.129536	-0.316157	0.137986
NGF	0.0603574	0.201189	0.120629	-0.0617054	0.346291	0.0740425	0.230987	0.123067	0.14899	0.073085	-0.0263513	0.153811	-0.0452191	-0.0661066	0.0425325	-0.0834655	0.247603	-0.076086	-0.0140188	0.113732	0.327396	0.165539	-0.085227	0.0434757	-0.0481097	-0.00292474	0.227782	0.207966	0.266623	-0.185625	0.321783	0.133657	-0.179179	0.0416942	-0.0330645	0.146142	0.110011	1	0.333415	-0.0681835	0.150872	0.136705	0.182301	0.0972213	-0.0773912	0.0133614	0.0671643	-0.171979	-0.10016
PDCD1	0.258167	0.190142	0.487868	0.295789	0.205131	0.494889	0.584031	0.179768	-0.0166767	0.228462	0.238094	0.0598855	0.200758	-0.0459001	0.119828	-0.0337729	0.518712	0.145112	0.180972	0.267818	0.535399	-0.0104176	0.136214	0.302829	-0.0396709	0.325579	0.395867	0.723758	0.544038	-0.258767	0.195614	0.417808	0.0316291	0.298884	-0.0477398	0.503007	0.490354	0.333415	1	-0.0976878	0.302571	0.296341	0.343366	0.302476	0.206493	0.230644	0.154201	-0.379415	-0.155935
PDGFB	-0.43913	-0.211077	0.0646679	0.0237218	0.130774	0.0308668	-0.00127659	0.186996	-0.0625055	0.220155	0.0231168	-0.260653	0.185763	0.0979546	-0.00481104	0.271341	-0.152653	0.259043	0.226424	-0.0587138	-0.108492	0.0166005	0.0717273	0.125639	-0.153892	-0.0160146	-0.415197	-0.0250032	0.343784	0.0928768	0.0174912	0.100165	-0.29425	-0.000285804	0.0865377	-0.0677929	-0.0631341	-0.0681835	-0.0976878	1	0.327732	0.296941	0.248745	0.197367	-0.0474625	0.115722	0.0731327	0.395325	0.256633
S100A12	-0.169273	0.237553	0.362552	0.348963	0.312289	0.263988	0.146303	0.138488	-0.173984	0.547858	0.461489	-0.00773576	0.446998	0.123534	0.0647918	-0.0299907	0.112321	0.437747	0.119133	-0.103542	0.178414	0.0234503	0.34206	0.577	-0.110005	0.219326	-0.178285	0.316381	0.18079	-0.157116	0.093639	0.459964	-0.264932	0.474616	0.11647	0.12009	0.310545	0.150872	0.302571	0.327732	1	0.859832	0.798148	0.466928	0.018844	0.299084	0.0494776	-0.0556557	0.238599
S100A8	-0.0919339	0.181425	0.390637	0.38104	0.25307	0.283384	0.14676	0.031656	-0.102661	0.484219	0.412526	0.0792249	0.433889	0.189936	0.240104	-0.0719044	0.28056	0.414673	0.104886	-0.0507304	0.253424	-0.0180009	0.46305	0.635628	0.0571008	0.235445	-0.103471	0.263555	0.146627	-0.162146	0.0136424	0.453847	-0.119419	0.519687	-0.0302989	0.248074	0.278992	0.136705	0.296341	0.296941	0.859832	1	0.849802	0.46144	0.0988882	0.288081	0.124578	-0.149343	0.0991359
S100A9	-0.0945206	0.204904	0.367288	0.307855	0.472192	0.316133	0.225586	0.167955	-0.0785155	0.418956	0.371376	0.202645	0.350268	0.201226	0.179438	-0.0518885	0.462571	0.377258	0.0991412	-0.104953	0.227392	0.106377	0.352059	0.56748	0.121976	0.0961352	-0.0331867	0.353746	0.227358	-0.375895	0.139444	0.371303	-0.267114	0.454773	0.0444028	0.301525	0.287558	0.182301	0.343366	0.248745	0.798148	0.849802	1	0.377982	0.0634391	0.234636	0.10722	-0.241048	-0.0747761
SOCS3	0.0904239	0.293523	0.79002	0.642151	0.160193	0.642821	-0.0195395	0.139198	-0.146246	0.850839	0.732742	-0.0158717	0.909505	0.281184	0.0346585	-0.0875571	0.111769	0.821773	0.0963067	0.0625436	0.498688	-0.0324531	0.529338	0.791182	-0.00699767	0.569665	-0.0705746	0.40146	0.107653	0.0478817	0.0406318	0.882868	-0.00179581	0.803519	-0.00511652	0.344233	0.675117	0.0972213	0.302476	0.197367	0.466928	0.46144	0.377982	1	0.143683	0.476512	0.191713	-0.148938	0.352606
TGFA	0.3143	0.0630107	0.305039	0.249055	-0.128145	0.160822	0.0329627	0.0970452	-0.0306097	0.0668972	0.145332	0.147056	0.151486	0.252317	0.275649	0.0413182	0.253509	0.106157	0.232759	0.0488297	0.292941	-0.185897	0.0793011	0.154248	0.0469115	0.369297	0.0601808	0.220803	0.00941248	-0.0412796	-0.255947	0.19548	0.0398888	0.214667	-0.0173838	0.524409	0.290644	-0.0773912	0.206493	-0.0474625	0.018844	0.0988882	0.0634391	0.143683	1	0.30823	0.0569799	-0.260292	-0.0440424
TMPRSS2	0.16993	0.276198	0.412377	0.516268	0.0599426	0.257119	-0.105776	0.181217	-0.137463	0.570455	0.444707	0.387855	0.537617	0.199244	0.294102	-0.238706	0.163476	0.388713	0.296775	-0.31539	0.121686	-0.0270324	0.286223	0.356674	-0.0212645	0.375985	-0.141511	0.315224	0.0481961	-0.220117	0.0734898	0.541437	-0.142412	0.450599	0.0827456	0.407515	0.368868	0.0133614	0.230644	0.115722	0.299084	0.288081	0.234636	0.476512	0.30823	1	-0.144088	-0.220913	0.058285
TNF	0.0513831	-0.186003	0.27644	0.254729	0.0669355	0.392558	0.358318	-0.00924572	0.400004	0.0634582	0.122453	-0.111164	0.174927	0.125549	0.0564941	0.102341	0.23517	0.121534	0.0105081	0.505895	0.208553	0.0127612	0.257605	0.338517	-0.00972721	0.17657	0.178938	0.0466292	0.241724	0.0319958	0.0352826	0.0406748	0.0137806	0.13883	-0.0608719	0.0337012	0.129536	0.0671643	0.154201	0.0731327	0.0494776	0.124578	0.10722	0.191713	0.0569799	-0.144088	1	0.123316	0.189312
VEGFA	-0.391687	-0.255087	-0.27795	-0.252428	-0.152048	-0.279046	-0.168963	-0.0506811	0.132509	-0.135167	-0.24434	-0.445532	-0.130055	0.0859272	-0.193109	0.0407562	-0.486374	-0.0437424	0.0532027	-0.011013	-0.333307	-0.00986982	-0.084079	-0.125592	-0.0952286	-0.130398	-0.255128	-0.424273	0.0248079	0.207923	-0.168206	-0.240114	-0.098098	-0.284014	0.166325	-0.555796	-0.316157	-0.171979	-0.379415	0.395325	-0.0556557	-0.149343	-0.241048	-0.148938	-0.260292	-0.220913	0.123316	1	0.393958
VEGFC	-0.194271	-0.13532	0.247592	0.312689	-0.102404	0.0997552	-0.166033	-0.0745516	-0.0328485	0.370097	0.287215	-0.358408	0.360275	0.172035	-0.0258176	-0.0461198	-0.379739	0.369059	-0.157417	0.0755954	0.0621055	-0.00519688	0.278954	0.335629	-0.0841816	0.406099	-0.3042	-0.160537	-0.0809969	0.501729	-0.157326	0.289853	0.0719466	0.259024	-0.0109143	-0.236408	0.137986	-0.10016	-0.155935	0.256633	0.238599	0.0991359	-0.0747761	0.352606	-0.0440424	0.058285	0.189312	0.393958	1

## Sheet: NSCLC tumor
Gene	IL1B	IL6	LIF	S100A9	CXCL2	HBEGF	ACE2	LDHA	IL23A	IL10	IL2RA	IL7	CALCA	HDGF	CCL5	CXCL17	EGF	CXCL5	IL1R1	TGFA	SOCS3	CCL4	S100A8	CCL2	CXCL1	IL1A	PDGFB	VEGFA	VEGFC	IL34	IFNG	IL32	CCL20	CXCL8	IL33	CSF3	S100A12	TMPRSS2	CRP	IL9	NGF	CCL24	IL17A	CSF2	TNF	FGF1	HAVCR2	PDCD1
IL1B	1	0.447366	0.229833	0.303067	0.310118	0.507421	0.106422	0.222962	0.206172	0.278806	0.425689	0.114322	0.104092	0.0779083	0.192458	-0.038517	-0.0741162	0.202611	0.0134025	0.165135	0.295973	0.458474	0.397041	0.273376	0.489074	0.567422	0.24101	0.0486617	0.258818	0.17893	0.272471	0.287075	0.235723	0.355577	0.0783825	0.397082	0.419405	-0.138336	0.155632	0.146708	0.0793593	0.120305	0.25084	0.274427	0.369136	0.0372069	0.168751	0.123923
IL6	0.447366	1	0.423386	0.281631	0.582944	0.513843	-0.167221	0.0590331	0.0855667	0.199772	0.136759	0.153387	-0.00403029	-0.0214785	0.236958	-0.053915	-0.135359	0.252156	0.286973	0.027385	0.708242	0.37132	0.358525	0.43531	0.436263	0.240914	0.173943	0.218948	0.218335	-0.110223	0.145204	0.0580408	0.326834	0.494243	0.26461	0.351037	0.370175	-0.0309507	-0.105514	-0.0931997	-0.0393675	0.0758702	-0.0587344	0.0407215	-0.0669818	-0.07921	0.205658	0.0582455
LIF	0.229833	0.423386	1	0.00866874	0.458377	0.268021	-0.00635397	0.0715683	-0.0260504	0.187945	0.13531	0.0464777	0.237461	0.0240387	0.0276166	0.296147	0.0934189	0.139414	0.263972	0.0398945	0.401398	0.0959611	-0.0144995	0.258201	0.277071	-0.0100503	0.276578	0.273736	0.263136	0.0910473	-0.0629604	0.259549	0.260481	0.181222	0.190347	0.341776	0.0338624	0.272671	0.232296	0.156131	0.204696	0.0516659	0.118454	0.132469	0.195499	0.0456335	0.0167163	0.0989403
S100A9	0.303067	0.281631	0.00866874	1	0.11069	0.242152	-0.00341946	0.196072	0.0925968	0.00639496	0.147363	0.0409333	-0.168662	0.125781	0.174255	-0.0728542	-0.111321	0.193691	0.251141	0.255728	0.303339	0.16535	0.862683	0.269011	0.435341	0.355913	0.0138623	-0.013988	0.142271	-0.119796	0.0628416	0.0834679	0.284086	0.491819	0.0618739	0.0163368	0.636718	-0.18677	-0.180695	-0.130748	-0.16195	0.162846	-0.158757	0.0223401	-0.122809	0.0310492	0.267269	-0.123925
CXCL2	0.310118	0.582944	0.458377	0.11069	1	0.382655	-0.00704658	-0.0784954	-0.0900413	0.210683	0.0272198	0.380248	-0.010753	-0.239535	0.237072	0.170518	0.0578682	0.318955	0.468447	-0.0612126	0.634717	0.406761	0.100024	0.37147	0.475876	0.147643	0.0107862	0.285384	0.118053	-0.146804	0.0478824	0.0428493	0.447159	0.406091	0.498451	0.417537	0.177438	0.408663	-0.113026	-0.0475677	-0.082302	0.0897187	-0.0289797	0.218293	-0.0765808	-0.125597	0.311807	0.101065
HBEGF	0.507421	0.513843	0.268021	0.242152	0.382655	1	0.0573498	0.0579219	0.0779761	0.18138	0.201341	0.0714678	-0.0780821	-0.0448507	0.0678729	-0.0804303	-0.0314791	0.196673	0.159664	0.179051	0.460147	0.280447	0.332756	0.31261	0.328152	0.390141	0.218729	0.0520971	0.235133	0.0625975	-0.0142381	0.110704	0.151992	0.236942	0.181178	0.308429	0.350976	0.00871097	0.0108797	-0.016768	0.0447635	0.145728	-0.00297502	0.261768	0.0602454	0.00314984	0.1847	0.010918
ACE2	0.106422	-0.167221	-0.00635397	-0.00341946	-0.00704658	0.0573498	1	-0.0424212	0.022148	0.0914235	0.109708	-0.00316154	0.0202966	-0.119012	-0.0865507	0.293569	0.260417	-0.136721	-0.0227435	0.0243139	-0.176038	-0.0880868	-0.0256994	-0.0818752	0.0767298	0.136714	-0.0085825	-0.133074	-0.0511949	0.216973	-0.0420754	0.101247	0.0274712	-0.166039	0.146936	0.157319	0.0490707	0.227731	0.218988	0.173538	0.123405	0.0257024	0.186389	0.142991	0.273644	0.0494126	-0.0970985	0.0675375
LDHA	0.222962	0.0590331	0.0715683	0.196072	-0.0784954	0.0579219	-0.0424212	1	0.0531447	0.00527042	0.15372	-0.136877	0.121673	0.260862	-0.182586	-0.147808	0.0352127	-0.0137041	-0.23296	0.230929	-0.130393	-0.0376397	0.184072	-0.0942351	0.117062	0.248439	0.0270047	0.188617	0.0882302	0.105422	0.0886032	0.114577	0.0506496	0.165156	-0.299794	-0.0123416	0.073059	-0.305129	0.150167	0.116851	0.0961856	-0.0186076	0.180941	0.0352019	0.180801	0.0741963	-0.130843	-0.0425566
IL23A	0.206172	0.0855667	-0.0260504	0.0925968	-0.0900413	0.0779761	0.022148	0.0531447	1	0.0922636	0.174312	-0.0916057	0.0258947	0.13641	0.000771135	-0.215414	-0.0952156	0.0611671	-0.212078	0.0918401	-0.00482093	0.047183	0.139812	-0.0968477	0.132614	0.250875	0.186861	0.0518655	0.0848152	0.113092	0.165222	0.0293633	0.0733713	0.117099	-0.142897	0.0574172	0.164558	-0.235485	0.0998905	0.0810695	0.0218471	0.0482191	0.125608	-0.00600463	0.193336	-0.0232412	-0.0999879	0.124503
IL10	0.278806	0.199772	0.187945	0.00639496	0.210683	0.18138	0.0914235	0.00527042	0.0922636	1	0.344614	0.0795648	0.186737	-0.106421	0.175099	0.113935	-0.0219321	0.049717	0.133656	-0.112822	0.155923	0.276421	0.0407229	0.132679	0.120355	0.101042	0.245326	-0.0393054	0.276277	0.219319	0.210911	0.252724	0.00382065	0.0385882	0.165377	0.262994	0.210623	0.0157685	0.189029	0.192869	0.148121	0.129696	0.229784	0.176072	0.20315	0.00777828	0.189853	0.215632
IL2RA	0.425689	0.136759	0.13531	0.147363	0.0272198	0.201341	0.109708	0.15372	0.174312	0.344614	1	0.0301147	0.299561	0.0264886	0.234203	0.101833	-0.00434953	-0.0145745	-0.0192434	0.0302749	-0.0201604	0.37037	0.193498	0.088053	0.100436	0.223353	0.287981	-0.10841	0.359423	0.355329	0.387111	0.52202	-0.0633239	-0.0701861	-0.0476377	0.300255	0.293105	-0.151712	0.445946	0.377912	0.308993	0.170746	0.463278	0.231863	0.465891	0.0534461	0.161876	0.293814
IL7	0.114322	0.153387	0.0464777	0.0409333	0.380248	0.0714678	-0.00316154	-0.136877	-0.0916057	0.0795648	0.0301147	1	-0.249572	-0.465294	0.42622	0.0991725	0.003906	0.228228	0.440514	-0.0851158	0.276087	0.355851	0.0220821	0.398042	0.140263	0.0728648	-0.163833	0.0186107	0.0584531	-0.234778	0.185567	0.0209421	0.210562	0.155309	0.441059	-0.0515005	0.0617742	0.246594	-0.234903	-0.134304	-0.230189	0.103171	-0.147986	0.123393	-0.217211	0.0128956	0.425287	0.109932
CALCA	0.104092	-0.00403029	0.237461	-0.168662	-0.010753	-0.0780821	0.0202966	0.121673	0.0258947	0.186737	0.299561	-0.249572	1	0.133252	-0.19464	0.0777125	0.0537191	-0.059914	-0.190291	-0.0576485	-0.2109	-0.0203574	-0.128115	-0.250382	-0.0189874	0.0234414	0.234615	-0.051002	0.1375	0.363559	0.120346	0.213107	-0.0691199	-0.173786	-0.183372	0.342758	0.00234504	-0.070092	0.477564	0.371702	0.334885	0.0200049	0.523764	0.0541182	0.441393	-0.00769235	-0.283511	0.208219
HDGF	0.0779083	-0.0214785	0.0240387	0.125781	-0.239535	-0.0448507	-0.119012	0.260862	0.13641	-0.106421	0.0264886	-0.465294	0.133252	1	-0.24047	-0.156932	-0.0270916	-0.0785541	-0.472514	0.223977	-0.1504	-0.192799	0.149873	-0.305774	0.107816	0.0488392	0.112385	0.0336496	-0.0396791	0.0894939	0.0143427	0.118012	0.0165284	0.0208641	-0.496915	0.0138474	-0.00734701	-0.324572	0.164243	0.0167042	-0.0129927	-0.0385245	0.116896	-0.124553	0.188897	-0.0903326	-0.356028	-0.138058
CCL5	0.192458	0.236958	0.0276166	0.174255	0.237072	0.0678729	-0.0865507	-0.182586	0.000771135	0.175099	0.234203	0.42622	-0.19464	-0.24047	1	0.107813	-0.116918	0.213193	0.344268	-0.123442	0.343176	0.709392	0.1901	0.401659	0.149097	-0.0110861	-0.0751879	-0.138086	0.205989	-0.126107	0.520835	0.272866	0.156018	0.143598	0.29366	0.0269775	0.170625	0.053108	-0.191533	-0.201304	-0.175222	0.141883	-0.161582	0.0911119	-0.0938965	-0.0110095	0.67119	0.167829
CXCL17	-0.038517	-0.053915	0.296147	-0.0728542	0.170518	-0.0804303	0.293569	-0.147808	-0.215414	0.113935	0.101833	0.0991725	0.0777125	-0.156932	0.107813	1	0.250473	-0.117128	0.261141	-0.126496	0.0744552	0.0430025	-0.141829	0.20699	0.00349616	-0.221654	-0.0891725	-0.0280628	0.0332856	0.0965396	-0.0581308	0.299973	-0.0476412	-0.143968	0.295037	0.11248	-0.0705937	0.56088	0.159918	0.130844	0.133053	0.0346454	0.0397424	0.16818	0.0934381	0.00770163	0.123005	0.0836317
EGF	-0.0741162	-0.135359	0.0934189	-0.111321	0.0578682	-0.0314791	0.260417	0.0352127	-0.0952156	-0.0219321	-0.00434953	0.003906	0.0537191	-0.0270916	-0.116918	0.250473	1	-0.106585	-0.0210487	-0.120396	-0.163072	-0.0818235	-0.178782	-0.020595	-0.105499	-0.0797377	-0.0218866	-0.0066753	-0.0339577	0.0421884	-0.076602	-0.0198553	-0.0157668	-0.179325	-0.0342959	-0.000144771	-0.136689	0.16422	0.12104	0.0481513	0.0738208	-0.0469807	0.078449	0.06599	0.0530213	0.0200765	-0.0522094	0.0432905
CXCL5	0.202611	0.252156	0.139414	0.193691	0.318955	0.196673	-0.136721	-0.0137041	0.0611671	0.049717	-0.0145745	0.228228	-0.059914	-0.0785541	0.213193	-0.117128	-0.106585	1	0.244091	0.0328394	0.269316	0.19612	0.206303	0.247326	0.242361	0.150637	-0.0760808	0.0771934	0.192399	-0.150118	0.0801452	0.0187418	0.342714	0.402491	0.142638	0.0987792	0.215839	0.037915	-0.20624	-0.122807	-0.186144	0.145617	-0.147979	0.0451963	-0.162628	0.011023	0.240385	-0.0311944
IL1R1	0.0134025	0.286973	0.263972	0.251141	0.468447	0.159664	-0.0227435	-0.23296	-0.212078	0.133656	-0.0192434	0.440514	-0.190291	-0.472514	0.344268	0.261141	-0.0210487	0.244091	1	-0.0586618	0.520475	0.25591	0.151994	0.504732	0.221584	-0.0374301	-0.0624444	0.0488862	0.181989	-0.214792	-0.0850418	0.0386151	0.204183	0.233516	0.531316	0.0981715	0.156645	0.428602	-0.247393	-0.135384	-0.0849084	0.119614	-0.272794	0.103902	-0.263646	0.121668	0.496362	0.0321765
TGFA	0.165135	0.027385	0.0398945	0.255728	-0.0612126	0.179051	0.0243139	0.230929	0.0918401	-0.112822	0.0302749	-0.0851158	-0.0576485	0.223977	-0.123442	-0.126496	-0.120396	0.0328394	-0.0586618	1	0.0352475	-0.0906806	0.233544	-0.130246	0.185017	0.21864	0.0953355	0.167602	-0.126443	0.0199904	-0.0575543	-0.0211691	0.0852994	0.197892	-0.134907	-0.0129	0.174627	-0.131906	-0.0144802	-0.0329264	-0.0233089	0.0543849	-0.0329081	0.0473783	0.00364255	0.021549	-0.0662248	-0.047276
SOCS3	0.295973	0.708242	0.401398	0.303339	0.634717	0.460147	-0.176038	-0.130393	-0.00482093	0.155923	-0.0201604	0.276087	-0.2109	-0.1504	0.343176	0.0744552	-0.163072	0.269316	0.520475	0.0352475	1	0.415436	0.307335	0.551686	0.462976	0.105855	0.055676	0.273292	0.189793	-0.257375	0.0423201	0.0229452	0.336064	0.515551	0.378939	0.209617	0.276936	0.18503	-0.244712	-0.234385	-0.189179	0.0961445	-0.294709	0.0367469	-0.25589	-0.0418875	0.430333	-0.0269872
CCL4	0.458474	0.37132	0.0959611	0.16535	0.406761	0.280447	-0.0880868	-0.0376397	0.047183	0.276421	0.37037	0.355851	-0.0203574	-0.192799	0.709392	0.0430025	-0.0818235	0.19612	0.25591	-0.0906806	0.415436	1	0.223207	0.431328	0.242063	0.105172	0.0221562	-0.0327263	0.258571	-0.0188471	0.541585	0.246461	0.164184	0.204871	0.225747	0.20483	0.279031	0.032501	-0.070041	-0.0630822	-0.0992061	0.122029	0.0572303	0.216356	0.0438475	-0.00746074	0.647018	0.183669
S100A8	0.397041	0.358525	-0.0144995	0.862683	0.100024	0.332756	-0.0256994	0.184072	0.139812	0.0407229	0.193498	0.0220821	-0.128115	0.149873	0.1901	-0.141829	-0.178782	0.206303	0.151994	0.233544	0.307335	0.223207	1	0.252028	0.466808	0.447629	0.058957	-0.104137	0.109485	-0.0725877	0.136087	0.0817208	0.287557	0.506706	0.0619123	0.103301	0.733985	-0.298537	-0.129755	-0.109354	-0.134487	0.149517	-0.0873068	-0.00338645	-0.0188301	-0.000192117	0.222661	-0.0981216
CCL2	0.273376	0.43531	0.258201	0.269011	0.37147	0.31261	-0.0818752	-0.0942351	-0.0968477	0.132679	0.088053	0.398042	-0.250382	-0.305774	0.401659	0.20699	-0.020595	0.247326	0.504732	-0.130246	0.551686	0.431328	0.252028	1	0.242225	0.00825129	-0.0518905	0.0841753	0.294615	-0.205004	0.138528	0.240902	0.18588	0.297386	0.364604	0.0308636	0.17751	0.211493	-0.165257	-0.0960666	-0.107379	0.105338	-0.215173	0.134533	-0.164743	0.105147	0.533761	-0.0369778
CXCL1	0.489074	0.436263	0.277071	0.435341	0.475876	0.328152	0.0767298	0.117062	0.132614	0.120355	0.100436	0.140263	-0.0189874	0.107816	0.149097	0.00349616	-0.105499	0.242361	0.221584	0.185017	0.462976	0.242063	0.466808	0.242225	1	0.48356	0.0961453	0.117698	0.12577	-0.0471055	0.0503805	0.107454	0.525291	0.677161	0.225225	0.275794	0.372862	-0.0043685	-0.0588482	-0.0510693	-0.0703626	0.0991822	0.0174636	0.0600102	0.0776526	-0.01006	0.107662	-0.0568076
IL1A	0.567422	0.240914	-0.0100503	0.355913	0.147643	0.390141	0.136714	0.248439	0.250875	0.101042	0.223353	0.0728648	0.0234414	0.0488392	-0.0110861	-0.221654	-0.0797377	0.150637	-0.0374301	0.21864	0.105855	0.105172	0.447629	0.00825129	0.48356	1	0.156796	-0.0397754	0.123052	0.114264	0.129326	0.0255459	0.246674	0.389799	-0.00307406	0.265988	0.442103	-0.298378	0.0727419	0.115681	0.0292511	0.128934	0.15713	0.0858618	0.233478	0.0386731	-0.0646666	0.0276341
PDGFB	0.24101	0.173943	0.276578	0.0138623	0.0107862	0.218729	-0.0085825	0.0270047	0.186861	0.245326	0.287981	-0.163833	0.234615	0.112385	-0.0751879	-0.0891725	-0.0218866	-0.0760808	-0.0624444	0.0953355	0.055676	0.0221562	0.058957	-0.0518905	0.0961453	0.156796	1	0.0967922	0.303342	0.353397	0.0444695	0.253765	-0.0948428	-0.0549137	-0.0449279	0.290696	0.181308	-0.160068	0.397406	0.327257	0.270686	0.0911638	0.363192	0.0771527	0.401337	0.122324	-0.158062	0.191873
VEGFA	0.0486617	0.218948	0.273736	-0.013988	0.285384	0.0520971	-0.133074	0.188617	0.0518655	-0.0393054	-0.10841	0.0186107	-0.051002	0.0336496	-0.138086	-0.0280628	-0.0066753	0.0771934	0.0488862	0.167602	0.273292	-0.0327263	-0.104137	0.0841753	0.117698	-0.0397754	0.0967922	1	0.013861	-0.18854	-0.0269308	-0.137109	0.203219	0.303724	-0.10808	-0.0298993	-0.0952931	0.0937542	-0.0621231	-0.0133328	-0.0581217	-0.09406	-0.0667817	0.0225495	-0.129646	-0.0087743	-0.00625033	-0.0785224
VEGFC	0.258818	0.218335	0.263136	0.142271	0.118053	0.235133	-0.0511949	0.0882302	0.0848152	0.276277	0.359423	0.0584531	0.1375	-0.0396791	0.205989	0.0332856	-0.0339577	0.192399	0.181989	-0.126443	0.189793	0.258571	0.109485	0.294615	0.12577	0.123052	0.303342	0.013861	1	0.212331	0.180072	0.37941	-0.0403846	0.0457829	0.0754208	0.206032	0.171903	-0.0529588	0.243174	0.196624	0.125339	0.112351	0.181999	0.13515	0.184785	0.24924	0.174973	0.0986705
IL34	0.17893	-0.110223	0.0910473	-0.119796	-0.146804	0.0625975	0.216973	0.105422	0.113092	0.219319	0.355329	-0.234778	0.363559	0.0894939	-0.126107	0.0965396	0.0421884	-0.150118	-0.214792	0.0199904	-0.257375	-0.0188471	-0.0725877	-0.205004	-0.0471055	0.114264	0.353397	-0.18854	0.212331	1	0.113854	0.301521	-0.217098	-0.240783	-0.121699	0.273315	0.0757148	-0.0925961	0.477877	0.396922	0.388472	0.0718101	0.464378	0.168227	0.49987	0.114061	-0.209546	0.214659
IFNG	0.272471	0.145204	-0.0629604	0.0628416	0.0478824	-0.0142381	-0.0420754	0.0886032	0.165222	0.210911	0.387111	0.185567	0.120346	0.0143427	0.520835	-0.0581308	-0.076602	0.0801452	-0.0850418	-0.0575543	0.0423201	0.541585	0.136087	0.138528	0.0503805	0.129326	0.0444695	-0.0269308	0.180072	0.113854	1	0.266242	0.106282	0.0525086	-0.0598937	0.0664235	0.15067	-0.220447	0.125562	0.0931453	-0.0163929	0.0993604	0.289535	0.0652451	0.164092	-0.0383471	0.261111	0.236232
IL32	0.287075	0.0580408	0.259549	0.0834679	0.0428493	0.110704	0.101247	0.114577	0.0293633	0.252724	0.52202	0.0209421	0.213107	0.118012	0.272866	0.299973	-0.0198553	0.0187418	0.0386151	-0.0211691	0.0229452	0.246461	0.0817208	0.240902	0.107454	0.0255459	0.253765	-0.137109	0.37941	0.301521	0.266242	1	-0.0755607	-0.14478	0.0101209	0.274891	0.102044	0.0752613	0.43555	0.297382	0.271355	0.154161	0.287702	0.195159	0.470475	0.159198	0.166195	0.234295
CCL20	0.235723	0.326834	0.260481	0.284086	0.447159	0.151992	0.0274712	0.0506496	0.0733713	0.00382065	-0.0633239	0.210562	-0.0691199	0.0165284	0.156018	-0.0476412	-0.0157668	0.342714	0.204183	0.0852994	0.336064	0.164184	0.287557	0.18588	0.525291	0.246674	-0.0948428	0.203219	-0.0403846	-0.217098	0.106282	-0.0755607	1	0.555944	0.162312	0.126142	0.217786	0.0749485	-0.22171	-0.171697	-0.227303	0.0559172	-0.0778016	-0.0479314	-0.0922255	-0.0893087	0.169071	-0.138169
CXCL8	0.355577	0.494243	0.181222	0.491819	0.406091	0.236942	-0.166039	0.165156	0.117099	0.0385882	-0.0701861	0.155309	-0.173786	0.0208641	0.143598	-0.143968	-0.179325	0.402491	0.233516	0.197892	0.515551	0.204871	0.506706	0.297386	0.677161	0.389799	-0.0549137	0.303724	0.0457829	-0.240783	0.0525086	-0.14478	0.555944	1	0.132798	0.0436678	0.420864	-0.131043	-0.329399	-0.207961	-0.236075	0.0565065	-0.215712	-0.0832631	-0.258598	-0.0347287	0.18519	-0.155379
IL33	0.0783825	0.26461	0.190347	0.0618739	0.498451	0.181178	0.146936	-0.299794	-0.142897	0.165377	-0.0476377	0.441059	-0.183372	-0.496915	0.29366	0.295037	-0.0342959	0.142638	0.531316	-0.134907	0.378939	0.225747	0.0619123	0.364604	0.225225	-0.00307406	-0.0449279	-0.10808	0.0754208	-0.121699	-0.0598937	0.0101209	0.162312	0.132798	1	0.191793	0.142619	0.431395	-0.168192	-0.0892185	-0.0701293	0.143844	-0.157096	0.159457	-0.13533	-0.0557297	0.321636	0.102621
CSF3	0.397082	0.351037	0.341776	0.0163368	0.417537	0.308429	0.157319	-0.0123416	0.0574172	0.262994	0.300255	-0.0515005	0.342758	0.0138474	0.0269775	0.11248	-0.000144771	0.0987792	0.0981715	-0.0129	0.209617	0.20483	0.103301	0.0308636	0.275794	0.265988	0.290696	-0.0298993	0.206032	0.273315	0.0664235	0.274891	0.126142	0.0436678	0.191793	1	0.252725	0.115725	0.350902	0.271519	0.264209	0.123796	0.308555	0.217887	0.402363	0.0223871	-0.032783	0.238191
S100A12	0.419405	0.370175	0.0338624	0.636718	0.177438	0.350976	0.0490707	0.073059	0.164558	0.210623	0.293105	0.0617742	0.00234504	-0.00734701	0.170625	-0.0705937	-0.136689	0.215839	0.156645	0.174627	0.276936	0.279031	0.733985	0.17751	0.372862	0.442103	0.181308	-0.0952931	0.171903	0.0757148	0.15067	0.102044	0.217786	0.420864	0.142619	0.252725	1	-0.172368	-0.00617407	0.0218305	-0.0617683	0.209491	0.0299727	0.0381141	0.0689805	-0.0245147	0.182286	0.0496507
TMPRSS2	-0.138336	-0.0309507	0.272671	-0.18677	0.408663	0.00871097	0.227731	-0.305129	-0.235485	0.0157685	-0.151712	0.246594	-0.070092	-0.324572	0.053108	0.56088	0.16422	0.037915	0.428602	-0.131906	0.18503	0.032501	-0.298537	0.211493	-0.0043685	-0.298378	-0.160068	0.0937542	-0.0529588	-0.0925961	-0.220447	0.0752613	0.0749485	-0.131043	0.431395	0.115725	-0.172368	1	-0.0644969	-0.0773286	-0.0130274	0.00444567	-0.127387	0.211011	-0.0870416	-0.0300035	0.185655	0.0639214
CRP	0.155632	-0.105514	0.232296	-0.180695	-0.113026	0.0108797	0.218988	0.150167	0.0998905	0.189029	0.445946	-0.234903	0.477564	0.164243	-0.191533	0.159918	0.12104	-0.20624	-0.247393	-0.0144802	-0.244712	-0.070041	-0.129755	-0.165257	-0.0588482	0.0727419	0.397406	-0.0621231	0.243174	0.477877	0.125562	0.43555	-0.22171	-0.329399	-0.168192	0.350902	-0.00617407	-0.0644969	1	0.505925	0.461907	0.00669791	0.558664	0.144368	0.615926	0.079863	-0.305531	0.233849
IL9	0.146708	-0.0931997	0.156131	-0.130748	-0.0475677	-0.016768	0.173538	0.116851	0.0810695	0.192869	0.377912	-0.134304	0.371702	0.0167042	-0.201304	0.130844	0.0481513	-0.122807	-0.135384	-0.0329264	-0.234385	-0.0630822	-0.109354	-0.0960666	-0.0510693	0.115681	0.327257	-0.0133328	0.196624	0.396922	0.0931453	0.297382	-0.171697	-0.207961	-0.0892185	0.271519	0.0218305	-0.0773286	0.505925	1	0.397429	0.0277621	0.51766	0.152053	0.490286	0.116284	-0.297428	0.216159
NGF	0.0793593	-0.0393675	0.204696	-0.16195	-0.082302	0.0447635	0.123405	0.0961856	0.0218471	0.148121	0.308993	-0.230189	0.334885	-0.0129927	-0.175222	0.133053	0.0738208	-0.186144	-0.0849084	-0.0233089	-0.189179	-0.0992061	-0.134487	-0.107379	-0.0703626	0.0292511	0.270686	-0.0581217	0.125339	0.388472	-0.0163929	0.271355	-0.227303	-0.236075	-0.0701293	0.264209	-0.0617683	-0.0130274	0.461907	0.397429	1	0.0457772	0.446945	0.112662	0.414935	0.109287	-0.248485	0.181462
CCL24	0.120305	0.0758702	0.0516659	0.162846	0.0897187	0.145728	0.0257024	-0.0186076	0.0482191	0.129696	0.170746	0.103171	0.0200049	-0.0385245	0.141883	0.0346454	-0.0469807	0.145617	0.119614	0.0543849	0.0961445	0.122029	0.149517	0.105338	0.0991822	0.128934	0.0911638	-0.09406	0.112351	0.0718101	0.0993604	0.154161	0.0559172	0.0565065	0.143844	0.123796	0.209491	0.00444567	0.00669791	0.0277621	0.0457772	1	0.0596813	0.105527	0.0277276	-0.0216559	0.105086	0.127457
IL17A	0.25084	-0.0587344	0.118454	-0.158757	-0.0289797	-0.00297502	0.186389	0.180941	0.125608	0.229784	0.463278	-0.147986	0.523764	0.116896	-0.161582	0.0397424	0.078449	-0.147979	-0.272794	-0.0329081	-0.294709	0.0572303	-0.0873068	-0.215173	0.0174636	0.15713	0.363192	-0.0667817	0.181999	0.464378	0.289535	0.287702	-0.0778016	-0.215712	-0.157096	0.308555	0.0299727	-0.127387	0.558664	0.51766	0.446945	0.0596813	1	0.16099	0.585504	0.0569675	-0.25552	0.292745
CSF2	0.274427	0.0407215	0.132469	0.0223401	0.218293	0.261768	0.142991	0.0352019	-0.00600463	0.176072	0.231863	0.123393	0.0541182	-0.124553	0.0911119	0.16818	0.06599	0.0451963	0.103902	0.0473783	0.0367469	0.216356	-0.00338645	0.134533	0.0600102	0.0858618	0.0771527	0.0225495	0.13515	0.168227	0.0652451	0.195159	-0.0479314	-0.0832631	0.159457	0.217887	0.0381141	0.211011	0.144368	0.152053	0.112662	0.105527	0.16099	1	0.238058	0.0752569	0.146813	0.0623893
TNF	0.369136	-0.0669818	0.195499	-0.122809	-0.0765808	0.0602454	0.273644	0.180801	0.193336	0.20315	0.465891	-0.217211	0.441393	0.188897	-0.0938965	0.0934381	0.0530213	-0.162628	-0.263646	0.00364255	-0.25589	0.0438475	-0.0188301	-0.164743	0.0776526	0.233478	0.401337	-0.129646	0.184785	0.49987	0.164092	0.470475	-0.0922255	-0.258598	-0.13533	0.402363	0.0689805	-0.0870416	0.615926	0.490286	0.414935	0.0277276	0.585504	0.238058	1	0.0877203	-0.270496	0.238164
FGF1	0.0372069	-0.07921	0.0456335	0.0310492	-0.125597	0.00314984	0.0494126	0.0741963	-0.0232412	0.00777828	0.0534461	0.0128956	-0.00769235	-0.0903326	-0.0110095	0.00770163	0.0200765	0.011023	0.121668	0.021549	-0.0418875	-0.00746074	-0.000192117	0.105147	-0.01006	0.0386731	0.122324	-0.0087743	0.24924	0.114061	-0.0383471	0.159198	-0.0893087	-0.0347287	-0.0557297	0.0223871	-0.0245147	-0.0300035	0.079863	0.116284	0.109287	-0.0216559	0.0569675	0.0752569	0.0877203	1	0.0531852	0.000962373
HAVCR2	0.168751	0.205658	0.0167163	0.267269	0.311807	0.1847	-0.0970985	-0.130843	-0.0999879	0.189853	0.161876	0.425287	-0.283511	-0.356028	0.67119	0.123005	-0.0522094	0.240385	0.496362	-0.0662248	0.430333	0.647018	0.222661	0.533761	0.107662	-0.0646666	-0.158062	-0.00625033	0.174973	-0.209546	0.261111	0.166195	0.169071	0.18519	0.321636	-0.032783	0.182286	0.185655	-0.305531	-0.297428	-0.248485	0.105086	-0.25552	0.146813	-0.270496	0.0531852	1	0.0567546
PDCD1	0.123923	0.0582455	0.0989403	-0.123925	0.101065	0.010918	0.0675375	-0.0425566	0.124503	0.215632	0.293814	0.109932	0.208219	-0.138058	0.167829	0.0836317	0.0432905	-0.0311944	0.0321765	-0.047276	-0.0269872	0.183669	-0.0981216	-0.0369778	-0.0568076	0.0276341	0.191873	-0.0785224	0.0986705	0.214659	0.236232	0.234295	-0.138169	-0.155379	0.102621	0.238191	0.0496507	0.0639214	0.233849	0.216159	0.181462	0.127457	0.292745	0.0623893	0.238164	0.000962373	0.0567546	1

## Sheet: NSCLC control
Gene	IL1B	IL6	LIF	S100A9	CXCL2	HBEGF	ACE2	LDHA	IL23A	IL10	IL2RA	IL7	CALCA	HDGF	CCL5	CXCL17	EGF	CXCL5	IL1R1	TGFA	SOCS3	CCL4	S100A8	CCL2	CXCL1	IL1A	PDGFB	VEGFA	VEGFC	IL34	IFNG	IL32	CCL20	CXCL8	IL33	CSF3	S100A12	TMPRSS2	CRP	IL9	NGF	CCL24	IL17A	CSF2	TNF	FGF1	HAVCR2	PDCD1
IL1B	1	0.755739	0.542116	0.501336	0.664037	0.682391	-0.0810582	-0.144489	-0.138564	0.319236	-0.00641648	0.0946131	-0.157072	-0.318366	0.233921	0.232861	-0.241445	0.497398	0.571571	-0.0248314	0.722192	0.662292	0.564138	0.747474	0.595516	0.679639	0.408983	0.103258	0.530193	0.112182	0.0990252	0.298955	0.489659	0.606823	0.449245	0.637424	0.621051	0.379026	-0.175434	-0.0167097	-0.0490917	0.166877	-0.109121	0.41682	0.473556	0.123021	0.437274	-0.0120405
IL6	0.755739	1	0.655942	0.40302	0.775799	0.773771	-0.0900733	-0.236769	-0.276617	0.252965	-0.121528	0.137934	-0.166089	-0.408356	0.277108	0.289324	-0.202314	0.50326	0.707815	-0.171404	0.867138	0.648999	0.480903	0.806039	0.487946	0.48322	0.437048	0.177223	0.554567	0.0793544	0.0625173	0.353246	0.386641	0.518621	0.547609	0.780192	0.617492	0.494683	-0.185952	-0.0500257	-0.00729243	0.171876	-0.176419	0.402217	0.307436	0.153009	0.457883	-0.0498588
LIF	0.542116	0.655942	1	0.268399	0.561163	0.45116	0.0567959	0.0749664	-0.152783	0.274796	0.105444	0.0958239	0.046462	-0.0164505	0.111587	0.230946	-0.00304472	0.343269	0.50418	0.0327079	0.584954	0.410855	0.255081	0.598241	0.55164	0.345357	0.27261	0.232255	0.367577	0.109895	0.0242545	0.216089	0.51522	0.571335	0.210745	0.527883	0.34267	0.344297	-0.0517487	0.0364823	0.0244025	0.0885179	-0.0436533	0.42312	0.252802	0.00446532	0.244236	0.0323191
S100A9	0.501336	0.40302	0.268399	1	0.312826	0.376192	0.102415	0.0968262	-0.0663172	0.117509	0.0546434	0.0048147	-0.242992	-0.0147854	0.291366	0.173252	-0.139887	0.261135	0.259698	0.168574	0.415696	0.394998	0.901668	0.365343	0.483518	0.399796	0.141954	-0.0290803	0.233186	0.148366	0.0233325	0.235614	0.357389	0.477346	0.230986	0.285116	0.750301	0.122671	-0.140221	-0.0352523	-0.10269	0.122893	-0.107068	0.143598	0.186802	-0.0286805	0.383506	0.0399049
CXCL2	0.664037	0.775799	0.561163	0.312826	1	0.796947	-0.0422867	-0.416228	-0.371482	0.22369	-0.305989	0.207163	-0.157037	-0.55735	0.269592	0.489237	-0.16381	0.507046	0.714315	-0.285779	0.85587	0.632562	0.398373	0.729747	0.549605	0.478555	0.443698	0.122113	0.548901	0.0942815	0.0351086	0.301771	0.426079	0.421079	0.631124	0.837066	0.580171	0.718083	-0.236925	-0.0072752	-0.0642675	0.0754823	-0.128381	0.487506	0.406284	0.140123	0.427757	-0.00147947
HBEGF	0.682391	0.773771	0.45116	0.376192	0.796947	1	-0.0738441	-0.44768	-0.368027	0.17124	-0.302307	0.0337353	-0.272913	-0.549554	0.301795	0.363365	-0.273891	0.454668	0.653884	-0.192929	0.83158	0.629476	0.475538	0.674927	0.429835	0.477885	0.531154	0.0559406	0.562782	0.137916	-0.00691605	0.394327	0.252258	0.294217	0.695462	0.755752	0.644289	0.570669	-0.296025	-0.0126846	-0.0786294	0.14123	-0.254297	0.422642	0.360653	0.201565	0.484861	-0.0441898
ACE2	-0.0810582	-0.0900733	0.0567959	0.102415	-0.0422867	-0.0738441	1	0.00240565	0.0259861	0.0893267	0.0447375	0.0511032	0.0931413	0.0837869	-0.0118084	0.126182	0.262272	-0.0323855	-0.053574	0.126078	-0.0720556	-0.0498834	0.0655787	-0.101448	0.0285092	-0.0275376	-0.0698908	-0.102555	-0.158517	0.00647652	0.0908512	-0.0976264	0.104243	0.00201879	-0.0186034	-0.0959767	0.0373609	-0.0373706	0.00503049	0.0839837	0.0597352	-0.0557389	0.128525	-0.0612518	-0.0736267	-0.0501985	-0.0552686	0.0391871
LDHA	-0.144489	-0.236769	0.0749664	0.0968262	-0.416228	-0.44768	0.00240565	1	0.410699	-0.00282816	0.560128	-0.122803	0.0980246	0.64768	-0.187054	-0.295373	0.241581	-0.132829	-0.354039	0.492037	-0.352014	-0.230776	-0.0205396	-0.181279	0.0805144	-0.0701111	-0.452694	0.163881	-0.340468	-0.0285782	0.00632774	-0.184281	0.216442	0.276653	-0.621379	-0.447325	-0.248264	-0.480128	0.203965	-0.0118476	0.0462893	-0.0071636	0.186883	-0.211269	-0.188904	-0.253007	-0.1485	0.0752802
IL23A	-0.138564	-0.276617	-0.152783	-0.0663172	-0.371482	-0.368027	0.0259861	0.410699	1	0.0127315	0.392043	-0.1054	0.147422	0.419281	-0.0943784	-0.26499	0.217532	-0.239184	-0.436157	0.273859	-0.355073	-0.163793	-0.125229	-0.235344	-0.0677927	-0.0783084	-0.353948	-0.0714442	-0.357329	0.0171142	0.0738311	-0.156012	-0.00809092	0.0252154	-0.432961	-0.351918	-0.263925	-0.407139	0.280996	0.120977	0.0881826	0.0311798	0.148069	-0.20039	-0.0946728	-0.193409	-0.148307	0.0778553
IL10	0.319236	0.252965	0.274796	0.117509	0.22369	0.17124	0.0893267	-0.00282816	0.0127315	1	0.176683	0.0794714	0.0184775	-0.0501866	0.210041	0.133406	0.0247046	0.114971	0.230766	0.00649642	0.242947	0.302493	0.122956	0.321158	0.194296	0.0567289	0.103497	-0.0132098	0.124764	0.0378648	0.197512	0.146727	0.155172	0.178111	0.165729	0.192654	0.153903	0.0523979	-0.0403554	-0.0118182	0.0763463	-0.0570716	0.0209785	0.206122	0.169714	0.0227168	0.291132	0.0828264
IL2RA	-0.00641648	-0.121528	0.105444	0.0546434	-0.305989	-0.302307	0.0447375	0.560128	0.392043	0.176683	1	-0.0624558	0.137009	0.408626	0.0843933	-0.222452	0.128928	-0.162655	-0.24071	0.358063	-0.218623	0.0626391	-0.0325518	-0.0286865	0.054881	-0.106085	-0.294925	-0.0457549	-0.209066	0.00975239	0.254897	0.0855457	0.157942	0.166935	-0.389904	-0.326656	-0.19717	-0.407339	0.206387	0.0756435	0.0820212	0.156299	0.308492	-0.0711931	-0.0943009	-0.184022	0.0938363	0.191096
IL7	0.0946131	0.137934	0.0958239	0.0048147	0.207163	0.0337353	0.0511032	-0.122803	-0.1054	0.0794714	-0.0624558	1	0.0435873	-0.194759	0.218122	0.207973	0.120239	0.116396	0.243627	-0.166101	0.154199	0.145622	0.096062	0.225649	0.125637	0.0951391	-0.0310634	0.0641394	0.212636	-0.254302	0.282489	0.0225667	0.127508	0.127253	0.192521	0.147704	0.0701006	0.299972	-0.0687704	-0.0825447	0.0666634	-0.128046	0.0592988	0.141924	0.00953822	0.0981492	0.098447	-0.0369431
CALCA	-0.157072	-0.166089	0.046462	-0.242992	-0.157037	-0.272913	0.0931413	0.0980246	0.147422	0.0184775	0.137009	0.0435873	1	0.176997	-0.104876	-0.00848146	0.155182	-0.111438	-0.241779	-0.0299838	-0.219387	-0.132217	-0.260798	-0.177743	-0.135945	-0.118515	-0.0949309	0.0762631	-0.21171	0.00729557	0.100477	-0.0786401	-0.0478564	-0.0862222	-0.204187	-0.104161	-0.230504	-0.122638	0.222411	0.130828	0.0371233	-0.026305	0.218537	0.051389	0.0256899	-0.00419587	-0.197596	0.0534138
HDGF	-0.318366	-0.408356	-0.0164505	-0.0147854	-0.55735	-0.549554	0.0837869	0.64768	0.419281	-0.0501866	0.408626	-0.194759	0.176997	1	-0.204706	-0.29283	0.277541	-0.324416	-0.528799	0.425568	-0.499757	-0.347762	-0.158356	-0.347115	-0.0249078	-0.199367	-0.43236	0.0684689	-0.438762	-0.0573797	-0.00371305	-0.236328	0.10257	0.0807168	-0.680778	-0.497548	-0.35203	-0.51057	0.195815	0.0674897	0.0482426	-0.0835276	0.136046	-0.240266	-0.243042	-0.298092	-0.296398	0.0606865
CCL5	0.233921	0.277108	0.111587	0.291366	0.269592	0.301795	-0.0118084	-0.187054	-0.0943784	0.210041	0.0843933	0.218122	-0.104876	-0.204706	1	0.251076	-0.226346	0.161195	0.208001	-0.120672	0.32052	0.622005	0.341243	0.325332	0.0843891	0.0820503	0.148957	-0.148095	0.297342	0.135697	0.481025	0.550959	0.163542	0.0244698	0.361507	0.295626	0.342053	0.193364	-0.145142	-0.0415501	-0.0846707	0.088593	-0.0614408	0.15825	0.18093	0.0456778	0.626326	0.133364
CXCL17	0.232861	0.289324	0.230946	0.173252	0.489237	0.363365	0.126182	-0.295373	-0.26499	0.133406	-0.222452	0.207973	-0.00848146	-0.29283	0.251076	1	0.0116239	0.268587	0.369295	-0.228682	0.393274	0.259016	0.207478	0.310246	0.154431	0.135335	0.187077	-0.0255302	0.116515	0.152078	-0.0229744	0.21724	0.167795	0.0469679	0.423136	0.41044	0.296202	0.590143	-0.156199	-0.0154097	0.00677121	0.0964021	-0.0110732	0.302661	0.19814	0.0299927	0.360982	0.0130183
EGF	-0.241445	-0.202314	-0.00304472	-0.139887	-0.16381	-0.273891	0.262272	0.241581	0.217532	0.0247046	0.128928	0.120239	0.155182	0.277541	-0.226346	0.0116239	1	-0.145855	-0.211752	0.0859565	-0.233027	-0.242704	-0.172889	-0.144911	-0.0369637	-0.120324	-0.269598	0.0504212	-0.250405	-0.15148	0.000173801	-0.249499	0.0960612	0.00385105	-0.32941	-0.182601	-0.249115	-0.093145	0.158493	0.0172179	0.0709485	-0.0988766	0.137715	-0.0646297	-0.134007	-0.159138	-0.195922	0.0336663
CXCL5	0.497398	0.50326	0.343269	0.261135	0.507046	0.454668	-0.0323855	-0.132829	-0.239184	0.114971	-0.162655	0.116396	-0.111438	-0.324416	0.161195	0.268587	-0.145855	1	0.555495	0.0204201	0.513977	0.356301	0.314483	0.440704	0.348314	0.420901	0.32752	0.17772	0.403405	0.04836	-0.0659138	0.260819	0.370716	0.426412	0.406283	0.517702	0.421604	0.390138	-0.121364	-0.0579931	-0.0944023	0.206566	-0.179733	0.308734	0.186162	0.13067	0.36261	-0.0415749
IL1R1	0.571571	0.707815	0.50418	0.259698	0.714315	0.653884	-0.053574	-0.354039	-0.436157	0.230766	-0.24071	0.243627	-0.241779	-0.528799	0.208001	0.369295	-0.211752	0.555495	1	-0.200388	0.758639	0.48861	0.370278	0.708081	0.445798	0.411647	0.431644	0.107872	0.620921	-0.0020087	-0.00543497	0.308233	0.373257	0.391779	0.624814	0.680713	0.513629	0.62539	-0.239855	-0.0911195	-0.0468325	0.0626994	-0.199618	0.356578	0.232926	0.210873	0.427079	-0.0741465
TGFA	-0.0248314	-0.171404	0.0327079	0.168574	-0.285779	-0.192929	0.126078	0.492037	0.273859	0.00649642	0.358063	-0.166101	-0.0299838	0.425568	-0.120672	-0.228682	0.0859565	0.0204201	-0.200388	1	-0.216798	-0.165677	0.0361246	-0.164735	0.117869	0.0837496	-0.19684	0.0400286	-0.213184	-0.00991135	-0.047074	-0.0213471	0.183117	0.21024	-0.306198	-0.305275	-0.0936409	-0.335503	0.0819701	0.0208119	-0.0347647	0.00749447	0.112416	-0.0189767	-0.0949678	-0.0335458	-0.0968622	-0.0124065
SOCS3	0.722192	0.867138	0.584954	0.415696	0.85587	0.83158	-0.0720556	-0.352014	-0.355073	0.242947	-0.218623	0.154199	-0.219387	-0.499757	0.32052	0.393274	-0.233027	0.513977	0.758639	-0.216798	1	0.660642	0.495582	0.800717	0.494143	0.446794	0.510585	0.148947	0.601893	0.11098	0.0709494	0.397697	0.350791	0.44558	0.649498	0.795155	0.65077	0.612475	-0.246709	-0.0280025	-0.0512017	0.134126	-0.169563	0.396091	0.331393	0.136165	0.472809	-0.0334142
CCL4	0.662292	0.648999	0.410855	0.394998	0.632562	0.629476	-0.0498834	-0.230776	-0.163793	0.302493	0.0626391	0.145622	-0.132217	-0.347762	0.622005	0.259016	-0.242704	0.356301	0.48861	-0.165677	0.660642	1	0.46806	0.669268	0.429134	0.430774	0.319223	-0.0662638	0.487981	0.102778	0.40229	0.49482	0.397007	0.380258	0.485312	0.611724	0.536838	0.360226	-0.1735	-0.0202611	-0.0784989	0.19455	-0.0209851	0.359772	0.398388	0.0679039	0.60114	0.0532221
S100A8	0.564138	0.480903	0.255081	0.901668	0.398373	0.475538	0.0655787	-0.0205396	-0.125229	0.122956	-0.0325518	0.096062	-0.260798	-0.158356	0.341243	0.207478	-0.172889	0.314483	0.370278	0.0361246	0.495582	0.46806	1	0.456261	0.465907	0.451536	0.176832	-0.0331561	0.305383	0.111482	0.0736676	0.24044	0.330752	0.458172	0.365445	0.395109	0.845245	0.234138	-0.198572	-0.0698825	-0.0984661	0.116916	-0.157349	0.211089	0.189399	0.0199759	0.417163	0.0177191
CCL2	0.747474	0.806039	0.598241	0.365343	0.729747	0.674927	-0.101448	-0.181279	-0.235344	0.321158	-0.0286865	0.225649	-0.177743	-0.347115	0.325332	0.310246	-0.144911	0.440704	0.708081	-0.164735	0.800717	0.669268	0.456261	1	0.510865	0.491974	0.368846	0.121487	0.596609	0.0136826	0.184332	0.410164	0.476813	0.512033	0.51047	0.71306	0.537419	0.50811	-0.237394	-0.0643708	-0.0129226	0.114426	-0.162361	0.422983	0.313406	0.138165	0.505695	-0.00880409
CXCL1	0.595516	0.487946	0.55164	0.483518	0.549605	0.429835	0.0285092	0.0805144	-0.0677927	0.194296	0.054881	0.125637	-0.135945	-0.0249078	0.0843891	0.154431	-0.0369637	0.348314	0.445798	0.117869	0.494143	0.429134	0.465907	0.510865	1	0.605105	0.141186	0.0860855	0.353437	-0.00130986	-0.0465464	0.0413469	0.683517	0.818328	0.131157	0.460987	0.40411	0.297745	-0.0975664	0.00822851	-0.0571754	0.0255187	-0.0680716	0.341988	0.317378	0.0367087	0.188928	-0.0284384
IL1A	0.679639	0.48322	0.345357	0.399796	0.478555	0.477885	-0.0275376	-0.0701111	-0.0783084	0.0567289	-0.106085	0.0951391	-0.118515	-0.199367	0.0820503	0.135335	-0.120324	0.420901	0.411647	0.0837496	0.446794	0.430774	0.451536	0.491974	0.605105	1	0.235986	0.0615726	0.428082	-0.00964589	-0.00871995	0.13779	0.488786	0.551914	0.259041	0.428853	0.449292	0.256445	-0.131876	-0.0242639	-0.0965309	0.142818	-0.146843	0.312202	0.377831	0.167132	0.186743	-0.0379425
PDGFB	0.408983	0.437048	0.27261	0.141954	0.443698	0.531154	-0.0698908	-0.452694	-0.353948	0.103497	-0.294925	-0.0310634	-0.0949309	-0.43236	0.148957	0.187077	-0.269598	0.32752	0.431644	-0.19684	0.510585	0.319223	0.176832	0.368846	0.141186	0.235986	1	0.0946081	0.538659	0.126538	-0.0717862	0.364513	-0.0224869	0.0486578	0.546823	0.481716	0.351442	0.334972	-0.0976116	0.0416154	-0.0703253	0.12499	-0.200345	0.29342	0.336112	0.331449	0.190615	-0.0049552
VEGFA	0.103258	0.177223	0.232255	-0.0290803	0.122113	0.0559406	-0.102555	0.163881	-0.0714442	-0.0132098	-0.0457549	0.0641394	0.0762631	0.0684689	-0.148095	-0.0255302	0.0504212	0.17772	0.107872	0.0400286	0.148947	-0.0662638	-0.0331561	0.121487	0.0860855	0.0615726	0.0946081	1	0.181952	0.0451528	-0.0041149	-0.0264799	0.121702	0.232946	-0.0461598	0.136399	0.0245142	0.0743155	-0.0443465	-0.0278895	0.0431281	-0.058892	-0.0521185	0.0895993	-0.0181358	0.12778	-0.160836	-0.0568613
VEGFC	0.530193	0.554567	0.367577	0.233186	0.548901	0.562782	-0.158517	-0.340468	-0.357329	0.124764	-0.209066	0.212636	-0.21171	-0.438762	0.297342	0.116515	-0.250405	0.403405	0.620921	-0.213184	0.601893	0.487981	0.305383	0.596609	0.353437	0.428082	0.538659	0.181952	1	0.0098369	0.071818	0.349534	0.253839	0.320433	0.535426	0.566177	0.448761	0.376672	-0.219677	0.00675022	-0.0970197	0.0639375	-0.218959	0.322026	0.302882	0.313057	0.312067	-0.026644
IL34	0.112182	0.0793544	0.109895	0.148366	0.0942815	0.137916	0.00647652	-0.0285782	0.0171142	0.0378648	0.00975239	-0.254302	0.00729557	-0.0573797	0.135697	0.152078	-0.15148	0.04836	-0.0020087	-0.00991135	0.11098	0.102778	0.111482	0.0136826	-0.00130986	-0.00964589	0.126538	0.0451528	0.0098369	1	-0.0404994	0.176803	-0.0291038	-0.00581541	0.065783	0.0851573	0.188723	0.102536	0.122675	0.0730812	-0.0735547	0.136489	-0.0543338	0.0777612	0.187549	0.0215541	0.193266	0.195275
IFNG	0.0990252	0.0625173	0.0242545	0.0233325	0.0351086	-0.00691605	0.0908512	0.00632774	0.0738311	0.197512	0.254897	0.282489	0.100477	-0.00371305	0.481025	-0.0229744	0.000173801	-0.0659138	-0.00543497	-0.047074	0.0709494	0.40229	0.0736676	0.184332	-0.0465464	-0.00871995	-0.0717862	-0.0041149	0.071818	-0.0404994	1	0.241941	0.0878611	0.0133991	0.0572355	0.00904533	0.031317	-0.0316376	-0.00874305	-0.0416824	0.0222072	0.0206587	0.16601	0.0833458	0.0786192	-0.0454248	0.260126	0.0634088
IL32	0.298955	0.353246	0.216089	0.235614	0.301771	0.394327	-0.0976264	-0.184281	-0.156012	0.146727	0.0855457	0.0225667	-0.0786401	-0.236328	0.550959	0.21724	-0.249499	0.260819	0.308233	-0.0213471	0.397697	0.49482	0.24044	0.410164	0.0413469	0.13779	0.364513	-0.0264799	0.349534	0.176803	0.241941	1	0.131785	-0.00130269	0.409209	0.323512	0.286569	0.231938	-0.103035	-0.0103955	-0.171306	0.227021	-0.135751	0.234058	0.21309	0.113674	0.567607	0.0764127
CCL20	0.489659	0.386641	0.51522	0.357389	0.426079	0.252258	0.104243	0.216442	-0.00809092	0.155172	0.157942	0.127508	-0.0478564	0.10257	0.163542	0.167795	0.0960612	0.370716	0.373257	0.183117	0.350791	0.397007	0.330752	0.476813	0.683517	0.488786	-0.0224869	0.121702	0.253839	-0.0291038	0.0878611	0.131785	1	0.713697	0.049865	0.383499	0.272147	0.25486	-0.130556	-0.0631245	-0.0971871	0.0282216	-0.0313596	0.256426	0.18757	-0.0627065	0.256256	0.0112622
CXCL8	0.606823	0.518621	0.571335	0.477346	0.421079	0.294217	0.00201879	0.276653	0.0252154	0.178111	0.166935	0.127253	-0.0862222	0.0807168	0.0244698	0.0469679	0.00385105	0.426412	0.391779	0.21024	0.44558	0.380258	0.458172	0.512033	0.818328	0.551914	0.0486578	0.232946	0.320433	-0.00581541	0.0133991	-0.00130269	0.713697	1	0.0247568	0.400339	0.406744	0.182782	-0.0526094	-0.00969771	0.00714477	0.0439298	-0.066156	0.236186	0.183573	-0.00368908	0.133229	-0.0187803
IL33	0.449245	0.547609	0.210745	0.230986	0.631124	0.695462	-0.0186034	-0.621379	-0.432961	0.165729	-0.389904	0.192521	-0.204187	-0.680778	0.361507	0.423136	-0.32941	0.406283	0.624814	-0.306198	0.649498	0.485312	0.365445	0.51047	0.131157	0.259041	0.546823	-0.0461598	0.535426	0.065783	0.0572355	0.409209	0.049865	0.0247568	1	0.589908	0.546409	0.540839	-0.301376	-0.10131	-0.0617723	0.0728607	-0.192281	0.312819	0.229348	0.262637	0.434366	-0.0246847
CSF3	0.637424	0.780192	0.527883	0.285116	0.837066	0.755752	-0.0959767	-0.447325	-0.351918	0.192654	-0.326656	0.147704	-0.104161	-0.497548	0.295626	0.41044	-0.182601	0.517702	0.680713	-0.305275	0.795155	0.611724	0.395109	0.71306	0.460987	0.428853	0.481716	0.136399	0.566177	0.0851573	0.00904533	0.323512	0.383499	0.400339	0.589908	1	0.608738	0.618166	-0.235765	-0.0252983	0.0117912	0.101748	-0.200062	0.492105	0.327605	0.190917	0.383113	-0.0731322
S100A12	0.621051	0.617492	0.34267	0.750301	0.580171	0.644289	0.0373609	-0.248264	-0.263925	0.153903	-0.19717	0.0701006	-0.230504	-0.35203	0.342053	0.296202	-0.249115	0.421604	0.513629	-0.0936409	0.65077	0.536838	0.845245	0.537419	0.40411	0.449292	0.351442	0.0245142	0.448761	0.188723	0.031317	0.286569	0.272147	0.406744	0.546409	0.608738	1	0.405144	-0.194102	-0.0432932	-0.0752616	0.100822	-0.210704	0.292393	0.238561	0.11366	0.411261	-0.0261232
TMPRSS2	0.379026	0.494683	0.344297	0.122671	0.718083	0.570669	-0.0373706	-0.480128	-0.407139	0.0523979	-0.407339	0.299972	-0.122638	-0.51057	0.193364	0.590143	-0.093145	0.390138	0.62539	-0.335503	0.612475	0.360226	0.234138	0.50811	0.297745	0.256445	0.334972	0.0743155	0.376672	0.102536	-0.0316376	0.231938	0.25486	0.182782	0.540839	0.618166	0.405144	1	-0.219984	-0.0566497	-0.121537	0.0484405	-0.14226	0.393813	0.271576	0.109572	0.336726	-0.0425348
CRP	-0.175434	-0.185952	-0.0517487	-0.140221	-0.236925	-0.296025	0.00503049	0.203965	0.280996	-0.0403554	0.206387	-0.0687704	0.222411	0.195815	-0.145142	-0.156199	0.158493	-0.121364	-0.239855	0.0819701	-0.246709	-0.1735	-0.198572	-0.237394	-0.0975664	-0.131876	-0.0976116	-0.0443465	-0.219677	0.122675	-0.00874305	-0.103035	-0.130556	-0.0526094	-0.301376	-0.235765	-0.194102	-0.219984	1	0.176314	0.059339	0.100633	0.280079	-0.111326	-0.0017704	-0.0309591	-0.16468	0.127744
IL9	-0.0167097	-0.0500257	0.0364823	-0.0352523	-0.0072752	-0.0126846	0.0839837	-0.0118476	0.120977	-0.0118182	0.0756435	-0.0825447	0.130828	0.0674897	-0.0415501	-0.0154097	0.0172179	-0.0579931	-0.0911195	0.0208119	-0.0280025	-0.0202611	-0.0698825	-0.0643708	0.00822851	-0.0242639	0.0416154	-0.0278895	0.00675022	0.0730812	-0.0416824	-0.0103955	-0.0631245	-0.00969771	-0.10131	-0.0252983	-0.0432932	-0.0566497	0.176314	1	0.0526541	0.0638116	0.150142	0.0317949	0.105259	-0.0275734	-0.129064	0.05242
NGF	-0.0490917	-0.00729243	0.0244025	-0.10269	-0.0642675	-0.0786294	0.0597352	0.0462893	0.0881826	0.0763463	0.0820212	0.0666634	0.0371233	0.0482426	-0.0846707	0.00677121	0.0709485	-0.0944023	-0.0468325	-0.0347647	-0.0512017	-0.0784989	-0.0984661	-0.0129226	-0.0571754	-0.0965309	-0.0703253	0.0431281	-0.0970197	-0.0735547	0.0222072	-0.171306	-0.0971871	0.00714477	-0.0617723	0.0117912	-0.0752616	-0.121537	0.059339	0.0526541	1	-0.18818	0.112124	-0.0479903	-0.0986426	0.0534642	-0.0925115	-0.000733665
CCL24	0.166877	0.171876	0.0885179	0.122893	0.0754823	0.14123	-0.0557389	-0.0071636	0.0311798	-0.0570716	0.156299	-0.128046	-0.026305	-0.0835276	0.088593	0.0964021	-0.0988766	0.206566	0.0626994	0.00749447	0.134126	0.19455	0.116916	0.114426	0.0255187	0.142818	0.12499	-0.058892	0.0639375	0.136489	0.0206587	0.227021	0.0282216	0.0439298	0.0728607	0.101748	0.100822	0.0484405	0.100633	0.0638116	-0.18818	1	0.0100518	0.0329844	0.0458679	-0.0550723	0.166209	0.044026
IL17A	-0.109121	-0.176419	-0.0436533	-0.107068	-0.128381	-0.254297	0.128525	0.186883	0.148069	0.0209785	0.308492	0.0592988	0.218537	0.136046	-0.0614408	-0.0110732	0.137715	-0.179733	-0.199618	0.112416	-0.169563	-0.0209851	-0.157349	-0.162361	-0.0680716	-0.146843	-0.200345	-0.0521185	-0.218959	-0.0543338	0.16601	-0.135751	-0.0313596	-0.066156	-0.192281	-0.200062	-0.210704	-0.14226	0.280079	0.150142	0.112124	0.0100518	1	0.0184226	0.0369326	-0.0305938	-0.14057	0.124902
CSF2	0.41682	0.402217	0.42312	0.143598	0.487506	0.422642	-0.0612518	-0.211269	-0.20039	0.206122	-0.0711931	0.141924	0.051389	-0.240266	0.15825	0.302661	-0.0646297	0.308734	0.356578	-0.0189767	0.396091	0.359772	0.211089	0.422983	0.341988	0.312202	0.29342	0.0895993	0.322026	0.0777612	0.0833458	0.234058	0.256426	0.236186	0.312819	0.492105	0.292393	0.393813	-0.111326	0.0317949	-0.0479903	0.0329844	0.0184226	1	0.308196	0.134973	0.311847	0.0801409
TNF	0.473556	0.307436	0.252802	0.186802	0.406284	0.360653	-0.0736267	-0.188904	-0.0946728	0.169714	-0.0943009	0.00953822	0.0256899	-0.243042	0.18093	0.19814	-0.134007	0.186162	0.232926	-0.0949678	0.331393	0.398388	0.189399	0.313406	0.317378	0.377831	0.336112	-0.0181358	0.302882	0.187549	0.0786192	0.21309	0.18757	0.183573	0.229348	0.327605	0.238561	0.271576	-0.0017704	0.105259	-0.0986426	0.0458679	0.0369326	0.308196	1	0.148425	0.216425	0.0379383
FGF1	0.123021	0.153009	0.00446532	-0.0286805	0.140123	0.201565	-0.0501985	-0.253007	-0.193409	0.0227168	-0.184022	0.0981492	-0.00419587	-0.298092	0.0456778	0.0299927	-0.159138	0.13067	0.210873	-0.0335458	0.136165	0.0679039	0.0199759	0.138165	0.0367087	0.167132	0.331449	0.12778	0.313057	0.0215541	-0.0454248	0.113674	-0.0627065	-0.00368908	0.262637	0.190917	0.11366	0.109572	-0.0309591	-0.0275734	0.0534642	-0.0550723	-0.0305938	0.134973	0.148425	1	-0.0424018	-0.0505804
HAVCR2	0.437274	0.457883	0.244236	0.383506	0.427757	0.484861	-0.0552686	-0.1485	-0.148307	0.291132	0.0938363	0.098447	-0.197596	-0.296398	0.626326	0.360982	-0.195922	0.36261	0.427079	-0.0968622	0.472809	0.60114	0.417163	0.505695	0.188928	0.186743	0.190615	-0.160836	0.312067	0.193266	0.260126	0.567607	0.256256	0.133229	0.434366	0.383113	0.411261	0.336726	-0.16468	-0.129064	-0.0925115	0.166209	-0.14057	0.311847	0.216425	-0.0424018	1	0.102716
PDCD1	-0.0120405	-0.0498588	0.0323191	0.0399049	-0.00147947	-0.0441898	0.0391871	0.0752802	0.0778553	0.0828264	0.191096	-0.0369431	0.0534138	0.0606865	0.133364	0.0130183	0.0336663	-0.0415749	-0.0741465	-0.0124065	-0.0334142	0.0532221	0.0177191	-0.00880409	-0.0284384	-0.0379425	-0.0049552	-0.0568613	-0.026644	0.195275	0.0634088	0.0764127	0.0112622	-0.0187803	-0.0246847	-0.0731322	-0.0261232	-0.0425348	0.127744	0.05242	-0.000733665	0.044026	0.124902	0.0801409	0.0379383	-0.0505804	0.102716	1
