# Supplementary material for: Viral fibrotic scoring and drug screen based on MAPK activity uncovers EGFR as a key regulator of COVID-19 fibrosis
Source: Sci Rep. 2021 May 27;11:11234. doi: 10.1038/s41598-021-90701-w (PMC8160348; doi:10.1038/s41598-021-90701-w)
Supplement: Supplementary file 5 — Supplementary Table S4. [file 41598_2021_90701_MOESM5_ESM.xlsx]

## Sheet: ALL genes
	Gene	p-value	p-adj	diffference	significant
3842	CXCL5	9.22169e-26	1.54369e-21	6.60637	TRUE
3840	CXCL2	5.54535e-14	4.64139e-10	3.4576	TRUE
3832	CXCL1	1.46543e-13	8.17697e-10	3.63637	TRUE
7683	ITGB1	2.95889e-12	1.23827e-08	0.655899	TRUE
1452	BIRC3	1.1956e-11	4.00281e-08	2.2641	TRUE
6319	GNG11	1.73706e-11	4.15399e-08	3.56073	TRUE
10637	NNMT	1.54223e-11	4.15399e-08	4.30759	TRUE
13345	RELB	3.20046e-11	6.4717e-08	1.37718	TRUE
16579	TNIP1	3.47946e-11	6.4717e-08	1.12593	TRUE
7496	IL8	5.80049e-11	9.20009e-08	3.51196	TRUE
8087	KIFC3	6.04555e-11	9.20009e-08	1.60509	TRUE
16063	TFPI2	7.97444e-11	1.11242e-07	2.90114	TRUE
16219	TM4SF1	9.10612e-11	1.17257e-07	3.00126	TRUE
12626	PRKCDBP	2.75465e-10	3.29372e-07	1.84141	TRUE
1388	BCL3	3.04681e-10	3.40019e-07	1.2441	TRUE
1260	AXL	3.42667e-10	3.5851e-07	3.24173	TRUE
7447	IL1R1	3.83443e-10	3.77573e-07	2.20282	TRUE
7491	IL6	4.13131e-10	3.80563e-07	2.65156	TRUE
17718	WWTR1	4.31948e-10	3.80563e-07	2.41004	TRUE
9992	MSL2	5.68575e-10	4.75889e-07	-0.654168	TRUE
15510	STK17A	6.51822e-10	5.19588e-07	1.70844	TRUE
10507	NFKBIE	7.4199e-10	5.64578e-07	0.931144	TRUE
990	ARRB2	7.91436e-10	5.76019e-07	-0.811397	TRUE
3022	CFH	8.68392e-10	6.05694e-07	2.51575	TRUE
6066	GBP1	9.29807e-10	6.22589e-07	1.83416	TRUE
5627	FGF2	9.71593e-10	6.25547e-07	1.7409	TRUE
16568	TNFRSF9	1.07224e-09	6.64781e-07	1.49799	TRUE
5489	FBXL16	1.23371e-09	7.37574e-07	-1.93723	TRUE
3137	CHST3	1.47382e-09	8.22379e-07	1.26185	TRUE
16062	TFPI	1.43737e-09	8.22379e-07	3.26942	TRUE
8986	LPHN1	1.66402e-09	8.70475e-07	-1.05396	TRUE
13775	RRAS	1.64322e-09	8.70475e-07	1.62036	TRUE
3196	CLCF1	2.05079e-09	1.0097e-06	1.31811	TRUE
11826	PDZK1IP1	2.02938e-09	1.0097e-06	2.48916	TRUE
256	ADAM9	3.16283e-09	1.51271e-06	1.00717	TRUE
13263	RBM38	3.28321e-09	1.52667e-06	-1.07777	TRUE
7425	IL15	3.58207e-09	1.62062e-06	1.65311	TRUE
6243	GLIS3	3.71558e-09	1.63679e-06	1.85251	TRUE
16304	TMEM140	4.55177e-09	1.85842e-06	0.96507	TRUE
16626	TOMM70A	4.36939e-09	1.85842e-06	-0.514725	TRUE
16929	TSPAN4	4.50625e-09	1.85842e-06	1.41604	TRUE
7493	IL6ST	4.88327e-09	1.9463e-06	1.29781	TRUE
13055	RAB32	5.00459e-09	1.94827e-06	1.88432	TRUE
3010	CERS6	5.83751e-09	2.17152e-06	-1.04313	TRUE
5768	FNDC3B	5.76629e-09	2.17152e-06	1.10889	TRUE
16082	TGM2	7.0957e-09	2.58218e-06	3.17092	TRUE
10338	NCEH1	7.50158e-09	2.6718e-06	1.77143	TRUE
8366	L3HYPDH	7.92244e-09	2.72376e-06	1.65609	TRUE
16562	TNFRSF1A	7.9729e-09	2.72376e-06	1.31352	TRUE
716	ANXA2P3	8.57218e-09	2.86992e-06	0.491003	TRUE
17425	VCAN	8.91358e-09	2.92571e-06	3.13381	TRUE
8374	LACTB	1.04114e-08	3.35162e-06	1.2004	TRUE
3841	CXCL3	1.1374e-08	3.59241e-06	1.68476	TRUE
5786	FOSL2	1.23255e-08	3.82084e-06	1.43312	TRUE
5138	F2RL2	1.26606e-08	3.84289e-06	0.920819	TRUE
5831	FOXRED2	1.28557e-08	3.84289e-06	-0.869085	TRUE
1408	BDNF	1.3479e-08	3.95851e-06	2.12895	TRUE
3019	CFB	1.44651e-08	4.17488e-06	1.93842	TRUE
4623	E2F2	1.7334e-08	4.78603e-06	-1.23028	TRUE
10502	NFKB1	1.74402e-08	4.78603e-06	0.807556	TRUE
11883	PFKP	1.74404e-08	4.78603e-06	1.08988	TRUE
6237	GLIPR1	1.90608e-08	5.14632e-06	1.78054	TRUE
8511	LEPROT	1.94102e-08	5.15748e-06	0.811803	TRUE
9129	LSM14B	1.9876e-08	5.19873e-06	-0.679956	TRUE
13442	RHBDL2	2.15277e-08	5.46012e-06	0.74154	TRUE
14947	SMOX	2.12103e-08	5.46012e-06	0.985711	TRUE
7615	IRAK2	2.34309e-08	5.85414e-06	1.22922	TRUE
7832	KCNH2	2.38623e-08	5.87425e-06	-1.94865	TRUE
1246	AUTS2	2.70145e-08	6.34974e-06	-2.49215	TRUE
4311	DLL1	2.84379e-08	6.34974e-06	-1.41863	TRUE
4501	DRAM1	2.81482e-08	6.34974e-06	1.63576	TRUE
5188	FAM114A1	2.78256e-08	6.34974e-06	1.54173	TRUE
7368	IGFBP7	2.63803e-08	6.34974e-06	3.08725	TRUE
9770	MMP7	2.72688e-08	6.34974e-06	2.85967	TRUE
17403	VAMP5	2.84491e-08	6.34974e-06	1.90143	TRUE
17870	ZC3H12A	2.91344e-08	6.41713e-06	0.67809	TRUE
11512	PAIP2B	2.98328e-08	6.48563e-06	-0.996053	TRUE
583	AMIGO2	3.41528e-08	7.14636e-06	2.42891	TRUE
714	ANXA2	3.33653e-08	7.14636e-06	1.15813	TRUE
7730	JAK1	3.37583e-08	7.14636e-06	0.770029	TRUE
807	APOL1	3.55138e-08	7.3394e-06	1.81401	TRUE
7494	IL7	3.70774e-08	7.56909e-06	0.643537	TRUE
7954	KHSRP	3.86001e-08	7.78501e-06	-0.460922	TRUE
6004	GALNT2	4.21141e-08	8.29387e-06	0.742585	TRUE
7670	ITGA3	4.2108e-08	8.29387e-06	1.93911	TRUE
8362	KYNU	4.43034e-08	8.52446e-06	2.65381	TRUE
13279	RBMS1	4.38559e-08	8.52446e-06	1.54214	TRUE
4739	EHD2	4.67209e-08	8.83885e-06	1.43254	TRUE
4875	EMP3	4.69934e-08	8.83885e-06	1.94293	TRUE
720	ANXA5	4.83903e-08	9.00046e-06	0.98892	TRUE
13239	RBKS	5.68553e-08	1.04587e-05	1.34236	TRUE
13145	RALGPS1	6.15761e-08	1.1204e-05	-1.20074	TRUE
6067	GBP2	6.29857e-08	1.12224e-05	1.45804	TRUE
16675	TPK1	6.3018e-08	1.12224e-05	1.64632	TRUE
15354	SRGN	6.36965e-08	1.12238e-05	2.57687	TRUE
2687	CD109	6.98537e-08	1.21805e-05	2.40642	TRUE
13929	SAMD9L	7.21389e-08	1.24494e-05	0.881642	TRUE
17438	VEGFC	7.51423e-08	1.28353e-05	2.12344	TRUE
5162	FAH	8.10423e-08	1.35663e-05	1.22991	TRUE
6320	GNG12	8.05832e-08	1.35663e-05	1.25599	TRUE
2368	CARD6	8.37491e-08	1.37445e-05	1.1151	TRUE
6533	GPX8	8.3368e-08	1.37445e-05	1.942	TRUE
6958	HKDC1	8.5677e-08	1.38065e-05	2.29989	TRUE
8994	LPP	8.57763e-08	1.38065e-05	0.866187	TRUE
9721	MLKL	8.67539e-08	1.38308e-05	1.34443	TRUE
14226	SERPINE1	8.79911e-08	1.38957e-05	2.94836	TRUE
11029	OPTN	9.18145e-08	1.4231e-05	1.17456	TRUE
16794	TRIM47	9.18038e-08	1.4231e-05	1.11893	TRUE
13184	RARRES3	9.60112e-08	1.4745e-05	2.30021	TRUE
16544	TNFAIP6	9.84677e-08	1.49848e-05	1.19811	TRUE
3069	CHERP	1.01643e-07	1.53287e-05	-0.442796	TRUE
3422	COL18A1	1.03321e-07	1.54425e-05	1.83835	TRUE
14609	SLC25A37	1.05741e-07	1.56644e-05	1.06041	TRUE
6615	GSK3B	1.08149e-07	1.58805e-05	-0.615281	TRUE
16543	TNFAIP3	1.1183e-07	1.62783e-05	1.50501	TRUE
2344	CAPN2	1.13771e-07	1.64181e-05	1.01605	TRUE
8030	KIAA1737	1.17004e-07	1.6459e-05	-0.704917	TRUE
13457	RHOC	1.16358e-07	1.6459e-05	1.18528	TRUE
15790	TAPBP	1.16357e-07	1.6459e-05	0.913777	TRUE
15648	SVIP	1.18999e-07	1.66e-05	-1.20345	TRUE
7477	IL32	1.29364e-07	1.77584e-05	1.62228	TRUE
12143	PLAU	1.29424e-07	1.77584e-05	2.80663	TRUE
2079	C5orf15	1.30899e-07	1.78148e-05	0.574152	TRUE
7952	KHK	1.33033e-07	1.79125e-05	-0.688298	TRUE
8554	LHX6	1.33757e-07	1.79125e-05	-1.06912	TRUE
12947	PTRF	1.35357e-07	1.79828e-05	1.23591	TRUE
7426	IL15RA	1.43104e-07	1.88624e-05	1.43348	TRUE
7681	ITGAV	1.48841e-07	1.93144e-05	0.918776	TRUE
15405	SSPN	1.47871e-07	1.93144e-05	1.35548	TRUE
5527	FBXO41	1.51242e-07	1.9475e-05	-0.562977	TRUE
9635	MGAT4A	1.53e-07	1.9551e-05	-1.2299	TRUE
10790	NRP1	1.54735e-07	1.95863e-05	1.74481	TRUE
18099	ZNF232	1.55617e-07	1.95863e-05	-0.856588	TRUE
1986	C22orf32	1.60014e-07	1.96955e-05	-0.622386	TRUE
10004	MSRB3	1.58871e-07	1.96955e-05	2.20258	TRUE
13144	RALGDS	1.59124e-07	1.96955e-05	-0.775736	TRUE
16220	TM4SF18	1.61709e-07	1.97589e-05	2.18925	TRUE
7751	JPH1	1.67282e-07	2.02917e-05	-1.5114	TRUE
1882	C1S	1.6889e-07	2.03394e-05	2.41709	TRUE
16721	TRAM1	1.7683e-07	2.11434e-05	0.675467	TRUE
11709	PCMTD2	1.81795e-07	2.13645e-05	-0.722004	TRUE
13770	RRAD	1.83046e-07	2.13645e-05	1.60454	TRUE
13962	SBK1	1.83767e-07	2.13645e-05	-1.38582	TRUE
16542	TNFAIP2	1.83783e-07	2.13645e-05	1.93732	TRUE
1117	ATG4D	1.92058e-07	2.21724e-05	-0.691616	TRUE
8391	LAMC1	1.96426e-07	2.25214e-05	0.905349	TRUE
3416	COL12A1	2.02823e-07	2.30966e-05	1.56276	TRUE
16016	TET3	2.0869e-07	2.36041e-05	-0.663975	TRUE
15392	SS18L1	2.14541e-07	2.41031e-05	-0.705184	TRUE
1451	BIRC2	2.19324e-07	2.43141e-05	0.605353	TRUE
8518	LGALS1	2.19302e-07	2.43141e-05	3.01953	TRUE
17452	VIM	2.21705e-07	2.44164e-05	3.487	TRUE
10219	MYRIP	2.27346e-07	2.4874e-05	-0.561542	TRUE
2031	C3	2.31194e-07	2.49686e-05	2.41941	TRUE
4130	DDX60L	2.30416e-07	2.49686e-05	1.28878	TRUE
13417	RGS16	2.44415e-07	2.62272e-05	-1.36811	TRUE
1362	BCAR3	2.52932e-07	2.67976e-05	1.36257	TRUE
6862	HES6	2.51576e-07	2.67976e-05	-1.84426	TRUE
1540	BRE	2.6428e-07	2.72353e-05	0.652133	TRUE
3491	COPZ2	2.61104e-07	2.72353e-05	1.24204	TRUE
6802	HDAC5	2.64239e-07	2.72353e-05	-0.880193	TRUE
15666	SYDE1	2.65543e-07	2.72353e-05	1.00526	TRUE
15691	SYNPO	2.68453e-07	2.72353e-05	1.24206	TRUE
15714	SYT7	2.62629e-07	2.72353e-05	-1.15588	TRUE
17858	ZBTB6	2.67182e-07	2.72353e-05	-0.530292	TRUE
10206	MYOF	2.70107e-07	2.72381e-05	2.60412	TRUE
15103	SOCS3	2.78853e-07	2.79517e-05	0.892776	TRUE
7232	HTRA1	2.91391e-07	2.90345e-05	2.12956	TRUE
328	ADNP	2.96373e-07	2.91836e-05	-0.397389	TRUE
13490	RIN2	2.94758e-07	2.91836e-05	1.37489	TRUE
17922	ZDHHC23	3.01233e-07	2.94887e-05	-0.990238	TRUE
58	ABCC3	3.09406e-07	3.01126e-05	2.20678	TRUE
14564	SLC22A4	3.21285e-07	3.1088e-05	0.986462	TRUE
6722	H2AFY	3.28624e-07	3.16154e-05	-0.394384	TRUE
7399	IGSF9	3.37339e-07	3.2015e-05	-0.955117	TRUE
9461	MCM2	3.37655e-07	3.2015e-05	-0.852806	TRUE
10481	NEXN	3.38515e-07	3.2015e-05	1.21357	TRUE
9999	MSN	3.56394e-07	3.33341e-05	1.92069	TRUE
17928	ZDHHC7	3.56445e-07	3.33341e-05	0.672193	TRUE
1376	BCL11A	3.60132e-07	3.34918e-05	-1.83596	TRUE
7028	HNRNPA0	3.66224e-07	3.3684e-05	-0.592254	TRUE
11694	PCED1B	3.66023e-07	3.3684e-05	0.974199	TRUE
3060	CHD5	3.74405e-07	3.42483e-05	-0.45291	TRUE
5320	FAM212B	3.79027e-07	3.439e-05	-0.769009	TRUE
7294	IFI16	3.82117e-07	3.439e-05	2.64902	TRUE
12935	PTPRJ	3.80313e-07	3.439e-05	1.18295	TRUE
15548	STRBP	3.90736e-07	3.49776e-05	-0.714653	TRUE
1443	BICC1	4.18697e-07	3.61282e-05	2.42948	TRUE
1879	C1R	4.10069e-07	3.61282e-05	1.99582	TRUE
4021	DCAF16	4.16802e-07	3.61282e-05	-0.7595	TRUE
5926	FZD3	4.14434e-07	3.61282e-05	-0.849572	TRUE
9384	MARCKSL1	4.10162e-07	3.61282e-05	-1.06808	TRUE
13075	RAB42	4.15663e-07	3.61282e-05	1.5892	TRUE
16706	TRADD	4.1459e-07	3.61282e-05	0.927189	TRUE
17470	VNN1	4.24273e-07	3.64216e-05	1.17005	TRUE
3784	CTSB	4.28202e-07	3.65714e-05	1.12913	TRUE
10125	MYB	4.39647e-07	3.73583e-05	-1.26508	TRUE
13268	RBM43	4.5157e-07	3.81776e-05	0.813522	TRUE
7126	HRH1	4.66467e-07	3.92389e-05	1.30476	TRUE
2416	CAV2	4.76688e-07	3.96997e-05	2.53189	TRUE
12664	PROCR	4.76635e-07	3.96997e-05	1.72757	TRUE
12259	PMP22	4.86871e-07	4.0347e-05	2.06377	TRUE
6060	GBA2	5.08282e-07	4.17084e-05	-0.631537	TRUE
14732	SLC39A13	5.08271e-07	4.17084e-05	0.712852	TRUE
7406	IKBKE	5.21152e-07	4.25559e-05	0.527512	TRUE
6484	GPR39	5.30375e-07	4.30988e-05	1.27042	TRUE
1469	BLVRA	5.36203e-07	4.33618e-05	0.957358	TRUE
4200	DFNA5	5.47438e-07	4.40575e-05	2.09183	TRUE
3792	CTSL1	5.50654e-07	4.41044e-05	1.7398	TRUE
711	ANXA10	5.55243e-07	4.42601e-05	1.99797	TRUE
13031	RAB11FIP4	5.59466e-07	4.43854e-05	-0.925078	TRUE
1000	ARSE	5.6498e-07	4.46114e-05	0.846054	TRUE
7403	IKBIP	5.68535e-07	4.46813e-05	1.3559	TRUE
13294	RBPMS	5.83578e-07	4.56492e-05	1.65086	TRUE
7299	IFI44	5.92903e-07	4.6163e-05	1.83093	TRUE
13899	SAA1	6.09651e-07	4.72282e-05	1.03667	TRUE
17127	UBASH3B	6.12227e-07	4.72282e-05	1.45694	TRUE
4872	EML6	6.15185e-07	4.72387e-05	-0.909022	TRUE
12502	PPP1R3E	6.25489e-07	4.78106e-05	-0.731743	TRUE
16550	TNFRSF10B	6.28927e-07	4.78549e-05	1.70847	TRUE
12937	PTPRM	6.63153e-07	5.02308e-05	1.92717	TRUE
3686	CSF2	6.96161e-07	5.24935e-05	0.456527	TRUE
8006	KIAA1324L	7.36948e-07	5.53198e-05	-1.48415	TRUE
17618	WDR69	7.41392e-07	5.5405e-05	0.815451	TRUE
12623	PRKCA	7.44893e-07	5.54192e-05	1.26999	TRUE
4876	EMR1	7.50521e-07	5.55908e-05	0.919997	TRUE
553	ALPK2	7.58035e-07	5.56548e-05	1.7439	TRUE
14930	SMIM10	7.55526e-07	5.56548e-05	1.60549	TRUE
2935	CEL	7.80761e-07	5.70731e-05	-0.639617	TRUE
157	ACOT9	7.89321e-07	5.71168e-05	0.963965	TRUE
7300	IFI44L	7.91595e-07	5.71168e-05	1.36653	TRUE
15333	SQRDL	7.89327e-07	5.71168e-05	1.7236	TRUE
3437	COL4A1	8.08727e-07	5.81025e-05	3.15804	TRUE
4229	DHPS	8.18886e-07	5.85809e-05	-0.69566	TRUE
9151	LTBR	8.72101e-07	6.21223e-05	1.672	TRUE
2899	CDR2L	8.95223e-07	6.34992e-05	0.781953	TRUE
18300	ZNF557	9.0459e-07	6.38928e-05	-0.67451	TRUE
7838	KCNH8	9.3687e-07	6.54539e-05	-0.998011	TRUE
9108	LRRK2	9.31198e-07	6.54539e-05	0.633756	TRUE
14887	SMAD3	9.38421e-07	6.54539e-05	1.41671	TRUE
7024	HNF1B	9.44537e-07	6.56071e-05	1.66652	TRUE
9287	MAN1C1	9.52755e-07	6.56332e-05	-0.719971	TRUE
15902	TBXAS1	9.49042e-07	6.56332e-05	1.04142	TRUE
3027	CFI	9.56862e-07	6.5646e-05	1.52455	TRUE
2415	CAV1	9.73222e-07	6.64959e-05	2.84379	TRUE
14223	SERPINB9	9.91814e-07	6.74907e-05	1.86428	TRUE
12584	PRDX2	1.00431e-06	6.80641e-05	-1.00811	TRUE
4909	ENSA	1.02012e-06	6.85805e-05	-0.568657	TRUE
13032	RAB11FIP5	1.02003e-06	6.85805e-05	0.900369	TRUE
3268	CLIP4	1.02542e-06	6.8661e-05	1.77291	TRUE
920	ARID3A	1.04146e-06	6.94572e-05	-0.962975	TRUE
13516	RMND5A	1.04703e-06	6.95518e-05	-0.687151	TRUE
148	ACO1	1.0635e-06	6.97251e-05	0.922946	TRUE
5749	FMNL1	1.05968e-06	6.97251e-05	0.717834	TRUE
5785	FOSL1	1.06215e-06	6.97251e-05	1.37168	TRUE
9259	MAGEF1	1.07463e-06	6.97251e-05	-0.585719	TRUE
11793	PDIK1L	1.07461e-06	6.97251e-05	-0.770375	TRUE
12455	PPM1E	1.06757e-06	6.97251e-05	-0.832283	TRUE
14515	SLC16A3	1.1029e-06	7.10089e-05	1.78104	TRUE
15940	TCIRG1	1.10288e-06	7.10089e-05	1.38613	TRUE
9413	MAZ	1.1201e-06	7.18395e-05	-0.450324	TRUE
421	AHNAK2	1.14958e-06	7.3449e-05	1.89785	TRUE
4545	DTNB	1.1732e-06	7.41096e-05	-0.521778	TRUE
12060	PIP5K1B	1.16622e-06	7.41096e-05	-1.3622	TRUE
16806	TRIM6	1.17292e-06	7.41096e-05	1.49779	TRUE
2397	CASP8	1.19212e-06	7.5022e-05	1.14532	TRUE
292	ADCK3	1.21078e-06	7.56292e-05	-0.933619	TRUE
10623	NMI	1.21081e-06	7.56292e-05	1.33203	TRUE
16635	TOPBP1	1.22976e-06	7.65274e-05	-0.560461	TRUE
10189	MYO1E	1.24896e-06	7.71504e-05	1.22209	TRUE
16555	TNFRSF12A	1.24899e-06	7.71504e-05	1.67542	TRUE
6663	GTF3C5	1.26187e-06	7.76594e-05	-0.51958	TRUE
16608	TNS3	1.26851e-06	7.77822e-05	1.51493	TRUE
3447	COL6A1	1.29494e-06	7.88255e-05	1.99936	TRUE
7672	ITGA5	1.29334e-06	7.88255e-05	0.630308	TRUE
6068	GBP3	1.34247e-06	8.14222e-05	1.32963	TRUE
2578	CCDC80	1.36273e-06	8.1775e-05	1.94097	TRUE
5002	ERGIC1	1.35651e-06	8.1775e-05	0.699961	TRUE
7258	ICAM1	1.36294e-06	8.1775e-05	1.47473	TRUE
235	ADAM10	1.38473e-06	8.27857e-05	0.675046	TRUE
17284	UPF1	1.39901e-06	8.33421e-05	-0.509031	TRUE
6176	GID8	1.41354e-06	8.36122e-05	-0.577639	TRUE
6226	GLB1L2	1.41352e-06	8.36122e-05	-1.62193	TRUE
9135	LSM7	1.43558e-06	8.46167e-05	-0.488752	TRUE
11551	PAPSS2	1.4501e-06	8.4875e-05	1.90452	TRUE
16939	TSPYL2	1.44949e-06	8.4875e-05	-0.515087	TRUE
6395	GPC3	1.47622e-06	8.61032e-05	-1.25126	TRUE
18462	ZNF782	1.50722e-06	8.76057e-05	-0.307512	TRUE
4033	DCBLD1	1.52593e-06	8.83865e-05	0.586304	TRUE
12344	POLR2H	1.54259e-06	8.85845e-05	-0.412484	TRUE
13907	SAFB	1.55052e-06	8.85845e-05	-0.385112	TRUE
13942	SARM1	1.54946e-06	8.85845e-05	-0.805255	TRUE
18449	ZNF77	1.54242e-06	8.85845e-05	-0.750067	TRUE
16148	TIGD3	1.5637e-06	8.9034e-05	-0.606439	TRUE
5243	FAM162A	1.59894e-06	9.07318e-05	-0.736213	TRUE
2337	CAPG	1.63192e-06	9.19844e-05	1.85391	TRUE
12959	PUM2	1.63201e-06	9.19844e-05	-0.418953	TRUE
7476	IL31RA	1.65504e-06	9.29695e-05	1.1944	TRUE
4436	DOCK2	1.70523e-06	9.54684e-05	0.967177	TRUE
12200	PLEKHJ1	1.7264e-06	9.63314e-05	-0.66789	TRUE
655	ANKRD29	1.77675e-06	9.78368e-05	0.941108	TRUE
1073	ASPRV1	1.77272e-06	9.78368e-05	-0.259351	TRUE
5616	FGD6	1.77092e-06	9.78368e-05	1.07144	TRUE
13281	RBMS3	1.76704e-06	9.78368e-05	1.17246	TRUE
5062	ETS1	1.78916e-06	9.81968e-05	1.89527	TRUE
13174	RAPGEF5	1.79804e-06	9.83617e-05	-1.49141	TRUE
8558	LIF	1.80715e-06	9.8538e-05	1.96008	TRUE
2328	CAMSAP3	1.8632e-06	0.00010094	-0.581175	TRUE
8970	LOXL2	1.86325e-06	0.00010094	2.0886	TRUE
10434	NEDD4	1.88249e-06	0.000101653	0.962094	TRUE
15480	STARD8	1.89258e-06	0.000101869	0.425366	TRUE
16569	TNFSF10	1.90144e-06	0.000102018	1.71049	TRUE
15095	SNX7	1.91162e-06	0.000102236	0.833777	TRUE
6260	GLS2	1.93058e-06	0.000102922	-0.921961	TRUE
16454	TMEM55B	1.94081e-06	0.000103139	-0.42474	TRUE
3153	CIB1	1.96087e-06	0.000103875	0.924935	TRUE
2297	CALD1	2.01111e-06	0.0001062	1.9802	TRUE
1414	BEND3	2.04194e-06	0.000107489	-0.657129	TRUE
4820	ELK3	2.06294e-06	0.000107916	1.32935	TRUE
6095	GCNT2	2.06282e-06	0.000107916	1.23942	TRUE
13734	RPS21	2.08396e-06	0.000108676	-0.161173	TRUE
767	APCDD1	2.10591e-06	0.00010948	-1.00379	TRUE
16837	TRMT10C	2.12662e-06	0.000110214	-0.510789	TRUE
9282	MAMLD1	2.15575e-06	0.000111379	1.03166	TRUE
7593	IQCB1	2.18105e-06	0.000112339	-0.668224	TRUE
3952	CYR61	2.19207e-06	0.00011256	2.4162	TRUE
13657	RPAIN	2.21451e-06	0.000113365	-0.615521	TRUE
509	ALDH3B1	2.23669e-06	0.000113804	1.56593	TRUE
4944	EPHA10	2.23509e-06	0.000113804	-0.433016	TRUE
15153	SP100	2.27099e-06	0.000115199	1.68682	TRUE
6255	GLRX	2.31748e-06	0.000116678	1.31751	TRUE
11507	PAGR1	2.31745e-06	0.000116678	-0.685268	TRUE
13064	RAB3A	2.32106e-06	0.000116678	-0.752044	TRUE
3062	CHD7	2.35281e-06	0.00011792	-0.788441	TRUE
981	ARPC2	2.37672e-06	0.000118763	0.351348	TRUE
6717	H1FX	2.44964e-06	0.000122043	-0.863982	TRUE
6552	GRHL1	2.47398e-06	0.000122186	-1.2026	TRUE
13481	RILPL2	2.4744e-06	0.000122186	0.92753	TRUE
16766	TRIM16	2.47441e-06	0.000122186	1.36906	TRUE
2308	CALU	2.49953e-06	0.000122702	0.677309	TRUE
3752	CTBS	2.49944e-06	0.000122702	0.784288	TRUE
16202	TLR1	2.51227e-06	0.000122967	0.437332	TRUE
225	ACVR2B	2.55003e-06	0.000123372	-0.801976	TRUE
2226	CA12	2.53366e-06	0.000123372	2.73373	TRUE
3206	CLDN1	2.54985e-06	0.000123372	2.14862	TRUE
16076	TGFBR2	2.53692e-06	0.000123372	1.96004	TRUE
12905	PTPLA	2.57597e-06	0.000124268	1.35095	TRUE
6154	GGCT	2.62835e-06	0.000126431	-0.489864	TRUE
917	ARID1A	2.68168e-06	0.000128627	-0.764697	TRUE
10697	NPC1	2.70867e-06	0.000129183	0.980903	TRUE
13227	RBBP4	2.70872e-06	0.000129183	-0.533939	TRUE
5176	FAM107B	2.76359e-06	0.000131053	1.16474	TRUE
16170	TIMP1	2.7635e-06	0.000131053	2.0434	TRUE
302	ADCY7	2.8053e-06	0.000132656	1.06313	TRUE
6433	GPR126	2.84768e-06	0.000134153	1.67732	TRUE
11753	PDE10A	2.85301e-06	0.000134153	1.43255	TRUE
13173	RAPGEF4	2.86443e-06	0.000134313	-0.711443	TRUE
4981	ERAP1	2.87639e-06	0.000134497	0.918585	TRUE
14141	SEMA3C	2.89078e-06	0.000134794	1.76748	TRUE
1999	C2CD5	2.90547e-06	0.000135102	-0.578395	TRUE
11438	OVOL2	2.91727e-06	0.000135226	-1.70366	TRUE
13812	RSPO3	2.92428e-06	0.000135226	0.999975	TRUE
474	AKR1B1	2.97892e-06	0.000136624	1.90349	TRUE
3030	CFLAR	2.97901e-06	0.000136624	0.948486	TRUE
17084	TXNDC16	2.97889e-06	0.000136624	-1.00301	TRUE
14147	SEMA4B	2.99388e-06	0.000136931	1.03923	TRUE
13817	RSU1	3.02393e-06	0.000137929	0.69546	TRUE
2614	CCL2	3.03631e-06	0.000138117	2.16976	TRUE
7255	IBTK	3.10032e-06	0.000140647	0.516653	TRUE
420	AHNAK	3.11592e-06	0.000140972	1.55017	TRUE
7733	JAKMIP1	3.12858e-06	0.000141163	-0.877041	TRUE
15257	SPINK13	3.14564e-06	0.000141209	1.04712	TRUE
15433	ST3GAL2	3.14645e-06	0.000141209	0.746086	TRUE
16464	TMEM63C	3.15845e-06	0.000141368	-0.574387	TRUE
2387	CASP1	3.17375e-06	0.000141674	0.978254	TRUE
728	AOX1	3.20281e-06	0.00014234	0.95503	TRUE
17678	WNK2	3.20568e-06	0.00014234	-0.634941	TRUE
7367	IGFBP6	3.24191e-06	0.000143568	1.92402	TRUE
3904	CYP1B1	3.34021e-06	0.000147143	2.26744	TRUE
6394	GPC2	3.33794e-06	0.000147143	-1.00411	TRUE
12216	PLK2	3.3575e-06	0.000147516	2.04131	TRUE
7444	IL1A	3.3783e-06	0.000148041	1.67381	TRUE
11411	OSTM1	3.39106e-06	0.000148212	0.797846	TRUE
4487	DPY19L1	3.44197e-06	0.000149656	0.822557	TRUE
7921	KDELR3	3.44194e-06	0.000149656	1.39243	TRUE
12303	PODXL2	3.45473e-06	0.000149822	-0.667972	TRUE
7311	IFITM3	3.51098e-06	0.000151868	2.29571	TRUE
3045	CHAF1A	3.54597e-06	0.000152596	-0.684049	TRUE
15098	SOAT1	3.54604e-06	0.000152596	1.06946	TRUE
1361	BCAR1	3.58037e-06	0.000153678	0.495442	TRUE
7364	IGFBP3	3.61443e-06	0.000154462	2.48269	TRUE
11879	PFKFB3	3.6171e-06	0.000154462	0.930918	TRUE
5383	FAM65A	3.65309e-06	0.000155603	0.716718	TRUE
32	ABCA1	3.66987e-06	0.00015592	1.83174	TRUE
2758	CD74	3.75142e-06	0.000158982	1.45592	TRUE
3247	CLEC4E	3.78778e-06	0.000160117	1.123	TRUE
4737	EHBP1L1	3.81906e-06	0.000160628	0.778111	TRUE
11405	OSMR	3.81831e-06	0.000160628	1.38992	TRUE
6085	GCH1	3.87659e-06	0.000162222	-0.999597	TRUE
12744	PRSS23	3.89572e-06	0.000162222	2.00307	TRUE
15159	SP4	3.89561e-06	0.000162222	-0.774229	TRUE
17962	ZFP62	3.87646e-06	0.000162222	-0.52647	TRUE
14509	SLC16A10	3.9099e-06	0.000162409	-0.937982	TRUE
4610	DYRK1A	3.93459e-06	0.00016303	-0.410702	TRUE
10509	NFKBIZ	3.9933e-06	0.000165054	1.61708	TRUE
6144	GFPT2	4.0872e-06	0.000168519	1.17105	TRUE
5874	FSTL3	4.13331e-06	0.000169595	1.17335	TRUE
7054	HOOK2	4.13356e-06	0.000169595	-0.776254	TRUE
1807	C17orf75	4.17426e-06	0.000170846	-0.556314	TRUE
16676	TPM1	4.27869e-06	0.000174693	1.20688	TRUE
5731	FLNA	4.29961e-06	0.00017512	1.0024	TRUE
6701	GYLTL1B	4.31301e-06	0.000175239	-0.504206	TRUE
3884	CYBA	4.34216e-06	0.000175997	1.92466	TRUE
1404	BDH1	4.38468e-06	0.000177291	-1.00738	TRUE
3181	CKB	4.45026e-06	0.000179078	-1.52008	TRUE
11972	PHOSPHO2	4.44953e-06	0.000179078	-0.58845	TRUE
6274	GLUL	4.49435e-06	0.000179986	-1.47469	TRUE
10114	MVP	4.49411e-06	0.000179986	1.01842	TRUE
4009	DBP	4.51549e-06	0.000180401	-0.689504	TRUE
11402	OSGIN1	4.53494e-06	0.000180747	0.572674	TRUE
10777	NRG1	4.55825e-06	0.000181244	1.59687	TRUE
3843	CXCL6	4.63033e-06	0.00018324	1.87608	TRUE
10162	MYL12A	4.62872e-06	0.00018324	0.585627	TRUE
3538	CP	4.7118e-06	0.000186024	1.69113	TRUE
16641	TOR2A	4.81171e-06	0.000189522	-0.332878	TRUE
3438	COL4A2	4.88369e-06	0.000191054	2.09876	TRUE
5337	FAM222A	4.8735e-06	0.000191054	-0.953303	TRUE
14581	SLC25A11	4.88484e-06	0.000191054	-0.56778	TRUE
5379	FAM60A	4.95733e-06	0.000193437	-0.547297	TRUE
7716	ITPRIPL2	4.98158e-06	0.000193931	1.19231	TRUE
1126	ATL3	5.18022e-06	0.000201196	0.710342	TRUE
1566	BST1	5.25635e-06	0.000202742	0.761101	TRUE
10287	NAPB	5.25585e-06	0.000202742	-0.870849	TRUE
14927	SMG7	5.25625e-06	0.000202742	-0.502767	TRUE
15984	TECR	5.38644e-06	0.000207282	-0.483336	TRUE
13331	REEP1	5.4013e-06	0.000207377	-1.35287	TRUE
8975	LPAR1	5.49019e-06	0.000210307	1.39772	TRUE
17219	UEVLD	5.51835e-06	0.000210904	0.586838	TRUE
16600	TNPO2	5.62749e-06	0.000214585	-0.584764	TRUE
1292	B4GALT1	5.73833e-06	0.000214626	0.874544	TRUE
1448	BIN1	5.73819e-06	0.000214626	1.16465	TRUE
3167	CIRBP	5.73836e-06	0.000214626	-0.71637	TRUE
8672	LITAF	5.71055e-06	0.000214626	0.937377	TRUE
9864	MRC2	5.65324e-06	0.000214626	1.8466	TRUE
11021	OPN3	5.71044e-06	0.000214626	1.14103	TRUE
11469	P4HA3	5.74396e-06	0.000214626	0.854302	TRUE
13938	SAPCD2	5.73833e-06	0.000214626	-0.818755	TRUE
17396	UXS1	5.71044e-06	0.000214626	0.647997	TRUE
12089	PKD2	5.76619e-06	0.000214977	0.719033	TRUE
6763	HAVCR1	5.84822e-06	0.00021755	1.35164	TRUE
3970	DACH1	5.86436e-06	0.000217667	-1.7925	TRUE
16072	TGFB2	5.9249e-06	0.000219428	1.19933	TRUE
4954	EPHB3	6.04728e-06	0.000223465	-0.625831	TRUE
16525	TMSB10	6.08261e-06	0.000224276	0.399713	TRUE
980	ARPC1B	6.35379e-06	0.00023376	0.835884	TRUE
15591	SUDS3	6.47761e-06	0.000237793	-0.468785	TRUE
10000	MSR1	6.49255e-06	0.00023782	0.538921	TRUE
17211	UCKL1	6.5406e-06	0.000239057	-0.500994	TRUE
7207	HSPG2	6.63636e-06	0.000242028	1.11747	TRUE
1005	ARSJ	6.73167e-06	0.00024497	1.17943	TRUE
5317	FAM211A	6.82384e-06	0.000247786	-0.67687	TRUE
3551	CPEB2	6.89637e-06	0.000249878	0.934713	TRUE
16091	TH1L	6.99817e-06	0.000253018	-0.486035	TRUE
12115	PLA2G16	7.03192e-06	0.000253428	1.43383	TRUE
15649	SVOP	7.03976e-06	0.000253428	-0.533108	TRUE
2263	CACNA2D2	7.05564e-06	0.000253454	-0.778727	TRUE
2756	CD70	7.09367e-06	0.000254275	1.70036	TRUE
5507	FBXO17	7.16166e-06	0.000255868	1.32678	TRUE
18514	ZNF92	7.16871e-06	0.000255868	-0.71454	TRUE
4577	DUSP26	7.3517e-06	0.000261286	-1.06355	TRUE
17401	VAMP3	7.34346e-06	0.000261286	0.496605	TRUE
4564	DUSP1	7.37867e-06	0.000261688	1.37891	TRUE
13531	RNASEH2A	7.41441e-06	0.0002624	-0.648501	TRUE
7310	IFITM2	7.45003e-06	0.000262551	2.03319	TRUE
16493	TMEM92	7.44548e-06	0.000262551	0.65188	TRUE
1847	C19orf57	7.55446e-06	0.000265672	-0.271786	TRUE
3675	CRYZ	7.63092e-06	0.000267238	1.07748	TRUE
13923	SAMD4A	7.63088e-06	0.000267238	1.11815	TRUE
18543	ZSCAN16	7.77895e-06	0.000271853	-0.675529	TRUE
5813	FOXL1	7.79754e-06	0.000271935	1.21342	TRUE
9456	MCFD2	7.89181e-06	0.00027465	0.570096	TRUE
14369	SHC1	7.96803e-06	0.000276728	0.855452	TRUE
2434	CBX2	8.00581e-06	0.000277464	-1.13712	TRUE
7053	HOOK1	8.08299e-06	0.000278993	-1.26318	TRUE
12884	PTGR1	8.08325e-06	0.000278993	1.5525	TRUE
10544	NINJ2	8.12124e-06	0.000279727	0.499907	TRUE
3796	CTSS	8.18981e-06	0.00028151	1.04633	TRUE
4458	DOT1L	8.2773e-06	0.000283934	-0.552059	TRUE
6668	GTPBP3	8.35842e-06	0.000286131	-0.520224	TRUE
1423	BET1	8.43899e-06	0.000288299	0.656627	TRUE
275	ADAMTS9	8.49878e-06	0.00028975	1.29015	TRUE
13086	RAB9A	8.52015e-06	0.000289888	0.587834	TRUE
12970	PVR	8.56069e-06	0.000290677	0.821879	TRUE
4061	DCTN4	8.64294e-06	0.000292876	-0.298569	TRUE
5045	ESRP1	8.6817e-06	0.000293003	-2.46471	TRUE
16104	THBD	8.66697e-06	0.000293003	1.23859	TRUE
3103	CHPF2	8.76716e-06	0.000294722	0.538738	TRUE
3516	COX17	8.76785e-06	0.000294722	-0.459333	TRUE
1439	BHLHE40	8.85136e-06	0.000296933	1.0841	TRUE
11712	PCNT	8.93647e-06	0.000299188	-0.522924	TRUE
4108	DDX39A	8.97947e-06	0.000300028	-0.594384	TRUE
10354	NCOA5	9.19547e-06	0.000306633	-0.510543	TRUE
2867	CDK5R1	9.27613e-06	0.000308708	-0.941611	TRUE
17227	UGDH	9.32825e-06	0.000309213	1.10672	TRUE
18433	ZNF74	9.32657e-06	0.000309213	-0.555778	TRUE
3786	CTSD	9.50659e-06	0.000313881	0.871561	TRUE
17424	VCAM1	9.49554e-06	0.000313881	1.42969	TRUE
13880	S100A3	9.55787e-06	0.000314334	0.434224	TRUE
17712	WTIP	9.54695e-06	0.000314334	0.481612	TRUE
5585	FEM1A	9.64312e-06	0.000316516	-0.419061	TRUE
221	ACVR1	9.7359e-06	0.00031808	0.609945	TRUE
3240	CLEC2B	9.76677e-06	0.00031808	1.71591	TRUE
6966	HLA-DPA1	9.76545e-06	0.00031808	1.55275	TRUE
14180	SEPT3	9.74353e-06	0.00031808	-0.656363	TRUE
17293	UPP1	9.82896e-06	0.000319484	1.56718	TRUE
808	APOL2	9.90834e-06	0.000320052	0.473349	TRUE
9475	MCOLN3	9.92096e-06	0.000320052	-1.39086	TRUE
13654	RPA2	9.92285e-06	0.000320052	-0.474826	TRUE
14605	SLC25A33	9.9229e-06	0.000320052	-0.767834	TRUE
16217	TM2D2	1.00175e-05	0.000321863	0.618934	TRUE
16652	TP53I11	1.00051e-05	0.000321863	-0.723026	TRUE
13356	REPS1	1.0113e-05	0.000324309	-0.517517	TRUE
809	APOL3	1.01386e-05	0.000324509	0.603855	TRUE
4526	DSE	1.01608e-05	0.000324598	1.38807	TRUE
373	AGA	1.02092e-05	0.000324905	0.862896	TRUE
15284	SPP1	1.02039e-05	0.000324905	3.04385	TRUE
14084	SDPR	1.02812e-05	0.000326574	0.989505	TRUE
9369	MAPT	1.03917e-05	0.00032946	-1.30313	TRUE
237	ADAM12	1.04372e-05	0.000330277	1.03323	TRUE
2749	CD59	1.05038e-05	0.000331131	0.866919	TRUE
6090	GCLM	1.05037e-05	0.000331131	0.921499	TRUE
1871	C1QTNF3	1.07498e-05	0.00033825	-0.666278	TRUE
10758	NR3C1	1.08564e-05	0.000339716	1.53613	TRUE
12172	PLEC	1.08573e-05	0.000339716	0.974473	TRUE
12308	POGLUT1	1.08572e-05	0.000339716	-0.544478	TRUE
16269	TMEM106A	1.0893e-05	0.000340197	0.38473	TRUE
9237	MAFK	1.09586e-05	0.000341609	0.628069	TRUE
10173	MYLK	1.10088e-05	0.000342535	1.75904	TRUE
15669	SYK	1.10558e-05	0.00034336	-1.34713	TRUE
14252	SETD6	1.11167e-05	0.000344612	-0.586397	TRUE
12253	PMEPA1	1.11689e-05	0.000345589	1.67884	TRUE
1262	AZI1	1.12208e-05	0.000345916	-0.571183	TRUE
8508	LEPREL1	1.1209e-05	0.000345916	1.74642	TRUE
9838	MPND	1.12743e-05	0.000346292	-0.566953	TRUE
15846	TBC1D2	1.12743e-05	0.000346292	1.34027	TRUE
4738	EHD1	1.13823e-05	0.00034833	0.773597	TRUE
12499	PPP1R3B	1.1382e-05	0.00034833	1.26654	TRUE
12166	PLD1	1.14889e-05	0.000350313	0.965002	TRUE
16606	TNRC6C	1.14888e-05	0.000350313	-0.814428	TRUE
13590	RNF207	1.15976e-05	0.000352983	0.899772	TRUE
13741	RPS28	1.1654e-05	0.000354055	-0.119926	TRUE
3968	DAB2	1.17595e-05	0.000356104	1.54757	TRUE
4793	EIF4EBP2	1.17639e-05	0.000356104	-0.548266	TRUE
1482	BMP7	1.17965e-05	0.000356445	-1.53122	TRUE
3651	CRTAP	1.18183e-05	0.000356461	0.780467	TRUE
7988	KIAA1033	1.18752e-05	0.000357533	0.461672	TRUE
2335	CAP1	1.19879e-05	0.00035899	0.372293	TRUE
13110	RAD21	1.19879e-05	0.00035899	-0.426007	TRUE
15334	SQSTM1	1.1988e-05	0.00035899	0.772089	TRUE
4674	EDN1	1.20374e-05	0.000359828	1.52699	TRUE
13673	RPL13P5	1.2272e-05	0.000366184	0.595719	TRUE
5999	GALNT10	1.23861e-05	0.000368934	0.8627	TRUE
13160	RANBP9	1.25649e-05	0.000373594	-0.432384	TRUE
1405	BDH2	1.26229e-05	0.000374653	0.871652	TRUE
295	ADCY1	1.2669e-05	0.000375357	-1.45019	TRUE
4714	EFNA3	1.27259e-05	0.000376376	-0.483888	TRUE
7363	IGFBP2	1.28597e-05	0.000378419	-1.79213	TRUE
11842	PELO	1.28628e-05	0.000378419	0.604641	TRUE
12255	PML	1.28586e-05	0.000378419	0.636583	TRUE
636	ANKRD1	1.29192e-05	0.000379412	1.18561	TRUE
15607	SUMF1	1.29842e-05	0.00038065	1.00597	TRUE
16666	TPD52	1.30455e-05	0.000381779	-0.640807	TRUE
11547	PAPPA	1.33956e-05	0.000391343	1.39663	TRUE
14596	SLC25A25	1.36053e-05	0.000396777	-0.658971	TRUE
4646	ECE1	1.37986e-05	0.000400342	0.541694	TRUE
6181	GIMAP2	1.37668e-05	0.000400342	0.487201	TRUE
12176	PLEKHA2	1.37993e-05	0.000400342	1.16628	TRUE
3684	CSF1	1.3828e-05	0.000400479	0.199264	TRUE
9408	MATN3	1.40326e-05	0.000405702	0.818087	TRUE
11586	PARVA	1.40593e-05	0.000405774	1.12062	TRUE
17043	TUBB6	1.41254e-05	0.000406979	1.59174	TRUE
207	ACTN4	1.41918e-05	0.00040819	0.577551	TRUE
17426	VCL	1.43248e-05	0.000411309	0.788211	TRUE
17344	USP30	1.44589e-05	0.000414448	-0.604488	TRUE
10673	NOTCH2	1.4662e-05	0.000419552	0.975022	TRUE
1044	ASCL2	1.4843e-05	0.000424007	-1.10296	TRUE
5934	G0S2	1.5073e-05	0.000428547	2.17405	TRUE
12468	PPP1CC	1.50788e-05	0.000428547	-0.236509	TRUE
12976	PWP2	1.50783e-05	0.000428547	-0.448521	TRUE
13623	RNLS	1.51438e-05	0.000429665	1.04008	TRUE
12955	PTX3	1.5269e-05	0.000432486	1.31471	TRUE
7535	INIP	1.54328e-05	0.000435662	-0.529632	TRUE
13874	S100A11	1.54332e-05	0.000435662	1.75057	TRUE
14563	SLC22A3	1.55798e-05	0.000438323	0.964939	TRUE
18142	ZNF3	1.5577e-05	0.000438323	-0.493109	TRUE
15529	STMN2	1.56198e-05	0.000438711	-1.17986	TRUE
2785	CDC25A	1.57227e-05	0.00044086	-0.767108	TRUE
11922	PGRMC2	1.57966e-05	0.000441524	0.536771	TRUE
15485	STAT4	1.57991e-05	0.000441524	0.827895	TRUE
13593	RNF213	1.60182e-05	0.000446901	0.849456	TRUE
4493	DPYD	1.61651e-05	0.000449533	1.26347	TRUE
16074	TGFBI	1.61663e-05	0.000449533	2.70752	TRUE
17132	UBE2C	1.6243e-05	0.000450918	-0.702391	TRUE
2451	CCDC102A	1.6306e-05	0.000451475	0.506339	TRUE
4729	EGFR	1.6317e-05	0.000451475	1.50702	TRUE
7237	HUNK	1.64542e-05	0.000454083	-0.903437	TRUE
13061	RAB38	1.64655e-05	0.000454083	1.40667	TRUE
5417	FAM84A	1.6655e-05	0.000458553	-0.995591	TRUE
10470	NEURL1B	1.67003e-05	0.000459045	-1.35466	TRUE
13838	RTP4	1.69767e-05	0.000465879	0.774747	TRUE
475	AKR1B10	1.70725e-05	0.000467495	2.05746	TRUE
13006	QKI	1.70915e-05	0.000467495	1.16209	TRUE
2738	CD40	1.71556e-05	0.000468054	1.44071	TRUE
7728	JAG2	1.71679e-05	0.000468054	-0.835429	TRUE
1134	ATP10A	1.72613e-05	0.000469297	0.658265	TRUE
9983	MSC	1.72695e-05	0.000469297	0.631291	TRUE
1039	ASB9	1.73247e-05	0.000470033	0.76397	TRUE
16955	TSTD1	1.74116e-05	0.000471628	-1.22117	TRUE
8834	LOC100506748	1.75736e-05	0.000475246	0.634161	TRUE
2740	CD44	1.76537e-05	0.000475912	2.00142	TRUE
5467	FAT4	1.76551e-05	0.000475912	0.754934	TRUE
98	ABI3BP	1.76961e-05	0.00047625	1.05589	TRUE
9644	MGC39372	1.78397e-05	0.000478578	0.522088	TRUE
15924	TCERG1L	1.78376e-05	0.000478578	-0.591164	TRUE
9526	MED30	1.80669e-05	0.000483146	-0.445657	TRUE
12371	PON2	1.80677e-05	0.000483146	1.15947	TRUE
2362	CARD10	1.83176e-05	0.000487521	0.938537	TRUE
4658	ECSIT	1.83187e-05	0.000487521	-0.561046	TRUE
10172	MYLIP	1.83181e-05	0.000487521	-0.810519	TRUE
14337	SH3BGRL	1.8404e-05	0.000489014	1.43225	TRUE
1181	ATP5S	1.85737e-05	0.000492739	-0.521888	TRUE
1131	ATOH7	1.86957e-05	0.000494187	-0.368155	TRUE
5156	FADD	1.87463e-05	0.000494187	0.443598	TRUE
8506	LEPR	1.87406e-05	0.000494187	0.994409	TRUE
11772	PDE7A	1.86597e-05	0.000494187	-0.710934	TRUE
8827	LOC100506379	1.88427e-05	0.000495945	-0.142462	TRUE
11999	PIEZO1	1.89204e-05	0.00049643	0.91425	TRUE
12140	PLAGL1	1.8909e-05	0.00049643	1.61	TRUE
402	AGRN	1.90957e-05	0.000498686	1.06304	TRUE
9000	LPXN	1.90943e-05	0.000498686	1.02547	TRUE
11993	PIAS4	1.90916e-05	0.000498686	-0.336539	TRUE
4117	DDX49	1.91827e-05	0.000500176	-0.442776	TRUE
258	ADAMTS1	1.92541e-05	0.000500947	1.69096	TRUE
13048	RAB27A	1.92721e-05	0.000500947	0.834543	TRUE
5532	FBXO46	1.93185e-05	0.000501375	-0.204281	TRUE
16298	TMEM133	1.93564e-05	0.00050158	0.885545	TRUE
10451	NEK6	1.94503e-05	0.000503236	1.08252	TRUE
5329	FAM217B	2.02702e-05	0.000522068	-0.626052	TRUE
7829	KCNG3	2.02112e-05	0.000522068	-0.64052	TRUE
12215	PLK1S1	2.02718e-05	0.000522068	-0.782489	TRUE
6962	HLA-DMA	2.03523e-05	0.000522534	1.19617	TRUE
12249	PMCH	2.03413e-05	0.000522534	-0.161783	TRUE
6235	GLI2	2.05305e-05	0.000525654	1.01426	TRUE
13104	RAC2	2.05366e-05	0.000525654	1.47168	TRUE
7922	KDM1A	2.07425e-05	0.000530113	-0.630924	TRUE
7288	IER3	2.08376e-05	0.000531732	1.75144	TRUE
1473	BMP1	2.11242e-05	0.000537447	0.746674	TRUE
12810	PSMB9	2.11258e-05	0.000537447	1.5505	TRUE
1565	BSPRY	2.12147e-05	0.0005383	-1.32545	TRUE
12228	PLS3	2.12236e-05	0.0005383	0.974908	TRUE
2418	CBFA2T2	2.1318e-05	0.000539876	-0.918503	TRUE
6116	GDF9	2.13606e-05	0.000540137	-0.195477	TRUE
12144	PLAUR	2.14182e-05	0.000540778	1.26813	TRUE
3452	COL7A1	2.15082e-05	0.000541643	1.46352	TRUE
17956	ZFP36L1	2.15172e-05	0.000541643	1.61276	TRUE
12068	PITHD1	2.1715e-05	0.000544982	-0.44799	TRUE
17443	VGF	2.17119e-05	0.000544982	-1.18938	TRUE
719	ANXA4	2.19148e-05	0.000545905	1.34004	TRUE
1013	ARVCF	2.18069e-05	0.000545905	-0.440497	TRUE
6259	GLS	2.19146e-05	0.000545905	0.933851	TRUE
9102	LRRFIP1	2.19144e-05	0.000545905	0.542992	TRUE
11569	PARM1	2.18971e-05	0.000545905	-1.35129	TRUE
229	ACYP1	2.22171e-05	0.000551876	-0.734202	TRUE
3476	COPB1	2.23193e-05	0.000551876	0.320546	TRUE
3795	CTSO	2.2316e-05	0.000551876	1.12773	TRUE
10217	MYRF	2.23017e-05	0.000551876	0.832892	TRUE
16348	TMEM180	2.23048e-05	0.000551876	-0.462382	TRUE
12702	PRPSAP2	2.26262e-05	0.000558638	-0.472029	TRUE
79	ABHD10	2.27304e-05	0.00055956	-0.447012	TRUE
15287	SPPL2B	2.27139e-05	0.00055956	-0.388418	TRUE
7203	HSPBAP1	2.28277e-05	0.00056113	-0.340688	TRUE
8514	LETM2	2.29927e-05	0.000564358	0.629176	TRUE
463	AKAP7	2.33561e-05	0.000571749	0.582071	TRUE
3179	CKAP4	2.33622e-05	0.000571749	0.512169	TRUE
4538	DSTNP2	2.3462e-05	0.0005726	0.503973	TRUE
18150	ZNF319	2.34653e-05	0.0005726	0.389912	TRUE
18052	ZNF16	2.35719e-05	0.000574364	-0.430851	TRUE
18493	ZNF833P	2.3729e-05	0.000577352	-0.268719	TRUE
13852	RUSC2	2.37858e-05	0.000577892	0.582197	TRUE
2178	C8orf82	2.42283e-05	0.000587791	-0.633046	TRUE
6198	GIT2	2.44498e-05	0.000592306	0.487466	TRUE
8685	LMCD1	2.48983e-05	0.000602299	1.14098	TRUE
2969	CENPV	2.51271e-05	0.000606956	-1.34234	TRUE
14311	SGMS2	2.53555e-05	0.000611592	1.13008	TRUE
12222	PLOD2	2.54718e-05	0.000613512	1.31316	TRUE
14703	SLC35F5	2.55862e-05	0.0006145	0.608024	TRUE
18064	ZNF184	2.55835e-05	0.0006145	-0.412192	TRUE
2933	CECR5	2.57037e-05	0.000616436	-0.463967	TRUE
1617	C10orf11	2.57556e-05	0.000616798	0.796814	TRUE
6242	GLIS2	2.58209e-05	0.000617478	0.910695	TRUE
1741	C14orf93	2.60535e-05	0.000622151	-0.519369	TRUE
5478	FBN1	2.61695e-05	0.000624032	1.87223	TRUE
12407	PPAP2A	2.64136e-05	0.000628957	0.744817	TRUE
5941	G6PD	2.65313e-05	0.000630001	0.921955	TRUE
15928	TCF20	2.65327e-05	0.000630001	-0.420902	TRUE
13472	RIBC2	2.66342e-05	0.000631515	-1.00342	TRUE
5174	FAM105A	2.68799e-05	0.000635044	-0.787551	TRUE
10752	NR2C2AP	2.68955e-05	0.000635044	-0.48987	TRUE
13128	RAE1	2.68968e-05	0.000635044	-0.41143	TRUE
6349	GOLGA2P5	2.70891e-05	0.000638682	-0.2938	TRUE
3552	CPEB3	2.72626e-05	0.000641868	-0.698804	TRUE
15379	SRRT	2.7387e-05	0.000643891	-0.358262	TRUE
8065	KIF24	2.74924e-05	0.000644027	-0.361837	TRUE
16012	TESK2	2.74957e-05	0.000644027	-0.544745	TRUE
16830	TRIP4	2.75081e-05	0.000644027	0.346965	TRUE
11954	PHF8	2.76001e-05	0.000645277	-0.430795	TRUE
4810	ELAVL3	2.77098e-05	0.000646937	-0.997422	TRUE
13722	RPRD1B	2.86541e-05	0.000668053	-0.419571	TRUE
9522	MED26	2.87841e-05	0.000668292	-0.370808	TRUE
12429	PPFIA3	2.87801e-05	0.000668292	-0.71862	TRUE
14772	SLC4A4	2.87544e-05	0.000668292	1.61174	TRUE
9006	LRCH4	2.93267e-05	0.000679945	-0.178813	TRUE
10457	NELL2	2.93964e-05	0.00068062	-1.38001	TRUE
12857	PTCH1	2.94401e-05	0.00068069	-0.950108	TRUE
13440	RHBDF2	2.97047e-05	0.00068586	0.704104	TRUE
13830	RTN4	2.98424e-05	0.000687145	0.404158	TRUE
15584	STYXL1	2.98421e-05	0.000687145	0.679518	TRUE
7293	IFFO2	3.01099e-05	0.000692351	0.795318	TRUE
3691	CSGALNACT1	3.03114e-05	0.000696029	1.78486	TRUE
479	AKR1C3	3.05207e-05	0.000699876	2.33034	TRUE
1470	BLVRB	3.06598e-05	0.000700186	1.23985	TRUE
4071	DCXR	3.06589e-05	0.000700186	-0.659697	TRUE
8424	LATS2	3.06585e-05	0.000700186	1.42443	TRUE
16877	TRPV4	3.07139e-05	0.000700467	0.481014	TRUE
13034	RAB13	3.07978e-05	0.000700472	0.694803	TRUE
17335	USP21	3.07928e-05	0.000700472	-0.46573	TRUE
10827	NT5E	3.10735e-05	0.000705783	2.05724	TRUE
12485	PPP1R18	3.13567e-05	0.000711251	1.0112	TRUE
4214	DGKG	3.16044e-05	0.000715898	0.311817	TRUE
10128	MYBL2	3.1925e-05	0.000722184	-0.686325	TRUE
3763	CTGF	3.221e-05	0.000726746	1.72292	TRUE
15641	SUZ12	3.22135e-05	0.000726746	-0.433907	TRUE
8163	KLHL5	3.25036e-05	0.000732304	1.19101	TRUE
12056	PIP4K2A	3.265e-05	0.000734614	0.625917	TRUE
13504	RIT1	3.27964e-05	0.000736917	0.706732	TRUE
3389	CNTNAP2	3.2985e-05	0.000740161	-1.06365	TRUE
2593	CCDC90A	3.30924e-05	0.000741577	-0.513553	TRUE
2385	CASKIN1	3.32138e-05	0.000741934	-0.418918	TRUE
11541	PAPD7	3.32413e-05	0.000741934	-0.429319	TRUE
15041	SNRNP200	3.32413e-05	0.000741934	-0.341176	TRUE
1752	C15orf52	3.33887e-05	0.000744231	1.32386	TRUE
14810	SLC6A6	3.35405e-05	0.00074563	0.935862	TRUE
16140	TIAM1	3.35362e-05	0.00074563	-1.4411	TRUE
4015	DCAF11	3.36889e-05	0.000746963	-0.475538	TRUE
13015	QSOX1	3.36897e-05	0.000746963	0.961271	TRUE
1723	C14orf105	3.41507e-05	0.000756181	0.927489	TRUE
6102	GDAP1	3.44527e-05	0.000761861	-1.2777	TRUE
2659	CCPG1	3.4758e-05	0.000766588	0.810525	TRUE
3642	CRMP1	3.47498e-05	0.000766588	-1.85745	TRUE
5073	EVA1B	3.50306e-05	0.000771582	0.707158	TRUE
9650	MGLL	3.52305e-05	0.000774966	1.46595	TRUE
5077	EVI2A	3.55099e-05	0.000780086	0.576976	TRUE
4891	ENHO	3.5652e-05	0.000781368	-0.713968	TRUE
5005	ERH	3.5708e-05	0.000781368	-0.21487	TRUE
16425	TMEM30A	3.57082e-05	0.000781368	0.467657	TRUE
1048	ASF1B	3.6188e-05	0.000789801	-0.670574	TRUE
18336	ZNF594	3.61811e-05	0.000789801	-0.479099	TRUE
10123	MYADM	3.63511e-05	0.000790281	1.25919	TRUE
14321	SGTA	3.63477e-05	0.000790281	-0.366283	TRUE
15778	TALDO1	3.63516e-05	0.000790281	0.417806	TRUE
1077	ASTE1	3.651e-05	0.000791668	-0.442248	TRUE
5760	FN1	3.65096e-05	0.000791668	2.30038	TRUE
18369	ZNF646	3.7325e-05	0.000808294	-0.195211	TRUE
9654	MGST1	3.76714e-05	0.00081474	1.71104	TRUE
12054	PION	3.78383e-05	0.000816262	1.12584	TRUE
13147	RALY	3.78392e-05	0.000816262	-0.402341	TRUE
1192	ATP6V0E1	3.80084e-05	0.000818855	0.510648	TRUE
9468	MCM7	3.83485e-05	0.00082512	-0.554187	TRUE
18024	ZMYND19	3.85175e-05	0.000827694	-0.472801	TRUE
4016	DCAF12	3.86893e-05	0.000830318	-0.487304	TRUE
2408	CATSPER1	3.88063e-05	0.000831763	0.436813	TRUE
7110	HPS3	3.88626e-05	0.000831905	0.74349	TRUE
5978	GADD45G	3.89737e-05	0.000832438	-1.27156	TRUE
13776	RRAS2	3.90367e-05	0.000832438	0.736661	TRUE
14618	SLC25A45	3.90067e-05	0.000832438	-0.434271	TRUE
14858	SLFN11	3.91758e-05	0.000834009	1.56477	TRUE
17258	UMPS	3.921e-05	0.000834009	-0.355901	TRUE
2561	CCDC64B	3.94971e-05	0.000836141	-0.526614	TRUE
2790	CDC34	3.956e-05	0.000836141	-0.379443	TRUE
3061	CHD6	3.93832e-05	0.000836141	-0.660825	TRUE
7850	KCNJ16	3.94895e-05	0.000836141	1.81787	TRUE
13608	RNF38	3.95597e-05	0.000836141	-0.532195	TRUE
2632	CCNB1IP1	3.97371e-05	0.000838826	-0.623672	TRUE
17772	YBX2	4.00412e-05	0.00084418	-0.595614	TRUE
13182	RARRES1	4.01955e-05	0.000846368	1.64137	TRUE
9086	LRRC58	4.06284e-05	0.000854409	-0.483134	TRUE
13971	SCAF4	4.1355e-05	0.000867517	-0.456383	TRUE
14253	SETD7	4.13554e-05	0.000867517	0.608996	TRUE
15154	SP110	4.1535e-05	0.000869177	0.66731	TRUE
16541	TNFAIP1	4.15384e-05	0.000869177	0.519033	TRUE
647	ANKRD19P	4.17758e-05	0.000869795	-0.306523	TRUE
871	ARHGAP24	4.16838e-05	0.000869795	0.662629	TRUE
10756	NR2F2	4.17238e-05	0.000869795	0.914301	TRUE
11522	PALLD	4.17238e-05	0.000869795	1.2078	TRUE
10386	NDUFA13	4.19096e-05	0.000870964	-0.298759	TRUE
17289	UPK1B	4.1936e-05	0.000870964	0.677024	TRUE
8218	KRI1	4.2094e-05	0.000873163	-0.495288	TRUE
5024	ERRFI1	4.22824e-05	0.000874903	1.1645	TRUE
12033	PIK3CD	4.22718e-05	0.000874903	0.78721	TRUE
17313	USB1	4.24674e-05	0.000877645	0.418083	TRUE
5177	FAM108A1	4.30375e-05	0.000888331	-0.31206	TRUE
1907	C1orf172	4.34022e-05	0.00089394	-1.04907	TRUE
17632	WDR85	4.3416e-05	0.00089394	-0.391039	TRUE
13054	RAB31	4.36092e-05	0.000895762	1.68908	TRUE
13070	RAB3IP	4.36116e-05	0.000895762	-0.677834	TRUE
13397	RFXAP	4.37992e-05	0.000898514	-0.600509	TRUE
3480	COPG2	4.39974e-05	0.000901474	-0.675068	TRUE
135	ACCS	4.41795e-05	0.000902171	0.634925	TRUE
7504	ILKAP	4.41931e-05	0.000902171	-0.348671	TRUE
16320	TMEM155	4.41678e-05	0.000902171	0.536758	TRUE
13643	ROR1	4.45767e-05	0.000908894	0.856179	TRUE
540	ALKBH7	4.47829e-05	0.000909775	-0.502942	TRUE
7369	IGFBPL1	4.47137e-05	0.000909775	-1.49442	TRUE
8365	L2HGDH	4.47793e-05	0.000909775	-0.488379	TRUE
2388	CASP10	4.49162e-05	0.000910382	0.321516	TRUE
8357	KSR2	4.49216e-05	0.000910382	-0.719128	TRUE
3625	CRIM1	4.53798e-05	0.000917472	1.47365	TRUE
17884	ZC3HAV1	4.53811e-05	0.000917472	0.564869	TRUE
4422	DNMT1	4.57829e-05	0.000923961	-0.491647	TRUE
14207	SERPINA5	4.58124e-05	0.000923961	0.590704	TRUE
1394	BCL9L	4.61882e-05	0.000929301	0.650703	TRUE
12211	PLIN3	4.61875e-05	0.000929301	1.0296	TRUE
7748	JMY	4.65957e-05	0.000936375	-0.936847	TRUE
315	ADH5	4.68028e-05	0.000939409	0.422364	TRUE
12627	PRKCE	4.70063e-05	0.000942363	0.879301	TRUE
10563	NKAIN4	4.70877e-05	0.000942866	0.331641	TRUE
7040	HNRNPM	4.74253e-05	0.000948492	-0.328987	TRUE
9040	LRRC10B	4.80554e-05	0.000957661	-0.204756	TRUE
9276	MALT1	4.80529e-05	0.000957661	0.688352	TRUE
11597	PATZ1	4.8054e-05	0.000957661	-0.543819	TRUE
840	ARAP3	4.83895e-05	0.000963171	0.33795	TRUE
5844	FRK	4.86496e-05	0.000967198	0.372938	TRUE
10817	NSUN6	4.9122e-05	0.000975432	-0.426267	TRUE
710	ANXA1	4.95544e-05	0.000981282	2.44034	TRUE
13176	RAPGEFL1	4.94929e-05	0.000981282	-0.303196	TRUE
16571	TNFSF13B	4.95924e-05	0.000981282	0.262368	TRUE
3059	CHD4	4.97749e-05	0.00098257	-0.470978	TRUE
7149	HSD11B2	4.97254e-05	0.00098257	-0.405378	TRUE
5116	EXT1	4.99933e-05	0.000983419	0.866663	TRUE
7619	IRF1	4.99913e-05	0.000983419	0.879575	TRUE
13681	RPL24	4.99942e-05	0.000983419	-0.183629	TRUE
4945	EPHA2	5.04329e-05	0.000990885	1.35626	TRUE
8080	KIF5C	5.05378e-05	0.000991782	-1.72584	TRUE
2590	CCDC88C	5.08723e-05	0.000997176	-0.834559	TRUE
14859	SLFN12	5.09817e-05	0.000998153	0.647598	TRUE
1040	ASCC1	5.20063e-05	0.0010118	0.478186	TRUE
6865	HEXA	5.20066e-05	0.0010118	0.693146	TRUE
9802	MOK	5.20037e-05	0.0010118	1.07052	TRUE
10272	NAMPT	5.17797e-05	0.0010118	0.869527	TRUE
14923	SMEK1	5.20066e-05	0.0010118	-0.382306	TRUE
15277	SPOCD1	5.20414e-05	0.0010118	0.465794	TRUE
3798	CTSZ	5.22323e-05	0.0010132	1.8166	TRUE
6908	HINT2	5.22347e-05	0.0010132	-0.509775	TRUE
7687	ITGB3	5.23888e-05	0.00101502	0.688107	TRUE
2861	CDK2	5.26927e-05	0.00101858	-0.507166	TRUE
13335	REEP5	5.26945e-05	0.00101858	0.560883	TRUE
13488	RIMS4	5.28398e-05	0.00102021	-0.590982	TRUE
1751	C15orf48	5.31378e-05	0.00102478	1.9339	TRUE
264	ADAMTS16	5.32331e-05	0.00102544	0.755219	TRUE
5898	FUT1	5.36166e-05	0.00103046	-0.853188	TRUE
12500	PPP1R3C	5.36144e-05	0.00103046	1.52562	TRUE
876	ARHGAP29	5.40941e-05	0.00103844	1.6423	TRUE
8354	KRTCAP3	5.42904e-05	0.00104061	-1.64087	TRUE
15866	TBC1D9	5.43315e-05	0.00104061	0.947395	TRUE
2641	CCNE2	5.50477e-05	0.00105077	-1.14541	TRUE
3483	COPS3	5.50502e-05	0.00105077	-0.432269	TRUE
15784	TANK	5.50482e-05	0.00105077	0.406774	TRUE
17507	VRK1	5.52901e-05	0.00105295	-0.594003	TRUE
17783	YIPF5	5.529e-05	0.00105295	0.461821	TRUE
17239	UGT2B7	5.53829e-05	0.00105352	1.71564	TRUE
6648	GTF2E2	5.55327e-05	0.00105517	0.405076	TRUE
8499	LEMD3	5.57716e-05	0.00105851	-0.357608	TRUE
17844	ZBTB38	5.72543e-05	0.00108542	1.13992	TRUE
3610	CREB3L4	5.75031e-05	0.0010877	-0.59808	TRUE
7210	HTATIP2	5.75046e-05	0.0010877	0.892522	TRUE
4453	DOLPP1	5.77518e-05	0.00109114	-0.442858	TRUE
2657	CCNYL1	5.80068e-05	0.00109349	0.589199	TRUE
4716	EFNA5	5.80066e-05	0.00109349	1.15429	TRUE
5209	FAM129B	5.85152e-05	0.00110183	0.731888	TRUE
8507	LEPRE1	5.87687e-05	0.00110412	0.850233	TRUE
16893	TSEN54	5.87686e-05	0.00110412	-0.448169	TRUE
7434	IL17RB	5.90093e-05	0.0011074	-1.15294	TRUE
1011	ARTN	5.91959e-05	0.00110842	-0.717446	TRUE
16273	TMEM108	5.91448e-05	0.00110842	-1.09648	TRUE
18485	ZNF821	5.92928e-05	0.00110899	-0.14306	TRUE
1770	C16orf59	5.95335e-05	0.00111225	-0.312975	TRUE
18470	ZNF791	5.97935e-05	0.00111586	-0.46083	TRUE
590	AMOTL2	6.03224e-05	0.00112323	1.17452	TRUE
6944	HIST2H2AC	6.03153e-05	0.00112323	-0.956786	TRUE
15163	SP8	6.0754e-05	0.00113001	-0.680993	TRUE
3146	CHTF18	6.08473e-05	0.00113049	-0.609027	TRUE
6258	GLRX5	6.13824e-05	0.00113916	-0.409936	TRUE
10018	MT1E	6.18974e-05	0.00114649	1.17515	TRUE
15252	SPICE1	6.1914e-05	0.00114649	-0.505836	TRUE
30	AATK	6.21515e-05	0.00114961	-0.507652	TRUE
12398	POU5F1	6.26651e-05	0.00115783	0.781176	TRUE
15385	SRSF5	6.32754e-05	0.00116782	-0.402213	TRUE
10244	NAA50	6.35488e-05	0.0011703	-0.39197	TRUE
13141	RALGAPA1	6.35495e-05	0.0011703	-0.591179	TRUE
4927	EPB41	6.38233e-05	0.00117405	-0.763729	TRUE
7365	IGFBP4	6.43661e-05	0.00118041	0.990313	TRUE
10493	NFE2L1	6.43807e-05	0.00118041	0.418419	TRUE
11425	OTUD3	6.43778e-05	0.00118041	-0.641973	TRUE
9465	MCM4	6.46604e-05	0.00118424	-0.567698	TRUE
7439	IL18	6.51947e-05	0.00119272	1.04856	TRUE
10111	MVB12B	6.54988e-05	0.00119698	-0.41521	TRUE
8122	KLF8	6.59354e-05	0.00120364	0.41021	TRUE
4320	DLX6	6.62054e-05	0.00120726	-1.15199	TRUE
184	ACSM3	6.74813e-05	0.00122314	0.856194	TRUE
3280	CLN8	6.75133e-05	0.00122314	0.533859	TRUE
3896	CYLD	6.75151e-05	0.00122314	0.642085	TRUE
6610	GSE1	6.72279e-05	0.00122314	-0.685995	TRUE
8150	KLHL26	6.74377e-05	0.00122314	-0.226453	TRUE
14735	SLC39A3	6.7504e-05	0.00122314	-0.440151	TRUE
16364	TMEM198	6.77236e-05	0.00122489	-0.539089	TRUE
18333	ZNF589	6.77576e-05	0.00122489	-0.378083	TRUE
8415	LARP6	6.8103e-05	0.0012298	1.08751	TRUE
2689	CD151	6.86959e-05	0.00123784	0.756852	TRUE
14382	SHISA4	6.869e-05	0.00123784	0.591404	TRUE
12972	PVRL2	6.89927e-05	0.00124185	0.912291	TRUE
18379	ZNF664	6.95904e-05	0.00125126	-0.316378	TRUE
6080	GCDH	7.0184e-05	0.00126058	-0.479562	TRUE
12689	PRPF39	7.07936e-05	0.00126892	-0.386071	TRUE
15788	TAP1	7.08e-05	0.00126892	1.22063	TRUE
4696	EFCAB3	7.11397e-05	0.00127365	-0.161543	TRUE
13123	RAD54L	7.14077e-05	0.00127572	-0.615816	TRUE
17845	ZBTB39	7.13846e-05	0.00127572	-0.326155	TRUE
15618	SUPT16H	7.20316e-05	0.00128549	-0.443672	TRUE
12331	POLQ	7.26515e-05	0.00129384	-0.546388	TRUE
12809	PSMB8	7.26541e-05	0.00129384	1.31664	TRUE
8832	LOC100506603	7.35868e-05	0.00130906	-0.2057	TRUE
1924	C1orf226	7.42136e-05	0.00131881	-0.623479	TRUE
10805	NSG1	7.45998e-05	0.00132426	-0.85451	TRUE
866	ARHGAP19	7.5516e-05	0.00133073	-0.652762	TRUE
5099	EXOC5	7.55204e-05	0.00133073	-0.375208	TRUE
5873	FSTL1	7.55068e-05	0.00133073	2.29208	TRUE
10866	NUDT14	7.55133e-05	0.00133073	-0.652948	TRUE
12038	PIK3R3	7.51941e-05	0.00133073	-1.02741	TRUE
12971	PVRL1	7.55179e-05	0.00133073	-0.965601	TRUE
15456	STAC	7.54455e-05	0.00133073	0.952331	TRUE
5484	FBRSL1	7.58432e-05	0.00133225	-0.456581	TRUE
12100	PKM	7.58457e-05	0.00133225	0.56527	TRUE
17897	ZCCHC24	7.58246e-05	0.00133225	0.88308	TRUE
3453	COL8A1	7.60269e-05	0.00133404	1.34046	TRUE
356	ADTRP	7.61466e-05	0.00133474	0.549178	TRUE
7326	IFNAR2	7.7156e-05	0.00135102	0.45982	TRUE
744	AP3B2	7.78225e-05	0.00135984	-0.411749	TRUE
12010	PIGM	7.78206e-05	0.00135984	-0.516345	TRUE
5454	FARSA	7.81541e-05	0.00136279	-0.409834	TRUE
12028	PIK3C2B	7.81508e-05	0.00136279	-0.874134	TRUE
14506	SLC15A3	7.90511e-05	0.001377	0.391289	TRUE
14950	SMPD3	7.93659e-05	0.00138104	-0.720595	TRUE
6324	GNG4	8.01876e-05	0.00139245	-1.67889	TRUE
6804	HDAC7	8.01867e-05	0.00139245	0.617209	TRUE
9107	LRRK1	8.03197e-05	0.0013933	0.303592	TRUE
5997	GALNS	8.05351e-05	0.00139418	0.58185	TRUE
12801	PSMB10	8.05369e-05	0.00139418	0.752093	TRUE
18054	ZNF165	8.08752e-05	0.00139858	-0.794175	TRUE
4034	DCBLD2	8.15766e-05	0.00140926	1.30739	TRUE
1669	C11orf68	8.28401e-05	0.00142602	0.294988	TRUE
2365	CARD16	8.27841e-05	0.00142602	0.556528	TRUE
15773	TAGLN	8.29531e-05	0.00142602	0.640189	TRUE
16552	TNFRSF10D	8.29728e-05	0.00142602	1.23089	TRUE
18416	ZNF708	8.29644e-05	0.00142602	-0.646762	TRUE
5276	FAM184A	8.36269e-05	0.00143579	-0.977146	TRUE
2391	CASP2	8.40529e-05	0.00144016	-0.40451	TRUE
17110	UACA	8.40537e-05	0.00144016	0.949067	TRUE
15858	TBC1D30	8.43714e-05	0.00144413	-0.473222	TRUE
4640	EBI3	8.45375e-05	0.00144549	0.268846	TRUE
15383	SRSF3	8.47747e-05	0.00144807	-0.223667	TRUE
7634	IRS1	8.54978e-05	0.00145893	0.948176	TRUE
6053	GATAD2B	8.80689e-05	0.00150127	-0.401941	TRUE
7742	JHDM1D	8.8464e-05	0.00150495	-0.952546	TRUE
8041	KIAA2018	8.84642e-05	0.00150495	-0.502499	TRUE
7814	KCNC1	8.92485e-05	0.00151675	-0.363956	TRUE
165	ACPL2	8.99837e-05	0.0015246	-0.865251	TRUE
9209	LZIC	8.99814e-05	0.0015246	-0.580919	TRUE
16105	THBS1	8.99614e-05	0.0015246	1.81782	TRUE
3325	CMTM3	9.0362e-05	0.00152946	1.31559	TRUE
8967	LOX	9.10248e-05	0.00153883	1.48313	TRUE
12206	PLEKHO2	9.10996e-05	0.00153883	0.398458	TRUE
8050	KIF15	9.15207e-05	0.00154439	-0.628809	TRUE
3569	CPNE8	9.18243e-05	0.00154637	1.31155	TRUE
4546	DTNBP1	9.19154e-05	0.00154637	-0.489964	TRUE
15570	STX4	9.19154e-05	0.00154637	0.555611	TRUE
11481	PABPN1	9.34883e-05	0.00157125	-0.627924	TRUE
14648	SLC29A2	9.38707e-05	0.0015761	-0.623596	TRUE
15497	STEAP2	9.42761e-05	0.00158132	1.44714	TRUE
6266	GLT8D2	9.44372e-05	0.00158244	0.744502	TRUE
16070	TGFB1	9.46124e-05	0.00158379	0.530026	TRUE
11779	PDGFC	9.50833e-05	0.00159008	1.77899	TRUE
2565	CCDC68	9.537e-05	0.00159032	0.771874	TRUE
7846	KCNJ11	9.53622e-05	0.00159032	-0.367163	TRUE
10023	MT1JP	9.53829e-05	0.00159032	0.45282	TRUE
1240	AUNIP	9.67055e-05	0.00161077	-0.498264	TRUE
4889	ENG	9.69031e-05	0.00161086	0.811565	TRUE
12680	PROX1	9.68959e-05	0.00161086	-1.27789	TRUE
11987	PI4KA	9.75386e-05	0.00161981	-0.498256	TRUE
4165	DEGS1	9.79547e-05	0.00162029	0.635038	TRUE
9693	MIS12	9.79522e-05	0.00162029	-0.377768	TRUE
10503	NFKB2	9.77712e-05	0.00162029	0.194696	TRUE
13242	RBM10	9.79533e-05	0.00162029	-0.362679	TRUE
10422	NDUFS7	9.83702e-05	0.00162396	-0.3739	TRUE
11705	PCLO	9.83592e-05	0.00162396	-1.30445	TRUE
5880	FTL	9.87878e-05	0.00162764	0.321152	TRUE
6788	HCN3	9.87665e-05	0.00162764	-0.754663	TRUE
4744	EHMT1	9.96222e-05	0.00163977	-0.342191	TRUE
617	ANGPTL4	0.000100336	0.00164871	0.51346	TRUE
2253	CACNA1B	0.000100438	0.00164871	-0.512462	TRUE
5683	FKBP14	0.00010046	0.00164871	0.654878	TRUE
12658	PRMT8	0.000100801	0.00165268	-0.252188	TRUE
16703	TRA2B	0.000101326	0.00165966	-0.294366	TRUE
452	AKAP1	0.000102185	0.00167209	-0.544683	TRUE
9681	MILR1	0.000102548	0.00167639	0.276288	TRUE
5796	FOXD3	0.00010297	0.00167955	-0.26907	TRUE
10103	MUM1	0.000103042	0.00167955	-0.432621	TRUE
12395	POU4F1	0.000103012	0.00167955	-1.48934	TRUE
1379	BCL2A1	0.000103642	0.00168769	0.534104	TRUE
16632	TOP3A	0.000103901	0.001689	-0.384746	TRUE
17701	WRAP73	0.000103925	0.001689	-0.435672	TRUE
9419	MBD3	0.000104363	0.00169449	-0.449598	TRUE
9462	MCM3	0.000105249	0.00170556	-0.530233	TRUE
13727	RPS15	0.000105249	0.00170556	-0.200243	TRUE
14106	SEC23A	0.000105693	0.0017111	0.512716	TRUE
13370	REXO2	0.000106589	0.00172227	0.526681	TRUE
13499	RIPK2	0.000106588	0.00172227	1.02566	TRUE
422	AHR	0.000107488	0.00173182	1.26032	TRUE
3096	CHN2	0.000107395	0.00173182	-1.27981	TRUE
13375	RFC4	0.00010749	0.00173182	-0.484374	TRUE
14149	SEMA4D	0.000107938	0.00173737	-0.710263	TRUE
5535	FBXO5	0.000108398	0.00174309	-0.660146	TRUE
10791	NRP2	0.000110143	0.00176945	0.803928	TRUE
8544	LHFPL2	0.000110701	0.00177501	0.872088	TRUE
12171	PLD6	0.000110684	0.00177501	-0.607997	TRUE
10066	MTMR4	0.000111167	0.00178078	-0.483875	TRUE
9249	MAGEB3	0.000111885	0.00179056	0.104676	TRUE
15387	SRSF7	0.000112579	0.00179995	-0.269323	TRUE
6917	HIRIP3	0.000113525	0.0018116	-0.540996	TRUE
7714	ITPRIP	0.000113485	0.0018116	0.443314	TRUE
14904	SMARCC1	0.000114006	0.00181755	-0.471278	TRUE
4940	EPDR1	0.000114943	0.00183074	1.39463	TRUE
1458	BLCAP	0.00011545	0.00183533	-0.489158	TRUE
17857	ZBTB5	0.000115447	0.00183533	-0.528958	TRUE
17752	XRCC2	0.000115812	0.00183934	-0.29805	TRUE
13222	RAVER2	0.000115924	0.00183937	-0.543277	TRUE
1461	BLM	0.000116422	0.00184378	-0.600501	TRUE
13277	RBM7	0.000116421	0.00184378	0.42082	TRUE
11912	PGM1	0.000116911	0.00184978	0.636858	TRUE
3336	CNDP2	0.000117403	0.00185406	0.539497	TRUE
6406	GPHN	0.000117398	0.00185406	-0.653707	TRUE
7680	ITGAM	0.000117595	0.00185533	0.18083	TRUE
4938	EPC2	0.000117895	0.00185659	-0.497556	TRUE
12797	PSMA5	0.000117896	0.00185659	0.281743	TRUE
4093	DDX11	0.000118875	0.00186869	-0.414301	TRUE
8475	LDHA	0.000118888	0.00186869	0.276901	TRUE
5850	FRMD6	0.000119375	0.00187299	1.39626	TRUE
15092	SNX4	0.000119386	0.00187299	-0.369535	TRUE
3350	CNKSR2	0.000120036	0.00187792	-0.726191	TRUE
3990	DAPL1	0.000119998	0.00187792	-0.802918	TRUE
7309	IFITM10	0.000119962	0.00187792	0.387972	TRUE
476	AKR1B15	0.000120165	0.00187797	1.25452	TRUE
1984	C22orf29	0.000120376	0.00187797	-0.523964	TRUE
13215	RASSF4	0.000120303	0.00187797	0.983086	TRUE
6733	HADH	0.000120895	0.00188432	-0.559638	TRUE
15460	STAG2	0.00012191	0.00189836	-0.416071	TRUE
1531	BRD1	0.000122416	0.00190447	-0.36862	TRUE
12474	PPP1R13B	0.000122893	0.00190899	-0.336984	TRUE
12912	PTPN12	0.000122934	0.00190899	0.404178	TRUE
1266	B2M	0.000123449	0.0019152	0.575582	TRUE
15129	SOWAHA	0.000123736	0.00191788	-0.974865	TRUE
1431	BFSP1	0.000124906	0.00192684	0.608098	TRUE
6081	GCFC1	0.000125	0.00192684	-0.468812	TRUE
7338	IFT122	0.00012499	0.00192684	-0.487606	TRUE
12114	PLA2G15	0.000124969	0.00192684	0.360439	TRUE
16691	TPRN	0.000124871	0.00192684	-0.31129	TRUE
16772	TRIM24	0.000125005	0.00192684	-0.531034	TRUE
14960	SMU1	0.000125495	0.00193136	-0.293227	TRUE
15389	SRXN1	0.000125529	0.00193136	1.0407	TRUE
4582	DUSP5	0.000126043	0.00193571	1.51503	TRUE
10427	NEBL	0.000126042	0.00193571	-1.41086	TRUE
1068	ASPH	0.00012658	0.00194041	0.835023	TRUE
14672	SLC30A7	0.000126573	0.00194041	0.397641	TRUE
865	ARHGAP18	0.000127638	0.00195483	1.19493	TRUE
7779	KAT6B	0.000129238	0.00197571	-0.367821	TRUE
16577	TNFSF9	0.000129207	0.00197571	0.659494	TRUE
14728	SLC39A1	0.000129786	0.00198229	0.468741	TRUE
14468	SKP2	0.000130321	0.00198692	-0.81231	TRUE
16820	TRIM8	0.000130327	0.00198692	0.553724	TRUE
8063	KIF22	0.000130868	0.00199335	-0.568143	TRUE
1330	BANK1	0.00013106	0.00199446	0.288366	TRUE
9393	MARVELD3	0.000131304	0.00199637	-1.14788	TRUE
4824	ELL3	0.000131952	0.00200086	-0.786242	TRUE
7141	HS6ST1	0.000131958	0.00200086	-0.647116	TRUE
16449	TMEM52	0.000131799	0.00200086	-0.30256	TRUE
4313	DLL4	0.000132232	0.0020032	-0.184235	TRUE
17373	USP7	0.000133069	0.00201405	-0.341294	TRUE
3320	CMPK1	0.000133625	0.00201882	0.355674	TRUE
5897	FUS	0.000133624	0.00201882	-0.222498	TRUE
771	APEX1	0.000134181	0.00202539	-0.31482	TRUE
2363	CARD11	0.000134539	0.00202594	0.541102	TRUE
9277	MAMDC2	0.000134481	0.00202594	0.938083	TRUE
10171	MYL9	0.000134684	0.00202594	0.785025	TRUE
17791	YPEL1	0.000134702	0.00202594	-0.774835	TRUE
3903	CYP1A2	0.000135589	0.00203746	-0.116651	TRUE
3433	COL27A1	0.000136481	0.00204718	0.243606	TRUE
15245	SPG7	0.000136427	0.00204718	0.338775	TRUE
6199	GJA1	0.000136833	0.00205063	2.20936	TRUE
3135	CHST15	0.000137546	0.00205396	0.735645	TRUE
4721	EFR3B	0.000137506	0.00205396	-1.06488	TRUE
4921	EOGT	0.000137537	0.00205396	0.55278	TRUE
16205	TLR3	0.000137352	0.00205396	0.514476	TRUE
14704	SLC35F6	0.000138138	0.00206096	0.503711	TRUE
12902	PTP4A2	0.000138716	0.00206773	0.309725	TRUE
8162	KLHL4	0.000139183	0.00207285	0.450908	TRUE
17662	WHAMMP3	0.00013976	0.0020796	0.48795	TRUE
9524	MED28	0.000140452	0.00208804	-0.522328	TRUE
8215	KRCC1	0.00014162	0.00210353	0.757058	TRUE
6228	GLCCI1	0.000142209	0.00211041	-0.950439	TRUE
8888	LOC339803	0.00014276	0.00211544	1.40613	TRUE
17278	UNG	0.000142801	0.00211544	-0.466771	TRUE
5613	FGD3	0.000143063	0.00211745	-0.481691	TRUE
6779	HCFC1	0.000143986	0.00212923	-0.32184	TRUE
3448	COL6A2	0.000144756	0.00213873	0.273217	TRUE
873	ARHGAP26	0.000145778	0.00215003	1.02877	TRUE
3000	CEP97	0.000145767	0.00215003	-0.382062	TRUE
11485	PACS1	0.000146393	0.0021572	0.142309	TRUE
2450	CCDC101	0.000146994	0.00216226	-0.394829	TRUE
5546	FBXW7	0.000146994	0.00216226	-0.485457	TRUE
2817	CDCP1	0.000147601	0.00216928	1.21167	TRUE
12142	PLAT	0.000148169	0.00217266	1.51992	TRUE
12526	PPP2R5E	0.000148221	0.00217266	-0.300157	TRUE
16158	TIMM13	0.000148218	0.00217266	-0.349488	TRUE
15910	TCEAL2	0.000149234	0.0021856	-1.02181	TRUE
2874	CDK8	0.000150069	0.00219107	-0.459779	TRUE
4289	DKK3	0.000150038	0.00219107	1.55349	TRUE
4580	DUSP3	0.000150064	0.00219107	0.568776	TRUE
8653	LINC00839	0.000150131	0.00219107	0.461656	TRUE
4579	DUSP28	0.000151307	0.00220249	-0.393571	TRUE
5444	FANCG	0.000151304	0.00220249	-0.472246	TRUE
12707	PRR14L	0.000151308	0.00220249	-0.414122	TRUE
737	AP1S3	0.000151849	0.00220844	0.473987	TRUE
1727	C14orf166	0.00015257	0.00221507	-0.251668	TRUE
6886	HHIPL2	0.000152452	0.00221507	0.910994	TRUE
17720	XAF1	0.000153056	0.0022202	0.829351	TRUE
483	AKR1D1	0.000153232	0.00222083	0.191812	TRUE
4234	DHRS2	0.000153432	0.00222181	-0.865692	TRUE
792	APOBEC3C	0.000154454	0.00223102	0.698231	TRUE
7306	IFIT3	0.000154413	0.00223102	0.726644	TRUE
14616	SLC25A43	0.000154468	0.00223102	1.13026	TRUE
14356	SH3RF2	0.000155027	0.00223717	1.169	TRUE
4967	EPPK1	0.000156347	0.00225089	-1.32742	TRUE
13915	SAMD1	0.000156223	0.00225089	-0.280413	TRUE
15978	TEAD2	0.000156382	0.00225089	1.16087	TRUE
12004	PIGB	0.000157678	0.00226761	0.558061	TRUE
7627	IRF6	0.000158806	0.00228186	-0.417292	TRUE
8761	LOC100132891	0.000159155	0.00228491	0.204551	TRUE
10137	MYCL1	0.000159586	0.00228915	-1.18999	TRUE
1833	C19orf25	0.000160277	0.00229158	-0.573679	TRUE
11559	PARD3	0.000160304	0.00229158	0.536127	TRUE
12940	PTPRO	0.000159907	0.00229158	-0.913767	TRUE
13096	RABGGTA	0.000160282	0.00229158	-0.439488	TRUE
5769	FNDC4	0.000161523	0.00230636	0.509913	TRUE
10033	MTBP	0.000161613	0.00230636	-0.415146	TRUE
12766	PRUNE	0.000162291	0.00231406	-0.468432	TRUE
1975	C21orf7	0.000162923	0.002319	0.763146	TRUE
4498	DPYSL5	0.000163053	0.002319	-1.14557	TRUE
16338	TMEM173	0.000162798	0.002319	0.522899	TRUE
15678	SYNE1	0.000164231	0.00233254	0.632973	TRUE
16583	TNK2	0.000164284	0.00233254	-0.365563	TRUE
14305	SGK1	0.000165657	0.00235005	1.30708	TRUE
103	ABLIM3	0.000166271	0.0023558	1.20743	TRUE
5117	EXT2	0.000166344	0.0023558	0.397346	TRUE
2273	CACNG4	0.000167527	0.00237054	-0.318782	TRUE
14750	SLC43A3	0.000168311	0.00237963	1.42878	TRUE
59	ABCC4	0.000169784	0.00239445	0.811093	TRUE
2598	CCDC94	0.000169758	0.00239445	-0.342308	TRUE
13245	RBM12B	0.000169789	0.00239445	-0.382071	TRUE
1635	C10orf54	0.000171777	0.00242001	0.546297	TRUE
5239	FAM160B1	0.00017189	0.00242001	0.505024	TRUE
6178	GIGYF1	0.00017401	0.00244574	-0.308563	TRUE
12709	PRR15L	0.000173899	0.00244574	-1.19034	TRUE
17898	ZCCHC3	0.000174731	0.00245381	-0.467681	TRUE
13973	SCAI	0.00017542	0.00246142	-0.547071	TRUE
8135	KLHL1	0.000176105	0.00246898	-0.135396	TRUE
4250	DHX35	0.000177608	0.00248796	-0.350818	TRUE
397	AGPAT9	0.000178328	0.00249413	1.13677	TRUE
11571	PARP1	0.000178346	0.00249413	-0.466405	TRUE
2486	CCDC14	0.000179076	0.00250225	-0.537275	TRUE
13503	RIPPLY2	0.000179435	0.00250517	-0.395449	TRUE
12844	PSPC1	0.00017981	0.0025083	-0.414835	TRUE
10026	MT2A	0.000181287	0.00252233	1.08202	TRUE
11742	PDCD1LG2	0.000181568	0.00252233	0.490459	TRUE
12979	PXDC1	0.000181279	0.00252233	0.829704	TRUE
15082	SNX22	0.000181505	0.00252233	-0.576947	TRUE
17322	USO1	0.000181285	0.00252233	0.326407	TRUE
12696	PRPH	0.00018198	0.00252595	-0.734672	TRUE
11969	PHLPP1	0.00018275	0.00253453	-0.506231	TRUE
12931	PTPRE	0.000184243	0.00255101	0.98222	TRUE
17511	VSIG1	0.000184174	0.00255101	0.168022	TRUE
732	AP1G2	0.000185022	0.00255758	-0.604213	TRUE
10109	MUTYH	0.000184998	0.00255758	-0.398537	TRUE
2748	CD58	0.00018578	0.00256175	0.583184	TRUE
12952	PTTG1IP	0.000185783	0.00256175	0.338699	TRUE
13189	RASA3	0.000185776	0.00256175	1.07879	TRUE
16215	TLX3	0.000186132	0.00256444	-0.182319	TRUE
9176	LY96	0.000186312	0.00256481	0.992894	TRUE
477	AKR1C1	0.000186502	0.00256532	2.13772	TRUE
14074	SDF4	0.000188068	0.00258474	0.375487	TRUE
18313	ZNF57	0.000188821	0.00259296	-0.549824	TRUE
1203	ATP6V1G2	0.000189554	0.00259951	-0.862266	TRUE
3529	COX6C	0.000189609	0.00259951	-0.24622	TRUE
15593	SUGP1	0.00019038	0.00260795	-0.281821	TRUE
17193	UBR7	0.00019115	0.00261635	-0.541532	TRUE
10188	MYO1D	0.000191925	0.00262482	-0.967737	TRUE
12576	PRDM2	0.000192716	0.00263349	-0.45361	TRUE
3611	CREB5	0.000193098	0.00263656	0.731646	TRUE
14422	SIK1	0.000193504	0.00263995	1.11329	TRUE
2140	C7orf41	0.000194295	0.00264642	-0.947794	TRUE
18119	ZNF266	0.000194294	0.00264642	-0.512148	TRUE
4319	DLX5	0.000195609	0.00266117	-1.13878	TRUE
6096	GCNT3	0.000195696	0.00266117	1.39046	TRUE
16226	TM7SF2	0.000195875	0.00266144	-0.653446	TRUE
5382	FAM64A	0.000196681	0.00266807	-0.8496	TRUE
16796	TRIM5	0.000196654	0.00266807	0.768298	TRUE
2991	CEP68	0.000198284	0.00268334	-0.495477	TRUE
3799	CTTN	0.000198288	0.00268334	0.38384	TRUE
10159	MYH9	0.000198287	0.00268334	0.557273	TRUE
246	ADAM22	0.000198645	0.00268599	-0.424902	TRUE
13280	RBMS2	0.000199083	0.00268975	0.849684	TRUE
6356	GOLGA8A	0.000199898	0.00269858	-1.13609	TRUE
9314	MAP2K7	0.000200718	0.00270746	-0.348879	TRUE
8656	LINGO3	0.00020132	0.00271341	-0.115105	TRUE
6812	HDGFRP2	0.000201522	0.00271394	-0.442363	TRUE
11553	PAQR4	0.000202343	0.00272281	-0.607528	TRUE
4703	EFEMP1	0.000203017	0.00272967	1.93688	TRUE
4370	DNAJB4	0.000204828	0.00274749	0.718624	TRUE
6959	HLA-A	0.000204834	0.00274749	0.990879	TRUE
16456	TMEM57	0.000204827	0.00274749	-0.409369	TRUE
6824	HEATR5B	0.000205661	0.00275418	-0.356737	TRUE
17609	WDR6	0.000205662	0.00275418	-0.399093	TRUE
3965	DAAM1	0.000207337	0.00277218	-0.7088	TRUE
4759	EIF2AK4	0.000207333	0.00277218	0.594609	TRUE
11831	PEAR1	0.000208481	0.00278525	0.449511	TRUE
144	ACIN1	0.000209022	0.00278802	-0.255443	TRUE
15432	ST3GAL1	0.000208992	0.00278802	0.75239	TRUE
4258	DHX9	0.000209873	0.00279492	-0.369095	TRUE
13965	SBNO2	0.000209773	0.00279492	0.253651	TRUE
1291	B4GALNT4	0.000210604	0.0028002	-0.46881	TRUE
16539	TNC	0.000210539	0.0028002	1.27807	TRUE
478	AKR1C2	0.000211358	0.00280399	0.915536	TRUE
4199	DFFB	0.000211559	0.00280399	-0.407844	TRUE
8637	LINC00526	0.000211554	0.00280399	-0.664006	TRUE
17214	UCN2	0.000211313	0.00280399	0.250222	TRUE
1198	ATP6V1C2	0.000211963	0.00280712	-0.606384	TRUE
7032	HNRNPA3	0.000213299	0.00282258	-0.386171	TRUE
12231	PLSCR4	0.000214055	0.00283035	0.996573	TRUE
11853	PEX1	0.000215024	0.00283868	-0.433709	TRUE
13573	RNF167	0.000214979	0.00283868	-0.331172	TRUE
7884	KCNQ2	0.000215443	0.00284198	-1.07481	TRUE
10363	NCSTN	0.000215895	0.00284569	0.35105	TRUE
16187	TKT	0.000216778	0.00285508	0.551724	TRUE
18153	ZNF322	0.000217646	0.00286425	-0.480263	TRUE
109	ABT1	0.000218531	0.00287146	-0.347734	TRUE
445	AJUBA	0.000218536	0.00287146	1.22463	TRUE
3444	COL5A1	0.000219318	0.00287406	1.25877	TRUE
4939	EPCAM	0.000219416	0.00287406	-1.50743	TRUE
7041	HNRNPR	0.00021942	0.00287406	-0.320629	TRUE
14899	SMARCA4	0.000219421	0.00287406	-0.609159	TRUE
6876	HGD	0.000219863	0.0028776	1.15145	TRUE
9598	MEX3A	0.000220281	0.00288081	-1.06005	TRUE
16684	TPPP	0.00022194	0.00290025	-0.756024	TRUE
162	ACP1	0.000222991	0.00290944	-0.297076	TRUE
7926	KDM3A	0.000222991	0.00290944	-0.370602	TRUE
4456	DOPEY1	0.000223863	0.00291627	-0.41889	TRUE
17675	WIZ	0.000223863	0.00291627	-0.412822	TRUE
11563	PARD6G	0.000224727	0.00292525	-0.997378	TRUE
9330	MAP3K8	0.000225445	0.00293183	0.290478	TRUE
14351	SH3GLB2	0.000225583	0.00293183	-0.301369	TRUE
18557	ZSWIM3	0.000226335	0.00293932	-0.281645	TRUE
5191	FAM117B	0.000227531	0.00295256	-0.704049	TRUE
14166	SENP7	0.00022842	0.0029576	-0.448975	TRUE
14222	SERPINB8	0.000228429	0.0029576	0.674092	TRUE
15088	SNX30	0.000228449	0.0029576	-0.523722	TRUE
9500	MEAF6	0.000230298	0.00297693	-0.373715	TRUE
18571	ZYX	0.000230279	0.00297693	0.622111	TRUE
7849	KCNJ15	0.000230753	0.00298051	0.505769	TRUE
13740	RPS27L	0.000231229	0.00298206	0.471794	TRUE
18568	ZXDC	0.000231216	0.00298206	-0.484306	TRUE
2489	CCDC142	0.000232512	0.0029963	-0.191941	TRUE
13486	RIMS2	0.000232963	0.0029998	-1.43268	TRUE
11800	PDLIM2	0.000234028	0.00301119	0.765278	TRUE
8611	LINC00312	0.000236023	0.00302988	0.445982	TRUE
15679	SYNE2	0.000235924	0.00302988	-0.701806	TRUE
17077	TXLNG	0.000235923	0.00302988	-0.418779	TRUE
879	ARHGAP32	0.000236873	0.00303155	-0.700912	TRUE
11817	PDXK	0.000236875	0.00303155	0.646828	TRUE
11943	PHF17	0.000236877	0.00303155	0.665324	TRUE
12613	PRKACA	0.000236876	0.00303155	-0.310448	TRUE
16426	TMEM30B	0.000239579	0.00306379	-1.43712	TRUE
12790	PSIP1	0.000240716	0.00307597	-0.692858	TRUE
11965	PHLDA3	0.000242623	0.00309798	0.8603	TRUE
17684	WNT11	0.000243128	0.00310206	-0.65361	TRUE
15246	SPHK1	0.0002435	0.00310444	0.794806	TRUE
14112	SEC24D	0.000244597	0.00311385	0.587703	TRUE
14232	SERPINH1	0.00024461	0.00311385	1.00904	TRUE
7449	IL1RAP	0.000245586	0.00312389	0.72224	TRUE
14121	SECISBP2	0.000247571	0.00314436	-0.399573	TRUE
15062	SNTB2	0.000247566	0.00314436	0.39947	TRUE
3117	CHRNA3	0.000248489	0.00315363	-0.565446	TRUE
9422	MBD4	0.000250563	0.00317037	-0.364532	TRUE
13896	S1PR3	0.000250112	0.00317037	0.782497	TRUE
14338	SH3BGRL2	0.000250563	0.00317037	-1.07222	TRUE
15053	SNRPD1	0.000250565	0.00317037	-0.367209	TRUE
15560	STX11	0.000251102	0.00317476	0.563699	TRUE
204	ACTN1	0.00025157	0.00317828	0.626535	TRUE
2235	CA8	0.000252809	0.00319152	-0.752493	TRUE
906	ARHGEF28	0.000253573	0.00319649	0.872707	TRUE
1442	BHMT2	0.000253775	0.00319649	2.06323	TRUE
17226	UGCG	0.000253591	0.00319649	0.950326	TRUE
4219	DGKZ	0.000254608	0.00320457	-0.414114	TRUE
2228	CA2	0.000255278	0.00321058	1.34706	TRUE
9349	MAPK13	0.00025558	0.00321197	-1.19514	TRUE
15397	SSBP3	0.00025665	0.003223	-0.841532	TRUE
14746	SLC41A2	0.000257626	0.00323283	0.59302	TRUE
12282	PNN	0.000258715	0.00324407	-0.390679	TRUE
2615	CCL20	0.000259483	0.00324914	1.05613	TRUE
16475	TMEM74B	0.000259509	0.00324914	-0.376058	TRUE
10015	MT1A	0.000260195	0.0032553	1.13223	TRUE
5289	FAM194A	0.000261928	0.00326722	0.10452	TRUE
5560	FCGR3B	0.000261504	0.00326722	-0.0778234	TRUE
15187	SPAST	0.000261824	0.00326722	-0.389228	TRUE
15653	SWSAP1	0.000261737	0.00326722	-0.361707	TRUE
199	ACTL6B	0.000263542	0.00328491	-0.668989	TRUE
7305	IFIT2	0.000264912	0.00329553	1.01625	TRUE
9410	MAU2	0.000264985	0.00329553	-0.356625	TRUE
9859	MR1	0.000264927	0.00329553	0.532236	TRUE
10794	NRTN	0.000265857	0.00330141	-0.465929	TRUE
12105	PKNOX1	0.000266007	0.00330141	-0.330585	TRUE
14651	SLC2A1	0.00026605	0.00330141	0.91452	TRUE
12388	POU2F1	0.000267038	0.00330961	-0.323526	TRUE
14429	SIMC1	0.000267106	0.00330961	-0.67815	TRUE
8560	LIG1	0.000268173	0.00331975	-0.600268	TRUE
17197	UBTFL1	0.000268321	0.00331975	-0.088474	TRUE
9511	MED14	0.000269246	0.00332874	-0.307727	TRUE
2927	CEBPD	0.000271409	0.00335053	1.02631	TRUE
13346	RELL1	0.000271406	0.00335053	0.611519	TRUE
1156	ATP2A3	0.000272339	0.00335156	-0.814686	TRUE
6835	HEG1	0.00027248	0.00335156	1.10858	TRUE
13113	RAD23B	0.000272494	0.00335156	-0.281435	TRUE
15989	TEF	0.000272475	0.00335156	-0.472611	TRUE
16051	TFDP1	0.000272493	0.00335156	-0.501032	TRUE
4926	EPAS1	0.000274668	0.00337334	1.55921	TRUE
7981	KIAA0895L	0.000274493	0.00337334	-0.339675	TRUE
15629	SURF2	0.000275766	0.00338435	-0.491315	TRUE
6346	GNS	0.000277974	0.00340895	0.489383	TRUE
8127	KLHDC3	0.000279082	0.00342003	-0.483047	TRUE
10121	MXRA7	0.000280195	0.00342615	0.924306	TRUE
13329	RECQL4	0.000280165	0.00342615	-0.544025	TRUE
13984	SCAPER	0.000280131	0.00342615	-0.526859	TRUE
4832	ELOF1	0.000281306	0.00342977	-0.292109	TRUE
7004	HMGN2	0.000281311	0.00342977	-0.455718	TRUE
12617	PRKAG2	0.000281306	0.00342977	0.579918	TRUE
16784	TRIM36	0.000281229	0.00342977	-1.30696	TRUE
1733	C14orf182	0.000283316	0.00344207	0.558381	TRUE
4871	EML5	0.000283191	0.00344207	-0.45331	TRUE
7479	IL34	0.000282804	0.00344207	0.185347	TRUE
13622	RNH1	0.000283554	0.00344207	0.433194	TRUE
16627	TONSL	0.000282917	0.00344207	-0.213473	TRUE
18148	ZNF317	0.000283548	0.00344207	-0.366157	TRUE
5690	FKBP4	0.000284683	0.00345077	-0.418569	TRUE
15495	STEAP1	0.000284667	0.00345077	1.60321	TRUE
15945	TCN2	0.000285574	0.00345907	0.494989	TRUE
5039	ESPL1	0.000286949	0.00347073	-0.547989	TRUE
14877	SLMO2	0.000286952	0.00347073	-0.386277	TRUE
6058	GATSL3	0.000287753	0.00347791	0.54161	TRUE
12007	PIGH	0.000288077	0.00347932	-0.414053	TRUE
921	ARID3B	0.000289222	0.00349062	-0.667325	TRUE
1673	C11orf74	0.00029154	0.00351354	0.582173	TRUE
3221	CLDN3	0.000291489	0.00351354	-1.29725	TRUE
9052	LRRC24	0.000292612	0.00352232	-0.436458	TRUE
12973	PVRL3	0.000292689	0.00352232	1.07773	TRUE
12605	PRICKLE2	0.000293544	0.00353007	1.00588	TRUE
409	AGTRAP	0.000295032	0.00353814	0.554077	TRUE
2833	CDH24	0.000294826	0.00353814	-0.328432	TRUE
4622	E2F1	0.000295009	0.00353814	-0.474347	TRUE
5988	GAL3ST1	0.000295061	0.00353814	1.26971	TRUE
4492	DPY30	0.000296212	0.00354686	-0.248332	TRUE
5602	FEZ2	0.000296208	0.00354686	0.542849	TRUE
17578	WDR18	0.000298563	0.00357245	-0.42082	TRUE
11995	PICALM	0.000299752	0.00358156	0.353462	TRUE
16123	THOP1	0.000299746	0.00358156	-0.402701	TRUE
4341	DNA2	0.000300924	0.00359044	-0.462732	TRUE
13806	RSPH3	0.000300886	0.00359044	0.51016	TRUE
16549	TNFRSF10A	0.00030212	0.00360215	0.757173	TRUE
1598	BTN3A2	0.000303321	0.00361389	0.792272	TRUE
14507	SLC15A4	0.00030453	0.00362572	0.553712	TRUE
11652	PCDHA9	0.000306188	0.00364286	-0.212162	TRUE
1588	BTG2	0.000308163	0.00366376	-1.1393	TRUE
13595	RNF215	0.000309272	0.00367312	0.293829	TRUE
15195	SPATA20	0.000309389	0.00367312	0.651842	TRUE
698	ANO6	0.000310614	0.00367982	0.52091	TRUE
998	ARSB	0.000310406	0.00367982	0.367231	TRUE
16786	TRIM38	0.000310612	0.00367982	1.07046	TRUE
1092	ATAD5	0.000311819	0.00368892	-0.527895	TRUE
8392	LAMC2	0.000311822	0.00368892	1.60409	TRUE
15681	SYNE4	0.000312681	0.00369646	-0.79	TRUE
13760	RPS7	0.000313083	0.00369861	-0.134742	TRUE
10613	NMB	0.000314306	0.00371044	0.793464	TRUE
362	AFAP1L1	0.000314951	0.00371543	0.868252	TRUE
13653	RPA1	0.000315566	0.00371745	-0.34409	TRUE
15243	SPG20	0.000315522	0.00371745	1.1116	TRUE
7949	KHDRBS1	0.000316813	0.00372951	-0.21496	TRUE
11723	PCSK1	0.000317434	0.00373419	-0.995128	TRUE
4823	ELL2	0.000320561	0.00376305	0.867538	TRUE
9320	MAP3K14	0.000320543	0.00376305	0.544811	TRUE
16362	TMEM194B	0.000320532	0.00376305	0.485455	TRUE
5414	FAM83F	0.000322449	0.00378256	-0.478947	TRUE
3559	CPM	0.000322935	0.00378561	0.929337	TRUE
5384	FAM65B	0.000323493	0.0037895	-0.476756	TRUE
684	ANKS1A	0.000324393	0.00379212	-0.395189	TRUE
13139	RALB	0.000324397	0.00379212	0.565431	TRUE
16880	TRRAP	0.000324394	0.00379212	-0.345762	TRUE
14217	SERPINB3	0.000325646	0.00380406	0.296699	TRUE
9795	MOCS2	0.000326947	0.00381409	0.437987	TRUE
11992	PIAS2	0.00032696	0.00381409	-0.475379	TRUE
13150	RAMP2	0.000327652	0.0038195	-0.136774	TRUE
883	ARHGAP39	0.000328157	0.00382121	-0.383082	TRUE
10393	NDUFA7	0.000328255	0.00382121	-0.334455	TRUE
1839	C19orf43	0.00032955	0.00383096	-0.323104	TRUE
13574	RNF168	0.000329399	0.00383096	-0.141724	TRUE
3555	CPLX1	0.000330491	0.00383923	-0.704738	TRUE
10894	NUP188	0.000332148	0.00385313	-0.358787	TRUE
14602	SLC25A30	0.00033202	0.00385313	0.406474	TRUE
9989	MSI1	0.000332978	0.00386008	-1.2255	TRUE
999	ARSD	0.000334759	0.00387537	1.10207	TRUE
14158	SEMA7A	0.000334587	0.00387537	0.670618	TRUE
1087	ATAD2	0.000336096	0.00388279	-0.593155	TRUE
5182	FAM110A	0.000336012	0.00388279	-0.436136	TRUE
5991	GAL3ST4	0.000335939	0.00388279	-0.610476	TRUE
9398	MAST1	0.000337948	0.0039015	-0.284231	TRUE
9341	MAP7D1	0.000341423	0.00393889	0.473046	TRUE
18274	ZNF519	0.000344897	0.00397623	-0.266195	TRUE
3173	CITED1	0.000345163	0.00397656	-0.65576	TRUE
952	ARL6IP5	0.000346825	0.00398748	0.519734	TRUE
1556	BRSK2	0.000346418	0.00398748	-0.427785	TRUE
14560	SLC22A23	0.000346814	0.00398748	-0.876766	TRUE
14661	SLC2A6	0.000348149	0.00399768	0.71077	TRUE
16507	TMPO	0.00034819	0.00399768	-0.476136	TRUE
11829	PEA15	0.000350929	0.00402636	0.73213	TRUE
3417	COL13A1	0.000351658	0.00402952	0.777878	TRUE
11804	PDLIM7	0.000351686	0.00402952	0.195708	TRUE
10968	ODF2	0.000352287	0.0040309	-0.415365	TRUE
18039	ZNF136	0.000352149	0.0040309	-0.395093	TRUE
318	ADHFE1	0.000353026	0.00403659	0.304275	TRUE
16069	TGFA	0.000353647	0.00403841	1.34059	TRUE
18410	ZNF700	0.000353668	0.00403841	-0.372469	TRUE
5446	FANCL	0.000355081	0.00405178	-0.443319	TRUE
17095	TYMP	0.000355929	0.0040587	0.309337	TRUE
191	ACTA2	0.000356357	0.00406081	1.01303	TRUE
7875	KCNMB2	0.00035905	0.00408871	-0.589281	TRUE
13827	RTN1	0.000359621	0.00409243	-1.18199	TRUE
415	AHCY	0.000362103	0.00411787	-0.367773	TRUE
3131	CHST11	0.000363427	0.00413013	0.915291	TRUE
5178	FAM108B1	0.000364928	0.00413333	-0.355493	TRUE
10253	NABP2	0.000364929	0.00413333	-0.320478	TRUE
10268	NAGPA	0.000364912	0.00413333	0.537213	TRUE
12678	PROSER1	0.000364944	0.00413333	-0.537106	TRUE
14478	SLBP	0.00036494	0.00413333	-0.357138	TRUE
5445	FANCI	0.000366373	0.00414112	-0.573217	TRUE
11590	PASK	0.000366345	0.00414112	-0.545427	TRUE
15091	SNX33	0.000366244	0.00414112	0.316343	TRUE
7014	HMOX1	0.000367804	0.00415169	1.0772	TRUE
9532	MED9	0.000367762	0.00415169	-0.369038	TRUE
18041	ZNF138	0.000373396	0.00421196	-0.401291	TRUE
15479	STARD7	0.000375067	0.00422796	-0.222572	TRUE
100	ABL2	0.000376528	0.00423588	0.587744	TRUE
9697	MITF	0.000376486	0.00423588	1.09133	TRUE
10612	NLRX1	0.00037651	0.00423588	0.417991	TRUE
374	AGAP1	0.000377999	0.00424396	-0.412718	TRUE
3258	CLIC1	0.000378008	0.00424396	0.439607	TRUE
11893	PGAP1	0.000377883	0.00424396	-0.856342	TRUE
2947	CELSR1	0.000379475	0.00425189	1.03612	TRUE
3219	CLDN23	0.000379229	0.00425189	0.719518	TRUE
17911	ZDHHC13	0.000379476	0.00425189	-0.533003	TRUE
552	ALPK1	0.000382206	0.00427384	0.402807	TRUE
3683	CSE1L	0.000382456	0.00427384	-0.32723	TRUE
5671	FIGNL1	0.000382451	0.00427384	-0.414811	TRUE
8387	LAMB1	0.000382453	0.00427384	1.13308	TRUE
11529	PAN2	0.000385439	0.0043043	-0.526535	TRUE
18244	ZNF48	0.000386907	0.00431781	-0.401133	TRUE
7524	ING1	0.000388452	0.0043265	-0.419534	TRUE
9438	MBTD1	0.000388436	0.0043265	-0.507778	TRUE
10355	NCOA6	0.00038846	0.0043265	-0.339399	TRUE
18253	ZNF491	0.000389096	0.0043307	-0.0946183	TRUE
11698	PCGF3	0.000389973	0.00433757	-0.37834	TRUE
2309	CALY	0.000390709	0.00434287	-0.182087	TRUE
6892	HIBADH	0.000393029	0.00435421	0.554319	TRUE
13244	RBM12	0.000393011	0.00435421	-0.300057	TRUE
14161	SENP1	0.000392986	0.00435421	-0.398251	TRUE
15493	STC1	0.000392805	0.00435421	1.21403	TRUE
17413	VASH2	0.000392639	0.00435421	-0.560834	TRUE
781	APLP2	0.00039456	0.00436539	0.51694	TRUE
11711	PCNP	0.000394559	0.00436539	-0.261374	TRUE
3270	CLK2	0.000396096	0.00437087	-0.37472	TRUE
6297	GNA12	0.000396094	0.00437087	0.513785	TRUE
9132	LSM4	0.0003961	0.00437087	-0.320926	TRUE
11422	OTUB1	0.000396079	0.00437087	0.490556	TRUE
9661	MICA	0.000397624	0.00437629	1.28519	TRUE
14639	SLC27A2	0.000397636	0.00437629	-1.38805	TRUE
15763	TAF5	0.000397626	0.00437629	-0.562916	TRUE
17829	ZBTB11	0.000397637	0.00437629	-0.319017	TRUE
2801	CDC42EP4	0.000399184	0.00438476	0.539561	TRUE
7269	ID2	0.000399192	0.00438476	-1.13893	TRUE
13374	RFC3	0.00039919	0.00438476	-0.480189	TRUE
18246	ZNF483	0.00039995	0.0043902	-0.116818	TRUE
708	ANTXR1	0.000400675	0.00439302	1.43432	TRUE
7563	INSR	0.000400732	0.00439302	-0.786139	TRUE
4534	DSP	0.000402304	0.00440452	-1.20899	TRUE
16936	TSPO	0.000402307	0.00440452	0.850155	TRUE
17269	UNC5B	0.000403642	0.00441624	-0.390792	TRUE
9099	LRRC8E	0.000405363	0.00442929	0.456751	TRUE
9846	MPP7	0.000405363	0.00442929	-0.806317	TRUE
3754	CTCF	0.000407013	0.00444152	-0.251333	TRUE
6285	GMEB2	0.000407006	0.00444152	-0.277047	TRUE
18529	ZP1	0.00040776	0.00444677	0.138302	TRUE
7594	IQCC	0.000408198	0.00444732	-0.335396	TRUE
14244	SET	0.000408607	0.00444732	-0.254315	TRUE
18366	ZNF639	0.000408599	0.00444732	-0.335305	TRUE
15000	SNORA26	0.000408947	0.00444813	-0.229106	TRUE
9761	MMP2	0.000409711	0.00445354	1.36395	TRUE
18468	ZNF79	0.000410961	0.00446423	-0.194434	TRUE
390	AGMO	0.000412079	0.00447347	0.948126	TRUE
12876	PTGES	0.000414898	0.00450116	1.10372	TRUE
15327	SPTLC3	0.00041589	0.004509	0.48924	TRUE
14516	SLC16A4	0.000417558	0.00452416	1.80741	TRUE
7929	KDM4B	0.000418215	0.00452834	-0.497206	TRUE
4766	EIF2C2	0.000421457	0.00455755	-0.459572	TRUE
9386	MARK1	0.000421391	0.00455755	-0.888993	TRUE
4598	DYNC1I1	0.000426512	0.00460923	-0.913796	TRUE
4574	DUSP2	0.000429513	0.00463867	-0.725955	TRUE
1567	BST2	0.000431317	0.00464693	1.98963	TRUE
16259	TMED5	0.000431388	0.00464693	0.350689	TRUE
16285	TMEM125	0.000431019	0.00464693	-0.538003	TRUE
17645	WEE1	0.000431385	0.00464693	-0.424782	TRUE
7676	ITGA9	0.00043371	0.00466894	-0.415951	TRUE
2849	CDK1	0.000434737	0.00467698	-0.468409	TRUE
12391	POU3F1	0.000435952	0.00468705	-0.369572	TRUE
6904	HILPDA	0.000436414	0.004689	-0.532261	TRUE
1158	ATP2B2	0.000437415	0.00469494	-0.536024	TRUE
1427	BEX2	0.000438088	0.00469494	-1.51363	TRUE
2470	CCDC120	0.000437726	0.00469494	-0.304457	TRUE
18111	ZNF252P	0.000438089	0.00469494	-0.478087	TRUE
696	ANO4	0.000439155	0.00470335	-0.379847	TRUE
13495	RIOK1	0.000439793	0.00470422	-0.474237	TRUE
16723	TRAM2	0.000439798	0.00470422	0.762545	TRUE
18112	ZNF253	0.000441233	0.00471648	-0.459161	TRUE
18521	ZNHIT3	0.000441508	0.00471648	-0.283993	TRUE
3583	CPSF7	0.000443188	0.0047284	-0.297294	TRUE
15377	SRRM4	0.000443141	0.0047284	-0.498758	TRUE
6589	GRM4	0.000445388	0.0047428	-0.14232	TRUE
9122	LSAMP	0.000445335	0.0047428	-0.739528	TRUE
9990	MSI2	0.000444887	0.0047428	-0.540821	TRUE
10582	NKX3-1	0.000446547	0.0047502	0.590435	TRUE
15932	TCF3	0.00044665	0.0047502	-0.476102	TRUE
13062	RAB39A	0.000447204	0.00475306	-0.229931	TRUE
11777	PDGFA	0.000448352	0.00476225	0.91856	TRUE
17800	YTHDF1	0.000451845	0.0047963	-0.274975	TRUE
15689	SYNJ2BP	0.000455347	0.00483042	-0.416625	TRUE
7998	KIAA1211	0.00045674	0.00484163	-0.841226	TRUE
18034	ZNF124	0.000456982	0.00484163	-0.528947	TRUE
2905	CDT1	0.000460639	0.00487727	-0.472161	TRUE
10543	NINJ1	0.000464157	0.00490257	0.5972	TRUE
11721	PCP4	0.000464045	0.00490257	-1.31497	TRUE
11843	PELP1	0.000464156	0.00490257	-0.359101	TRUE
13038	RAB18	0.000464199	0.00490257	0.31383	TRUE
4465	DPF1	0.000464896	0.00490683	-0.16949	TRUE
6350	GOLGA3	0.000465986	0.00490912	0.315672	TRUE
7000	HMGCR	0.000465992	0.00490912	-0.366529	TRUE
16129	THSD4	0.000465911	0.00490912	0.617607	TRUE
12316	POLD4	0.000467789	0.00492494	0.980614	TRUE
5925	FZD2	0.000469576	0.00494065	1.00108	TRUE
7352	IGDCC3	0.000470228	0.00494131	-0.121795	TRUE
10566	NKD1	0.0004701	0.00494131	-0.332656	TRUE
13046	RAB25	0.000470989	0.00494619	-2.0279	TRUE
16506	TMOD3	0.000471369	0.00494708	0.485933	TRUE
4982	ERAP2	0.000473187	0.00496305	1.11644	TRUE
3276	CLMP	0.000474421	0.00497287	0.669685	TRUE
11998	PIDD	0.000475007	0.00497591	-0.489194	TRUE
2017	C2orf68	0.000476819	0.00499177	-0.345796	TRUE
11945	PHF2	0.0004787	0.00500523	-0.474266	TRUE
14912	SMC2	0.000478704	0.00500523	-0.746067	TRUE
1471	BLZF1	0.000480509	0.00501783	0.392971	TRUE
8268	KRT81	0.000480339	0.00501783	1.81227	TRUE
10483	NF2	0.000484238	0.00505362	0.457657	TRUE
16707	TRAF1	0.000484662	0.0050549	0.363725	TRUE
9165	LXN	0.000485801	0.00506362	1.47352	TRUE
8659	LIPA	0.000487985	0.00508322	0.66746	TRUE
3337	CNEP1R1	0.000489834	0.00509931	0.300143	TRUE
7711	ITPR1	0.000491646	0.00511499	0.934951	TRUE
14747	SLC41A3	0.000493615	0.00513229	-0.446475	TRUE
18028	ZNF101	0.000495276	0.00514636	-0.227795	TRUE
12570	PRDM10	0.000497408	0.00516531	-0.290708	TRUE
335	ADPGK	0.00049933	0.00517884	0.313786	TRUE
18362	ZNF627	0.000499313	0.00517884	-0.417929	TRUE
1841	C19orf45	0.000499699	0.00517946	-0.191882	TRUE
3608	CREB3L2	0.000501253	0.00518914	0.650932	TRUE
5858	FRS3	0.00050108	0.00518914	-0.273964	TRUE
3831	CXADR	0.000503179	0.00520586	-0.838958	TRUE
6233	GLG1	0.000505101	0.0052193	0.323591	TRUE
13551	RNF126	0.000505015	0.0052193	-0.285648	TRUE
5732	FLNB	0.000508981	0.0052529	0.674284	TRUE
10837	NTN4	0.000508871	0.0052529	1.00553	TRUE
16685	TPPP2	0.000509387	0.00525385	0.0610054	TRUE
13103	RAC1	0.000510938	0.00526337	0.18708	TRUE
13264	RBM39	0.000510938	0.00526337	-0.214871	TRUE
384	AGFG1	0.000512885	0.00526409	0.399765	TRUE
5452	FARP2	0.000512677	0.00526409	-0.36187	TRUE
6188	GINS1	0.000512895	0.00526409	-0.56155	TRUE
13049	RAB27B	0.000512142	0.00526409	0.386508	TRUE
15674	SYNC	0.000512234	0.00526409	0.644612	TRUE
17775	YEATS4	0.000512887	0.00526409	-0.422357	TRUE
1215	ATP9B	0.000514499	0.00527732	0.365282	TRUE
14729	SLC39A10	0.000514861	0.0052778	0.512067	TRUE
4735	EGR4	0.000515574	0.00528187	-0.193916	TRUE
4066	DCUN1D2	0.000516813	0.00528503	-0.521021	TRUE
17667	WIPF1	0.000516624	0.00528503	0.881193	TRUE
18305	ZNF562	0.00051683	0.00528503	-0.295021	TRUE
16103	THAP9	0.000518709	0.00529633	-0.442094	TRUE
17830	ZBTB12	0.000518884	0.00529633	-0.13976	TRUE
18087	ZNF219	0.000518801	0.00529633	-0.616049	TRUE
4174	DENND3	0.000520761	0.00531225	0.669773	TRUE
1235	ATXN7L2	0.000522151	0.00531997	-0.190152	TRUE
3769	CTNNA2	0.000522695	0.00531997	-0.789731	TRUE
6759	HAUS5	0.000522748	0.00531997	-0.404282	TRUE
9564	MET	0.000522789	0.00531997	1.14341	TRUE
8707	LNX2	0.000526768	0.00535721	-0.449232	TRUE
7499	ILDR1	0.000530597	0.00538543	-0.763933	TRUE
16316	TMEM150C	0.000530507	0.00538543	-0.37337	TRUE
16526	TMSB4X	0.000530831	0.00538543	0.618911	TRUE
18307	ZNF564	0.00053078	0.00538543	-0.275043	TRUE
14775	SLC4A8	0.000532175	0.0053958	-0.481077	TRUE
4178	DENND5A	0.000532848	0.00539936	0.509638	TRUE
9756	MMP14	0.000534872	0.00541341	1.019	TRUE
13928	SAMD9	0.000534881	0.00541341	1.04768	TRUE
7652	ISLR2	0.00053573	0.00541872	-0.181024	TRUE
2091	C5orf45	0.000536927	0.00542755	0.480483	TRUE
2174	C8orf58	0.000540886	0.00545602	0.389917	TRUE
4372	DNAJB6	0.000541045	0.00545602	0.350811	TRUE
7039	HNRNPL	0.000541038	0.00545602	-0.367488	TRUE
16171	TIMP2	0.000541048	0.00545602	1.01787	TRUE
5394	FAM71E1	0.000542775	0.00546685	-0.311848	TRUE
10469	NEURL	0.000542493	0.00546685	-0.508318	TRUE
11313	OR6C74	0.000544574	0.00547854	0.0885118	TRUE
18252	ZNF490	0.00054459	0.00547854	-0.220031	TRUE
11803	PDLIM5	0.000549348	0.00552309	0.762837	TRUE
2838	CDH6	0.000549816	0.00552448	0.652575	TRUE
2286	CADPS	0.00055615	0.00557808	-1.38524	TRUE
7487	IL4I1	0.000556098	0.00557808	0.509177	TRUE
10826	NT5DC3	0.000555644	0.00557808	-0.456553	TRUE
18546	ZSCAN20	0.000557027	0.00558352	0.199256	TRUE
4231	DHRS11	0.000557626	0.00558618	-0.245487	TRUE
7663	ITFG1	0.000562025	0.00562352	0.365135	TRUE
17312	UROS	0.000562019	0.00562352	0.457129	TRUE
9562	MEST	0.000564155	0.00564146	-1.1072	TRUE
2409	CATSPER2	0.000568192	0.00567784	-0.396748	TRUE
12348	POLR2L	0.000568471	0.00567784	0.373949	TRUE
7164	HSD3B7	0.000570533	0.00569263	0.603005	TRUE
7502	ILF3	0.000570632	0.00569263	-0.439081	TRUE
9454	MCF2L	0.000572718	0.00570068	-0.81743	TRUE
12456	PPM1F	0.000572765	0.00570068	0.436499	TRUE
15738	TACC1	0.000572802	0.00570068	0.672408	TRUE
17636	WDR89	0.000572761	0.00570068	-0.350938	TRUE
15709	SYT2	0.000574127	0.00571048	-0.270169	TRUE
14686	SLC35A5	0.00057497	0.00571547	-0.367826	TRUE
6311	GNAZ	0.000577015	0.00573008	-1.03993	TRUE
16999	TTI1	0.000577124	0.00573008	-0.366722	TRUE
16351	TMEM184A	0.000579085	0.00574614	-0.5489	TRUE
1270	B3GALT2	0.000580697	0.00575704	-0.436439	TRUE
5464	FAT1	0.000581559	0.00575704	1.05264	TRUE
7620	IRF2	0.000581552	0.00575704	0.324222	TRUE
13085	RAB8B	0.000581552	0.00575704	0.62439	TRUE
5841	FRAT2	0.000583728	0.00576842	-0.538391	TRUE
17551	WASH2P	0.000583743	0.00576842	-0.282531	TRUE
18264	ZNF510	0.000583485	0.00576842	-0.342914	TRUE
13040	RAB1A	0.000585984	0.00578033	0.281254	TRUE
13936	SAP30BP	0.000585979	0.00578033	0.300846	TRUE
15118	SORBS3	0.000585955	0.00578033	0.567535	TRUE
7416	IL11	0.000588678	0.00580144	0.712967	TRUE
7724	IZUMO1	0.000588817	0.00580144	0.120431	TRUE
13557	RNF138	0.000590439	0.005814	-0.443551	TRUE
4519	DSCC1	0.000592673	0.00582236	-0.476451	TRUE
12583	PRDX1	0.000592679	0.00582236	0.30226	TRUE
14491	SLC12A4	0.00059265	0.00582236	0.743995	TRUE
17119	UBAC1	0.000592668	0.00582236	-0.305287	TRUE
10504	NFKBIA	0.000594927	0.00583417	0.516032	TRUE
16361	TMEM194A	0.000594917	0.00583417	-0.422454	TRUE
18295	ZNF551	0.000594713	0.00583417	-0.467247	TRUE
14087	SDR39U1	0.000597174	0.00585277	-0.439196	TRUE
7027	HNMT	0.000603691	0.00590908	0.905666	TRUE
10310	NAV3	0.000603887	0.00590908	1.19691	TRUE
18182	ZNF367	0.000603978	0.00590908	-0.522708	TRUE
348	ADRB2	0.000606072	0.00592503	0.846353	TRUE
5122	EYA2	0.000606941	0.00592503	-0.779836	TRUE
6922	HIST1H1E	0.000606744	0.00592503	-0.329652	TRUE
7431	IL17D	0.000607024	0.00592503	-0.247352	TRUE
9162	LUZP1	0.000608551	0.00593647	0.51336	TRUE
9464	MCM3AP-AS1	0.000610606	0.00595305	-0.406182	TRUE
3510	COTL1	0.000613193	0.00597131	0.91565	TRUE
17149	UBE2L6	0.000613182	0.00597131	1.07976	TRUE
9484	MDFIC	0.000615331	0.00598865	0.64286	TRUE
4167	DEK	0.000617842	0.00599914	-0.35213	TRUE
8256	KRT7	0.000617766	0.00599914	1.7634	TRUE
11543	PAPLN	0.000617728	0.00599914	0.990642	TRUE
17164	UBE2Z	0.000617839	0.00599914	0.287122	TRUE
6972	HLA-DRA	0.000618344	0.00600053	1.11629	TRUE
6833	HECW1	0.000618718	0.00600068	0.236691	TRUE
8028	KIAA1715	0.000620169	0.00601127	-0.440718	TRUE
9623	MFSD5	0.000622508	0.00603045	0.402344	TRUE
12097	PKIB	0.000624791	0.00604557	-1.29385	TRUE
16071	TGFB1I1	0.000624741	0.00604557	0.867173	TRUE
5442	FANCE	0.000629573	0.00608833	-0.522401	TRUE
4635	EBAG9	0.000636763	0.0061543	-0.359303	TRUE
3265	CLIP1	0.000639165	0.00617039	0.476795	TRUE
11575	PARP14	0.000639163	0.00617039	1.054	TRUE
6305	GNAO1	0.000641075	0.00618526	-0.587659	TRUE
4078	DDHD1	0.000646343	0.0062325	-0.474952	TRUE
4631	EAF1	0.000648821	0.00625279	-0.336509	TRUE
5127	EZH2	0.000651301	0.0062695	-0.525316	TRUE
13754	RPS6KA5	0.000651304	0.0062695	-0.767277	TRUE
628	ANKH	0.000653768	0.00628598	-0.828589	TRUE
18173	ZNF35	0.000653659	0.00628598	-0.363199	TRUE
1345	BAZ2A	0.000656215	0.00630243	-0.240484	TRUE
10740	NQO1	0.000656231	0.00630243	1.24076	TRUE
17763	XYLT1	0.000657357	0.00630962	-0.747109	TRUE
14132	SELM	0.000658651	0.00631843	1.22668	TRUE
12013	PIGP	0.000661178	0.00633903	-0.350909	TRUE
3907	CYP24A1	0.000663064	0.00634819	1.55908	TRUE
10041	MTERFD3	0.000663623	0.00634819	-0.414822	TRUE
11675	PCDHGA12	0.000663635	0.00634819	0.12258	TRUE
14907	SMARCD2	0.00066365	0.00634819	-0.340078	TRUE
672	ANKRD49	0.000666153	0.00636132	-0.357362	TRUE
2043	C3orf37	0.000666146	0.00636132	-0.360073	TRUE
14175	SEPT10	0.000666163	0.00636132	0.805132	TRUE
2398	CASP8AP2	0.000668655	0.00637799	-0.440636	TRUE
14822	SLC7A5	0.000668671	0.00637799	0.668502	TRUE
212	ACTR3	0.000671189	0.00638745	0.254263	TRUE
4591	DVL2	0.000671149	0.00638745	-0.325192	TRUE
4704	EFEMP2	0.000671037	0.00638745	1.12743	TRUE
16353	TMEM184C	0.000671172	0.00638745	0.328465	TRUE
2393	CASP4	0.000673703	0.00640773	1.4028	TRUE
16352	TMEM184B	0.000678782	0.00645238	0.346328	TRUE
12903	PTP4A3	0.000681297	0.0064726	-0.674207	TRUE
1654	C11orf30	0.00068388	0.00648979	-0.435574	TRUE
17482	VPS18	0.000683816	0.00648979	0.335603	TRUE
5770	FNDC5	0.000685467	0.00650116	-0.610926	TRUE
7550	INPP5J	0.000688894	0.00652996	-0.562965	TRUE
2727	CD320	0.000694211	0.00656556	-0.416706	TRUE
7506	IMMP1L	0.000694184	0.00656556	-0.425114	TRUE
9615	MFSD1	0.000694219	0.00656556	0.413232	TRUE
13469	RHPN1	0.000693732	0.00656556	-0.375567	TRUE
16661	TP73	0.000694715	0.00656655	-0.40639	TRUE
15104	SOCS4	0.000696813	0.00658266	-0.408341	TRUE
18241	ZNF473	0.000699374	0.00660312	-0.447572	TRUE
6155	GGCX	0.000702025	0.00662442	0.412508	TRUE
10024	MT1M	0.000705211	0.00665073	0.481721	TRUE
8980	LPAR6	0.000710365	0.00669556	0.562155	TRUE
964	ARMC6	0.000712607	0.00670914	-0.461679	TRUE
14600	SLC25A29	0.000712595	0.00670914	-0.655024	TRUE
12607	PRIM1	0.000715301	0.00673072	-0.639193	TRUE
14701	SLC35F3	0.000719187	0.00676349	0.748499	TRUE
9572	METTL11B	0.000719716	0.00676466	-0.138553	TRUE
885	ARHGAP42	0.000720491	0.00676814	0.531452	TRUE
1307	BACH2	0.000721551	0.0067743	-0.439187	TRUE
7999	KIAA1211L	0.000723215	0.00678612	-0.907589	TRUE
2885	CDKN2A	0.00072596	0.00680515	-2.31178	TRUE
9784	MNX1	0.000726056	0.00680515	-0.939024	TRUE
7169	HSF2	0.000728695	0.00682307	-0.500655	TRUE
14608	SLC25A36	0.000728783	0.00682307	-0.359411	TRUE
2573	CCDC75	0.000731319	0.0068333	-0.350821	TRUE
9305	MAP1LC3B	0.000731509	0.0068333	0.501313	TRUE
11388	OSBPL10	0.000731463	0.0068333	1.07637	TRUE
16347	TMEM18	0.000731492	0.0068333	-0.413898	TRUE
2944	CELF5	0.000734915	0.00686129	-0.770724	TRUE
4725	EGF	0.000738028	0.00688651	0.653755	TRUE
844	ARF4	0.000739739	0.00689863	0.324875	TRUE
7686	ITGB2	0.000740562	0.00690245	0.355501	TRUE
7295	IFI27	0.000742378	0.00691275	1.6644	TRUE
10252	NABP1	0.000742493	0.00691275	0.969104	TRUE
543	ALMS1	0.000745233	0.00693441	-0.478754	TRUE
3305	CLU	0.000747999	0.00694136	1.25855	TRUE
9636	MGAT4B	0.000748053	0.00694136	0.477624	TRUE
15147	SOX5	0.000747032	0.00694136	-0.252939	TRUE
15789	TAP2	0.000748048	0.00694136	0.884091	TRUE
16969	TTC23	0.000747717	0.00694136	0.274861	TRUE
4818	ELFN2	0.0007501	0.0069565	0.413199	TRUE
10394	NDUFA8	0.000750847	0.00695957	-0.215043	TRUE
10600	NLRP11	0.00075347	0.00697774	-0.360148	TRUE
17336	USP22	0.000753641	0.00697774	-0.3191	TRUE
1069	ASPHD1	0.000756424	0.00699964	0.989253	TRUE
10896	NUP210	0.000759249	0.0070219	-0.611669	TRUE
3175	CITED4	0.000761887	0.00703638	0.485099	TRUE
6762	HAUS8	0.000762076	0.00703638	-0.493997	TRUE
18434	ZNF740	0.000762068	0.00703638	-0.351021	TRUE
13947	SART3	0.00076778	0.00708123	-0.281673	TRUE
17550	WASF3	0.000767725	0.00708123	-1.19989	TRUE
18420	ZNF711	0.000770535	0.00710273	-1.32837	TRUE
8636	LINC00525	0.00077376	0.00712853	0.233044	TRUE
14805	SLC6A2	0.000774646	0.00713277	-0.159292	TRUE
2318	CAMK2N2	0.000776226	0.00713645	-1.07276	TRUE
4204	DGAT2	0.000776324	0.00713645	-0.565393	TRUE
14903	SMARCB1	0.000776287	0.00713645	-0.330947	TRUE
2052	C3orf70	0.000778854	0.00715188	-0.918371	TRUE
8690	LMNB1	0.000779265	0.00715188	-0.391641	TRUE
11468	P4HA2	0.000779285	0.00715188	0.837129	TRUE
10378	NDST1	0.000782113	0.00716997	0.617529	TRUE
13219	RASSF8	0.000782039	0.00716997	0.574977	TRUE
10648	NOG	0.000783983	0.00718318	0.306636	TRUE
7526	ING3	0.000790929	0.0072391	-0.310697	TRUE
10396	NDUFAB1	0.000790951	0.0072391	-0.216086	TRUE
17552	WASH3P	0.00079379	0.00726111	-0.330111	TRUE
10701	NPDC1	0.000796818	0.00728085	-0.463584	TRUE
18384	ZNF670	0.000796643	0.00728085	-0.309602	TRUE
14208	SERPINA6	0.000798264	0.00729009	0.271447	TRUE
11735	PCYT1B	0.000799216	0.00729481	-0.51126	TRUE
13845	RUNDC3A	0.000801887	0.00731519	-0.373335	TRUE
10629	NMRK2	0.0008029	0.00732011	-0.137835	TRUE
15743	TACR2	0.0008033	0.00732011	-0.158785	TRUE
5662	FHOD1	0.000805706	0.00733035	0.494825	TRUE
7330	IFNGR1	0.000805738	0.00733035	0.477272	TRUE
18155	ZNF324	0.000805472	0.00733035	-0.371812	TRUE
1766	C16orf46	0.000808583	0.0073496	0.455427	TRUE
18015	ZMYM2	0.000808732	0.0073496	-0.396033	TRUE
1493	BNC2	0.000813257	0.00738671	0.704813	TRUE
2081	C5orf22	0.000814745	0.00739621	-0.341462	TRUE
7796	KBTBD5	0.000818301	0.00742447	0.08069	TRUE
17268	UNC5A	0.000819058	0.00742732	-0.318775	TRUE
7937	KDM6A	0.000820729	0.00743488	-0.395708	TRUE
9054	LRRC26	0.000820781	0.00743488	-0.133558	TRUE
6651	GTF2H1	0.000823835	0.00745851	0.343825	TRUE
3829	CX3CL1	0.000828497	0.00749356	0.632102	TRUE
4562	DUS3L	0.000829932	0.00749356	-0.42707	TRUE
8661	LIPE	0.000828707	0.00749356	-0.239123	TRUE
10334	NCBP1	0.000829945	0.00749356	-0.405632	TRUE
14096	SEC14L2	0.000829654	0.00749356	0.41097	TRUE
4785	EIF4A1	0.000833003	0.00750117	-0.402376	TRUE
7047	HNRPLL	0.000833028	0.00750117	-0.483166	TRUE
10690	NPAS2	0.000832723	0.00750117	0.682495	TRUE
12594	PREPL	0.000833024	0.00750117	-0.384365	TRUE
16017	TEX10	0.00083302	0.00750117	-0.356017	TRUE
16465	TMEM64	0.00083611	0.00752487	0.748452	TRUE
7984	KIAA0930	0.000845397	0.00760436	0.37517	TRUE
7445	IL1B	0.000846192	0.00760743	0.988272	TRUE
9481	MCU	0.000851681	0.00764455	0.544427	TRUE
15386	SRSF6	0.000851691	0.00764455	-0.345312	TRUE
16088	TGOLN2	0.000851691	0.00764455	0.310148	TRUE
16643	TOR4A	0.000854695	0.00766741	1.10465	TRUE
6189	GINS2	0.00086116	0.00772126	-0.674129	TRUE
2501	CCDC153	0.000862745	0.00773133	-0.331441	TRUE
1175	ATP5I	0.000864355	0.00774161	-0.286199	TRUE
17673	WISP2	0.000868435	0.007774	0.714449	TRUE
2048	C3orf55	0.00086904	0.00777525	0.445325	TRUE
671	ANKRD46	0.000870727	0.00778222	-0.50631	TRUE
2752	CD63	0.000870749	0.00778222	0.34814	TRUE
2648	CCNJ	0.000873875	0.00779421	-0.410133	TRUE
6509	GPR98	0.000873545	0.00779421	-0.917485	TRUE
12335	POLR1D	0.000873952	0.00779421	-0.431	TRUE
17731	XK	0.000873779	0.00779421	-1.11692	TRUE
4129	DDX60	0.000877145	0.0078019	0.913545	TRUE
12199	PLEKHH3	0.000876898	0.0078019	-0.216109	TRUE
13517	RMND5B	0.000877022	0.0078019	-0.351836	TRUE
18227	ZNF445	0.000877095	0.0078019	-0.385799	TRUE
18444	ZNF764	0.000877087	0.0078019	-0.399279	TRUE
13112	RAD23A	0.000880411	0.0078268	-0.358936	TRUE
8580	LIMK1	0.000885403	0.00786699	0.20348	TRUE
13416	RGS14	0.000886748	0.00787476	0.498375	TRUE
722	ANXA7	0.000890193	0.00789698	0.297096	TRUE
12319	POLE	0.000890184	0.00789698	-0.488645	TRUE
1088	ATAD2B	0.000893441	0.0079174	-0.471231	TRUE
8581	LIMK2	0.000893409	0.0079174	-0.626965	TRUE
754	AP5M1	0.000896756	0.00793837	-0.408796	TRUE
13513	RMI1	0.000896751	0.00793837	-0.465752	TRUE
1305	BACE2	0.000900058	0.00794659	0.904305	TRUE
10332	NCAPH	0.000900056	0.00794659	-0.509174	TRUE
16754	TRHDE	0.00089919	0.00794659	0.560061	TRUE
16944	TSR2	0.000900041	0.00794659	-0.33581	TRUE
17338	USP25	0.000900056	0.00794659	0.607103	TRUE
10514	NFXL1	0.000903337	0.00796747	-0.312939	TRUE
15482	STAT1	0.000903374	0.00796747	0.478908	TRUE
7465	IL23R	0.000904223	0.00797075	-0.0960667	TRUE
16613	TOE1	0.000910017	0.0080176	-0.368745	TRUE
7902	KCTD13	0.000911973	0.00803061	-0.151425	TRUE
12221	PLOD1	0.000913361	0.00803861	0.561688	TRUE
5040	ESPN	0.000914783	0.00804689	-0.184855	TRUE
102	ABLIM2	0.000919169	0.00807679	-0.356883	TRUE
3334	CNBP	0.000920112	0.00807679	-0.248145	TRUE
6008	GALNT7	0.000920107	0.00807679	0.57101	TRUE
6976	HLA-E	0.000920109	0.00807679	1.13951	TRUE
5878	FTH1	0.000923497	0.00808953	0.235152	TRUE
14092	SEC11A	0.000923497	0.00808953	0.283523	TRUE
15961	TDG	0.000923497	0.00808953	-0.429419	TRUE
16495	TMEM97	0.000923497	0.00808953	-0.577797	TRUE
13027	RAB11B	0.000926876	0.00811073	-0.350925	TRUE
14459	SKAP2	0.000926885	0.00811073	0.676327	TRUE
2624	CCL5	0.000930236	0.00812783	0.633656	TRUE
6307	GNAS	0.000930296	0.00812783	-0.117369	TRUE
10237	NAA16	0.000930054	0.00812783	-0.37514	TRUE
8871	LOC202181	0.000932412	0.00814207	-0.210411	TRUE
3785	CTSC	0.000933705	0.00814486	1.04815	TRUE
18216	ZNF431	0.000933632	0.00814486	-0.550496	TRUE
16590	TNNC2	0.000934815	0.00815029	-0.250723	TRUE
4028	DCAF7	0.000937136	0.00816628	-0.30242	TRUE
1398	BCOR	0.000940554	0.0081918	-0.522845	TRUE
273	ADAMTS6	0.000942077	0.00820079	0.606126	TRUE
16234	TMBIM1	0.000944021	0.00821344	1.35281	TRUE
4000	DBF4	0.000947487	0.00823504	-0.37773	TRUE
5399	FAM73B	0.000947377	0.00823504	-0.288461	TRUE
1264	AZIN1	0.000950965	0.0082567	-0.277029	TRUE
2405	CASZ1	0.000950825	0.0082567	-0.738307	TRUE
216	ACTR6	0.000954447	0.00827841	-0.334437	TRUE
9288	MAN2A1	0.000954455	0.00827841	0.81553	TRUE
1387	BCL2L2	0.000957935	0.00828302	-0.35191	TRUE
4688	EEFSEC	0.000957699	0.00828302	-0.218839	TRUE
9220	MACF1	0.000957955	0.00828302	0.494551	TRUE
9555	MEPCE	0.000957928	0.00828302	-0.31609	TRUE
15040	SNRK	0.000957941	0.00828302	-0.318331	TRUE
15466	STAM2	0.000957946	0.00828302	0.359546	TRUE
12337	POLR2A	0.000961423	0.00830871	-0.430816	TRUE
3495	COQ3	0.000964974	0.00832221	-0.435449	TRUE
6895	HIC2	0.000964918	0.00832221	-0.535395	TRUE
6963	HLA-DMB	0.000964426	0.00832221	0.825969	TRUE
12917	PTPN21	0.000964918	0.00832221	0.440156	TRUE
1495	BNIP2	0.000968508	0.00834839	0.321893	TRUE
9002	LRBA	0.000972038	0.0083702	-0.392187	TRUE
16112	THEM6	0.000972025	0.0083702	-0.446733	TRUE
7976	KIAA0586	0.00097558	0.00837735	-0.483916	TRUE
12892	PTHLH	0.000975871	0.00837735	0.46678	TRUE
14453	SIX5	0.000975572	0.00837735	0.399227	TRUE
15719	SYTL3	0.000975318	0.00837735	0.891476	TRUE
16813	TRIM67	0.000973973	0.00837735	-0.306571	TRUE
18163	ZNF335	0.000975406	0.00837735	-0.236098	TRUE
437	AIM1L	0.000978839	0.00839289	-0.640142	TRUE
16274	TMEM109	0.000979186	0.00839289	0.447325	TRUE
16664	TPCN1	0.000979158	0.00839289	0.493062	TRUE
2996	CEP85	0.000986306	0.00844959	-0.43555	TRUE
304	ADCY9	0.000989952	0.00845722	0.607019	TRUE
4539	DSTYK	0.00098996	0.00845722	0.451106	TRUE
9455	MCF2L2	0.000990227	0.00845722	-0.131289	TRUE
11613	PBRM1	0.000989948	0.00845722	-0.617708	TRUE
14067	SDCBP	0.000989976	0.00845722	0.409972	TRUE
14611	SLC25A39	0.000989966	0.00845722	-0.273936	TRUE
1287	B3GNTL1	0.000993465	0.00848055	0.536636	TRUE
4083	DDIT4L	0.000994488	0.00848495	0.514836	TRUE
4263	DICER1	0.000997223	0.00850395	-0.364501	TRUE
4707	EFHB	0.000999539	0.00851936	0.341686	TRUE
8680	LMAN2L	0.00100085	0.00852207	0.339043	TRUE
12936	PTPRK	0.00100087	0.00852207	0.739986	TRUE
16431	TMEM38A	0.00100443	0.00854412	-0.591901	TRUE
18067	ZNF189	0.00100449	0.00854412	-0.347101	TRUE
930	ARL1	0.00100819	0.00855824	0.316982	TRUE
6398	GPC6	0.0010076	0.00855824	1.41008	TRUE
9669	MICU1	0.00100818	0.00855824	0.333318	TRUE
15717	SYTL1	0.00100778	0.00855824	-0.659089	TRUE
967	ARMC9	0.00101173	0.00858397	0.559731	TRUE
206	ACTN3	0.00101327	0.00859266	-0.128674	TRUE
7691	ITGB6	0.00101444	0.00859824	1.08069	TRUE
2642	CCNF	0.00101923	0.0086304	-0.416455	TRUE
14048	SCRIB	0.00101927	0.0086304	-0.321245	TRUE
16472	TMEM71	0.00101987	0.00863115	0.350434	TRUE
15259	SPINK2	0.00102137	0.00863945	-0.187669	TRUE
10620	NME7	0.00102299	0.00864012	0.538962	TRUE
17106	U2AF1	0.001023	0.00864012	-0.248975	TRUE
17143	UBE2H	0.001023	0.00864012	0.491445	TRUE
1760	C15orf61	0.0010267	0.00866699	-0.421343	TRUE
6873	HFE	0.00103036	0.00869349	0.754181	TRUE
7063	HOXA2	0.00103314	0.00871198	0.360546	TRUE
13487	RIMS3	0.00103411	0.00871198	-1.11574	TRUE
14273	SFI1	0.00103361	0.00871198	-0.311547	TRUE
7978	KIAA0754	0.00103778	0.0087315	0.420639	TRUE
13535	RNASET2	0.00103799	0.0087315	0.898094	TRUE
17608	WDR5B	0.00103786	0.0087315	-0.345796	TRUE
1194	ATP6V1A	0.00104177	0.00874571	-0.287413	TRUE
5006	ERI1	0.00104174	0.00874571	0.476213	TRUE
12380	PORCN	0.00104159	0.00874571	0.530282	TRUE
13953	SATB1	0.00104171	0.00874571	-1.02722	TRUE
10127	MYBL1	0.00104555	0.00877302	0.889027	TRUE
11250	OR56A3	0.00105706	0.00886521	-0.11656	TRUE
15438	ST5	0.00106075	0.00889168	0.564258	TRUE
15029	SNORA78	0.00106195	0.00889728	-0.172174	TRUE
14307	SGK2	0.00106291	0.00889874	0.602722	TRUE
[truncated: 16,575 more rows]

## Sheet: Cluster a
Gene	p-value	p-adj	diffference
CXCL5	9.22169e-26	1.54369e-21	6.60637
CXCL2	5.54535e-14	4.64139e-10	3.4576
CXCL1	1.46543e-13	8.17697e-10	3.63637
ITGB1	2.95889e-12	1.23827e-08	0.655899
BIRC3	1.1956e-11	4.00281e-08	2.2641
NNMT	1.54223e-11	4.15399e-08	4.30759
GNG11	1.73706e-11	4.15399e-08	3.56073
RELB	3.20046e-11	6.4717e-08	1.37718
TNIP1	3.47946e-11	6.4717e-08	1.12593
IL8	5.80049e-11	9.20009e-08	3.51196
KIFC3	6.04555e-11	9.20009e-08	1.60509
TFPI2	7.97444e-11	1.11242e-07	2.90114
TM4SF1	9.10612e-11	1.17257e-07	3.00126
PRKCDBP	2.75465e-10	3.29372e-07	1.84141
BCL3	3.04681e-10	3.40019e-07	1.2441
AXL	3.42667e-10	3.5851e-07	3.24173
IL1R1	3.83443e-10	3.77573e-07	2.20282
IL6	4.13131e-10	3.80563e-07	2.65156
WWTR1	4.31948e-10	3.80563e-07	2.41004
MSL2	5.68575e-10	4.75889e-07	-0.654168
STK17A	6.51822e-10	5.19588e-07	1.70844
NFKBIE	7.4199e-10	5.64578e-07	0.931144
ARRB2	7.91436e-10	5.76019e-07	-0.811397
CFH	8.68392e-10	6.05694e-07	2.51575
GBP1	9.29807e-10	6.22589e-07	1.83416
FGF2	9.71593e-10	6.25547e-07	1.7409
TNFRSF9	1.07224e-09	6.64781e-07	1.49799
FBXL16	1.23371e-09	7.37574e-07	-1.93723
TFPI	1.43737e-09	8.22379e-07	3.26942
CHST3	1.47382e-09	8.22379e-07	1.26185
RRAS	1.64322e-09	8.70475e-07	1.62036
LPHN1	1.66402e-09	8.70475e-07	-1.05396
PDZK1IP1	2.02938e-09	1.0097e-06	2.48916
CLCF1	2.05079e-09	1.0097e-06	1.31811
ADAM9	3.16283e-09	1.51271e-06	1.00717
RBM38	3.28321e-09	1.52667e-06	-1.07777
IL15	3.58207e-09	1.62062e-06	1.65311
GLIS3	3.71558e-09	1.63679e-06	1.85251
TSPAN4	4.50625e-09	1.85842e-06	1.41604
TMEM140	4.55177e-09	1.85842e-06	0.96507
TOMM70A	4.36939e-09	1.85842e-06	-0.514725
IL6ST	4.88327e-09	1.9463e-06	1.29781
RAB32	5.00459e-09	1.94827e-06	1.88432
FNDC3B	5.76629e-09	2.17152e-06	1.10889
CERS6	5.83751e-09	2.17152e-06	-1.04313
TGM2	7.0957e-09	2.58218e-06	3.17092
NCEH1	7.50158e-09	2.6718e-06	1.77143
L3HYPDH	7.92244e-09	2.72376e-06	1.65609
TNFRSF1A	7.9729e-09	2.72376e-06	1.31352
ANXA2P3	8.57218e-09	2.86992e-06	0.491003
VCAN	8.91358e-09	2.92571e-06	3.13381
LACTB	1.04114e-08	3.35162e-06	1.2004
CXCL3	1.1374e-08	3.59241e-06	1.68476
FOSL2	1.23255e-08	3.82084e-06	1.43312
F2RL2	1.26606e-08	3.84289e-06	0.920819
FOXRED2	1.28557e-08	3.84289e-06	-0.869085
BDNF	1.3479e-08	3.95851e-06	2.12895
CFB	1.44651e-08	4.17488e-06	1.93842
PFKP	1.74404e-08	4.78603e-06	1.08988
NFKB1	1.74402e-08	4.78603e-06	0.807556
E2F2	1.7334e-08	4.78603e-06	-1.23028
GLIPR1	1.90608e-08	5.14632e-06	1.78054
LEPROT	1.94102e-08	5.15748e-06	0.811803
LSM14B	1.9876e-08	5.19873e-06	-0.679956
SMOX	2.12103e-08	5.46012e-06	0.985711
RHBDL2	2.15277e-08	5.46012e-06	0.74154
IRAK2	2.34309e-08	5.85414e-06	1.22922
KCNH2	2.38623e-08	5.87425e-06	-1.94865
IGFBP7	2.63803e-08	6.34974e-06	3.08725
MMP7	2.72688e-08	6.34974e-06	2.85967
VAMP5	2.84491e-08	6.34974e-06	1.90143
DRAM1	2.81482e-08	6.34974e-06	1.63576
FAM114A1	2.78256e-08	6.34974e-06	1.54173
DLL1	2.84379e-08	6.34974e-06	-1.41863
AUTS2	2.70145e-08	6.34974e-06	-2.49215
ZC3H12A	2.91344e-08	6.41713e-06	0.67809
PAIP2B	2.98328e-08	6.48563e-06	-0.996053
AMIGO2	3.41528e-08	7.14636e-06	2.42891
ANXA2	3.33653e-08	7.14636e-06	1.15813
JAK1	3.37583e-08	7.14636e-06	0.770029
APOL1	3.55138e-08	7.3394e-06	1.81401
IL7	3.70774e-08	7.56909e-06	0.643537
KHSRP	3.86001e-08	7.78501e-06	-0.460922
ITGA3	4.2108e-08	8.29387e-06	1.93911
GALNT2	4.21141e-08	8.29387e-06	0.742585
KYNU	4.43034e-08	8.52446e-06	2.65381
RBMS1	4.38559e-08	8.52446e-06	1.54214
EMP3	4.69934e-08	8.83885e-06	1.94293
EHD2	4.67209e-08	8.83885e-06	1.43254
ANXA5	4.83903e-08	9.00046e-06	0.98892
RBKS	5.68553e-08	1.04587e-05	1.34236
RALGPS1	6.15761e-08	1.1204e-05	-1.20074
TPK1	6.3018e-08	1.12224e-05	1.64632
GBP2	6.29857e-08	1.12224e-05	1.45804
SRGN	6.36965e-08	1.12238e-05	2.57687
CD109	6.98537e-08	1.21805e-05	2.40642
SAMD9L	7.21389e-08	1.24494e-05	0.881642
VEGFC	7.51423e-08	1.28353e-05	2.12344
GNG12	8.05832e-08	1.35663e-05	1.25599
FAH	8.10423e-08	1.35663e-05	1.22991
GPX8	8.3368e-08	1.37445e-05	1.942
CARD6	8.37491e-08	1.37445e-05	1.1151
HKDC1	8.5677e-08	1.38065e-05	2.29989
LPP	8.57763e-08	1.38065e-05	0.866187
MLKL	8.67539e-08	1.38308e-05	1.34443
SERPINE1	8.79911e-08	1.38957e-05	2.94836
OPTN	9.18145e-08	1.4231e-05	1.17456
TRIM47	9.18038e-08	1.4231e-05	1.11893
RARRES3	9.60112e-08	1.4745e-05	2.30021
TNFAIP6	9.84677e-08	1.49848e-05	1.19811
CHERP	1.01643e-07	1.53287e-05	-0.442796
COL18A1	1.03321e-07	1.54425e-05	1.83835
SLC25A37	1.05741e-07	1.56644e-05	1.06041
GSK3B	1.08149e-07	1.58805e-05	-0.615281
TNFAIP3	1.1183e-07	1.62783e-05	1.50501
CAPN2	1.13771e-07	1.64181e-05	1.01605
RHOC	1.16358e-07	1.6459e-05	1.18528
TAPBP	1.16357e-07	1.6459e-05	0.913777
KIAA1737	1.17004e-07	1.6459e-05	-0.704917
SVIP	1.18999e-07	1.66e-05	-1.20345
PLAU	1.29424e-07	1.77584e-05	2.80663
IL32	1.29364e-07	1.77584e-05	1.62228
C5orf15	1.30899e-07	1.78148e-05	0.574152
KHK	1.33033e-07	1.79125e-05	-0.688298
LHX6	1.33757e-07	1.79125e-05	-1.06912
PTRF	1.35357e-07	1.79828e-05	1.23591
IL15RA	1.43104e-07	1.88624e-05	1.43348
SSPN	1.47871e-07	1.93144e-05	1.35548
ITGAV	1.48841e-07	1.93144e-05	0.918776
FBXO41	1.51242e-07	1.9475e-05	-0.562977
MGAT4A	1.53e-07	1.9551e-05	-1.2299
NRP1	1.54735e-07	1.95863e-05	1.74481
ZNF232	1.55617e-07	1.95863e-05	-0.856588
MSRB3	1.58871e-07	1.96955e-05	2.20258
C22orf32	1.60014e-07	1.96955e-05	-0.622386
RALGDS	1.59124e-07	1.96955e-05	-0.775736
TM4SF18	1.61709e-07	1.97589e-05	2.18925
JPH1	1.67282e-07	2.02917e-05	-1.5114
C1S	1.6889e-07	2.03394e-05	2.41709
TRAM1	1.7683e-07	2.11434e-05	0.675467
TNFAIP2	1.83783e-07	2.13645e-05	1.93732
RRAD	1.83046e-07	2.13645e-05	1.60454
PCMTD2	1.81795e-07	2.13645e-05	-0.722004
SBK1	1.83767e-07	2.13645e-05	-1.38582
ATG4D	1.92058e-07	2.21724e-05	-0.691616
LAMC1	1.96426e-07	2.25214e-05	0.905349
COL12A1	2.02823e-07	2.30966e-05	1.56276
TET3	2.0869e-07	2.36041e-05	-0.663975
SS18L1	2.14541e-07	2.41031e-05	-0.705184
LGALS1	2.19302e-07	2.43141e-05	3.01953
BIRC2	2.19324e-07	2.43141e-05	0.605353
VIM	2.21705e-07	2.44164e-05	3.487
MYRIP	2.27346e-07	2.4874e-05	-0.561542
C3	2.31194e-07	2.49686e-05	2.41941
DDX60L	2.30416e-07	2.49686e-05	1.28878
RGS16	2.44415e-07	2.62272e-05	-1.36811
BCAR3	2.52932e-07	2.67976e-05	1.36257
HES6	2.51576e-07	2.67976e-05	-1.84426
SYNPO	2.68453e-07	2.72353e-05	1.24206
COPZ2	2.61104e-07	2.72353e-05	1.24204
SYDE1	2.65543e-07	2.72353e-05	1.00526
BRE	2.6428e-07	2.72353e-05	0.652133
ZBTB6	2.67182e-07	2.72353e-05	-0.530292
HDAC5	2.64239e-07	2.72353e-05	-0.880193
SYT7	2.62629e-07	2.72353e-05	-1.15588
MYOF	2.70107e-07	2.72381e-05	2.60412
SOCS3	2.78853e-07	2.79517e-05	0.892776
HTRA1	2.91391e-07	2.90345e-05	2.12956
RIN2	2.94758e-07	2.91836e-05	1.37489
ADNP	2.96373e-07	2.91836e-05	-0.397389
ZDHHC23	3.01233e-07	2.94887e-05	-0.990238
ABCC3	3.09406e-07	3.01126e-05	2.20678
SLC22A4	3.21285e-07	3.1088e-05	0.986462
H2AFY	3.28624e-07	3.16154e-05	-0.394384
NEXN	3.38515e-07	3.2015e-05	1.21357
MCM2	3.37655e-07	3.2015e-05	-0.852806
IGSF9	3.37339e-07	3.2015e-05	-0.955117
MSN	3.56394e-07	3.33341e-05	1.92069
ZDHHC7	3.56445e-07	3.33341e-05	0.672193
BCL11A	3.60132e-07	3.34918e-05	-1.83596
PCED1B	3.66023e-07	3.3684e-05	0.974199
HNRNPA0	3.66224e-07	3.3684e-05	-0.592254
CHD5	3.74405e-07	3.42483e-05	-0.45291
IFI16	3.82117e-07	3.439e-05	2.64902
PTPRJ	3.80313e-07	3.439e-05	1.18295
FAM212B	3.79027e-07	3.439e-05	-0.769009
STRBP	3.90736e-07	3.49776e-05	-0.714653
BICC1	4.18697e-07	3.61282e-05	2.42948
C1R	4.10069e-07	3.61282e-05	1.99582
RAB42	4.15663e-07	3.61282e-05	1.5892
TRADD	4.1459e-07	3.61282e-05	0.927189
DCAF16	4.16802e-07	3.61282e-05	-0.7595
FZD3	4.14434e-07	3.61282e-05	-0.849572
MARCKSL1	4.10162e-07	3.61282e-05	-1.06808
VNN1	4.24273e-07	3.64216e-05	1.17005
CTSB	4.28202e-07	3.65714e-05	1.12913
MYB	4.39647e-07	3.73583e-05	-1.26508
RBM43	4.5157e-07	3.81776e-05	0.813522
HRH1	4.66467e-07	3.92389e-05	1.30476
CAV2	4.76688e-07	3.96997e-05	2.53189
PROCR	4.76635e-07	3.96997e-05	1.72757
PMP22	4.86871e-07	4.0347e-05	2.06377
SLC39A13	5.08271e-07	4.17084e-05	0.712852
GBA2	5.08282e-07	4.17084e-05	-0.631537
IKBKE	5.21152e-07	4.25559e-05	0.527512
GPR39	5.30375e-07	4.30988e-05	1.27042
BLVRA	5.36203e-07	4.33618e-05	0.957358
DFNA5	5.47438e-07	4.40575e-05	2.09183
CTSL1	5.50654e-07	4.41044e-05	1.7398
ANXA10	5.55243e-07	4.42601e-05	1.99797
RAB11FIP4	5.59466e-07	4.43854e-05	-0.925078
ARSE	5.6498e-07	4.46114e-05	0.846054
IKBIP	5.68535e-07	4.46813e-05	1.3559
RBPMS	5.83578e-07	4.56492e-05	1.65086
IFI44	5.92903e-07	4.6163e-05	1.83093
UBASH3B	6.12227e-07	4.72282e-05	1.45694
SAA1	6.09651e-07	4.72282e-05	1.03667
EML6	6.15185e-07	4.72387e-05	-0.909022
PPP1R3E	6.25489e-07	4.78106e-05	-0.731743
TNFRSF10B	6.28927e-07	4.78549e-05	1.70847
PTPRM	6.63153e-07	5.02308e-05	1.92717
CSF2	6.96161e-07	5.24935e-05	0.456527
KIAA1324L	7.36948e-07	5.53198e-05	-1.48415
WDR69	7.41392e-07	5.5405e-05	0.815451
PRKCA	7.44893e-07	5.54192e-05	1.26999
EMR1	7.50521e-07	5.55908e-05	0.919997
ALPK2	7.58035e-07	5.56548e-05	1.7439
SMIM10	7.55526e-07	5.56548e-05	1.60549
CEL	7.80761e-07	5.70731e-05	-0.639617
SQRDL	7.89327e-07	5.71168e-05	1.7236
IFI44L	7.91595e-07	5.71168e-05	1.36653
ACOT9	7.89321e-07	5.71168e-05	0.963965
COL4A1	8.08727e-07	5.81025e-05	3.15804
DHPS	8.18886e-07	5.85809e-05	-0.69566
LTBR	8.72101e-07	6.21223e-05	1.672
CDR2L	8.95223e-07	6.34992e-05	0.781953
ZNF557	9.0459e-07	6.38928e-05	-0.67451
SMAD3	9.38421e-07	6.54539e-05	1.41671
LRRK2	9.31198e-07	6.54539e-05	0.633756
KCNH8	9.3687e-07	6.54539e-05	-0.998011
HNF1B	9.44537e-07	6.56071e-05	1.66652
TBXAS1	9.49042e-07	6.56332e-05	1.04142
MAN1C1	9.52755e-07	6.56332e-05	-0.719971
CFI	9.56862e-07	6.5646e-05	1.52455
CAV1	9.73222e-07	6.64959e-05	2.84379
SERPINB9	9.91814e-07	6.74907e-05	1.86428
PRDX2	1.00431e-06	6.80641e-05	-1.00811
RAB11FIP5	1.02003e-06	6.85805e-05	0.900369
ENSA	1.02012e-06	6.85805e-05	-0.568657
CLIP4	1.02542e-06	6.8661e-05	1.77291
ARID3A	1.04146e-06	6.94572e-05	-0.962975
RMND5A	1.04703e-06	6.95518e-05	-0.687151
FOSL1	1.06215e-06	6.97251e-05	1.37168
ACO1	1.0635e-06	6.97251e-05	0.922946
FMNL1	1.05968e-06	6.97251e-05	0.717834
MAGEF1	1.07463e-06	6.97251e-05	-0.585719
PDIK1L	1.07461e-06	6.97251e-05	-0.770375
PPM1E	1.06757e-06	6.97251e-05	-0.832283
SLC16A3	1.1029e-06	7.10089e-05	1.78104
TCIRG1	1.10288e-06	7.10089e-05	1.38613
MAZ	1.1201e-06	7.18395e-05	-0.450324
AHNAK2	1.14958e-06	7.3449e-05	1.89785
TRIM6	1.17292e-06	7.41096e-05	1.49779
DTNB	1.1732e-06	7.41096e-05	-0.521778
PIP5K1B	1.16622e-06	7.41096e-05	-1.3622
CASP8	1.19212e-06	7.5022e-05	1.14532
NMI	1.21081e-06	7.56292e-05	1.33203
ADCK3	1.21078e-06	7.56292e-05	-0.933619
TOPBP1	1.22976e-06	7.65274e-05	-0.560461
TNFRSF12A	1.24899e-06	7.71504e-05	1.67542
MYO1E	1.24896e-06	7.71504e-05	1.22209
GTF3C5	1.26187e-06	7.76594e-05	-0.51958
TNS3	1.26851e-06	7.77822e-05	1.51493
COL6A1	1.29494e-06	7.88255e-05	1.99936
ITGA5	1.29334e-06	7.88255e-05	0.630308
GBP3	1.34247e-06	8.14222e-05	1.32963
CCDC80	1.36273e-06	8.1775e-05	1.94097
ICAM1	1.36294e-06	8.1775e-05	1.47473
ERGIC1	1.35651e-06	8.1775e-05	0.699961
ADAM10	1.38473e-06	8.27857e-05	0.675046
UPF1	1.39901e-06	8.33421e-05	-0.509031
GID8	1.41354e-06	8.36122e-05	-0.577639
GLB1L2	1.41352e-06	8.36122e-05	-1.62193
LSM7	1.43558e-06	8.46167e-05	-0.488752
PAPSS2	1.4501e-06	8.4875e-05	1.90452
TSPYL2	1.44949e-06	8.4875e-05	-0.515087
GPC3	1.47622e-06	8.61032e-05	-1.25126
ZNF782	1.50722e-06	8.76057e-05	-0.307512
DCBLD1	1.52593e-06	8.83865e-05	0.586304
SAFB	1.55052e-06	8.85845e-05	-0.385112
POLR2H	1.54259e-06	8.85845e-05	-0.412484
ZNF77	1.54242e-06	8.85845e-05	-0.750067
SARM1	1.54946e-06	8.85845e-05	-0.805255
TIGD3	1.5637e-06	8.9034e-05	-0.606439
FAM162A	1.59894e-06	9.07318e-05	-0.736213
CAPG	1.63192e-06	9.19844e-05	1.85391
PUM2	1.63201e-06	9.19844e-05	-0.418953
IL31RA	1.65504e-06	9.29695e-05	1.1944
DOCK2	1.70523e-06	9.54684e-05	0.967177
PLEKHJ1	1.7264e-06	9.63314e-05	-0.66789
RBMS3	1.76704e-06	9.78368e-05	1.17246
FGD6	1.77092e-06	9.78368e-05	1.07144
ANKRD29	1.77675e-06	9.78368e-05	0.941108
ASPRV1	1.77272e-06	9.78368e-05	-0.259351
ETS1	1.78916e-06	9.81968e-05	1.89527
RAPGEF5	1.79804e-06	9.83617e-05	-1.49141
LIF	1.80715e-06	9.8538e-05	1.96008
LOXL2	1.86325e-06	0.00010094	2.0886
CAMSAP3	1.8632e-06	0.00010094	-0.581175
NEDD4	1.88249e-06	0.000101653	0.962094
STARD8	1.89258e-06	0.000101869	0.425366
TNFSF10	1.90144e-06	0.000102018	1.71049
SNX7	1.91162e-06	0.000102236	0.833777
GLS2	1.93058e-06	0.000102922	-0.921961
TMEM55B	1.94081e-06	0.000103139	-0.42474
CIB1	1.96087e-06	0.000103875	0.924935
CALD1	2.01111e-06	0.0001062	1.9802
BEND3	2.04194e-06	0.000107489	-0.657129
ELK3	2.06294e-06	0.000107916	1.32935
GCNT2	2.06282e-06	0.000107916	1.23942
RPS21	2.08396e-06	0.000108676	-0.161173
APCDD1	2.10591e-06	0.00010948	-1.00379
TRMT10C	2.12662e-06	0.000110214	-0.510789
MAMLD1	2.15575e-06	0.000111379	1.03166
IQCB1	2.18105e-06	0.000112339	-0.668224
CYR61	2.19207e-06	0.00011256	2.4162
RPAIN	2.21451e-06	0.000113365	-0.615521
ALDH3B1	2.23669e-06	0.000113804	1.56593
EPHA10	2.23509e-06	0.000113804	-0.433016
SP100	2.27099e-06	0.000115199	1.68682
GLRX	2.31748e-06	0.000116678	1.31751
PAGR1	2.31745e-06	0.000116678	-0.685268
RAB3A	2.32106e-06	0.000116678	-0.752044
CHD7	2.35281e-06	0.00011792	-0.788441
ARPC2	2.37672e-06	0.000118763	0.351348
H1FX	2.44964e-06	0.000122043	-0.863982
TRIM16	2.47441e-06	0.000122186	1.36906
RILPL2	2.4744e-06	0.000122186	0.92753
GRHL1	2.47398e-06	0.000122186	-1.2026
CTBS	2.49944e-06	0.000122702	0.784288
CALU	2.49953e-06	0.000122702	0.677309
TLR1	2.51227e-06	0.000122967	0.437332
CA12	2.53366e-06	0.000123372	2.73373
CLDN1	2.54985e-06	0.000123372	2.14862
TGFBR2	2.53692e-06	0.000123372	1.96004
ACVR2B	2.55003e-06	0.000123372	-0.801976
PTPLA	2.57597e-06	0.000124268	1.35095
GGCT	2.62835e-06	0.000126431	-0.489864
ARID1A	2.68168e-06	0.000128627	-0.764697
NPC1	2.70867e-06	0.000129183	0.980903
RBBP4	2.70872e-06	0.000129183	-0.533939
TIMP1	2.7635e-06	0.000131053	2.0434
FAM107B	2.76359e-06	0.000131053	1.16474
ADCY7	2.8053e-06	0.000132656	1.06313
GPR126	2.84768e-06	0.000134153	1.67732
PDE10A	2.85301e-06	0.000134153	1.43255
RAPGEF4	2.86443e-06	0.000134313	-0.711443
ERAP1	2.87639e-06	0.000134497	0.918585
SEMA3C	2.89078e-06	0.000134794	1.76748
C2CD5	2.90547e-06	0.000135102	-0.578395
RSPO3	2.92428e-06	0.000135226	0.999975
OVOL2	2.91727e-06	0.000135226	-1.70366
AKR1B1	2.97892e-06	0.000136624	1.90349
CFLAR	2.97901e-06	0.000136624	0.948486
TXNDC16	2.97889e-06	0.000136624	-1.00301
SEMA4B	2.99388e-06	0.000136931	1.03923
RSU1	3.02393e-06	0.000137929	0.69546
CCL2	3.03631e-06	0.000138117	2.16976
IBTK	3.10032e-06	0.000140647	0.516653
AHNAK	3.11592e-06	0.000140972	1.55017
JAKMIP1	3.12858e-06	0.000141163	-0.877041
SPINK13	3.14564e-06	0.000141209	1.04712
ST3GAL2	3.14645e-06	0.000141209	0.746086
TMEM63C	3.15845e-06	0.000141368	-0.574387
CASP1	3.17375e-06	0.000141674	0.978254
AOX1	3.20281e-06	0.00014234	0.95503
WNK2	3.20568e-06	0.00014234	-0.634941
IGFBP6	3.24191e-06	0.000143568	1.92402
CYP1B1	3.34021e-06	0.000147143	2.26744
GPC2	3.33794e-06	0.000147143	-1.00411
PLK2	3.3575e-06	0.000147516	2.04131
IL1A	3.3783e-06	0.000148041	1.67381
OSTM1	3.39106e-06	0.000148212	0.797846
KDELR3	3.44194e-06	0.000149656	1.39243
DPY19L1	3.44197e-06	0.000149656	0.822557
PODXL2	3.45473e-06	0.000149822	-0.667972
IFITM3	3.51098e-06	0.000151868	2.29571
SOAT1	3.54604e-06	0.000152596	1.06946
CHAF1A	3.54597e-06	0.000152596	-0.684049
BCAR1	3.58037e-06	0.000153678	0.495442
IGFBP3	3.61443e-06	0.000154462	2.48269
PFKFB3	3.6171e-06	0.000154462	0.930918
FAM65A	3.65309e-06	0.000155603	0.716718
ABCA1	3.66987e-06	0.00015592	1.83174
CD74	3.75142e-06	0.000158982	1.45592
CLEC4E	3.78778e-06	0.000160117	1.123
OSMR	3.81831e-06	0.000160628	1.38992
EHBP1L1	3.81906e-06	0.000160628	0.778111
PRSS23	3.89572e-06	0.000162222	2.00307
ZFP62	3.87646e-06	0.000162222	-0.52647
SP4	3.89561e-06	0.000162222	-0.774229
GCH1	3.87659e-06	0.000162222	-0.999597
SLC16A10	3.9099e-06	0.000162409	-0.937982
DYRK1A	3.93459e-06	0.00016303	-0.410702
NFKBIZ	3.9933e-06	0.000165054	1.61708
GFPT2	4.0872e-06	0.000168519	1.17105
FSTL3	4.13331e-06	0.000169595	1.17335
HOOK2	4.13356e-06	0.000169595	-0.776254
C17orf75	4.17426e-06	0.000170846	-0.556314
TPM1	4.27869e-06	0.000174693	1.20688
FLNA	4.29961e-06	0.00017512	1.0024
GYLTL1B	4.31301e-06	0.000175239	-0.504206
CYBA	4.34216e-06	0.000175997	1.92466
BDH1	4.38468e-06	0.000177291	-1.00738
PHOSPHO2	4.44953e-06	0.000179078	-0.58845
CKB	4.45026e-06	0.000179078	-1.52008
MVP	4.49411e-06	0.000179986	1.01842
GLUL	4.49435e-06	0.000179986	-1.47469
DBP	4.51549e-06	0.000180401	-0.689504
OSGIN1	4.53494e-06	0.000180747	0.572674
NRG1	4.55825e-06	0.000181244	1.59687
CXCL6	4.63033e-06	0.00018324	1.87608
MYL12A	4.62872e-06	0.00018324	0.585627
CP	4.7118e-06	0.000186024	1.69113
TOR2A	4.81171e-06	0.000189522	-0.332878
COL4A2	4.88369e-06	0.000191054	2.09876
SLC25A11	4.88484e-06	0.000191054	-0.56778
FAM222A	4.8735e-06	0.000191054	-0.953303
FAM60A	4.95733e-06	0.000193437	-0.547297
ITPRIPL2	4.98158e-06	0.000193931	1.19231
ATL3	5.18022e-06	0.000201196	0.710342
BST1	5.25635e-06	0.000202742	0.761101
SMG7	5.25625e-06	0.000202742	-0.502767
NAPB	5.25585e-06	0.000202742	-0.870849
TECR	5.38644e-06	0.000207282	-0.483336
REEP1	5.4013e-06	0.000207377	-1.35287
LPAR1	5.49019e-06	0.000210307	1.39772
UEVLD	5.51835e-06	0.000210904	0.586838
TNPO2	5.62749e-06	0.000214585	-0.584764
MRC2	5.65324e-06	0.000214626	1.8466
BIN1	5.73819e-06	0.000214626	1.16465
OPN3	5.71044e-06	0.000214626	1.14103
LITAF	5.71055e-06	0.000214626	0.937377
B4GALT1	5.73833e-06	0.000214626	0.874544
P4HA3	5.74396e-06	0.000214626	0.854302
UXS1	5.71044e-06	0.000214626	0.647997
CIRBP	5.73836e-06	0.000214626	-0.71637
SAPCD2	5.73833e-06	0.000214626	-0.818755
PKD2	5.76619e-06	0.000214977	0.719033
HAVCR1	5.84822e-06	0.00021755	1.35164
DACH1	5.86436e-06	0.000217667	-1.7925
TGFB2	5.9249e-06	0.000219428	1.19933
EPHB3	6.04728e-06	0.000223465	-0.625831
TMSB10	6.08261e-06	0.000224276	0.399713
ARPC1B	6.35379e-06	0.00023376	0.835884
SUDS3	6.47761e-06	0.000237793	-0.468785
MSR1	6.49255e-06	0.00023782	0.538921
UCKL1	6.5406e-06	0.000239057	-0.500994
HSPG2	6.63636e-06	0.000242028	1.11747
ARSJ	6.73167e-06	0.00024497	1.17943
FAM211A	6.82384e-06	0.000247786	-0.67687
CPEB2	6.89637e-06	0.000249878	0.934713
TH1L	6.99817e-06	0.000253018	-0.486035
PLA2G16	7.03192e-06	0.000253428	1.43383
SVOP	7.03976e-06	0.000253428	-0.533108
CACNA2D2	7.05564e-06	0.000253454	-0.778727
CD70	7.09367e-06	0.000254275	1.70036
FBXO17	7.16166e-06	0.000255868	1.32678
ZNF92	7.16871e-06	0.000255868	-0.71454
VAMP3	7.34346e-06	0.000261286	0.496605
DUSP26	7.3517e-06	0.000261286	-1.06355
DUSP1	7.37867e-06	0.000261688	1.37891
RNASEH2A	7.41441e-06	0.0002624	-0.648501
IFITM2	7.45003e-06	0.000262551	2.03319
TMEM92	7.44548e-06	0.000262551	0.65188
C19orf57	7.55446e-06	0.000265672	-0.271786
SAMD4A	7.63088e-06	0.000267238	1.11815
CRYZ	7.63092e-06	0.000267238	1.07748
ZSCAN16	7.77895e-06	0.000271853	-0.675529
FOXL1	7.79754e-06	0.000271935	1.21342
MCFD2	7.89181e-06	0.00027465	0.570096
SHC1	7.96803e-06	0.000276728	0.855452
CBX2	8.00581e-06	0.000277464	-1.13712
PTGR1	8.08325e-06	0.000278993	1.5525
HOOK1	8.08299e-06	0.000278993	-1.26318
NINJ2	8.12124e-06	0.000279727	0.499907
CTSS	8.18981e-06	0.00028151	1.04633
DOT1L	8.2773e-06	0.000283934	-0.552059
GTPBP3	8.35842e-06	0.000286131	-0.520224
BET1	8.43899e-06	0.000288299	0.656627
ADAMTS9	8.49878e-06	0.00028975	1.29015
RAB9A	8.52015e-06	0.000289888	0.587834
PVR	8.56069e-06	0.000290677	0.821879
DCTN4	8.64294e-06	0.000292876	-0.298569
THBD	8.66697e-06	0.000293003	1.23859
ESRP1	8.6817e-06	0.000293003	-2.46471
CHPF2	8.76716e-06	0.000294722	0.538738
COX17	8.76785e-06	0.000294722	-0.459333
BHLHE40	8.85136e-06	0.000296933	1.0841
PCNT	8.93647e-06	0.000299188	-0.522924
DDX39A	8.97947e-06	0.000300028	-0.594384
NCOA5	9.19547e-06	0.000306633	-0.510543
CDK5R1	9.27613e-06	0.000308708	-0.941611
UGDH	9.32825e-06	0.000309213	1.10672
ZNF74	9.32657e-06	0.000309213	-0.555778
VCAM1	9.49554e-06	0.000313881	1.42969
CTSD	9.50659e-06	0.000313881	0.871561
WTIP	9.54695e-06	0.000314334	0.481612
S100A3	9.55787e-06	0.000314334	0.434224
FEM1A	9.64312e-06	0.000316516	-0.419061
CLEC2B	9.76677e-06	0.00031808	1.71591
HLA-DPA1	9.76545e-06	0.00031808	1.55275
ACVR1	9.7359e-06	0.00031808	0.609945
SEPT3	9.74353e-06	0.00031808	-0.656363
UPP1	9.82896e-06	0.000319484	1.56718
APOL2	9.90834e-06	0.000320052	0.473349
RPA2	9.92285e-06	0.000320052	-0.474826
SLC25A33	9.9229e-06	0.000320052	-0.767834
MCOLN3	9.92096e-06	0.000320052	-1.39086
TM2D2	1.00175e-05	0.000321863	0.618934
TP53I11	1.00051e-05	0.000321863	-0.723026
REPS1	1.0113e-05	0.000324309	-0.517517
APOL3	1.01386e-05	0.000324509	0.603855
DSE	1.01608e-05	0.000324598	1.38807
SPP1	1.02039e-05	0.000324905	3.04385
AGA	1.02092e-05	0.000324905	0.862896
SDPR	1.02812e-05	0.000326574	0.989505
MAPT	1.03917e-05	0.00032946	-1.30313
ADAM12	1.04372e-05	0.000330277	1.03323
GCLM	1.05037e-05	0.000331131	0.921499
CD59	1.05038e-05	0.000331131	0.866919
C1QTNF3	1.07498e-05	0.00033825	-0.666278
NR3C1	1.08564e-05	0.000339716	1.53613
PLEC	1.08573e-05	0.000339716	0.974473
POGLUT1	1.08572e-05	0.000339716	-0.544478
TMEM106A	1.0893e-05	0.000340197	0.38473
MAFK	1.09586e-05	0.000341609	0.628069
MYLK	1.10088e-05	0.000342535	1.75904
SYK	1.10558e-05	0.00034336	-1.34713
SETD6	1.11167e-05	0.000344612	-0.586397
PMEPA1	1.11689e-05	0.000345589	1.67884
LEPREL1	1.1209e-05	0.000345916	1.74642
AZI1	1.12208e-05	0.000345916	-0.571183
TBC1D2	1.12743e-05	0.000346292	1.34027
MPND	1.12743e-05	0.000346292	-0.566953
PPP1R3B	1.1382e-05	0.00034833	1.26654
EHD1	1.13823e-05	0.00034833	0.773597
PLD1	1.14889e-05	0.000350313	0.965002
TNRC6C	1.14888e-05	0.000350313	-0.814428
RNF207	1.15976e-05	0.000352983	0.899772
RPS28	1.1654e-05	0.000354055	-0.119926
DAB2	1.17595e-05	0.000356104	1.54757
EIF4EBP2	1.17639e-05	0.000356104	-0.548266
BMP7	1.17965e-05	0.000356445	-1.53122
CRTAP	1.18183e-05	0.000356461	0.780467
KIAA1033	1.18752e-05	0.000357533	0.461672
SQSTM1	1.1988e-05	0.00035899	0.772089
CAP1	1.19879e-05	0.00035899	0.372293
RAD21	1.19879e-05	0.00035899	-0.426007
EDN1	1.20374e-05	0.000359828	1.52699
RPL13P5	1.2272e-05	0.000366184	0.595719
GALNT10	1.23861e-05	0.000368934	0.8627
RANBP9	1.25649e-05	0.000373594	-0.432384
BDH2	1.26229e-05	0.000374653	0.871652
ADCY1	1.2669e-05	0.000375357	-1.45019
EFNA3	1.27259e-05	0.000376376	-0.483888
PML	1.28586e-05	0.000378419	0.636583
PELO	1.28628e-05	0.000378419	0.604641
IGFBP2	1.28597e-05	0.000378419	-1.79213
ANKRD1	1.29192e-05	0.000379412	1.18561
SUMF1	1.29842e-05	0.00038065	1.00597
TPD52	1.30455e-05	0.000381779	-0.640807
PAPPA	1.33956e-05	0.000391343	1.39663
SLC25A25	1.36053e-05	0.000396777	-0.658971
PLEKHA2	1.37993e-05	0.000400342	1.16628
ECE1	1.37986e-05	0.000400342	0.541694
GIMAP2	1.37668e-05	0.000400342	0.487201
CSF1	1.3828e-05	0.000400479	0.199264
MATN3	1.40326e-05	0.000405702	0.818087
PARVA	1.40593e-05	0.000405774	1.12062
TUBB6	1.41254e-05	0.000406979	1.59174
ACTN4	1.41918e-05	0.00040819	0.577551
VCL	1.43248e-05	0.000411309	0.788211
USP30	1.44589e-05	0.000414448	-0.604488
NOTCH2	1.4662e-05	0.000419552	0.975022
ASCL2	1.4843e-05	0.000424007	-1.10296
G0S2	1.5073e-05	0.000428547	2.17405
PPP1CC	1.50788e-05	0.000428547	-0.236509
PWP2	1.50783e-05	0.000428547	-0.448521
RNLS	1.51438e-05	0.000429665	1.04008
PTX3	1.5269e-05	0.000432486	1.31471
S100A11	1.54332e-05	0.000435662	1.75057
INIP	1.54328e-05	0.000435662	-0.529632
SLC22A3	1.55798e-05	0.000438323	0.964939
ZNF3	1.5577e-05	0.000438323	-0.493109
STMN2	1.56198e-05	0.000438711	-1.17986
CDC25A	1.57227e-05	0.00044086	-0.767108
STAT4	1.57991e-05	0.000441524	0.827895
PGRMC2	1.57966e-05	0.000441524	0.536771
RNF213	1.60182e-05	0.000446901	0.849456
TGFBI	1.61663e-05	0.000449533	2.70752
DPYD	1.61651e-05	0.000449533	1.26347
UBE2C	1.6243e-05	0.000450918	-0.702391
EGFR	1.6317e-05	0.000451475	1.50702
CCDC102A	1.6306e-05	0.000451475	0.506339
RAB38	1.64655e-05	0.000454083	1.40667
HUNK	1.64542e-05	0.000454083	-0.903437
FAM84A	1.6655e-05	0.000458553	-0.995591
NEURL1B	1.67003e-05	0.000459045	-1.35466
RTP4	1.69767e-05	0.000465879	0.774747
AKR1B10	1.70725e-05	0.000467495	2.05746
QKI	1.70915e-05	0.000467495	1.16209
CD40	1.71556e-05	0.000468054	1.44071
JAG2	1.71679e-05	0.000468054	-0.835429
ATP10A	1.72613e-05	0.000469297	0.658265
MSC	1.72695e-05	0.000469297	0.631291
ASB9	1.73247e-05	0.000470033	0.76397
TSTD1	1.74116e-05	0.000471628	-1.22117
LOC100506748	1.75736e-05	0.000475246	0.634161
CD44	1.76537e-05	0.000475912	2.00142
FAT4	1.76551e-05	0.000475912	0.754934
ABI3BP	1.76961e-05	0.00047625	1.05589
MGC39372	1.78397e-05	0.000478578	0.522088
TCERG1L	1.78376e-05	0.000478578	-0.591164
PON2	1.80677e-05	0.000483146	1.15947
MED30	1.80669e-05	0.000483146	-0.445657
CARD10	1.83176e-05	0.000487521	0.938537
ECSIT	1.83187e-05	0.000487521	-0.561046
MYLIP	1.83181e-05	0.000487521	-0.810519
SH3BGRL	1.8404e-05	0.000489014	1.43225
ATP5S	1.85737e-05	0.000492739	-0.521888
LEPR	1.87406e-05	0.000494187	0.994409
FADD	1.87463e-05	0.000494187	0.443598
ATOH7	1.86957e-05	0.000494187	-0.368155
PDE7A	1.86597e-05	0.000494187	-0.710934
LOC100506379	1.88427e-05	0.000495945	-0.142462
PLAGL1	1.8909e-05	0.00049643	1.61
PIEZO1	1.89204e-05	0.00049643	0.91425
AGRN	1.90957e-05	0.000498686	1.06304
LPXN	1.90943e-05	0.000498686	1.02547
PIAS4	1.90916e-05	0.000498686	-0.336539
DDX49	1.91827e-05	0.000500176	-0.442776
ADAMTS1	1.92541e-05	0.000500947	1.69096
RAB27A	1.92721e-05	0.000500947	0.834543
FBXO46	1.93185e-05	0.000501375	-0.204281
TMEM133	1.93564e-05	0.00050158	0.885545
NEK6	1.94503e-05	0.000503236	1.08252
FAM217B	2.02702e-05	0.000522068	-0.626052
KCNG3	2.02112e-05	0.000522068	-0.64052
PLK1S1	2.02718e-05	0.000522068	-0.782489
HLA-DMA	2.03523e-05	0.000522534	1.19617
PMCH	2.03413e-05	0.000522534	-0.161783
RAC2	2.05366e-05	0.000525654	1.47168
GLI2	2.05305e-05	0.000525654	1.01426
KDM1A	2.07425e-05	0.000530113	-0.630924
IER3	2.08376e-05	0.000531732	1.75144
PSMB9	2.11258e-05	0.000537447	1.5505
BMP1	2.11242e-05	0.000537447	0.746674
PLS3	2.12236e-05	0.0005383	0.974908
BSPRY	2.12147e-05	0.0005383	-1.32545
CBFA2T2	2.1318e-05	0.000539876	-0.918503
GDF9	2.13606e-05	0.000540137	-0.195477
PLAUR	2.14182e-05	0.000540778	1.26813
ZFP36L1	2.15172e-05	0.000541643	1.61276
COL7A1	2.15082e-05	0.000541643	1.46352
PITHD1	2.1715e-05	0.000544982	-0.44799
VGF	2.17119e-05	0.000544982	-1.18938
ANXA4	2.19148e-05	0.000545905	1.34004
GLS	2.19146e-05	0.000545905	0.933851
LRRFIP1	2.19144e-05	0.000545905	0.542992
ARVCF	2.18069e-05	0.000545905	-0.440497
PARM1	2.18971e-05	0.000545905	-1.35129
CTSO	2.2316e-05	0.000551876	1.12773
MYRF	2.23017e-05	0.000551876	0.832892
COPB1	2.23193e-05	0.000551876	0.320546
TMEM180	2.23048e-05	0.000551876	-0.462382
ACYP1	2.22171e-05	0.000551876	-0.734202
PRPSAP2	2.26262e-05	0.000558638	-0.472029
SPPL2B	2.27139e-05	0.00055956	-0.388418
ABHD10	2.27304e-05	0.00055956	-0.447012
HSPBAP1	2.28277e-05	0.00056113	-0.340688
LETM2	2.29927e-05	0.000564358	0.629176
AKAP7	2.33561e-05	0.000571749	0.582071
CKAP4	2.33622e-05	0.000571749	0.512169
DSTNP2	2.3462e-05	0.0005726	0.503973
ZNF319	2.34653e-05	0.0005726	0.389912
ZNF16	2.35719e-05	0.000574364	-0.430851
ZNF833P	2.3729e-05	0.000577352	-0.268719
RUSC2	2.37858e-05	0.000577892	0.582197
C8orf82	2.42283e-05	0.000587791	-0.633046
GIT2	2.44498e-05	0.000592306	0.487466
LMCD1	2.48983e-05	0.000602299	1.14098
CENPV	2.51271e-05	0.000606956	-1.34234
SGMS2	2.53555e-05	0.000611592	1.13008
PLOD2	2.54718e-05	0.000613512	1.31316
SLC35F5	2.55862e-05	0.0006145	0.608024
ZNF184	2.55835e-05	0.0006145	-0.412192
CECR5	2.57037e-05	0.000616436	-0.463967
C10orf11	2.57556e-05	0.000616798	0.796814
GLIS2	2.58209e-05	0.000617478	0.910695
C14orf93	2.60535e-05	0.000622151	-0.519369
FBN1	2.61695e-05	0.000624032	1.87223
PPAP2A	2.64136e-05	0.000628957	0.744817
G6PD	2.65313e-05	0.000630001	0.921955
TCF20	2.65327e-05	0.000630001	-0.420902
RIBC2	2.66342e-05	0.000631515	-1.00342
RAE1	2.68968e-05	0.000635044	-0.41143
NR2C2AP	2.68955e-05	0.000635044	-0.48987
FAM105A	2.68799e-05	0.000635044	-0.787551
GOLGA2P5	2.70891e-05	0.000638682	-0.2938
CPEB3	2.72626e-05	0.000641868	-0.698804
SRRT	2.7387e-05	0.000643891	-0.358262
TRIP4	2.75081e-05	0.000644027	0.346965
KIF24	2.74924e-05	0.000644027	-0.361837
TESK2	2.74957e-05	0.000644027	-0.544745
PHF8	2.76001e-05	0.000645277	-0.430795
ELAVL3	2.77098e-05	0.000646937	-0.997422
RPRD1B	2.86541e-05	0.000668053	-0.419571
SLC4A4	2.87544e-05	0.000668292	1.61174
MED26	2.87841e-05	0.000668292	-0.370808
PPFIA3	2.87801e-05	0.000668292	-0.71862
LRCH4	2.93267e-05	0.000679945	-0.178813
NELL2	2.93964e-05	0.00068062	-1.38001
PTCH1	2.94401e-05	0.00068069	-0.950108
RHBDF2	2.97047e-05	0.00068586	0.704104
STYXL1	2.98421e-05	0.000687145	0.679518
RTN4	2.98424e-05	0.000687145	0.404158
IFFO2	3.01099e-05	0.000692351	0.795318
CSGALNACT1	3.03114e-05	0.000696029	1.78486
AKR1C3	3.05207e-05	0.000699876	2.33034
LATS2	3.06585e-05	0.000700186	1.42443
BLVRB	3.06598e-05	0.000700186	1.23985
DCXR	3.06589e-05	0.000700186	-0.659697
TRPV4	3.07139e-05	0.000700467	0.481014
RAB13	3.07978e-05	0.000700472	0.694803
USP21	3.07928e-05	0.000700472	-0.46573
NT5E	3.10735e-05	0.000705783	2.05724
PPP1R18	3.13567e-05	0.000711251	1.0112
DGKG	3.16044e-05	0.000715898	0.311817
MYBL2	3.1925e-05	0.000722184	-0.686325
CTGF	3.221e-05	0.000726746	1.72292
SUZ12	3.22135e-05	0.000726746	-0.433907
KLHL5	3.25036e-05	0.000732304	1.19101
PIP4K2A	3.265e-05	0.000734614	0.625917
RIT1	3.27964e-05	0.000736917	0.706732
CNTNAP2	3.2985e-05	0.000740161	-1.06365
CCDC90A	3.30924e-05	0.000741577	-0.513553
SNRNP200	3.32413e-05	0.000741934	-0.341176
CASKIN1	3.32138e-05	0.000741934	-0.418918
PAPD7	3.32413e-05	0.000741934	-0.429319
C15orf52	3.33887e-05	0.000744231	1.32386
SLC6A6	3.35405e-05	0.00074563	0.935862
TIAM1	3.35362e-05	0.00074563	-1.4411
QSOX1	3.36897e-05	0.000746963	0.961271
DCAF11	3.36889e-05	0.000746963	-0.475538
C14orf105	3.41507e-05	0.000756181	0.927489
GDAP1	3.44527e-05	0.000761861	-1.2777
CCPG1	3.4758e-05	0.000766588	0.810525
CRMP1	3.47498e-05	0.000766588	-1.85745
EVA1B	3.50306e-05	0.000771582	0.707158
MGLL	3.52305e-05	0.000774966	1.46595
EVI2A	3.55099e-05	0.000780086	0.576976
TMEM30A	3.57082e-05	0.000781368	0.467657
ERH	3.5708e-05	0.000781368	-0.21487
ENHO	3.5652e-05	0.000781368	-0.713968
ZNF594	3.61811e-05	0.000789801	-0.479099
ASF1B	3.6188e-05	0.000789801	-0.670574
MYADM	3.63511e-05	0.000790281	1.25919
TALDO1	3.63516e-05	0.000790281	0.417806
SGTA	3.63477e-05	0.000790281	-0.366283
FN1	3.65096e-05	0.000791668	2.30038
ASTE1	3.651e-05	0.000791668	-0.442248
ZNF646	3.7325e-05	0.000808294	-0.195211
MGST1	3.76714e-05	0.00081474	1.71104
PION	3.78383e-05	0.000816262	1.12584
RALY	3.78392e-05	0.000816262	-0.402341
ATP6V0E1	3.80084e-05	0.000818855	0.510648
MCM7	3.83485e-05	0.00082512	-0.554187
ZMYND19	3.85175e-05	0.000827694	-0.472801
DCAF12	3.86893e-05	0.000830318	-0.487304
CATSPER1	3.88063e-05	0.000831763	0.436813
HPS3	3.88626e-05	0.000831905	0.74349
RRAS2	3.90367e-05	0.000832438	0.736661
SLC25A45	3.90067e-05	0.000832438	-0.434271
GADD45G	3.89737e-05	0.000832438	-1.27156
SLFN11	3.91758e-05	0.000834009	1.56477
UMPS	3.921e-05	0.000834009	-0.355901
KCNJ16	3.94895e-05	0.000836141	1.81787
CDC34	3.956e-05	0.000836141	-0.379443
CCDC64B	3.94971e-05	0.000836141	-0.526614
RNF38	3.95597e-05	0.000836141	-0.532195
CHD6	3.93832e-05	0.000836141	-0.660825
CCNB1IP1	3.97371e-05	0.000838826	-0.623672
YBX2	4.00412e-05	0.00084418	-0.595614
RARRES1	4.01955e-05	0.000846368	1.64137
LRRC58	4.06284e-05	0.000854409	-0.483134
SETD7	4.13554e-05	0.000867517	0.608996
SCAF4	4.1355e-05	0.000867517	-0.456383
SP110	4.1535e-05	0.000869177	0.66731
TNFAIP1	4.15384e-05	0.000869177	0.519033
PALLD	4.17238e-05	0.000869795	1.2078
NR2F2	4.17238e-05	0.000869795	0.914301
ARHGAP24	4.16838e-05	0.000869795	0.662629
ANKRD19P	4.17758e-05	0.000869795	-0.306523
UPK1B	4.1936e-05	0.000870964	0.677024
NDUFA13	4.19096e-05	0.000870964	-0.298759
KRI1	4.2094e-05	0.000873163	-0.495288
ERRFI1	4.22824e-05	0.000874903	1.1645
PIK3CD	4.22718e-05	0.000874903	0.78721
USB1	4.24674e-05	0.000877645	0.418083
FAM108A1	4.30375e-05	0.000888331	-0.31206
WDR85	4.3416e-05	0.00089394	-0.391039
C1orf172	4.34022e-05	0.00089394	-1.04907
RAB31	4.36092e-05	0.000895762	1.68908
RAB3IP	4.36116e-05	0.000895762	-0.677834
RFXAP	4.37992e-05	0.000898514	-0.600509
COPG2	4.39974e-05	0.000901474	-0.675068
ACCS	4.41795e-05	0.000902171	0.634925
TMEM155	4.41678e-05	0.000902171	0.536758
ILKAP	4.41931e-05	0.000902171	-0.348671
ROR1	4.45767e-05	0.000908894	0.856179
L2HGDH	4.47793e-05	0.000909775	-0.488379
ALKBH7	4.47829e-05	0.000909775	-0.502942
IGFBPL1	4.47137e-05	0.000909775	-1.49442
CASP10	4.49162e-05	0.000910382	0.321516
KSR2	4.49216e-05	0.000910382	-0.719128
CRIM1	4.53798e-05	0.000917472	1.47365
ZC3HAV1	4.53811e-05	0.000917472	0.564869
SERPINA5	4.58124e-05	0.000923961	0.590704
DNMT1	4.57829e-05	0.000923961	-0.491647
PLIN3	4.61875e-05	0.000929301	1.0296
BCL9L	4.61882e-05	0.000929301	0.650703
JMY	4.65957e-05	0.000936375	-0.936847
ADH5	4.68028e-05	0.000939409	0.422364
PRKCE	4.70063e-05	0.000942363	0.879301
NKAIN4	4.70877e-05	0.000942866	0.331641
HNRNPM	4.74253e-05	0.000948492	-0.328987
MALT1	4.80529e-05	0.000957661	0.688352
LRRC10B	4.80554e-05	0.000957661	-0.204756
PATZ1	4.8054e-05	0.000957661	-0.543819
ARAP3	4.83895e-05	0.000963171	0.33795
FRK	4.86496e-05	0.000967198	0.372938
NSUN6	4.9122e-05	0.000975432	-0.426267
ANXA1	4.95544e-05	0.000981282	2.44034
TNFSF13B	4.95924e-05	0.000981282	0.262368
RAPGEFL1	4.94929e-05	0.000981282	-0.303196
HSD11B2	4.97254e-05	0.00098257	-0.405378
CHD4	4.97749e-05	0.00098257	-0.470978
IRF1	4.99913e-05	0.000983419	0.879575
EXT1	4.99933e-05	0.000983419	0.866663
RPL24	4.99942e-05	0.000983419	-0.183629
EPHA2	5.04329e-05	0.000990885	1.35626
KIF5C	5.05378e-05	0.000991782	-1.72584
CCDC88C	5.08723e-05	0.000997176	-0.834559
SLFN12	5.09817e-05	0.000998153	0.647598
MOK	5.20037e-05	0.0010118	1.07052
NAMPT	5.17797e-05	0.0010118	0.869527
HEXA	5.20066e-05	0.0010118	0.693146
ASCC1	5.20063e-05	0.0010118	0.478186
SPOCD1	5.20414e-05	0.0010118	0.465794
SMEK1	5.20066e-05	0.0010118	-0.382306
CTSZ	5.22323e-05	0.0010132	1.8166
HINT2	5.22347e-05	0.0010132	-0.509775
ITGB3	5.23888e-05	0.00101502	0.688107
REEP5	5.26945e-05	0.00101858	0.560883
CDK2	5.26927e-05	0.00101858	-0.507166
RIMS4	5.28398e-05	0.00102021	-0.590982
C15orf48	5.31378e-05	0.00102478	1.9339
ADAMTS16	5.32331e-05	0.00102544	0.755219
PPP1R3C	5.36144e-05	0.00103046	1.52562
FUT1	5.36166e-05	0.00103046	-0.853188
ARHGAP29	5.40941e-05	0.00103844	1.6423
TBC1D9	5.43315e-05	0.00104061	0.947395
KRTCAP3	5.42904e-05	0.00104061	-1.64087
TANK	5.50482e-05	0.00105077	0.406774
COPS3	5.50502e-05	0.00105077	-0.432269
CCNE2	5.50477e-05	0.00105077	-1.14541
YIPF5	5.529e-05	0.00105295	0.461821
VRK1	5.52901e-05	0.00105295	-0.594003
UGT2B7	5.53829e-05	0.00105352	1.71564
GTF2E2	5.55327e-05	0.00105517	0.405076
LEMD3	5.57716e-05	0.00105851	-0.357608
ZBTB38	5.72543e-05	0.00108542	1.13992
HTATIP2	5.75046e-05	0.0010877	0.892522
CREB3L4	5.75031e-05	0.0010877	-0.59808
DOLPP1	5.77518e-05	0.00109114	-0.442858
EFNA5	5.80066e-05	0.00109349	1.15429
CCNYL1	5.80068e-05	0.00109349	0.589199
FAM129B	5.85152e-05	0.00110183	0.731888
LEPRE1	5.87687e-05	0.00110412	0.850233
TSEN54	5.87686e-05	0.00110412	-0.448169
IL17RB	5.90093e-05	0.0011074	-1.15294
ARTN	5.91959e-05	0.00110842	-0.717446
TMEM108	5.91448e-05	0.00110842	-1.09648
ZNF821	5.92928e-05	0.00110899	-0.14306
C16orf59	5.95335e-05	0.00111225	-0.312975
ZNF791	5.97935e-05	0.00111586	-0.46083
AMOTL2	6.03224e-05	0.00112323	1.17452
HIST2H2AC	6.03153e-05	0.00112323	-0.956786
SP8	6.0754e-05	0.00113001	-0.680993
CHTF18	6.08473e-05	0.00113049	-0.609027
GLRX5	6.13824e-05	0.00113916	-0.409936
MT1E	6.18974e-05	0.00114649	1.17515
SPICE1	6.1914e-05	0.00114649	-0.505836
AATK	6.21515e-05	0.00114961	-0.507652
POU5F1	6.26651e-05	0.00115783	0.781176
SRSF5	6.32754e-05	0.00116782	-0.402213
NAA50	6.35488e-05	0.0011703	-0.39197
RALGAPA1	6.35495e-05	0.0011703	-0.591179
EPB41	6.38233e-05	0.00117405	-0.763729
IGFBP4	6.43661e-05	0.00118041	0.990313
NFE2L1	6.43807e-05	0.00118041	0.418419
OTUD3	6.43778e-05	0.00118041	-0.641973
MCM4	6.46604e-05	0.00118424	-0.567698
IL18	6.51947e-05	0.00119272	1.04856
MVB12B	6.54988e-05	0.00119698	-0.41521
KLF8	6.59354e-05	0.00120364	0.41021
DLX6	6.62054e-05	0.00120726	-1.15199
ACSM3	6.74813e-05	0.00122314	0.856194
CYLD	6.75151e-05	0.00122314	0.642085
CLN8	6.75133e-05	0.00122314	0.533859
KLHL26	6.74377e-05	0.00122314	-0.226453
SLC39A3	6.7504e-05	0.00122314	-0.440151
GSE1	6.72279e-05	0.00122314	-0.685995
ZNF589	6.77576e-05	0.00122489	-0.378083
TMEM198	6.77236e-05	0.00122489	-0.539089
LARP6	6.8103e-05	0.0012298	1.08751
CD151	6.86959e-05	0.00123784	0.756852
SHISA4	6.869e-05	0.00123784	0.591404
PVRL2	6.89927e-05	0.00124185	0.912291
ZNF664	6.95904e-05	0.00125126	-0.316378
GCDH	7.0184e-05	0.00126058	-0.479562
TAP1	7.08e-05	0.00126892	1.22063
PRPF39	7.07936e-05	0.00126892	-0.386071
EFCAB3	7.11397e-05	0.00127365	-0.161543
ZBTB39	7.13846e-05	0.00127572	-0.326155
RAD54L	7.14077e-05	0.00127572	-0.615816
SUPT16H	7.20316e-05	0.00128549	-0.443672
PSMB8	7.26541e-05	0.00129384	1.31664
POLQ	7.26515e-05	0.00129384	-0.546388
LOC100506603	7.35868e-05	0.00130906	-0.2057
C1orf226	7.42136e-05	0.00131881	-0.623479
NSG1	7.45998e-05	0.00132426	-0.85451
FSTL1	7.55068e-05	0.00133073	2.29208
STAC	7.54455e-05	0.00133073	0.952331
EXOC5	7.55204e-05	0.00133073	-0.375208
ARHGAP19	7.5516e-05	0.00133073	-0.652762
NUDT14	7.55133e-05	0.00133073	-0.652948
PVRL1	7.55179e-05	0.00133073	-0.965601
PIK3R3	7.51941e-05	0.00133073	-1.02741
ZCCHC24	7.58246e-05	0.00133225	0.88308
PKM	7.58457e-05	0.00133225	0.56527
FBRSL1	7.58432e-05	0.00133225	-0.456581
COL8A1	7.60269e-05	0.00133404	1.34046
ADTRP	7.61466e-05	0.00133474	0.549178
IFNAR2	7.7156e-05	0.00135102	0.45982
AP3B2	7.78225e-05	0.00135984	-0.411749
PIGM	7.78206e-05	0.00135984	-0.516345
FARSA	7.81541e-05	0.00136279	-0.409834
PIK3C2B	7.81508e-05	0.00136279	-0.874134
SLC15A3	7.90511e-05	0.001377	0.391289
SMPD3	7.93659e-05	0.00138104	-0.720595
HDAC7	8.01867e-05	0.00139245	0.617209
GNG4	8.01876e-05	0.00139245	-1.67889
LRRK1	8.03197e-05	0.0013933	0.303592
PSMB10	8.05369e-05	0.00139418	0.752093
GALNS	8.05351e-05	0.00139418	0.58185
ZNF165	8.08752e-05	0.00139858	-0.794175
DCBLD2	8.15766e-05	0.00140926	1.30739
TNFRSF10D	8.29728e-05	0.00142602	1.23089
TAGLN	8.29531e-05	0.00142602	0.640189
CARD16	8.27841e-05	0.00142602	0.556528
C11orf68	8.28401e-05	0.00142602	0.294988
ZNF708	8.29644e-05	0.00142602	-0.646762
FAM184A	8.36269e-05	0.00143579	-0.977146
UACA	8.40537e-05	0.00144016	0.949067
CASP2	8.40529e-05	0.00144016	-0.40451
TBC1D30	8.43714e-05	0.00144413	-0.473222
EBI3	8.45375e-05	0.00144549	0.268846
SRSF3	8.47747e-05	0.00144807	-0.223667
IRS1	8.54978e-05	0.00145893	0.948176
GATAD2B	8.80689e-05	0.00150127	-0.401941
KIAA2018	8.84642e-05	0.00150495	-0.502499
JHDM1D	8.8464e-05	0.00150495	-0.952546
KCNC1	8.92485e-05	0.00151675	-0.363956
THBS1	8.99614e-05	0.0015246	1.81782
LZIC	8.99814e-05	0.0015246	-0.580919
ACPL2	8.99837e-05	0.0015246	-0.865251
CMTM3	9.0362e-05	0.00152946	1.31559
LOX	9.10248e-05	0.00153883	1.48313
PLEKHO2	9.10996e-05	0.00153883	0.398458
KIF15	9.15207e-05	0.00154439	-0.628809
CPNE8	9.18243e-05	0.00154637	1.31155
STX4	9.19154e-05	0.00154637	0.555611
DTNBP1	9.19154e-05	0.00154637	-0.489964
PABPN1	9.34883e-05	0.00157125	-0.627924
SLC29A2	9.38707e-05	0.0015761	-0.623596
STEAP2	9.42761e-05	0.00158132	1.44714
GLT8D2	9.44372e-05	0.00158244	0.744502
TGFB1	9.46124e-05	0.00158379	0.530026
PDGFC	9.50833e-05	0.00159008	1.77899
CCDC68	9.537e-05	0.00159032	0.771874
MT1JP	9.53829e-05	0.00159032	0.45282
KCNJ11	9.53622e-05	0.00159032	-0.367163
AUNIP	9.67055e-05	0.00161077	-0.498264
ENG	9.69031e-05	0.00161086	0.811565
PROX1	9.68959e-05	0.00161086	-1.27789
PI4KA	9.75386e-05	0.00161981	-0.498256
DEGS1	9.79547e-05	0.00162029	0.635038
NFKB2	9.77712e-05	0.00162029	0.194696
RBM10	9.79533e-05	0.00162029	-0.362679
MIS12	9.79522e-05	0.00162029	-0.377768
NDUFS7	9.83702e-05	0.00162396	-0.3739
PCLO	9.83592e-05	0.00162396	-1.30445
FTL	9.87878e-05	0.00162764	0.321152
HCN3	9.87665e-05	0.00162764	-0.754663
EHMT1	9.96222e-05	0.00163977	-0.342191
FKBP14	0.00010046	0.00164871	0.654878
ANGPTL4	0.000100336	0.00164871	0.51346
CACNA1B	0.000100438	0.00164871	-0.512462
PRMT8	0.000100801	0.00165268	-0.252188
TRA2B	0.000101326	0.00165966	-0.294366
AKAP1	0.000102185	0.00167209	-0.544683
MILR1	0.000102548	0.00167639	0.276288
FOXD3	0.00010297	0.00167955	-0.26907
MUM1	0.000103042	0.00167955	-0.432621
POU4F1	0.000103012	0.00167955	-1.48934
BCL2A1	0.000103642	0.00168769	0.534104
TOP3A	0.000103901	0.001689	-0.384746
WRAP73	0.000103925	0.001689	-0.435672
MBD3	0.000104363	0.00169449	-0.449598
RPS15	0.000105249	0.00170556	-0.200243
MCM3	0.000105249	0.00170556	-0.530233
SEC23A	0.000105693	0.0017111	0.512716
RIPK2	0.000106588	0.00172227	1.02566
REXO2	0.000106589	0.00172227	0.526681
AHR	0.000107488	0.00173182	1.26032
RFC4	0.00010749	0.00173182	-0.484374
CHN2	0.000107395	0.00173182	-1.27981
SEMA4D	0.000107938	0.00173737	-0.710263
FBXO5	0.000108398	0.00174309	-0.660146
NRP2	0.000110143	0.00176945	0.803928
LHFPL2	0.000110701	0.00177501	0.872088
PLD6	0.000110684	0.00177501	-0.607997
MTMR4	0.000111167	0.00178078	-0.483875
MAGEB3	0.000111885	0.00179056	0.104676
SRSF7	0.000112579	0.00179995	-0.269323
ITPRIP	0.000113485	0.0018116	0.443314
HIRIP3	0.000113525	0.0018116	-0.540996
SMARCC1	0.000114006	0.00181755	-0.471278
EPDR1	0.000114943	0.00183074	1.39463
BLCAP	0.00011545	0.00183533	-0.489158
ZBTB5	0.000115447	0.00183533	-0.528958
XRCC2	0.000115812	0.00183934	-0.29805
RAVER2	0.000115924	0.00183937	-0.543277
RBM7	0.000116421	0.00184378	0.42082
BLM	0.000116422	0.00184378	-0.600501
PGM1	0.000116911	0.00184978	0.636858
CNDP2	0.000117403	0.00185406	0.539497
GPHN	0.000117398	0.00185406	-0.653707
ITGAM	0.000117595	0.00185533	0.18083
PSMA5	0.000117896	0.00185659	0.281743
EPC2	0.000117895	0.00185659	-0.497556
LDHA	0.000118888	0.00186869	0.276901
DDX11	0.000118875	0.00186869	-0.414301
FRMD6	0.000119375	0.00187299	1.39626
SNX4	0.000119386	0.00187299	-0.369535
IFITM10	0.000119962	0.00187792	0.387972
CNKSR2	0.000120036	0.00187792	-0.726191
DAPL1	0.000119998	0.00187792	-0.802918
AKR1B15	0.000120165	0.00187797	1.25452
RASSF4	0.000120303	0.00187797	0.983086
C22orf29	0.000120376	0.00187797	-0.523964
HADH	0.000120895	0.00188432	-0.559638
STAG2	0.00012191	0.00189836	-0.416071
BRD1	0.000122416	0.00190447	-0.36862
PTPN12	0.000122934	0.00190899	0.404178
PPP1R13B	0.000122893	0.00190899	-0.336984
B2M	0.000123449	0.0019152	0.575582
SOWAHA	0.000123736	0.00191788	-0.974865
BFSP1	0.000124906	0.00192684	0.608098
PLA2G15	0.000124969	0.00192684	0.360439
TPRN	0.000124871	0.00192684	-0.31129
GCFC1	0.000125	0.00192684	-0.468812
IFT122	0.00012499	0.00192684	-0.487606
TRIM24	0.000125005	0.00192684	-0.531034
SRXN1	0.000125529	0.00193136	1.0407
SMU1	0.000125495	0.00193136	-0.293227
DUSP5	0.000126043	0.00193571	1.51503
NEBL	0.000126042	0.00193571	-1.41086
ASPH	0.00012658	0.00194041	0.835023
SLC30A7	0.000126573	0.00194041	0.397641
ARHGAP18	0.000127638	0.00195483	1.19493
TNFSF9	0.000129207	0.00197571	0.659494
KAT6B	0.000129238	0.00197571	-0.367821
SLC39A1	0.000129786	0.00198229	0.468741
TRIM8	0.000130327	0.00198692	0.553724
SKP2	0.000130321	0.00198692	-0.81231
KIF22	0.000130868	0.00199335	-0.568143
BANK1	0.00013106	0.00199446	0.288366
MARVELD3	0.000131304	0.00199637	-1.14788
TMEM52	0.000131799	0.00200086	-0.30256
HS6ST1	0.000131958	0.00200086	-0.647116
ELL3	0.000131952	0.00200086	-0.786242
DLL4	0.000132232	0.0020032	-0.184235
USP7	0.000133069	0.00201405	-0.341294
CMPK1	0.000133625	0.00201882	0.355674
FUS	0.000133624	0.00201882	-0.222498
APEX1	0.000134181	0.00202539	-0.31482
MAMDC2	0.000134481	0.00202594	0.938083
MYL9	0.000134684	0.00202594	0.785025
CARD11	0.000134539	0.00202594	0.541102
YPEL1	0.000134702	0.00202594	-0.774835
CYP1A2	0.000135589	0.00203746	-0.116651
SPG7	0.000136427	0.00204718	0.338775
COL27A1	0.000136481	0.00204718	0.243606
GJA1	0.000136833	0.00205063	2.20936
CHST15	0.000137546	0.00205396	0.735645
EOGT	0.000137537	0.00205396	0.55278
TLR3	0.000137352	0.00205396	0.514476
EFR3B	0.000137506	0.00205396	-1.06488
SLC35F6	0.000138138	0.00206096	0.503711
PTP4A2	0.000138716	0.00206773	0.309725
KLHL4	0.000139183	0.00207285	0.450908
WHAMMP3	0.00013976	0.0020796	0.48795
MED28	0.000140452	0.00208804	-0.522328
KRCC1	0.00014162	0.00210353	0.757058
GLCCI1	0.000142209	0.00211041	-0.950439
LOC339803	0.00014276	0.00211544	1.40613
UNG	0.000142801	0.00211544	-0.466771
FGD3	0.000143063	0.00211745	-0.481691
HCFC1	0.000143986	0.00212923	-0.32184
COL6A2	0.000144756	0.00213873	0.273217
ARHGAP26	0.000145778	0.00215003	1.02877
CEP97	0.000145767	0.00215003	-0.382062
PACS1	0.000146393	0.0021572	0.142309
CCDC101	0.000146994	0.00216226	-0.394829
FBXW7	0.000146994	0.00216226	-0.485457
CDCP1	0.000147601	0.00216928	1.21167
PLAT	0.000148169	0.00217266	1.51992
PPP2R5E	0.000148221	0.00217266	-0.300157
TIMM13	0.000148218	0.00217266	-0.349488
TCEAL2	0.000149234	0.0021856	-1.02181
DKK3	0.000150038	0.00219107	1.55349
DUSP3	0.000150064	0.00219107	0.568776
LINC00839	0.000150131	0.00219107	0.461656
CDK8	0.000150069	0.00219107	-0.459779
DUSP28	0.000151307	0.00220249	-0.393571
PRR14L	0.000151308	0.00220249	-0.414122
FANCG	0.000151304	0.00220249	-0.472246
AP1S3	0.000151849	0.00220844	0.473987
HHIPL2	0.000152452	0.00221507	0.910994
C14orf166	0.00015257	0.00221507	-0.251668
XAF1	0.000153056	0.0022202	0.829351
AKR1D1	0.000153232	0.00222083	0.191812
DHRS2	0.000153432	0.00222181	-0.865692
SLC25A43	0.000154468	0.00223102	1.13026
IFIT3	0.000154413	0.00223102	0.726644
APOBEC3C	0.000154454	0.00223102	0.698231
SH3RF2	0.000155027	0.00223717	1.169
TEAD2	0.000156382	0.00225089	1.16087
SAMD1	0.000156223	0.00225089	-0.280413
EPPK1	0.000156347	0.00225089	-1.32742
PIGB	0.000157678	0.00226761	0.558061
IRF6	0.000158806	0.00228186	-0.417292
LOC100132891	0.000159155	0.00228491	0.204551
MYCL1	0.000159586	0.00228915	-1.18999
PARD3	0.000160304	0.00229158	0.536127
RABGGTA	0.000160282	0.00229158	-0.439488
C19orf25	0.000160277	0.00229158	-0.573679
PTPRO	0.000159907	0.00229158	-0.913767
FNDC4	0.000161523	0.00230636	0.509913
MTBP	0.000161613	0.00230636	-0.415146
PRUNE	0.000162291	0.00231406	-0.468432
C21orf7	0.000162923	0.002319	0.763146
TMEM173	0.000162798	0.002319	0.522899
DPYSL5	0.000163053	0.002319	-1.14557
SYNE1	0.000164231	0.00233254	0.632973
TNK2	0.000164284	0.00233254	-0.365563
SGK1	0.000165657	0.00235005	1.30708
ABLIM3	0.000166271	0.0023558	1.20743
EXT2	0.000166344	0.0023558	0.397346
CACNG4	0.000167527	0.00237054	-0.318782
SLC43A3	0.000168311	0.00237963	1.42878
ABCC4	0.000169784	0.00239445	0.811093
CCDC94	0.000169758	0.00239445	-0.342308
RBM12B	0.000169789	0.00239445	-0.382071
C10orf54	0.000171777	0.00242001	0.546297
FAM160B1	0.00017189	0.00242001	0.505024
GIGYF1	0.00017401	0.00244574	-0.308563
PRR15L	0.000173899	0.00244574	-1.19034
ZCCHC3	0.000174731	0.00245381	-0.467681
SCAI	0.00017542	0.00246142	-0.547071
KLHL1	0.000176105	0.00246898	-0.135396
DHX35	0.000177608	0.00248796	-0.350818
AGPAT9	0.000178328	0.00249413	1.13677
PARP1	0.000178346	0.00249413	-0.466405
CCDC14	0.000179076	0.00250225	-0.537275
RIPPLY2	0.000179435	0.00250517	-0.395449
PSPC1	0.00017981	0.0025083	-0.414835
MT2A	0.000181287	0.00252233	1.08202
PXDC1	0.000181279	0.00252233	0.829704
PDCD1LG2	0.000181568	0.00252233	0.490459
USO1	0.000181285	0.00252233	0.326407
SNX22	0.000181505	0.00252233	-0.576947
PRPH	0.00018198	0.00252595	-0.734672
PHLPP1	0.00018275	0.00253453	-0.506231
PTPRE	0.000184243	0.00255101	0.98222
VSIG1	0.000184174	0.00255101	0.168022
MUTYH	0.000184998	0.00255758	-0.398537
AP1G2	0.000185022	0.00255758	-0.604213
RASA3	0.000185776	0.00256175	1.07879
CD58	0.00018578	0.00256175	0.583184
PTTG1IP	0.000185783	0.00256175	0.338699
TLX3	0.000186132	0.00256444	-0.182319
LY96	0.000186312	0.00256481	0.992894
AKR1C1	0.000186502	0.00256532	2.13772
SDF4	0.000188068	0.00258474	0.375487
ZNF57	0.000188821	0.00259296	-0.549824
COX6C	0.000189609	0.00259951	-0.24622
ATP6V1G2	0.000189554	0.00259951	-0.862266
SUGP1	0.00019038	0.00260795	-0.281821
UBR7	0.00019115	0.00261635	-0.541532
MYO1D	0.000191925	0.00262482	-0.967737
PRDM2	0.000192716	0.00263349	-0.45361
CREB5	0.000193098	0.00263656	0.731646
SIK1	0.000193504	0.00263995	1.11329
ZNF266	0.000194294	0.00264642	-0.512148
C7orf41	0.000194295	0.00264642	-0.947794
GCNT3	0.000195696	0.00266117	1.39046
DLX5	0.000195609	0.00266117	-1.13878
TM7SF2	0.000195875	0.00266144	-0.653446
TRIM5	0.000196654	0.00266807	0.768298
FAM64A	0.000196681	0.00266807	-0.8496
MYH9	0.000198287	0.00268334	0.557273
CTTN	0.000198288	0.00268334	0.38384
CEP68	0.000198284	0.00268334	-0.495477
ADAM22	0.000198645	0.00268599	-0.424902
RBMS2	0.000199083	0.00268975	0.849684
GOLGA8A	0.000199898	0.00269858	-1.13609
MAP2K7	0.000200718	0.00270746	-0.348879
LINGO3	0.00020132	0.00271341	-0.115105
HDGFRP2	0.000201522	0.00271394	-0.442363
PAQR4	0.000202343	0.00272281	-0.607528
EFEMP1	0.000203017	0.00272967	1.93688
HLA-A	0.000204834	0.00274749	0.990879
DNAJB4	0.000204828	0.00274749	0.718624
TMEM57	0.000204827	0.00274749	-0.409369
HEATR5B	0.000205661	0.00275418	-0.356737
WDR6	0.000205662	0.00275418	-0.399093
EIF2AK4	0.000207333	0.00277218	0.594609
DAAM1	0.000207337	0.00277218	-0.7088
PEAR1	0.000208481	0.00278525	0.449511
ST3GAL1	0.000208992	0.00278802	0.75239
ACIN1	0.000209022	0.00278802	-0.255443
SBNO2	0.000209773	0.00279492	0.253651
DHX9	0.000209873	0.00279492	-0.369095
TNC	0.000210539	0.0028002	1.27807
B4GALNT4	0.000210604	0.0028002	-0.46881
AKR1C2	0.000211358	0.00280399	0.915536
UCN2	0.000211313	0.00280399	0.250222
DFFB	0.000211559	0.00280399	-0.407844
LINC00526	0.000211554	0.00280399	-0.664006
ATP6V1C2	0.000211963	0.00280712	-0.606384
HNRNPA3	0.000213299	0.00282258	-0.386171
PLSCR4	0.000214055	0.00283035	0.996573
RNF167	0.000214979	0.00283868	-0.331172
PEX1	0.000215024	0.00283868	-0.433709
KCNQ2	0.000215443	0.00284198	-1.07481
NCSTN	0.000215895	0.00284569	0.35105
TKT	0.000216778	0.00285508	0.551724
ZNF322	0.000217646	0.00286425	-0.480263
AJUBA	0.000218536	0.00287146	1.22463
ABT1	0.000218531	0.00287146	-0.347734
COL5A1	0.000219318	0.00287406	1.25877
HNRNPR	0.00021942	0.00287406	-0.320629
SMARCA4	0.000219421	0.00287406	-0.609159
EPCAM	0.000219416	0.00287406	-1.50743
HGD	0.000219863	0.0028776	1.15145
MEX3A	0.000220281	0.00288081	-1.06005
TPPP	0.00022194	0.00290025	-0.756024
ACP1	0.000222991	0.00290944	-0.297076
KDM3A	0.000222991	0.00290944	-0.370602
WIZ	0.000223863	0.00291627	-0.412822
DOPEY1	0.000223863	0.00291627	-0.41889
PARD6G	0.000224727	0.00292525	-0.997378
MAP3K8	0.000225445	0.00293183	0.290478
SH3GLB2	0.000225583	0.00293183	-0.301369
ZSWIM3	0.000226335	0.00293932	-0.281645
FAM117B	0.000227531	0.00295256	-0.704049
SERPINB8	0.000228429	0.0029576	0.674092
SENP7	0.00022842	0.0029576	-0.448975
SNX30	0.000228449	0.0029576	-0.523722
ZYX	0.000230279	0.00297693	0.622111
MEAF6	0.000230298	0.00297693	-0.373715
KCNJ15	0.000230753	0.00298051	0.505769
RPS27L	0.000231229	0.00298206	0.471794
ZXDC	0.000231216	0.00298206	-0.484306
CCDC142	0.000232512	0.0029963	-0.191941
RIMS2	0.000232963	0.0029998	-1.43268
PDLIM2	0.000234028	0.00301119	0.765278
LINC00312	0.000236023	0.00302988	0.445982
TXLNG	0.000235923	0.00302988	-0.418779
SYNE2	0.000235924	0.00302988	-0.701806
PHF17	0.000236877	0.00303155	0.665324
PDXK	0.000236875	0.00303155	0.646828
PRKACA	0.000236876	0.00303155	-0.310448
ARHGAP32	0.000236873	0.00303155	-0.700912
TMEM30B	0.000239579	0.00306379	-1.43712
PSIP1	0.000240716	0.00307597	-0.692858
PHLDA3	0.000242623	0.00309798	0.8603
WNT11	0.000243128	0.00310206	-0.65361
SPHK1	0.0002435	0.00310444	0.794806
SERPINH1	0.00024461	0.00311385	1.00904
SEC24D	0.000244597	0.00311385	0.587703
IL1RAP	0.000245586	0.00312389	0.72224
SNTB2	0.000247566	0.00314436	0.39947
SECISBP2	0.000247571	0.00314436	-0.399573
CHRNA3	0.000248489	0.00315363	-0.565446
S1PR3	0.000250112	0.00317037	0.782497
MBD4	0.000250563	0.00317037	-0.364532
SNRPD1	0.000250565	0.00317037	-0.367209
SH3BGRL2	0.000250563	0.00317037	-1.07222
STX11	0.000251102	0.00317476	0.563699
ACTN1	0.00025157	0.00317828	0.626535
CA8	0.000252809	0.00319152	-0.752493
BHMT2	0.000253775	0.00319649	2.06323
UGCG	0.000253591	0.00319649	0.950326
ARHGEF28	0.000253573	0.00319649	0.872707
DGKZ	0.000254608	0.00320457	-0.414114
CA2	0.000255278	0.00321058	1.34706
MAPK13	0.00025558	0.00321197	-1.19514
SSBP3	0.00025665	0.003223	-0.841532
SLC41A2	0.000257626	0.00323283	0.59302
PNN	0.000258715	0.00324407	-0.390679
CCL20	0.000259483	0.00324914	1.05613
TMEM74B	0.000259509	0.00324914	-0.376058
MT1A	0.000260195	0.0032553	1.13223
FAM194A	0.000261928	0.00326722	0.10452
FCGR3B	0.000261504	0.00326722	-0.0778234
SWSAP1	0.000261737	0.00326722	-0.361707
SPAST	0.000261824	0.00326722	-0.389228
ACTL6B	0.000263542	0.00328491	-0.668989
IFIT2	0.000264912	0.00329553	1.01625
MR1	0.000264927	0.00329553	0.532236
MAU2	0.000264985	0.00329553	-0.356625
SLC2A1	0.00026605	0.00330141	0.91452
PKNOX1	0.000266007	0.00330141	-0.330585
NRTN	0.000265857	0.00330141	-0.465929
POU2F1	0.000267038	0.00330961	-0.323526
SIMC1	0.000267106	0.00330961	-0.67815
UBTFL1	0.000268321	0.00331975	-0.088474
LIG1	0.000268173	0.00331975	-0.600268
MED14	0.000269246	0.00332874	-0.307727
CEBPD	0.000271409	0.00335053	1.02631
RELL1	0.000271406	0.00335053	0.611519
HEG1	0.00027248	0.00335156	1.10858
RAD23B	0.000272494	0.00335156	-0.281435
TEF	0.000272475	0.00335156	-0.472611
TFDP1	0.000272493	0.00335156	-0.501032
ATP2A3	0.000272339	0.00335156	-0.814686
EPAS1	0.000274668	0.00337334	1.55921
KIAA0895L	0.000274493	0.00337334	-0.339675
SURF2	0.000275766	0.00338435	-0.491315
GNS	0.000277974	0.00340895	0.489383
KLHDC3	0.000279082	0.00342003	-0.483047
MXRA7	0.000280195	0.00342615	0.924306
SCAPER	0.000280131	0.00342615	-0.526859
RECQL4	0.000280165	0.00342615	-0.544025
PRKAG2	0.000281306	0.00342977	0.579918
ELOF1	0.000281306	0.00342977	-0.292109
HMGN2	0.000281311	0.00342977	-0.455718
TRIM36	0.000281229	0.00342977	-1.30696
C14orf182	0.000283316	0.00344207	0.558381
RNH1	0.000283554	0.00344207	0.433194
IL34	0.000282804	0.00344207	0.185347
TONSL	0.000282917	0.00344207	-0.213473
ZNF317	0.000283548	0.00344207	-0.366157
EML5	0.000283191	0.00344207	-0.45331
STEAP1	0.000284667	0.00345077	1.60321
FKBP4	0.000284683	0.00345077	-0.418569
TCN2	0.000285574	0.00345907	0.494989
SLMO2	0.000286952	0.00347073	-0.386277
ESPL1	0.000286949	0.00347073	-0.547989
GATSL3	0.000287753	0.00347791	0.54161
PIGH	0.000288077	0.00347932	-0.414053
ARID3B	0.000289222	0.00349062	-0.667325
C11orf74	0.00029154	0.00351354	0.582173
CLDN3	0.000291489	0.00351354	-1.29725
PVRL3	0.000292689	0.00352232	1.07773
LRRC24	0.000292612	0.00352232	-0.436458
PRICKLE2	0.000293544	0.00353007	1.00588
GAL3ST1	0.000295061	0.00353814	1.26971
AGTRAP	0.000295032	0.00353814	0.554077
CDH24	0.000294826	0.00353814	-0.328432
E2F1	0.000295009	0.00353814	-0.474347
FEZ2	0.000296208	0.00354686	0.542849
DPY30	0.000296212	0.00354686	-0.248332
WDR18	0.000298563	0.00357245	-0.42082
PICALM	0.000299752	0.00358156	0.353462
THOP1	0.000299746	0.00358156	-0.402701
RSPH3	0.000300886	0.00359044	0.51016
DNA2	0.000300924	0.00359044	-0.462732
TNFRSF10A	0.00030212	0.00360215	0.757173
BTN3A2	0.000303321	0.00361389	0.792272
SLC15A4	0.00030453	0.00362572	0.553712
PCDHA9	0.000306188	0.00364286	-0.212162
BTG2	0.000308163	0.00366376	-1.1393
SPATA20	0.000309389	0.00367312	0.651842
RNF215	0.000309272	0.00367312	0.293829
TRIM38	0.000310612	0.00367982	1.07046
ANO6	0.000310614	0.00367982	0.52091
ARSB	0.000310406	0.00367982	0.367231
LAMC2	0.000311822	0.00368892	1.60409
ATAD5	0.000311819	0.00368892	-0.527895
SYNE4	0.000312681	0.00369646	-0.79
RPS7	0.000313083	0.00369861	-0.134742
NMB	0.000314306	0.00371044	0.793464
AFAP1L1	0.000314951	0.00371543	0.868252
SPG20	0.000315522	0.00371745	1.1116
RPA1	0.000315566	0.00371745	-0.34409
KHDRBS1	0.000316813	0.00372951	-0.21496
PCSK1	0.000317434	0.00373419	-0.995128
ELL2	0.000320561	0.00376305	0.867538
MAP3K14	0.000320543	0.00376305	0.544811
TMEM194B	0.000320532	0.00376305	0.485455
FAM83F	0.000322449	0.00378256	-0.478947
CPM	0.000322935	0.00378561	0.929337
FAM65B	0.000323493	0.0037895	-0.476756
RALB	0.000324397	0.00379212	0.565431
TRRAP	0.000324394	0.00379212	-0.345762
ANKS1A	0.000324393	0.00379212	-0.395189
SERPINB3	0.000325646	0.00380406	0.296699
MOCS2	0.000326947	0.00381409	0.437987
PIAS2	0.00032696	0.00381409	-0.475379
RAMP2	0.000327652	0.0038195	-0.136774
NDUFA7	0.000328255	0.00382121	-0.334455
ARHGAP39	0.000328157	0.00382121	-0.383082
RNF168	0.000329399	0.00383096	-0.141724
C19orf43	0.00032955	0.00383096	-0.323104
CPLX1	0.000330491	0.00383923	-0.704738
SLC25A30	0.00033202	0.00385313	0.406474
NUP188	0.000332148	0.00385313	-0.358787
MSI1	0.000332978	0.00386008	-1.2255
ARSD	0.000334759	0.00387537	1.10207
SEMA7A	0.000334587	0.00387537	0.670618
FAM110A	0.000336012	0.00388279	-0.436136
ATAD2	0.000336096	0.00388279	-0.593155
GAL3ST4	0.000335939	0.00388279	-0.610476
MAST1	0.000337948	0.0039015	-0.284231
MAP7D1	0.000341423	0.00393889	0.473046
ZNF519	0.000344897	0.00397623	-0.266195
CITED1	0.000345163	0.00397656	-0.65576
ARL6IP5	0.000346825	0.00398748	0.519734
BRSK2	0.000346418	0.00398748	-0.427785
SLC22A23	0.000346814	0.00398748	-0.876766
SLC2A6	0.000348149	0.00399768	0.71077
TMPO	0.00034819	0.00399768	-0.476136
PEA15	0.000350929	0.00402636	0.73213
COL13A1	0.000351658	0.00402952	0.777878
PDLIM7	0.000351686	0.00402952	0.195708
ZNF136	0.000352149	0.0040309	-0.395093
ODF2	0.000352287	0.0040309	-0.415365
ADHFE1	0.000353026	0.00403659	0.304275
TGFA	0.000353647	0.00403841	1.34059
ZNF700	0.000353668	0.00403841	-0.372469
FANCL	0.000355081	0.00405178	-0.443319
TYMP	0.000355929	0.0040587	0.309337
ACTA2	0.000356357	0.00406081	1.01303
KCNMB2	0.00035905	0.00408871	-0.589281
RTN1	0.000359621	0.00409243	-1.18199
AHCY	0.000362103	0.00411787	-0.367773
CHST11	0.000363427	0.00413013	0.915291
NAGPA	0.000364912	0.00413333	0.537213
NABP2	0.000364929	0.00413333	-0.320478
FAM108B1	0.000364928	0.00413333	-0.355493
SLBP	0.00036494	0.00413333	-0.357138
PROSER1	0.000364944	0.00413333	-0.537106
SNX33	0.000366244	0.00414112	0.316343
PASK	0.000366345	0.00414112	-0.545427
FANCI	0.000366373	0.00414112	-0.573217
HMOX1	0.000367804	0.00415169	1.0772
MED9	0.000367762	0.00415169	-0.369038
ZNF138	0.000373396	0.00421196	-0.401291
STARD7	0.000375067	0.00422796	-0.222572
MITF	0.000376486	0.00423588	1.09133
ABL2	0.000376528	0.00423588	0.587744
NLRX1	0.00037651	0.00423588	0.417991
CLIC1	0.000378008	0.00424396	0.439607
AGAP1	0.000377999	0.00424396	-0.412718
PGAP1	0.000377883	0.00424396	-0.856342
CELSR1	0.000379475	0.00425189	1.03612
CLDN23	0.000379229	0.00425189	0.719518
ZDHHC13	0.000379476	0.00425189	-0.533003
LAMB1	0.000382453	0.00427384	1.13308
ALPK1	0.000382206	0.00427384	0.402807
CSE1L	0.000382456	0.00427384	-0.32723
FIGNL1	0.000382451	0.00427384	-0.414811
PAN2	0.000385439	0.0043043	-0.526535
ZNF48	0.000386907	0.00431781	-0.401133
NCOA6	0.00038846	0.0043265	-0.339399
ING1	0.000388452	0.0043265	-0.419534
MBTD1	0.000388436	0.0043265	-0.507778
ZNF491	0.000389096	0.0043307	-0.0946183
PCGF3	0.000389973	0.00433757	-0.37834
CALY	0.000390709	0.00434287	-0.182087
STC1	0.000392805	0.00435421	1.21403
HIBADH	0.000393029	0.00435421	0.554319
RBM12	0.000393011	0.00435421	-0.300057
SENP1	0.000392986	0.00435421	-0.398251
VASH2	0.000392639	0.00435421	-0.560834
APLP2	0.00039456	0.00436539	0.51694
PCNP	0.000394559	0.00436539	-0.261374
GNA12	0.000396094	0.00437087	0.513785
OTUB1	0.000396079	0.00437087	0.490556
LSM4	0.0003961	0.00437087	-0.320926
CLK2	0.000396096	0.00437087	-0.37472
MICA	0.000397624	0.00437629	1.28519
ZBTB11	0.000397637	0.00437629	-0.319017
TAF5	0.000397626	0.00437629	-0.562916
SLC27A2	0.000397636	0.00437629	-1.38805
CDC42EP4	0.000399184	0.00438476	0.539561
RFC3	0.00039919	0.00438476	-0.480189
ID2	0.000399192	0.00438476	-1.13893
ZNF483	0.00039995	0.0043902	-0.116818
ANTXR1	0.000400675	0.00439302	1.43432
INSR	0.000400732	0.00439302	-0.786139
TSPO	0.000402307	0.00440452	0.850155
DSP	0.000402304	0.00440452	-1.20899
UNC5B	0.000403642	0.00441624	-0.390792
LRRC8E	0.000405363	0.00442929	0.456751
MPP7	0.000405363	0.00442929	-0.806317
CTCF	0.000407013	0.00444152	-0.251333
GMEB2	0.000407006	0.00444152	-0.277047
ZP1	0.00040776	0.00444677	0.138302
SET	0.000408607	0.00444732	-0.254315
ZNF639	0.000408599	0.00444732	-0.335305
IQCC	0.000408198	0.00444732	-0.335396
SNORA26	0.000408947	0.00444813	-0.229106
MMP2	0.000409711	0.00445354	1.36395
ZNF79	0.000410961	0.00446423	-0.194434
AGMO	0.000412079	0.00447347	0.948126
PTGES	0.000414898	0.00450116	1.10372
SPTLC3	0.00041589	0.004509	0.48924
SLC16A4	0.000417558	0.00452416	1.80741
KDM4B	0.000418215	0.00452834	-0.497206
EIF2C2	0.000421457	0.00455755	-0.459572
MARK1	0.000421391	0.00455755	-0.888993
DYNC1I1	0.000426512	0.00460923	-0.913796
DUSP2	0.000429513	0.00463867	-0.725955
BST2	0.000431317	0.00464693	1.98963
TMED5	0.000431388	0.00464693	0.350689
WEE1	0.000431385	0.00464693	-0.424782
TMEM125	0.000431019	0.00464693	-0.538003
ITGA9	0.00043371	0.00466894	-0.415951
CDK1	0.000434737	0.00467698	-0.468409
POU3F1	0.000435952	0.00468705	-0.369572
HILPDA	0.000436414	0.004689	-0.532261
CCDC120	0.000437726	0.00469494	-0.304457
ZNF252P	0.000438089	0.00469494	-0.478087
ATP2B2	0.000437415	0.00469494	-0.536024
BEX2	0.000438088	0.00469494	-1.51363
ANO4	0.000439155	0.00470335	-0.379847
TRAM2	0.000439798	0.00470422	0.762545
RIOK1	0.000439793	0.00470422	-0.474237
ZNHIT3	0.000441508	0.00471648	-0.283993
ZNF253	0.000441233	0.00471648	-0.459161
CPSF7	0.000443188	0.0047284	-0.297294
SRRM4	0.000443141	0.0047284	-0.498758
GRM4	0.000445388	0.0047428	-0.14232
MSI2	0.000444887	0.0047428	-0.540821
LSAMP	0.000445335	0.0047428	-0.739528
NKX3-1	0.000446547	0.0047502	0.590435
TCF3	0.00044665	0.0047502	-0.476102
RAB39A	0.000447204	0.00475306	-0.229931
PDGFA	0.000448352	0.00476225	0.91856
YTHDF1	0.000451845	0.0047963	-0.274975
SYNJ2BP	0.000455347	0.00483042	-0.416625
ZNF124	0.000456982	0.00484163	-0.528947
KIAA1211	0.00045674	0.00484163	-0.841226
CDT1	0.000460639	0.00487727	-0.472161
NINJ1	0.000464157	0.00490257	0.5972
RAB18	0.000464199	0.00490257	0.31383
PELP1	0.000464156	0.00490257	-0.359101
PCP4	0.000464045	0.00490257	-1.31497
DPF1	0.000464896	0.00490683	-0.16949
THSD4	0.000465911	0.00490912	0.617607
GOLGA3	0.000465986	0.00490912	0.315672
HMGCR	0.000465992	0.00490912	-0.366529
POLD4	0.000467789	0.00492494	0.980614
FZD2	0.000469576	0.00494065	1.00108
IGDCC3	0.000470228	0.00494131	-0.121795
NKD1	0.0004701	0.00494131	-0.332656
RAB25	0.000470989	0.00494619	-2.0279
TMOD3	0.000471369	0.00494708	0.485933
ERAP2	0.000473187	0.00496305	1.11644
CLMP	0.000474421	0.00497287	0.669685
PIDD	0.000475007	0.00497591	-0.489194
C2orf68	0.000476819	0.00499177	-0.345796
PHF2	0.0004787	0.00500523	-0.474266
SMC2	0.000478704	0.00500523	-0.746067
KRT81	0.000480339	0.00501783	1.81227
BLZF1	0.000480509	0.00501783	0.392971
NF2	0.000484238	0.00505362	0.457657
TRAF1	0.000484662	0.0050549	0.363725
LXN	0.000485801	0.00506362	1.47352
LIPA	0.000487985	0.00508322	0.66746
CNEP1R1	0.000489834	0.00509931	0.300143
ITPR1	0.000491646	0.00511499	0.934951
SLC41A3	0.000493615	0.00513229	-0.446475
ZNF101	0.000495276	0.00514636	-0.227795
PRDM10	0.000497408	0.00516531	-0.290708
ADPGK	0.00049933	0.00517884	0.313786
ZNF627	0.000499313	0.00517884	-0.417929
C19orf45	0.000499699	0.00517946	-0.191882
CREB3L2	0.000501253	0.00518914	0.650932
FRS3	0.00050108	0.00518914	-0.273964
CXADR	0.000503179	0.00520586	-0.838958
GLG1	0.000505101	0.0052193	0.323591
RNF126	0.000505015	0.0052193	-0.285648
NTN4	0.000508871	0.0052529	1.00553
FLNB	0.000508981	0.0052529	0.674284
TPPP2	0.000509387	0.00525385	0.0610054
RAC1	0.000510938	0.00526337	0.18708
RBM39	0.000510938	0.00526337	-0.214871
SYNC	0.000512234	0.00526409	0.644612
AGFG1	0.000512885	0.00526409	0.399765
RAB27B	0.000512142	0.00526409	0.386508
FARP2	0.000512677	0.00526409	-0.36187
YEATS4	0.000512887	0.00526409	-0.422357
GINS1	0.000512895	0.00526409	-0.56155
ATP9B	0.000514499	0.00527732	0.365282
SLC39A10	0.000514861	0.0052778	0.512067
EGR4	0.000515574	0.00528187	-0.193916
WIPF1	0.000516624	0.00528503	0.881193
ZNF562	0.00051683	0.00528503	-0.295021
DCUN1D2	0.000516813	0.00528503	-0.521021
ZBTB12	0.000518884	0.00529633	-0.13976
THAP9	0.000518709	0.00529633	-0.442094
ZNF219	0.000518801	0.00529633	-0.616049
DENND3	0.000520761	0.00531225	0.669773
MET	0.000522789	0.00531997	1.14341
ATXN7L2	0.000522151	0.00531997	-0.190152
HAUS5	0.000522748	0.00531997	-0.404282
CTNNA2	0.000522695	0.00531997	-0.789731
LNX2	0.000526768	0.00535721	-0.449232
TMSB4X	0.000530831	0.00538543	0.618911
ZNF564	0.00053078	0.00538543	-0.275043
TMEM150C	0.000530507	0.00538543	-0.37337
ILDR1	0.000530597	0.00538543	-0.763933
SLC4A8	0.000532175	0.0053958	-0.481077
DENND5A	0.000532848	0.00539936	0.509638
SAMD9	0.000534881	0.00541341	1.04768
MMP14	0.000534872	0.00541341	1.019
ISLR2	0.00053573	0.00541872	-0.181024
C5orf45	0.000536927	0.00542755	0.480483
TIMP2	0.000541048	0.00545602	1.01787
C8orf58	0.000540886	0.00545602	0.389917
DNAJB6	0.000541045	0.00545602	0.350811
HNRNPL	0.000541038	0.00545602	-0.367488
FAM71E1	0.000542775	0.00546685	-0.311848
NEURL	0.000542493	0.00546685	-0.508318
OR6C74	0.000544574	0.00547854	0.0885118
ZNF490	0.00054459	0.00547854	-0.220031
PDLIM5	0.000549348	0.00552309	0.762837
CDH6	0.000549816	0.00552448	0.652575
IL4I1	0.000556098	0.00557808	0.509177
NT5DC3	0.000555644	0.00557808	-0.456553
CADPS	0.00055615	0.00557808	-1.38524
ZSCAN20	0.000557027	0.00558352	0.199256
DHRS11	0.000557626	0.00558618	-0.245487
UROS	0.000562019	0.00562352	0.457129
ITFG1	0.000562025	0.00562352	0.365135
MEST	0.000564155	0.00564146	-1.1072
POLR2L	0.000568471	0.00567784	0.373949
CATSPER2	0.000568192	0.00567784	-0.396748
HSD3B7	0.000570533	0.00569263	0.603005
ILF3	0.000570632	0.00569263	-0.439081
TACC1	0.000572802	0.00570068	0.672408
PPM1F	0.000572765	0.00570068	0.436499
WDR89	0.000572761	0.00570068	-0.350938
MCF2L	0.000572718	0.00570068	-0.81743
SYT2	0.000574127	0.00571048	-0.270169
SLC35A5	0.00057497	0.00571547	-0.367826
TTI1	0.000577124	0.00573008	-0.366722
GNAZ	0.000577015	0.00573008	-1.03993
TMEM184A	0.000579085	0.00574614	-0.5489
FAT1	0.000581559	0.00575704	1.05264
RAB8B	0.000581552	0.00575704	0.62439
IRF2	0.000581552	0.00575704	0.324222
B3GALT2	0.000580697	0.00575704	-0.436439
WASH2P	0.000583743	0.00576842	-0.282531
ZNF510	0.000583485	0.00576842	-0.342914
FRAT2	0.000583728	0.00576842	-0.538391
SORBS3	0.000585955	0.00578033	0.567535
SAP30BP	0.000585979	0.00578033	0.300846
RAB1A	0.000585984	0.00578033	0.281254
IL11	0.000588678	0.00580144	0.712967
IZUMO1	0.000588817	0.00580144	0.120431
RNF138	0.000590439	0.005814	-0.443551
SLC12A4	0.00059265	0.00582236	0.743995
PRDX1	0.000592679	0.00582236	0.30226
UBAC1	0.000592668	0.00582236	-0.305287
DSCC1	0.000592673	0.00582236	-0.476451
NFKBIA	0.000594927	0.00583417	0.516032
TMEM194A	0.000594917	0.00583417	-0.422454
ZNF551	0.000594713	0.00583417	-0.467247
SDR39U1	0.000597174	0.00585277	-0.439196
NAV3	0.000603887	0.00590908	1.19691
HNMT	0.000603691	0.00590908	0.905666
ZNF367	0.000603978	0.00590908	-0.522708
ADRB2	0.000606072	0.00592503	0.846353
IL17D	0.000607024	0.00592503	-0.247352
HIST1H1E	0.000606744	0.00592503	-0.329652
EYA2	0.000606941	0.00592503	-0.779836
LUZP1	0.000608551	0.00593647	0.51336
MCM3AP-AS1	0.000610606	0.00595305	-0.406182
UBE2L6	0.000613182	0.00597131	1.07976
COTL1	0.000613193	0.00597131	0.91565
MDFIC	0.000615331	0.00598865	0.64286
KRT7	0.000617766	0.00599914	1.7634
PAPLN	0.000617728	0.00599914	0.990642
UBE2Z	0.000617839	0.00599914	0.287122
DEK	0.000617842	0.00599914	-0.35213
HLA-DRA	0.000618344	0.00600053	1.11629
HECW1	0.000618718	0.00600068	0.236691
KIAA1715	0.000620169	0.00601127	-0.440718
MFSD5	0.000622508	0.00603045	0.402344
TGFB1I1	0.000624741	0.00604557	0.867173
PKIB	0.000624791	0.00604557	-1.29385
FANCE	0.000629573	0.00608833	-0.522401
EBAG9	0.000636763	0.0061543	-0.359303
PARP14	0.000639163	0.00617039	1.054
CLIP1	0.000639165	0.00617039	0.476795
GNAO1	0.000641075	0.00618526	-0.587659
DDHD1	0.000646343	0.0062325	-0.474952
EAF1	0.000648821	0.00625279	-0.336509
EZH2	0.000651301	0.0062695	-0.525316
RPS6KA5	0.000651304	0.0062695	-0.767277
ZNF35	0.000653659	0.00628598	-0.363199
ANKH	0.000653768	0.00628598	-0.828589
NQO1	0.000656231	0.00630243	1.24076
BAZ2A	0.000656215	0.00630243	-0.240484
XYLT1	0.000657357	0.00630962	-0.747109
SELM	0.000658651	0.00631843	1.22668
PIGP	0.000661178	0.00633903	-0.350909
CYP24A1	0.000663064	0.00634819	1.55908
PCDHGA12	0.000663635	0.00634819	0.12258
SMARCD2	0.00066365	0.00634819	-0.340078
MTERFD3	0.000663623	0.00634819	-0.414822
SEPT10	0.000666163	0.00636132	0.805132
ANKRD49	0.000666153	0.00636132	-0.357362
C3orf37	0.000666146	0.00636132	-0.360073
SLC7A5	0.000668671	0.00637799	0.668502
CASP8AP2	0.000668655	0.00637799	-0.440636
EFEMP2	0.000671037	0.00638745	1.12743
TMEM184C	0.000671172	0.00638745	0.328465
ACTR3	0.000671189	0.00638745	0.254263
DVL2	0.000671149	0.00638745	-0.325192
CASP4	0.000673703	0.00640773	1.4028
TMEM184B	0.000678782	0.00645238	0.346328
PTP4A3	0.000681297	0.0064726	-0.674207
VPS18	0.000683816	0.00648979	0.335603
C11orf30	0.00068388	0.00648979	-0.435574
FNDC5	0.000685467	0.00650116	-0.610926
INPP5J	0.000688894	0.00652996	-0.562965
MFSD1	0.000694219	0.00656556	0.413232
RHPN1	0.000693732	0.00656556	-0.375567
CD320	0.000694211	0.00656556	-0.416706
IMMP1L	0.000694184	0.00656556	-0.425114
TP73	0.000694715	0.00656655	-0.40639
SOCS4	0.000696813	0.00658266	-0.408341
ZNF473	0.000699374	0.00660312	-0.447572
GGCX	0.000702025	0.00662442	0.412508
MT1M	0.000705211	0.00665073	0.481721
LPAR6	0.000710365	0.00669556	0.562155
ARMC6	0.000712607	0.00670914	-0.461679
SLC25A29	0.000712595	0.00670914	-0.655024
PRIM1	0.000715301	0.00673072	-0.639193
SLC35F3	0.000719187	0.00676349	0.748499
METTL11B	0.000719716	0.00676466	-0.138553
ARHGAP42	0.000720491	0.00676814	0.531452
BACH2	0.000721551	0.0067743	-0.439187
KIAA1211L	0.000723215	0.00678612	-0.907589
MNX1	0.000726056	0.00680515	-0.939024
CDKN2A	0.00072596	0.00680515	-2.31178
SLC25A36	0.000728783	0.00682307	-0.359411
HSF2	0.000728695	0.00682307	-0.500655
OSBPL10	0.000731463	0.0068333	1.07637
MAP1LC3B	0.000731509	0.0068333	0.501313
CCDC75	0.000731319	0.0068333	-0.350821
TMEM18	0.000731492	0.0068333	-0.413898
CELF5	0.000734915	0.00686129	-0.770724
EGF	0.000738028	0.00688651	0.653755
ARF4	0.000739739	0.00689863	0.324875
ITGB2	0.000740562	0.00690245	0.355501
IFI27	0.000742378	0.00691275	1.6644
NABP1	0.000742493	0.00691275	0.969104
ALMS1	0.000745233	0.00693441	-0.478754
CLU	0.000747999	0.00694136	1.25855
TAP2	0.000748048	0.00694136	0.884091
MGAT4B	0.000748053	0.00694136	0.477624
TTC23	0.000747717	0.00694136	0.274861
SOX5	0.000747032	0.00694136	-0.252939
ELFN2	0.0007501	0.0069565	0.413199
NDUFA8	0.000750847	0.00695957	-0.215043
USP22	0.000753641	0.00697774	-0.3191
NLRP11	0.00075347	0.00697774	-0.360148
ASPHD1	0.000756424	0.00699964	0.989253
NUP210	0.000759249	0.0070219	-0.611669
CITED4	0.000761887	0.00703638	0.485099
ZNF740	0.000762068	0.00703638	-0.351021
HAUS8	0.000762076	0.00703638	-0.493997
SART3	0.00076778	0.00708123	-0.281673
WASF3	0.000767725	0.00708123	-1.19989
ZNF711	0.000770535	0.00710273	-1.32837
LINC00525	0.00077376	0.00712853	0.233044
SLC6A2	0.000774646	0.00713277	-0.159292
SMARCB1	0.000776287	0.00713645	-0.330947
DGAT2	0.000776324	0.00713645	-0.565393
CAMK2N2	0.000776226	0.00713645	-1.07276
P4HA2	0.000779285	0.00715188	0.837129
LMNB1	0.000779265	0.00715188	-0.391641
C3orf70	0.000778854	0.00715188	-0.918371
NDST1	0.000782113	0.00716997	0.617529
RASSF8	0.000782039	0.00716997	0.574977
NOG	0.000783983	0.00718318	0.306636
NDUFAB1	0.000790951	0.0072391	-0.216086
ING3	0.000790929	0.0072391	-0.310697
WASH3P	0.00079379	0.00726111	-0.330111
ZNF670	0.000796643	0.00728085	-0.309602
NPDC1	0.000796818	0.00728085	-0.463584
SERPINA6	0.000798264	0.00729009	0.271447
PCYT1B	0.000799216	0.00729481	-0.51126
RUNDC3A	0.000801887	0.00731519	-0.373335
NMRK2	0.0008029	0.00732011	-0.137835
TACR2	0.0008033	0.00732011	-0.158785
FHOD1	0.000805706	0.00733035	0.494825
IFNGR1	0.000805738	0.00733035	0.477272
ZNF324	0.000805472	0.00733035	-0.371812
C16orf46	0.000808583	0.0073496	0.455427
ZMYM2	0.000808732	0.0073496	-0.396033
BNC2	0.000813257	0.00738671	0.704813
C5orf22	0.000814745	0.00739621	-0.341462
KBTBD5	0.000818301	0.00742447	0.08069
UNC5A	0.000819058	0.00742732	-0.318775
LRRC26	0.000820781	0.00743488	-0.133558
KDM6A	0.000820729	0.00743488	-0.395708
GTF2H1	0.000823835	0.00745851	0.343825
CX3CL1	0.000828497	0.00749356	0.632102
SEC14L2	0.000829654	0.00749356	0.41097
LIPE	0.000828707	0.00749356	-0.239123
NCBP1	0.000829945	0.00749356	-0.405632
DUS3L	0.000829932	0.00749356	-0.42707
NPAS2	0.000832723	0.00750117	0.682495
TEX10	0.00083302	0.00750117	-0.356017
PREPL	0.000833024	0.00750117	-0.384365
EIF4A1	0.000833003	0.00750117	-0.402376
HNRPLL	0.000833028	0.00750117	-0.483166
TMEM64	0.00083611	0.00752487	0.748452
KIAA0930	0.000845397	0.00760436	0.37517
IL1B	0.000846192	0.00760743	0.988272
MCU	0.000851681	0.00764455	0.544427
TGOLN2	0.000851691	0.00764455	0.310148
SRSF6	0.000851691	0.00764455	-0.345312
TOR4A	0.000854695	0.00766741	1.10465
GINS2	0.00086116	0.00772126	-0.674129
CCDC153	0.000862745	0.00773133	-0.331441
ATP5I	0.000864355	0.00774161	-0.286199
WISP2	0.000868435	0.007774	0.714449
C3orf55	0.00086904	0.00777525	0.445325
CD63	0.000870749	0.00778222	0.34814
ANKRD46	0.000870727	0.00778222	-0.50631
CCNJ	0.000873875	0.00779421	-0.410133
POLR1D	0.000873952	0.00779421	-0.431
GPR98	0.000873545	0.00779421	-0.917485
XK	0.000873779	0.00779421	-1.11692
DDX60	0.000877145	0.0078019	0.913545
PLEKHH3	0.000876898	0.0078019	-0.216109
RMND5B	0.000877022	0.0078019	-0.351836
ZNF445	0.000877095	0.0078019	-0.385799
ZNF764	0.000877087	0.0078019	-0.399279
RAD23A	0.000880411	0.0078268	-0.358936
LIMK1	0.000885403	0.00786699	0.20348
RGS14	0.000886748	0.00787476	0.498375
ANXA7	0.000890193	0.00789698	0.297096
POLE	0.000890184	0.00789698	-0.488645
ATAD2B	0.000893441	0.0079174	-0.471231
LIMK2	0.000893409	0.0079174	-0.626965
AP5M1	0.000896756	0.00793837	-0.408796
RMI1	0.000896751	0.00793837	-0.465752
BACE2	0.000900058	0.00794659	0.904305
USP25	0.000900056	0.00794659	0.607103
TRHDE	0.00089919	0.00794659	0.560061
TSR2	0.000900041	0.00794659	-0.33581
NCAPH	0.000900056	0.00794659	-0.509174
STAT1	0.000903374	0.00796747	0.478908
NFXL1	0.000903337	0.00796747	-0.312939
IL23R	0.000904223	0.00797075	-0.0960667
TOE1	0.000910017	0.0080176	-0.368745
KCTD13	0.000911973	0.00803061	-0.151425
PLOD1	0.000913361	0.00803861	0.561688
ESPN	0.000914783	0.00804689	-0.184855
HLA-E	0.000920109	0.00807679	1.13951
GALNT7	0.000920107	0.00807679	0.57101
CNBP	0.000920112	0.00807679	-0.248145
ABLIM2	0.000919169	0.00807679	-0.356883
SEC11A	0.000923497	0.00808953	0.283523
FTH1	0.000923497	0.00808953	0.235152
TDG	0.000923497	0.00808953	-0.429419
TMEM97	0.000923497	0.00808953	-0.577797
SKAP2	0.000926885	0.00811073	0.676327
RAB11B	0.000926876	0.00811073	-0.350925
CCL5	0.000930236	0.00812783	0.633656
GNAS	0.000930296	0.00812783	-0.117369
NAA16	0.000930054	0.00812783	-0.37514
LOC202181	0.000932412	0.00814207	-0.210411
CTSC	0.000933705	0.00814486	1.04815
ZNF431	0.000933632	0.00814486	-0.550496
TNNC2	0.000934815	0.00815029	-0.250723
DCAF7	0.000937136	0.00816628	-0.30242
BCOR	0.000940554	0.0081918	-0.522845
ADAMTS6	0.000942077	0.00820079	0.606126
TMBIM1	0.000944021	0.00821344	1.35281
FAM73B	0.000947377	0.00823504	-0.288461
DBF4	0.000947487	0.00823504	-0.37773
AZIN1	0.000950965	0.0082567	-0.277029
CASZ1	0.000950825	0.0082567	-0.738307
MAN2A1	0.000954455	0.00827841	0.81553
ACTR6	0.000954447	0.00827841	-0.334437
MACF1	0.000957955	0.00828302	0.494551
STAM2	0.000957946	0.00828302	0.359546
EEFSEC	0.000957699	0.00828302	-0.218839
MEPCE	0.000957928	0.00828302	-0.31609
SNRK	0.000957941	0.00828302	-0.318331
BCL2L2	0.000957935	0.00828302	-0.35191
POLR2A	0.000961423	0.00830871	-0.430816
HLA-DMB	0.000964426	0.00832221	0.825969
PTPN21	0.000964918	0.00832221	0.440156
COQ3	0.000964974	0.00832221	-0.435449
HIC2	0.000964918	0.00832221	-0.535395
BNIP2	0.000968508	0.00834839	0.321893
LRBA	0.000972038	0.0083702	-0.392187
THEM6	0.000972025	0.0083702	-0.446733
SYTL3	0.000975318	0.00837735	0.891476
PTHLH	0.000975871	0.00837735	0.46678
SIX5	0.000975572	0.00837735	0.399227
ZNF335	0.000975406	0.00837735	-0.236098
TRIM67	0.000973973	0.00837735	-0.306571
KIAA0586	0.00097558	0.00837735	-0.483916
TPCN1	0.000979158	0.00839289	0.493062
TMEM109	0.000979186	0.00839289	0.447325
AIM1L	0.000978839	0.00839289	-0.640142
CEP85	0.000986306	0.00844959	-0.43555
ADCY9	0.000989952	0.00845722	0.607019
DSTYK	0.00098996	0.00845722	0.451106
SDCBP	0.000989976	0.00845722	0.409972
MCF2L2	0.000990227	0.00845722	-0.131289
SLC25A39	0.000989966	0.00845722	-0.273936
PBRM1	0.000989948	0.00845722	-0.617708
B3GNTL1	0.000993465	0.00848055	0.536636
DDIT4L	0.000994488	0.00848495	0.514836
DICER1	0.000997223	0.00850395	-0.364501
EFHB	0.000999539	0.00851936	0.341686
PTPRK	0.00100087	0.00852207	0.739986
LMAN2L	0.00100085	0.00852207	0.339043
ZNF189	0.00100449	0.00854412	-0.347101
TMEM38A	0.00100443	0.00854412	-0.591901
GPC6	0.0010076	0.00855824	1.41008
MICU1	0.00100818	0.00855824	0.333318
ARL1	0.00100819	0.00855824	0.316982
SYTL1	0.00100778	0.00855824	-0.659089
ARMC9	0.00101173	0.00858397	0.559731
ACTN3	0.00101327	0.00859266	-0.128674
ITGB6	0.00101444	0.00859824	1.08069
SCRIB	0.00101927	0.0086304	-0.321245
CCNF	0.00101923	0.0086304	-0.416455
TMEM71	0.00101987	0.00863115	0.350434
SPINK2	0.00102137	0.00863945	-0.187669
NME7	0.00102299	0.00864012	0.538962
UBE2H	0.001023	0.00864012	0.491445
U2AF1	0.001023	0.00864012	-0.248975
C15orf61	0.0010267	0.00866699	-0.421343
HFE	0.00103036	0.00869349	0.754181
HOXA2	0.00103314	0.00871198	0.360546
SFI1	0.00103361	0.00871198	-0.311547
RIMS3	0.00103411	0.00871198	-1.11574
RNASET2	0.00103799	0.0087315	0.898094
KIAA0754	0.00103778	0.0087315	0.420639
WDR5B	0.00103786	0.0087315	-0.345796
PORCN	0.00104159	0.00874571	0.530282
ERI1	0.00104174	0.00874571	0.476213
ATP6V1A	0.00104177	0.00874571	-0.287413
SATB1	0.00104171	0.00874571	-1.02722
MYBL1	0.00104555	0.00877302	0.889027
OR56A3	0.00105706	0.00886521	-0.11656
ST5	0.00106075	0.00889168	0.564258
SNORA78	0.00106195	0.00889728	-0.172174
SGK2	0.00106291	0.00889874	0.602722
[truncated: 76 more rows]

## Sheet: Lung cancer group
Gene	p-value	p-adj	diffference
CALCA	1.61981e-32	2.53826e-28	9.01101
ASCL1	5.28112e-30	4.1378e-26	8.3896
KLK12	4.88657e-28	1.98418e-24	4.82643
RET	5.06487e-28	1.98418e-24	3.44825
DRAIC	1.99392e-26	6.24902e-23	4.82159
SEC11C	7.78372e-26	2.03287e-22	2.01978
C1orf95	3.76791e-25	8.43481e-22	2.84021
FGL1	2.41474e-24	4.72992e-21	4.60278
HES6	2.98594e-24	5.19891e-21	3.78022
TOX3	3.74026e-24	5.86105e-21	4.11752
ERO1B	4.35187e-24	6.19949e-21	2.08165
TFF3	3.45168e-23	4.16064e-20	3.8282
DNAJC12	3.38074e-23	4.16064e-20	3.30573
UMODL1	9.77268e-23	1.09385e-19	4.19972
SYT7	3.88184e-22	4.05527e-19	2.43471
PCP4	6.18277e-22	6.05531e-19	4.45861
PAH	7.86563e-22	7.25033e-19	3.20483
CALCB	8.82152e-22	7.2755e-19	3.26923
DUSP4	8.75908e-22	7.2755e-19	3.13027
ANXA1	1.02862e-21	7.6971e-19	-1.94088
ST6GALNAC2	1.03151e-21	7.6971e-19	-2.35549
HMGB3	2.96057e-21	2.01625e-18	2.72074
RNF183	3.08804e-21	2.01625e-18	2.57652
ENO3	2.90084e-21	2.01625e-18	2.22721
CTNND2	4.47153e-21	2.80278e-18	3.44766
RGS7	5.39051e-21	3.24885e-18	3.24177
KLK11	7.78422e-21	4.51777e-18	2.87438
DDC	9.86839e-21	5.52282e-18	4.43651
TUBB2B	2.57738e-20	1.34626e-17	3.74721
SUMO3	2.55699e-20	1.34626e-17	-0.733425
PCSK1	3.81485e-20	1.92836e-17	5.25484
C20orf197	7.17163e-20	3.51189e-17	3.1202
SLC7A2	9.60424e-20	4.42647e-17	3.10558
SLC25A21	9.56622e-20	4.42647e-17	2.59086
AHNAK	1.01151e-19	4.52872e-17	-1.58521
QPCT	1.32385e-19	5.76249e-17	2.59689
SLC16A14	1.85748e-19	7.86675e-17	2.48098
SLC36A4	2.88268e-19	1.18874e-16	1.10771
HEPACAM2	5.60585e-19	2.25242e-16	3.63962
S100A10	6.33337e-19	2.48112e-16	-1.24814
KIAA1324	8.04608e-19	3.0752e-16	2.85007
GOLGA7B	9.46109e-19	3.52992e-16	2.75776
RASD1	1.14777e-18	4.18271e-16	2.00743
HMGB3P1	1.35914e-18	4.84043e-16	2.35174
ZNF185	1.64324e-18	5.72219e-16	-1.05942
CNGA3	1.70205e-18	5.79811e-16	3.82296
GSE1	2.03335e-18	6.77933e-16	1.17592
SST	2.42393e-18	7.91319e-16	4.50392
CAV2	3.32626e-18	1.06373e-15	-1.9057
ANXA2	4.60609e-18	1.44356e-15	-0.768134
SCN3A	5.0396e-18	1.54792e-15	4.04505
EPHA2	5.13663e-18	1.54792e-15	-1.69362
CRLF1	6.04728e-18	1.78796e-15	3.10462
AACS	6.90112e-18	2.00262e-15	1.09429
PPP1R3B	1.14947e-17	3.27497e-15	1.20942
AIM1	1.31022e-17	3.66631e-15	-1.22481
BPIFA1	1.50439e-17	4.13578e-15	4.47742
TFCP2L1	1.5754e-17	4.25634e-15	1.93639
NAV2	1.62042e-17	4.30377e-15	1.31934
SCIN	2.16733e-17	5.6604e-15	2.21621
ETNPPL	2.30979e-17	5.93355e-15	3.01477
CPE	2.55722e-17	6.46324e-15	1.9427
TTC39C	2.70406e-17	6.72587e-15	1.37366
ATP2A3	2.82331e-17	6.91276e-15	1.62248
PDCD6IPP2	3.12406e-17	7.53146e-15	1.62234
OAT	3.28731e-17	7.80495e-15	1.14199
PITX2	3.35167e-17	7.83897e-15	3.13771
CD44	4.28665e-17	9.87829e-15	-1.07345
LGI2	5.20028e-17	1.181e-14	2.45212
RYR1	5.41766e-17	1.21279e-14	-2.38503
HAL	7.48799e-17	1.65265e-14	1.93352
RND3	7.81558e-17	1.70099e-14	-1.2838
ITGB4	1.0494e-16	2.25264e-14	-2.157
MOB3C	1.15351e-16	2.44267e-14	-0.85928
ZMAT4	1.58651e-16	3.28505e-14	2.8034
PRNP	1.59324e-16	3.28505e-14	-1.08546
CCDC154	1.70398e-16	3.46775e-14	2.67638
CCNJ	1.85719e-16	3.73107e-14	0.849287
TSPO	2.14363e-16	4.25202e-14	-0.994372
CSTA	2.44284e-16	4.78496e-14	-2.03365
LGSN	2.72497e-16	5.27168e-14	3.67082
S1PR5	2.8723e-16	5.48894e-14	-2.34097
LINC00473	3.15054e-16	5.89878e-14	2.49579
FZD3	3.16205e-16	5.89878e-14	1.23755
CHRNA9	3.3766e-16	6.22493e-14	3.0955
TACSTD2	5.62948e-16	1.02575e-13	-1.31245
TTC23	6.24886e-16	1.12552e-13	-0.921767
HECTD4	6.82048e-16	1.21452e-13	0.672289
FAM24B	7.6057e-16	1.33913e-13	1.14799
CROT	8.10118e-16	1.41052e-13	-0.841529
TFF1	9.11852e-16	1.56107e-13	2.4123
TNFSF10	9.16509e-16	1.56107e-13	-1.39875
ANXA2P2	9.78259e-16	1.64833e-13	-0.935725
AKR7A3	1.17199e-15	1.95375e-13	1.34706
TRIP6	1.2568e-15	2.07308e-13	-1.19496
TBC1D30	2.36952e-15	3.86779e-13	1.18536
PAEP	2.56664e-15	4.10405e-13	4.08011
CHRNA5	2.55047e-15	4.10405e-13	1.97673
SCG5	2.60016e-15	4.11565e-13	2.16001
CD109	3.72912e-15	5.84358e-13	-1.39372
ZDHHC16	3.98428e-15	6.18161e-13	0.712828
GRAMD4	4.11808e-15	6.32656e-13	0.768589
FOXQ1	4.46242e-15	6.78901e-13	-2.14051
RPH3AL	4.77793e-15	7.19912e-13	1.2922
CDH2	4.92575e-15	7.35116e-13	2.3305
CPS1	5.2115e-15	7.63224e-13	3.54503
PPM1E	5.19753e-15	7.63224e-13	2.34322
RAP1GAP2	5.28686e-15	7.67091e-13	1.23571
LRRC75A	5.40361e-15	7.76839e-13	2.14718
EDRF1	5.55476e-15	7.91309e-13	0.717058
MET	5.86349e-15	8.27763e-13	-1.5714
CUZD1	6.1421e-15	8.59354e-13	1.36184
RALB	6.21786e-15	8.62255e-13	-0.693737
RAB32	6.33556e-15	8.7087e-13	-0.769785
CREB3L2	6.68679e-15	9.11157e-13	0.822959
DNAJC10	7.04048e-15	9.51081e-13	0.73885
FAAH2	7.30836e-15	9.7883e-13	1.008
PROX1	8.89291e-15	1.18096e-12	1.72854
BARX1	9.0548e-15	1.19235e-12	2.19506
MSI2	9.2329e-15	1.20567e-12	1.00146
SCG2	9.47019e-15	1.22644e-12	2.25042
CEACAM5	1.15987e-14	1.48979e-12	3.22351
BAALC	1.18149e-14	1.50521e-12	1.97229
IRS2	1.42257e-14	1.79773e-12	1.15776
NARF	1.63435e-14	2.04884e-12	0.770278
PITPNC1	1.70766e-14	2.12375e-12	1.44636
RNF144B	2.29863e-14	2.83621e-12	-1.24642
SCNN1A	2.31986e-14	2.84004e-12	1.49749
MLEC	2.41777e-14	2.93696e-12	0.953696
SVIL	2.63198e-14	3.17258e-12	-0.712925
DSCAM-AS1	2.6606e-14	3.18211e-12	2.75512
ZNF710	2.6805e-14	3.18211e-12	1.11085
KIT	3.07547e-14	3.60269e-12	1.80759
CASP1	3.10375e-14	3.60269e-12	-0.896752
LAMC2	3.10372e-14	3.60269e-12	-1.52336
MYCL	3.26352e-14	3.76028e-12	1.51055
ARHGAP23	3.61682e-14	4.13694e-12	-1.31679
GUCD1	3.777e-14	4.28885e-12	-0.567527
ERICH5	4.24042e-14	4.78044e-12	2.09837
RAB7B	4.45938e-14	4.99137e-12	-1.31018
IFI16	4.68842e-14	5.21052e-12	-1.02887
KCNE4	4.80652e-14	5.30415e-12	1.57228
NTHL1	5.20373e-14	5.70233e-12	0.81943
NEDD4	5.60767e-14	6.10229e-12	-0.843208
INSM1	5.75686e-14	6.22144e-12	3.70546
PHLDB2	6.05676e-14	6.50071e-12	-1.21973
CNPY2	6.18126e-14	6.5892e-12	0.711914
RNF186	6.33167e-14	6.70393e-12	1.85397
AGT	6.40818e-14	6.7394e-12	2.13023
CGA	6.81263e-14	7.10087e-12	3.35757
BLVRB	6.8425e-14	7.10087e-12	-0.929331
LFNG	7.07781e-14	7.29673e-12	1.42187
KIF5C	7.20502e-14	7.37933e-12	1.52991
MYCN	7.79521e-14	7.91938e-12	2.56499
REPIN1	7.83339e-14	7.91938e-12	0.824891
TMEM45B	7.93973e-14	7.97543e-12	1.572
FBXO16	8.49285e-14	8.47671e-12	1.10789
VIL1	8.64387e-14	8.57283e-12	3.14788
TBX15	9.02321e-14	8.89277e-12	1.5486
TESC	9.12712e-14	8.93896e-12	1.88035
FGFR3	9.37677e-14	9.12642e-12	-1.87059
MOB3B	1.00294e-13	9.70133e-12	-1.03462
STAU2	1.02336e-13	9.83813e-12	0.912377
TRIT1	1.07988e-13	1.03182e-11	0.717857
GAS2L1	1.11679e-13	1.06062e-11	-0.820413
SMARCA1	1.13952e-13	1.07569e-11	0.943095
FAM69B	1.16e-13	1.08199e-11	1.58626
PLBD1	1.15751e-13	1.08199e-11	-1.25732
FEZ2	1.32353e-13	1.22721e-11	-0.550112
MTMR7	1.37878e-13	1.27092e-11	2.49505
ZNF664	1.47959e-13	1.35587e-11	0.730121
FGB	1.50155e-13	1.36799e-11	4.15104
MYOF	1.62815e-13	1.47476e-11	-0.880789
PPP1R14C	2.30068e-13	2.07195e-11	-2.03973
PPARG	2.32104e-13	2.07835e-11	-2.17829
SMKR1	2.35683e-13	2.0984e-11	1.86539
MCF2L	2.47998e-13	2.19557e-11	1.38892
RELL1	2.51318e-13	2.21247e-11	-0.934706
GPAT4	2.53534e-13	2.2195e-11	0.746484
TFAP2D	2.56987e-13	2.22487e-11	2.29381
LTBP4	2.55783e-13	2.22487e-11	-1.37968
DUSP7	3.10473e-13	2.67316e-11	-0.790204
ENDOD1	3.2514e-13	2.78415e-11	-0.833782
VSNL1	3.28e-13	2.79338e-11	-1.60265
TRIM68	3.54958e-13	2.99046e-11	0.854756
CEBPA	3.54197e-13	2.99046e-11	-1.40898
RHOC	3.62052e-13	3.03391e-11	-0.855587
TUBB6	3.84959e-13	3.20871e-11	-1.17017
APOBEC3C	3.90035e-13	3.23382e-11	-1.14757
ICA1	4.01291e-13	3.30962e-11	1.101
S100A11	4.14693e-13	3.40225e-11	-1.14424
MB	4.26603e-13	3.48174e-11	1.71729
PAX9	4.73635e-13	3.84556e-11	2.45184
TP53TG1	4.93809e-13	3.98869e-11	-0.655375
ZNF511	5.21454e-13	4.19039e-11	0.769261
MCF2L-AS1	5.67463e-13	4.53685e-11	1.33712
TMEM9	5.76362e-13	4.56145e-11	0.696803
RMDN3	5.76356e-13	4.56145e-11	-0.637006
TMEM150C	6.13823e-13	4.83352e-11	1.54438
TMED2	6.21897e-13	4.87261e-11	0.496208
PELI2	6.25926e-13	4.87978e-11	0.867085
FOXP4-AS1	6.64927e-13	5.15817e-11	1.54789
RAB26	6.69305e-13	5.16655e-11	1.72255
MAPK8	7.05198e-13	5.41694e-11	0.719422
COMT	7.47676e-13	5.71521e-11	-0.794587
TMEM263	7.89203e-13	5.9871e-11	0.77047
GNA15	7.90886e-13	5.9871e-11	-0.926075
PRKAA2	8.0813e-13	6.08823e-11	1.22517
SPATS2L	8.81068e-13	6.60597e-11	-0.661374
PGM2	8.92535e-13	6.66007e-11	-0.869788
OAS2	9.33849e-13	6.93534e-11	-1.12151
FAS	9.39917e-13	6.94747e-11	-0.981097
LINC00623	1.04895e-12	7.71699e-11	0.782466
RGS17	1.10191e-12	8.02744e-11	1.94599
IP6K3	1.10652e-12	8.02744e-11	1.94191
ADIRF	1.09973e-12	8.02744e-11	-2.41909
MSMB	1.17677e-12	8.49779e-11	4.02862
RBM38	1.188e-12	8.50102e-11	0.791439
SRP54	1.18807e-12	8.50102e-11	0.748486
ULBP2	1.19567e-12	8.51652e-11	-1.39327
MYD88	1.31679e-12	9.33678e-11	-0.636959
MAML2	1.33665e-12	9.43493e-11	-0.967843
CBFA2T2	1.34814e-12	9.47336e-11	1.20065
JAG1	1.45604e-12	1.01859e-10	-1.15036
GADD45G	1.4747e-12	1.02705e-10	1.06081
ENTPD4	1.49063e-12	1.03356e-10	0.669142
C2CD4A	1.52265e-12	1.05111e-10	2.25864
KIF26B	1.64432e-12	1.13012e-10	1.54009
CHD7	1.75659e-12	1.20201e-10	0.89708
TBC1D8	1.77919e-12	1.21218e-10	0.625226
ARAP2	1.80976e-12	1.22767e-10	-0.974685
JOSD1	1.82523e-12	1.23283e-10	-0.588544
NPTX1	1.98254e-12	1.3279e-10	2.27358
MMP28	1.98293e-12	1.3279e-10	-2.04173
FBRSL1	2.10889e-12	1.39734e-10	0.843439
MED13L	2.11338e-12	1.39734e-10	0.634169
OGFRL1	2.10894e-12	1.39734e-10	-0.925245
CPD	2.48785e-12	1.63802e-10	0.897144
IMMP1L	2.5036e-12	1.6415e-10	0.740245
TMEM61	2.5405e-12	1.65875e-10	1.68574
RNFT2	2.55109e-12	1.65875e-10	1.62121
ALPK3	2.58418e-12	1.67332e-10	1.26163
NDRG2	2.62281e-12	1.69135e-10	-1.18577
IDE	2.68444e-12	1.724e-10	0.517369
TSPYL5	2.71298e-12	1.73522e-10	1.16003
ITGA6	2.79437e-12	1.78001e-10	-1.12657
EHD4	2.92707e-12	1.85699e-10	-0.706274
RANGRF	3.01466e-12	1.90484e-10	0.701987
S100A16	3.06602e-12	1.92952e-10	-1.13605
CLIC6	3.08544e-12	1.93397e-10	1.77339
CXXC4	3.37011e-12	2.10399e-10	1.33961
ZSCAN16	3.42743e-12	2.13128e-10	0.721358
TDG	3.7281e-12	2.30909e-10	0.791281
C8orf76	4.01186e-12	2.47506e-10	0.856538
TRIOBP	4.10553e-12	2.52291e-10	-0.676946
CX3CL1	4.28103e-12	2.62048e-10	-1.24841
P3H2	4.38072e-12	2.67107e-10	-2.16987
GOLM1	4.86323e-12	2.95378e-10	1.30483
HAS3	5.1023e-12	3.08702e-10	-1.62009
PTP4A3	5.1989e-12	3.12136e-10	1.10993
PPL	5.18814e-12	3.12136e-10	-0.974856
USP25	5.29733e-12	3.16832e-10	-0.493098
KLK13	5.43021e-12	3.23544e-10	1.70109
CRELD2	5.45422e-12	3.23744e-10	0.688675
AOC1	5.60261e-12	3.31297e-10	2.23633
LOC728613	6.19209e-12	3.64778e-10	1.28628
ZBTB18	6.24376e-12	3.66444e-10	0.834991
ETHE1	6.44122e-12	3.76623e-10	-0.702825
CHD6	6.50805e-12	3.79116e-10	0.586615
RGL3	6.72771e-12	3.90037e-10	1.21874
FXYD5	6.77021e-12	3.90037e-10	-1.19123
TPRG1	6.7555e-12	3.90037e-10	-1.44062
SEC23B	6.92636e-12	3.97572e-10	0.701847
FAM3B	7.15971e-12	4.09466e-10	1.62125
NKD2	7.23402e-12	4.12212e-10	-0.932209
ZBTB10	7.63434e-12	4.33447e-10	0.951362
GKAP1	7.82583e-12	4.42715e-10	0.836233
LMNA	7.89128e-12	4.44811e-10	-0.87418
XBP1	7.9404e-12	4.45976e-10	0.826493
TPD52	8.00631e-12	4.48072e-10	0.897689
CPPED1	8.3093e-12	4.63373e-10	-0.838781
BRI3BP	8.43049e-12	4.68465e-10	1.135
PRSS12	9.07965e-12	5.02754e-10	-1.60934
SH3BGRL3	9.19364e-12	5.07274e-10	-0.921968
NAV1	9.48203e-12	5.19527e-10	0.931424
PYCARD	9.46266e-12	5.19527e-10	-0.911041
LOC100505549	9.87961e-12	5.39425e-10	0.710973
TRIM72	9.97573e-12	5.42782e-10	1.58958
FKBP2	1.00447e-11	5.44644e-10	0.639193
EPCAM	1.0861e-11	5.86877e-10	0.857988
PLPP5	1.1433e-11	6.15658e-10	1.03598
GPT2	1.15501e-11	6.19836e-10	1.4974
FOXA3	1.24069e-11	6.6354e-10	1.79303
CYP2S1	1.26658e-11	6.75084e-10	-1.67307
IFI44	1.2771e-11	6.78383e-10	-0.998924
FGA	1.37732e-11	7.26697e-10	3.14407
KIF13A	1.37471e-11	7.26697e-10	-0.688409
RRAS	1.43204e-11	7.53031e-10	-1.0407
MFSD9	1.44359e-11	7.54129e-10	0.661828
RNF34	1.44376e-11	7.54129e-10	0.429865
NPC1L1	1.45981e-11	7.59982e-10	1.8866
SYT4	1.46989e-11	7.62697e-10	2.42584
ASAP2	1.52248e-11	7.82214e-10	-1.00861
DENND2C	1.52237e-11	7.82214e-10	-1.01867
LYPD3	1.52193e-11	7.82214e-10	-2.42443
LCAL1	1.5456e-11	7.91498e-10	3.17663
CYFIP1	1.57299e-11	8.02896e-10	-0.442705
CAPG	1.57941e-11	8.03559e-10	-1.02605
TMEM59L	1.59931e-11	8.11047e-10	1.79584
SS18L1	1.60861e-11	8.13135e-10	0.740703
HOOK1	1.69955e-11	8.56343e-10	1.00316
ODC1	1.77738e-11	8.92684e-10	1.19181
NUCB2	1.78461e-11	8.93451e-10	0.727157
CITED4	1.80265e-11	8.9961e-10	-1.29973
GNG4	1.82442e-11	9.07584e-10	2.03016
GNG12	1.84735e-11	9.16082e-10	-0.636268
MCC	1.9161e-11	9.47179e-10	-1.11811
TSLP	1.94709e-11	9.59473e-10	-1.51194
SLC6A3	1.97079e-11	9.68103e-10	1.36019
LRRC8A	1.97937e-11	9.69282e-10	-0.625904
DIAPH2	1.99143e-11	9.72151e-10	-0.926749
GAB1	2.03632e-11	9.90975e-10	-0.786226
PDE4D	2.17716e-11	1.05624e-09	0.884503
ANXA4	2.20382e-11	1.06587e-09	-0.743124
RAB38	2.21719e-11	1.06904e-09	-1.2839
TMEM109	2.25797e-11	1.08536e-09	-0.558342
RAP2B	2.32755e-11	1.11538e-09	-0.810112
TF	2.38417e-11	1.13903e-09	2.22517
UGT3A1	2.39665e-11	1.14151e-09	2.441
GMDS-AS1	2.56412e-11	1.21758e-09	0.93211
TC2N	2.60617e-11	1.23381e-09	1.20331
ITGA2	2.69711e-11	1.27302e-09	-1.23557
INSR	2.72991e-11	1.28463e-09	0.850863
S100A6	2.79113e-11	1.3095e-09	-1.02857
FEZ1	2.89409e-11	1.35376e-09	-1.13776
BTG3	3.03728e-11	1.4123e-09	-0.64235
PPP1R13L	3.03106e-11	1.4123e-09	-0.974478
CLTB	3.05562e-11	1.41663e-09	-0.806375
TRPM8	3.08907e-11	1.42791e-09	2.33792
PTRF	3.18736e-11	1.46901e-09	-1.18665
CATSPERB	3.25759e-11	1.49697e-09	1.65055
IFI35	3.31789e-11	1.52023e-09	-0.853301
INTS8	3.44681e-11	1.57012e-09	0.634835
FGFBP1	3.4398e-11	1.57012e-09	-1.96343
KSR1	3.5734e-11	1.62307e-09	0.906033
NFKB1	3.64572e-11	1.65113e-09	-0.664974
CDK5RAP1	3.94937e-11	1.78349e-09	0.518792
NTRK2	4.04525e-11	1.82154e-09	-2.63704
STK17A	4.07794e-11	1.831e-09	-0.680333
FGG	4.11873e-11	1.84403e-09	3.20025
ZFP36L2	4.28671e-11	1.91377e-09	-0.774752
AXL	4.36435e-11	1.9429e-09	-0.844723
FOXJ3	4.43454e-11	1.96855e-09	0.56045
CHST1	4.51448e-11	1.99838e-09	1.26048
TSPAN11	4.62369e-11	2.03374e-09	1.37961
SMYD3	4.63331e-11	2.03374e-09	0.75232
TRIM69	4.63328e-11	2.03374e-09	-0.599448
ELF4	4.68899e-11	2.05243e-09	-0.577838
TINCR	4.99697e-11	2.18115e-09	-1.39262
UQCC2	5.02511e-11	2.18734e-09	0.989621
CPNE2	5.17958e-11	2.24833e-09	-0.812806
TIGD3	5.32899e-11	2.3068e-09	1.4501
EXOC6B	5.39982e-11	2.33102e-09	-0.669665
SQRDL	5.43255e-11	2.33871e-09	-0.724566
SCG3	5.4655e-11	2.34645e-09	2.82905
KCNH2	5.70843e-11	2.44404e-09	1.0255
LAPTM4B	5.75437e-11	2.457e-09	0.77684
MANF	5.77721e-11	2.46005e-09	0.619236
TMEM43	5.85791e-11	2.48765e-09	-0.626464
MBNL1-AS1	5.88094e-11	2.49068e-09	-0.859573
GPR87	5.90212e-11	2.49291e-09	-3.1234
PPP1R14D	5.97413e-11	2.51655e-09	1.41219
KLHDC9	6.17961e-11	2.59612e-09	0.854772
SPINK1	6.5574e-11	2.74747e-09	2.91733
C19orf33	6.75516e-11	2.82278e-09	-1.60969
EDN1	7.15327e-11	2.98119e-09	-1.46029
GALNT7	7.31025e-11	3.03854e-09	0.978035
SERTAD1	7.42648e-11	3.07868e-09	-0.918598
TTC39A	7.80142e-11	3.22558e-09	0.958325
IL18	8.08279e-11	3.33312e-09	-1.0047
CAV1	8.27631e-11	3.40396e-09	-1.52968
LGALS3	8.37456e-11	3.42639e-09	-0.790379
TIAM1	8.35796e-11	3.42639e-09	-0.92988
CDK2AP2	8.659e-11	3.53354e-09	0.835023
HSPB1	8.71041e-11	3.54528e-09	-0.963673
CHGB	8.75987e-11	3.55618e-09	2.6348
MB21D2	1.07639e-10	4.35846e-09	-0.735591
NAA25	1.12589e-10	4.54711e-09	0.550376
COL25A1	1.17677e-10	4.72825e-09	2.13135
PLCB1	1.17534e-10	4.72825e-09	0.909134
PRUNE2	1.21496e-10	4.86919e-09	1.10678
NNT-AS1	1.23165e-10	4.9235e-09	0.770732
KIF3A	1.2437e-10	4.95903e-09	0.656284
MX1	1.25595e-10	4.99516e-09	-1.08971
CREB3L4	1.27314e-10	5.0507e-09	0.707063
CA2	1.32634e-10	5.24847e-09	-1.69593
TUSC3	1.34193e-10	5.29677e-09	1.11884
CRIPAK	1.34714e-10	5.304e-09	1.175
C2orf70	1.38663e-10	5.44578e-09	1.0276
KIF19	1.40081e-10	5.48771e-09	1.53876
ANK3	1.41154e-10	5.50224e-09	-0.994387
EHD2	1.40879e-10	5.50224e-09	-1.77937
LPCAT1	1.45895e-10	5.67295e-09	1.23565
GGT7	1.47588e-10	5.72457e-09	0.71007
FOXF2	1.49331e-10	5.77789e-09	-1.00545
LAMA3	1.58282e-10	6.10911e-09	-1.36519
NSF	1.61381e-10	6.21342e-09	0.563235
GP2	1.64955e-10	6.33546e-09	2.51752
VCL	1.66786e-10	6.39011e-09	-0.594055
RSAD2	1.71697e-10	6.56222e-09	-1.09186
CELF1	1.80904e-10	6.89729e-09	0.552988
SLC22A23	1.85861e-10	7.06911e-09	0.856622
MUC4	1.90213e-10	7.19651e-09	2.3716
CCAR1	1.90221e-10	7.19651e-09	0.628791
LY6E	1.90589e-10	7.19651e-09	-1.86972
MGAT4A	1.93179e-10	7.2768e-09	0.979275
SBK1	1.95041e-10	7.31176e-09	1.49068
LMAN1	1.94678e-10	7.31176e-09	0.418166
MYT1	1.95553e-10	7.31347e-09	2.37582
PHACTR3	1.99992e-10	7.46166e-09	1.69304
POLR3A	2.04665e-10	7.61787e-09	0.570047
ADGRV1	2.08661e-10	7.74822e-09	1.14202
FOXA1	2.11494e-10	7.83486e-09	1.29679
ANXA3	2.1314e-10	7.8772e-09	-1.47298
CABYR	2.17262e-10	8.01064e-09	1.61262
KMT5B	2.21928e-10	8.1635e-09	0.580611
PAK3	2.2926e-10	8.39377e-09	1.49561
MAP7D1	2.28863e-10	8.39377e-09	-0.589072
ATP8B1	2.35558e-10	8.60427e-09	0.879631
PPM1H	2.37363e-10	8.65005e-09	0.83027
BMP6	2.45235e-10	8.91616e-09	1.23622
ARL8B	2.68379e-10	9.73504e-09	-0.458944
FLVCR1	2.72517e-10	9.86233e-09	0.817069
AMOTL1	2.84781e-10	1.02824e-08	-0.767453
MPZL2	2.86422e-10	1.03179e-08	-1.1922
CSTB	2.95885e-10	1.06343e-08	-0.579821
MXRA7	3.00442e-10	1.07734e-08	-0.718152
IFIT3	3.02746e-10	1.08312e-08	-0.939979
CXADR	3.09762e-10	1.1057e-08	-0.814489
LOC100507507	3.12123e-10	1.1116e-08	-0.690849
SUDS3	3.13922e-10	1.11547e-08	0.697618
PXN	3.18748e-10	1.13005e-08	-0.662892
DKK1	3.1996e-10	1.13179e-08	-1.63788
CRTAP	3.26758e-10	1.15323e-08	-0.779254
EML1	3.30505e-10	1.16383e-08	-0.943774
TNFRSF12A	3.44662e-10	1.21097e-08	-1.13187
GMDS	3.46623e-10	1.21513e-08	0.80603
INHBE	3.49005e-10	1.22075e-08	1.96928
ABLIM2	3.49835e-10	1.22093e-08	1.29442
BNIP3	3.59399e-10	1.24875e-08	0.810168
RTP4	3.58704e-10	1.24875e-08	-0.96168
PDGFRL	3.69084e-10	1.27956e-08	1.20592
CCDC14	3.89997e-10	1.3461e-08	0.758357
IFT81	3.8998e-10	1.3461e-08	0.644855
E2F5	4.13583e-10	1.42438e-08	1.00237
NAA30	4.39457e-10	1.51017e-08	0.424497
SBNO1	4.47002e-10	1.52945e-08	0.478895
CCDC115	4.47021e-10	1.52945e-08	-0.448886
KIF3B	4.55554e-10	1.55525e-08	0.374092
S100A3	4.58975e-10	1.56352e-08	-1.37398
MUC13	4.6235e-10	1.5716e-08	2.1261
LINC00115	4.66788e-10	1.58325e-08	0.818305
TBC1D16	4.68656e-10	1.58616e-08	0.675393
PAXIP1	4.75797e-10	1.60686e-08	0.582243
HEBP1	4.77609e-10	1.60951e-08	-0.654157
PAK1IP1	4.85788e-10	1.63356e-08	0.690249
PACSIN1	4.96757e-10	1.66686e-08	1.27395
IFIT1	4.98808e-10	1.67017e-08	-1.29904
TPM4	5.08309e-10	1.69835e-08	-0.816207
TGFBR3	5.1119e-10	1.70435e-08	-1.22798
SFXN4	5.15055e-10	1.71359e-08	0.642001
SOCS7	5.24863e-10	1.74252e-08	0.660286
LCORL	5.27829e-10	1.74866e-08	0.709252
PPP1R18	5.29838e-10	1.75161e-08	-0.887464
SYT13	5.35772e-10	1.7675e-08	2.13531
LZTS3	5.53289e-10	1.82145e-08	0.8106
SEMA3C	5.63811e-10	1.8522e-08	-1.02699
IL1RN	5.92058e-10	1.94093e-08	-1.19201
BEST4	6.23313e-10	2.03912e-08	1.42567
C1orf21	6.35854e-10	2.07582e-08	-0.66075
SERTAD4-AS1	6.40598e-10	2.08696e-08	-0.770123
RTCB	6.82802e-10	2.21524e-08	-0.387272
LDOC1	6.81527e-10	2.21524e-08	-1.15714
WDR41	7.02233e-10	2.26854e-08	-0.397152
TPRG1L	7.03565e-10	2.26854e-08	-0.517996
FLNA	7.03574e-10	2.26854e-08	-1.12692
TTC13	7.19533e-10	2.31049e-08	0.604237
RNF135	7.18202e-10	2.31049e-08	-0.576692
ZHX1-C8orf76	7.31637e-10	2.33977e-08	0.918022
UBE2E2	7.30389e-10	2.33977e-08	-0.655064
SAMD9	7.41396e-10	2.36134e-08	-0.811977
HCK	7.41395e-10	2.36134e-08	-0.987146
TRAF3IP2	7.46943e-10	2.37418e-08	-0.696453
ATP6V0A4	7.60809e-10	2.41336e-08	1.75617
LOC154761	7.7101e-10	2.44078e-08	-0.660417
ZNF658	7.86915e-10	2.4861e-08	-1.06656
NKX2-1-AS1	8.13423e-10	2.56468e-08	1.5892
CD99L2	8.20022e-10	2.5803e-08	0.751766
ELK3	8.35474e-10	2.62365e-08	-0.679018
ANO9	8.59097e-10	2.69244e-08	0.998507
AP2M1	8.75303e-10	2.73775e-08	-0.945915
LDLRAD3	8.81807e-10	2.74723e-08	-0.821949
NPNT	8.81842e-10	2.74723e-08	-1.1978
EMP1	8.9009e-10	2.76743e-08	-1.15675
DLL3	8.92675e-10	2.76997e-08	1.84742
CRACR2A	9.00019e-10	2.78724e-08	0.679335
THPO	9.07975e-10	2.80633e-08	1.73296
ESPL1	9.32408e-10	2.87618e-08	1.25353
BPIFA2	9.4969e-10	2.92373e-08	1.48828
C8orf4	9.62374e-10	2.95697e-08	1.45554
RNF185	9.84026e-10	3.01758e-08	-0.48984
FMO4	1.00428e-09	3.07368e-08	-0.775226
CCR10	1.03437e-09	3.1596e-08	1.09882
RALGAPA1	1.0365e-09	3.15995e-08	0.827486
BID	1.08163e-09	3.27206e-08	-0.636889
TLR2	1.07964e-09	3.27206e-08	-0.920643
ZBED2	1.0776e-09	3.27206e-08	-1.35667
IFI44L	1.07963e-09	3.27206e-08	-1.36725
CRYBA2	1.09091e-09	3.29378e-08	1.70402
C4orf3	1.09779e-09	3.30817e-08	-0.571453
C21orf91	1.11622e-09	3.35725e-08	-0.780846
ARMC1	1.13077e-09	3.39451e-08	0.583003
RAC1	1.14128e-09	3.41951e-08	-0.352718
PAPOLA	1.14975e-09	3.43831e-08	0.414882
FRMD4B	1.21752e-09	3.63404e-08	-0.711816
CDC42EP1	1.23562e-09	3.68105e-08	-1.48994
FNTB	1.25846e-09	3.74199e-08	0.992317
ZSCAN9	1.29626e-09	3.84707e-08	0.716651
MSN	1.30114e-09	3.85427e-08	-0.642855
HGD	1.36844e-09	4.04597e-08	2.1601
STOM	1.39033e-09	4.10296e-08	-0.814976
RBX1	1.40318e-09	4.12533e-08	-0.414687
CDKN1A	1.40317e-09	4.12533e-08	-0.810957
RUNDC3A	1.44707e-09	4.24639e-08	1.43298
LOC101929027	1.45912e-09	4.27376e-08	1.48977
SMAGP	1.47727e-09	4.31886e-08	-0.826972
PLS3	1.49369e-09	4.35872e-08	-0.606519
NAXE	1.51023e-09	4.39881e-08	0.580932
ESYT1	1.52975e-09	4.44739e-08	-0.493006
ZMYM2	1.54102e-09	4.47187e-08	0.498796
EPHA1	1.54946e-09	4.48803e-08	-1.21571
DNMT3A	1.57532e-09	4.55453e-08	0.723166
PEA15	1.58987e-09	4.58811e-08	-0.608545
TMEM80	1.61329e-09	4.64714e-08	0.587099
PROM1	1.62516e-09	4.67274e-08	1.98094
LHX4-AS1	1.63993e-09	4.70659e-08	0.729792
FXYD3	1.64622e-09	4.716e-08	-1.47166
SH3RF2	1.7011e-09	4.86433e-08	-1.63422
SERTAD2	1.72017e-09	4.90989e-08	-0.473651
PLAT	1.74553e-09	4.97322e-08	-0.936017
MARCH6	1.75194e-09	4.98244e-08	0.452307
LOC102724880	1.76096e-09	4.99899e-08	1.20811
PI4K2A	1.77123e-09	5.01905e-08	-0.414871
PLA2G4A	1.83385e-09	5.18714e-08	1.41561
AJUBA	1.84731e-09	5.21579e-08	-0.87361
SLC35B1	1.86086e-09	5.24461e-08	0.463057
EFNB1	1.8812e-09	5.29241e-08	-1.21127
C8orf58	1.88806e-09	5.30219e-08	-0.490344
LRRC10B	1.94025e-09	5.439e-08	1.73837
DNAJB1	2.00546e-09	5.61175e-08	-0.732657
CYB561	2.0238e-09	5.65299e-08	0.580771
SV2A	2.07585e-09	5.78806e-08	1.33195
KAZN	2.12582e-09	5.91685e-08	-1.00095
DPP3	2.14913e-09	5.97113e-08	0.499926
CHST14	2.15693e-09	5.98221e-08	-0.554597
SIRPA	2.19259e-09	6.07036e-08	-0.702044
FKBP3	2.19661e-09	6.07077e-08	0.681163
SSR4	2.22072e-09	6.12659e-08	0.622191
HBEGF	2.26144e-09	6.22797e-08	-1.11673
RXRA	2.26966e-09	6.23963e-08	-0.703615
VPS37A	2.28202e-09	6.26264e-08	0.648917
FBLN7	2.31933e-09	6.3436e-08	0.81431
EVPL	2.31962e-09	6.3436e-08	-1.08618
HERC6	2.3281e-09	6.35568e-08	-0.634755
RNASEH1-AS1	2.34469e-09	6.38985e-08	0.850488
BMP8B	2.36193e-09	6.42565e-08	0.757866
BHMT2	2.40951e-09	6.54375e-08	1.7902
GSTK1	2.42739e-09	6.58089e-08	-0.60333
THRB	2.48968e-09	6.73812e-08	-1.07549
IL1RAP	2.50788e-09	6.77566e-08	-0.950037
OVOL2	2.5124e-09	6.77621e-08	0.695226
NDUFAF6	2.57698e-09	6.93842e-08	0.706648
SLC9A9	2.60512e-09	7.00216e-08	-0.707268
PPFIBP1	2.6146e-09	7.01562e-08	-0.654367
MT1F	2.62413e-09	7.02914e-08	-1.14157
XYLT1	2.63355e-09	7.03059e-08	0.755733
LDLR	2.63364e-09	7.03059e-08	-0.942344
KCTD15	2.63837e-09	7.03123e-08	-1.21874
PTGER4	2.65279e-09	7.05766e-08	-0.979112
HIPK2	2.65758e-09	7.05842e-08	0.606761
NINL	2.77042e-09	7.34567e-08	0.68368
NRXN3	2.82088e-09	7.46684e-08	1.19859
HGFAC	2.84522e-09	7.51855e-08	1.27049
ABCC8	2.96298e-09	7.81657e-08	1.79857
AADAC	2.97249e-09	7.82845e-08	-1.81196
ALG9	3.01573e-09	7.92901e-08	0.499649
SLC39A6	3.05422e-09	8.01676e-08	0.652135
C4BPB	3.08029e-09	8.07166e-08	1.772
MICA	3.12653e-09	8.17916e-08	-0.743751
TTC6	3.16532e-09	8.25572e-08	1.41371
SFN	3.16633e-09	8.25572e-08	-1.06619
LOC646903	3.19395e-09	8.31391e-08	1.07639
NEUROD1	3.23149e-09	8.38377e-08	2.8502
RAB7A	3.22967e-09	8.38377e-08	-0.440334
KRT16	3.25131e-09	8.42125e-08	-2.74309
TSNAX	3.28241e-09	8.48775e-08	0.460133
ZNF605	3.31779e-09	8.56512e-08	0.681671
CD59	3.33603e-09	8.59803e-08	-0.717856
ZFHX3	3.348e-09	8.61473e-08	0.519896
CLGN	3.38374e-09	8.6924e-08	1.51834
SNRNP48	3.42079e-09	8.7732e-08	0.604798
MIPOL1	3.50161e-09	8.9658e-08	1.11353
AURKA	3.5782e-09	9.14697e-08	1.11404
SHMT2	3.61052e-09	9.21457e-08	0.715121
CARD6	3.64957e-09	9.29907e-08	-0.697165
ARG2	3.67577e-09	9.35062e-08	1.06238
TERF1	3.72229e-09	9.45362e-08	0.502048
PAFAH1B3	3.72899e-09	9.45532e-08	0.849159
WSB1	3.78295e-09	9.57663e-08	0.626738
RPN2	3.78974e-09	9.57835e-08	0.46179
C17orf80	3.80315e-09	9.59678e-08	0.368461
KRT4	3.87041e-09	9.75078e-08	-2.05337
SPRR2B	3.97668e-09	1.00024e-07	-2.32341
CYB5D2	3.99163e-09	1.00239e-07	-0.502612
MLLT11	4.05662e-09	1.01546e-07	1.36666
LOC728061	4.05654e-09	1.01546e-07	1.34465
MYL6B	4.10775e-09	1.02662e-07	0.570018
SHTN1	4.11511e-09	1.02682e-07	0.529605
GCN1	4.12984e-09	1.02886e-07	0.449614
OSBPL2	4.17436e-09	1.0383e-07	0.560312
METRNL	4.18191e-09	1.03853e-07	-0.729224
TAF4	4.26487e-09	1.05746e-07	0.477978
ANXA2P1	4.36433e-09	1.08041e-07	-0.807925
RRAGC	4.38865e-09	1.08471e-07	-0.466505
FAM32A	4.42008e-09	1.09076e-07	-0.36529
ZMYM6	4.67141e-09	1.14918e-07	-0.721231
SOWAHC	4.67149e-09	1.14918e-07	-0.74819
POLDIP3	4.68809e-09	1.15146e-07	-0.406882
ATP6V1E1	4.73861e-09	1.16204e-07	-0.396096
AHR	4.77252e-09	1.16853e-07	-0.74857
DNAH5	4.80649e-09	1.17501e-07	1.06372
COQ5	4.98077e-09	1.21572e-07	0.419499
FBXO7	5.11561e-09	1.24669e-07	-0.350192
PNPLA7	5.12932e-09	1.24809e-07	1.40864
PPP2R5A	5.23523e-09	1.27189e-07	-0.49039
LOC100128840	5.26237e-09	1.2765e-07	1.31784
CACNB3	5.30055e-09	1.28378e-07	0.642787
TUSC8	5.3358e-09	1.29032e-07	1.41146
MON2	5.36704e-09	1.29587e-07	0.429513
CBR3	5.39569e-09	1.30079e-07	-0.996652
KRAS	5.4633e-09	1.31507e-07	0.742446
BAZ2B	5.5512e-09	1.33417e-07	0.531098
C2orf15	5.58158e-09	1.3354e-07	1.33172
ARHGEF39	5.58867e-09	1.3354e-07	1.32651
CHML	5.57097e-09	1.3354e-07	0.86381
GHR	5.59056e-09	1.3354e-07	-1.20673
HCG4	5.5989e-09	1.3354e-07	-1.41608
TPSAB1	5.61067e-09	1.33617e-07	-1.91565
PTPN14	5.6606e-09	1.34602e-07	-0.72212
TMEM41A	5.6807e-09	1.34875e-07	-0.584617
LINC00888	5.85446e-09	1.37789e-07	0.915826
GPRC5C	5.83379e-09	1.37789e-07	0.783214
CDC25B	5.85459e-09	1.37789e-07	0.591954
ZNF195	5.82338e-09	1.37789e-07	0.530068
CHD1L	5.86497e-09	1.37789e-07	0.517034
IFIT2	5.86492e-09	1.37789e-07	-0.759297
HLA-J	5.81326e-09	1.37789e-07	-0.824783
HDDC2	5.93816e-09	1.39299e-07	-0.512178
SMARCA2	5.98037e-09	1.4008e-07	-0.665775
PLCD1	6.11948e-09	1.43124e-07	-0.873256
ZDHHC7	6.39632e-09	1.49376e-07	-0.475632
PLEKHB1	6.61451e-09	1.54242e-07	1.20772
SOSTDC1	6.62453e-09	1.54246e-07	-2.55005
RUNX3	6.66153e-09	1.54877e-07	-0.902071
SGK223	6.6733e-09	1.54921e-07	-0.57484
TRAF5	6.78017e-09	1.57169e-07	0.610214
STK32A	6.83971e-09	1.58093e-07	1.16281
GPC1	6.84023e-09	1.58093e-07	-1.47682
ZMYND8	6.88878e-09	1.58981e-07	0.579194
DACT2	6.92442e-09	1.59569e-07	1.28702
LINC01137	6.93671e-09	1.59617e-07	-0.768668
HERC5	6.9866e-09	1.60529e-07	-0.736673
CPS1-IT1	7.00291e-09	1.60669e-07	1.73047
LOC100506282	7.07235e-09	1.62024e-07	0.9982
CD58	7.17392e-09	1.64111e-07	-0.615635
EFNB2	7.18659e-09	1.64162e-07	-0.692394
STRBP	7.30129e-09	1.66539e-07	0.514594
FOXO6	7.33967e-09	1.67171e-07	1.25717
TLR3	7.36579e-09	1.67522e-07	-0.982714
SLC27A2	7.39172e-09	1.67629e-07	1.03647
CDCP1	7.39188e-09	1.67629e-07	-0.788041
CTDSPL	7.67025e-09	1.73691e-07	-0.76866
MEX3A	7.71049e-09	1.7435e-07	0.973384
FAM132B	7.76458e-09	1.7532e-07	1.39038
CCDC109B	7.79258e-09	1.75699e-07	-0.471925
CCT3	7.8892e-09	1.77622e-07	0.541673
SH2B3	7.90295e-09	1.77676e-07	-0.752068
FAM216A	8.01432e-09	1.79922e-07	0.561518
PHLDA3	8.31573e-09	1.86422e-07	-0.617268
KIF1A	8.40976e-09	1.8826e-07	2.35444
NFIX	8.74986e-09	1.95594e-07	-1.47739
NFE2L2	8.78069e-09	1.96004e-07	-0.642852
MAP2K6	8.9353e-09	1.99171e-07	0.701443
CLDN3	9.09361e-09	2.02412e-07	1.40071
IFIT5	9.28654e-09	2.06413e-07	-0.563836
SPATS2	9.40097e-09	2.08661e-07	0.61948
GCH1	9.61727e-09	2.12932e-07	0.780672
HLA-F	9.63415e-09	2.12932e-07	-0.635656
FGFR2	9.63407e-09	2.12932e-07	-1.22829
UST	9.66759e-09	2.1337e-07	-0.914516
PCYT1A	9.73551e-09	2.14567e-07	-0.536116
ARHGAP24	9.85515e-09	2.16899e-07	-0.67818
ZBED6CL	9.872e-09	2.16965e-07	0.546494
PPP1R15A	9.94182e-09	2.18193e-07	-1.11661
CTNNBIP1	1.00991e-08	2.21335e-07	-0.662796
CLIP2	1.03124e-08	2.25694e-07	-1.03345
ATP7B	1.03299e-08	2.25761e-07	1.02172
FAM196A	1.03662e-08	2.2624e-07	1.69725
TENM1	1.0437e-08	2.27469e-07	2.09501
PFAS	1.04941e-08	2.28394e-07	0.503413
PHF8	1.06597e-08	2.31678e-07	0.547069
UVSSA	1.09425e-08	2.37495e-07	1.02994
GPR137C	1.11116e-08	2.40831e-07	0.992377
IFNGR1	1.12519e-08	2.43535e-07	-0.581653
ORAI3	1.14293e-08	2.47033e-07	-0.6125
LAYN	1.15893e-08	2.50147e-07	-0.743052
RHOU	1.163e-08	2.50678e-07	0.953026
C1orf27	1.17723e-08	2.53397e-07	0.624927
ECHDC1	1.20413e-08	2.58833e-07	-0.654903
LINC01207	1.20778e-08	2.59006e-07	1.95225
DNAJC6	1.20824e-08	2.59006e-07	1.19563
EPHA7	1.22035e-08	2.60887e-07	1.68665
NMI	1.21885e-08	2.60887e-07	-0.549208
GM2A	1.23376e-08	2.63396e-07	-0.67484
JUNB	1.23591e-08	2.63494e-07	-1.20489
ESRP1	1.2402e-08	2.64051e-07	0.776439
FBXO4	1.24661e-08	2.65055e-07	-0.542042
IER3IP1	1.26191e-08	2.67221e-07	0.554608
NFATC1	1.26188e-08	2.67221e-07	-0.751156
PAQR5	1.26187e-08	2.67221e-07	-1.06351
PALLD	1.2729e-08	2.69185e-07	-0.701229
METTL21A	1.29736e-08	2.73988e-07	0.678351
VPS37C	1.29965e-08	2.74102e-07	0.38742
PIK3IP1	1.31096e-08	2.76115e-07	-0.672736
NCOA6	1.32007e-08	2.7766e-07	0.361186
CST6	1.33154e-08	2.79698e-07	-1.31761
NECTIN3	1.34309e-08	2.81747e-07	-0.85065
CELF4	1.36582e-08	2.85748e-07	1.48867
SPIRE2	1.36414e-08	2.85748e-07	0.789366
MARVELD1	1.38085e-08	2.88508e-07	-0.589101
MITF	1.41714e-08	2.95697e-07	-0.630135
S100A9	1.41962e-08	2.9582e-07	-1.37938
STK33	1.44399e-08	3.00499e-07	1.41521
CANX	1.48228e-08	3.07651e-07	0.343363
GALNT18	1.48226e-08	3.07651e-07	-0.739026
SIX2	1.5184e-08	3.14729e-07	1.33442
KLF4	1.52379e-08	3.15429e-07	-1.3425
RFK	1.54762e-08	3.19517e-07	0.564834
BANP	1.54759e-08	3.19517e-07	0.467848
ARHGAP31	1.55293e-08	3.20193e-07	-0.962675
PRMT2	1.5691e-08	3.23102e-07	-0.438973
TNFSF11	1.59053e-08	3.27084e-07	1.35777
BCCIP	1.61576e-08	3.31403e-07	0.502473
NAP1L2	1.61565e-08	3.31403e-07	-1.00076
TRIM46	1.62117e-08	3.32078e-07	0.952373
SETBP1	1.681e-08	3.43885e-07	0.754402
MAP3K6	1.7131e-08	3.49993e-07	-0.649972
ACTL10	1.75157e-08	3.57387e-07	1.00298
YAP1	1.75788e-08	3.58209e-07	-0.746165
CD82	1.77913e-08	3.62067e-07	-0.889915
AIM1L	1.79113e-08	3.64038e-07	-1.27269
ST14	1.8287e-08	3.71191e-07	0.876515
HCRP1	1.85376e-08	3.75792e-07	0.7433
MIR10A	1.85994e-08	3.76558e-07	1.05611
HLA-DRA	1.86356e-08	3.76802e-07	-0.781386
SP100	1.86994e-08	3.77606e-07	-0.471288
RPAIN	1.88277e-08	3.79708e-07	0.439188
ANO6	1.91538e-08	3.85787e-07	-0.4816
PLCXD1	1.96518e-08	3.95311e-07	0.672419
HLA-G	1.97538e-08	3.96852e-07	-0.738492
DOCK5	1.99573e-08	3.99405e-07	0.857238
SLF1	1.99567e-08	3.99405e-07	0.730779
PDLIM2	1.99234e-08	3.99405e-07	-0.874101
MMAA	2.0128e-08	4.02308e-07	-0.518771
AIMP2	2.01981e-08	4.02682e-07	0.547268
C17orf62	2.01979e-08	4.02682e-07	0.472991
HLA-DMA	2.07233e-08	4.12626e-07	-0.859536
BRD8	2.08297e-08	4.14218e-07	0.441574
CD40	2.08651e-08	4.14398e-07	-0.657543
ATP10D	2.09724e-08	4.16e-07	-0.655832
IMPA2	2.10445e-08	4.16904e-07	0.982772
NUTM2B-AS1	2.12595e-08	4.20631e-07	0.496462
RPRM	2.12958e-08	4.20817e-07	1.37065
GOLT1A	2.22613e-08	4.38833e-07	1.7986
CCDC64	2.22635e-08	4.38833e-07	0.820048
CDC42EP4	2.23406e-08	4.39799e-07	-0.62065
PDE3A	2.24547e-08	4.41492e-07	1.12922
TBC1D31	2.24923e-08	4.41677e-07	0.681495
MT1E	2.25708e-08	4.42663e-07	-1.07297
SOX4	2.27253e-08	4.45136e-07	0.711651
CEP41	2.2919e-08	4.4837e-07	0.61818
KIAA1549	2.32323e-08	4.53933e-07	1.00565
CAPNS2	2.33506e-08	4.55675e-07	-1.51986
PDIA2	2.38014e-08	4.62744e-07	1.77994
STX4	2.3795e-08	4.62744e-07	-0.359417
LPCAT3	2.37943e-08	4.62744e-07	-0.58207
NUF2	2.43686e-08	4.73184e-07	1.59567
PRKCDBP	2.45356e-08	4.75838e-07	-0.789558
VGLL1	2.46101e-08	4.76693e-07	-1.56647
SMIM22	2.47445e-08	4.78703e-07	1.04433
ITPRIP	2.48293e-08	4.79752e-07	-0.716068
LRRC8C	2.49138e-08	4.80792e-07	-0.550087
PRDM15	2.50401e-08	4.82635e-07	0.469557
DDX55	2.53832e-08	4.88648e-07	0.44587
P2RY1	2.63897e-08	5.07399e-07	-1.01374
NUP88	2.64859e-08	5.08002e-07	0.487741
OASL	2.64851e-08	5.08002e-07	-0.741596
ZNF436	2.66654e-08	5.1082e-07	-0.596172
HSPD1	2.68484e-08	5.13698e-07	0.482629
SLC19A2	2.70769e-08	5.17437e-07	0.786764
FOSL1	2.71217e-08	5.17663e-07	-1.29642
SGK1	2.72616e-08	5.19699e-07	-0.900036
FASTKD1	2.73073e-08	5.19938e-07	0.557373
B3GALNT2	2.754e-08	5.23734e-07	0.44146
ADCK2	2.89756e-08	5.50365e-07	-0.369869
TTC7B	2.91725e-08	5.53436e-07	-0.523465
LOC100505920	2.92119e-08	5.53513e-07	1.39136
GFPT1	2.94214e-08	5.56808e-07	0.651299
JAK1	2.9772e-08	5.62764e-07	-0.43506
C11orf49	2.98724e-08	5.63981e-07	0.51679
ANKRD13D	3.00236e-08	5.66154e-07	0.846771
C16orf72	3.04334e-08	5.73193e-07	-0.282363
DNA2	3.05349e-08	5.74414e-07	0.86488
NKX2-1	3.07439e-08	5.77652e-07	1.78916
CAPRIN2	3.10569e-08	5.82834e-07	0.654568
KIAA1958	3.12122e-08	5.85048e-07	0.67221
KIAA0895L	3.14243e-08	5.88319e-07	0.734597
FAM60A	3.16934e-08	5.9265e-07	0.657402
FOXE1	3.17751e-08	5.9347e-07	-2.39142
ZDHHC21	3.28357e-08	6.12548e-07	0.727236
WNK3	3.29418e-08	6.13797e-07	1.31166
LPIN2	3.31707e-08	6.17328e-07	0.713925
ZNF397	3.41923e-08	6.35585e-07	0.661698
RPRD1A	3.42504e-08	6.35911e-07	0.521832
RDH10	3.43661e-08	6.37304e-07	1.03887
ZNF204P	3.45972e-08	6.40088e-07	-0.822414
IL27RA	3.45979e-08	6.40088e-07	-0.94065
DPP10	3.5873e-08	6.62896e-07	1.66047
LOC101927609	3.63251e-08	6.69709e-07	-0.623588
TWIST2	3.63272e-08	6.69709e-07	-0.775851
FAM212A	3.65689e-08	6.73373e-07	-0.968729
ACAP2	3.70694e-08	6.81788e-07	-0.582415
KRT19	3.82078e-08	7.01902e-07	-1.06674
CASP4	3.8336e-08	7.03431e-07	-0.530073
SEPHS2	3.87892e-08	7.10916e-07	0.584118
PROSER1	3.90496e-08	7.14026e-07	0.505292
POGZ	3.90501e-08	7.14026e-07	0.38817
FSTL3	3.93786e-08	7.19195e-07	-0.98991
BDKRB2	3.97099e-08	7.24401e-07	0.825915
CCDC181	3.99721e-08	7.25916e-07	1.31873
TMEM260	3.9911e-08	7.25916e-07	0.580908
SLC30A4	3.9843e-08	7.25916e-07	-0.539316
NCEH1	3.99783e-08	7.25916e-07	-0.749688
CCND3	4.03829e-08	7.32414e-07	-0.699781
HSP90B1	4.08597e-08	7.40205e-07	0.826689
ARRDC4	4.12721e-08	7.46813e-07	-0.758594
LIMA1	4.16196e-08	7.51365e-07	-0.515691
DSE	4.16195e-08	7.51365e-07	-0.676543
TIAL1	4.40562e-08	7.94438e-07	0.392818
NOP10	4.4204e-08	7.96188e-07	-0.421404
SCRIB	4.4649e-08	8.03279e-07	0.627282
ARL4D	4.47972e-08	8.05021e-07	-0.741336
MYEF2	4.49481e-08	8.06808e-07	0.74236
PTPN21	4.56288e-08	8.1809e-07	-0.922023
PIWIL1	4.59823e-08	8.23486e-07	1.40508
ZNF785	4.61618e-08	8.24814e-07	0.710187
HYKK	4.61595e-08	8.24814e-07	0.678397
SLC9A6	4.63203e-08	8.26705e-07	-0.36463
PRR26	4.6497e-08	8.27031e-07	1.65422
UTP20	4.63967e-08	8.27031e-07	0.633367
ADORA2B	4.64747e-08	8.27031e-07	-0.872859
LIF	4.68638e-08	8.3261e-07	0.965011
MID2	4.79708e-08	8.51314e-07	-0.540797
PTPRS	4.82117e-08	8.54621e-07	-0.707491
CCDC167	4.89415e-08	8.66577e-07	0.759103
SFXN3	4.92691e-08	8.71392e-07	-0.596561
MICALL1	4.94331e-08	8.73307e-07	-0.722096
CX3CR1	4.9846e-08	8.7961e-07	-1.44271
PET117	5.00129e-08	8.81564e-07	0.618695
ZNF587	5.00967e-08	8.82048e-07	0.54611
CCNE2	5.12769e-08	9.01815e-07	1.08674
CARD16	5.17069e-08	9.08357e-07	-0.845715
CTSO	5.20521e-08	9.12376e-07	-0.658989
SVEP1	5.20509e-08	9.12376e-07	-1.34399
NR0B2	5.29967e-08	9.27895e-07	1.39987
HLA-DRB1	5.31017e-08	9.28696e-07	-0.621251
LINC00954	5.40349e-08	9.43963e-07	1.27656
ATP1B3	5.43516e-08	9.48439e-07	-0.696434
PEPD	5.49868e-08	9.58455e-07	-0.570378
SLC15A2	5.54449e-08	9.65367e-07	-0.791936
TYRP1	5.61828e-08	9.77128e-07	-1.12538
LINC01346	5.68251e-08	9.87205e-07	1.56624
HLA-E	5.73168e-08	9.94643e-07	-0.608142
ZYX	5.76979e-08	1.00015e-06	-1.17512
C8orf44	5.84555e-08	1.01216e-06	0.678141
TPH1	5.88562e-08	1.01574e-06	1.82321
SLC25A25-AS1	5.88535e-08	1.01574e-06	0.756769
NARS2	5.88566e-08	1.01574e-06	0.502195
EHD1	6.02378e-08	1.03843e-06	-0.649143
GRB14	6.04344e-08	1.04068e-06	1.24595
LCOR	6.06376e-08	1.04303e-06	0.580165
CCDC102A	6.12357e-08	1.05114e-06	-0.911231
SLC15A3	6.12434e-08	1.05114e-06	-0.9151
IL17RB	6.23658e-08	1.06924e-06	0.967864
FABP5	6.25757e-08	1.07166e-06	-1.06416
COPB1	6.33042e-08	1.08296e-06	0.285811
RTN4	6.3619e-08	1.08715e-06	-0.286262
IQGAP1	6.39353e-08	1.09137e-06	-0.477726
ADRA2A	6.51048e-08	1.11012e-06	1.38733
SLC9A1	6.52135e-08	1.11077e-06	-0.633338
E2F3	6.55385e-08	1.11509e-06	0.619328
MAP4	6.60826e-08	1.12313e-06	-0.506971
ZNF362	6.64105e-08	1.12748e-06	-0.506398
POLE2	6.66284e-08	1.12995e-06	0.829293
TLL2	6.71043e-08	1.13646e-06	1.70757
FAIM2	6.72296e-08	1.13646e-06	1.41755
MED27	6.71817e-08	1.13646e-06	0.513436
PLSCR4	6.75161e-08	1.14007e-06	-0.788124
GPR39	6.76256e-08	1.14069e-06	1.03808
LDLRAP1	6.79619e-08	1.14513e-06	-0.579999
HLA-DQB1	6.84137e-08	1.15151e-06	-1.01032
HLA-DPB1	6.9896e-08	1.17519e-06	-0.917516
TTC22	7.05893e-08	1.18558e-06	-0.967156
PDXK	7.07063e-08	1.18627e-06	-0.599619
CYS1	7.08189e-08	1.18689e-06	-1.1537
ZNF114	7.15124e-08	1.19723e-06	-1.51013
MT1HL1	7.21186e-08	1.20609e-06	-1.0793
TSPAN18	7.31934e-08	1.22276e-06	-1.1334
KIRREL	7.35546e-08	1.22749e-06	-0.760854
FAM222B	7.36767e-08	1.22822e-06	0.407755
PLXNB2	7.40429e-08	1.23301e-06	-0.573589
IDH2	7.45317e-08	1.23983e-06	0.639581
LOC730202	7.47527e-08	1.24127e-06	0.981828
GLIPR2	7.47767e-08	1.24127e-06	-0.831317
ZNF239	7.51421e-08	1.24479e-06	0.748074
SPCS2	7.51474e-08	1.24479e-06	0.323065
CDH26	7.56398e-08	1.25162e-06	1.24729
WNT5A	7.60169e-08	1.25654e-06	-0.984451
MRS2	7.74018e-08	1.27808e-06	0.410743
FAM46A	7.89449e-08	1.30219e-06	0.749468
BCOR	7.9592e-08	1.31148e-06	0.488121
C12orf65	8.06424e-08	1.32739e-06	0.370243
LOC644656	8.09021e-08	1.32905e-06	0.935937
DENR	8.09128e-08	1.32905e-06	0.429295
SYTL3	8.10427e-08	1.32979e-06	0.723456
CHKA	8.14429e-08	1.33496e-06	0.658429
CHL1	8.15769e-08	1.33576e-06	1.35296
SYCP2L	8.18148e-08	1.3372e-06	1.29278
IL1A	8.18355e-08	1.3372e-06	-1.40956
PRDX4	8.29284e-08	1.35365e-06	0.613967
RIMKLA	8.30579e-08	1.35435e-06	0.783771
MR1	8.34723e-08	1.35969e-06	-0.703353
PCDH19	8.37232e-08	1.36236e-06	-1.68142
LOC100130741	8.4237e-08	1.3693e-06	0.939326
LIPH	8.68175e-08	1.40979e-06	-0.920255
CHCHD10	8.73907e-08	1.41762e-06	-0.718867
ZNF516	8.76717e-08	1.41931e-06	0.526608
PDGFA	8.76757e-08	1.41931e-06	-0.69337
HSD17B7	8.78203e-08	1.42018e-06	0.439204
PGBD1	8.83811e-08	1.42778e-06	0.748762
CD83	9.08897e-08	1.46679e-06	-0.785396
SLC45A4	9.23843e-08	1.48938e-06	0.507557
LOC285097	9.27673e-08	1.49402e-06	1.0612
RAB27B	9.29934e-08	1.49612e-06	-0.950284
SLC43A1	9.31405e-08	1.49695e-06	0.616117
SNORA72	9.32895e-08	1.49781e-06	0.898954
PDLIM1	9.39096e-08	1.50622e-06	-0.590162
ARL1	9.49885e-08	1.52197e-06	0.45801
ZNF696	9.54453e-08	1.52772e-06	0.681183
DLL1	9.65492e-08	1.54382e-06	0.918764
NMRK1	9.78195e-08	1.56253e-06	-0.490949
CD274	9.79785e-08	1.56348e-06	-0.894319
ICAM1	9.86209e-08	1.57213e-06	-1.04581
DDB2	9.87793e-08	1.57306e-06	-0.522689
RILPL2	9.89419e-08	1.57405e-06	-0.650008
NUP210	9.97503e-08	1.5853e-06	0.796918
EEF1E1	1.00077e-07	1.58888e-06	0.618765
UNKL	1.00239e-07	1.58984e-06	0.631816
ST18	1.00764e-07	1.59012e-06	2.03358
C12orf76	1.00564e-07	1.59012e-06	0.479542
ARHGEF18	1.00732e-07	1.59012e-06	-0.429638
ZNF134	1.00556e-07	1.59012e-06	-0.569448
CAPNS1	1.00405e-07	1.59012e-06	-0.734116
AMACR	1.0285e-07	1.6214e-06	0.828811
SIX1	1.03897e-07	1.63299e-06	1.32117
MCM3AP-AS1	1.03885e-07	1.63299e-06	0.783649
PDLIM4	1.03727e-07	1.63299e-06	-1.01303
CNN2	1.04577e-07	1.64202e-06	-0.716256
EMP3	1.04918e-07	1.64573e-06	-1.09287
MTFR1	1.06292e-07	1.66394e-06	0.670995
FAM206A	1.0629e-07	1.66394e-06	-0.358222
GSTO1	1.06639e-07	1.66771e-06	-0.453423
KLF11	1.06985e-07	1.67145e-06	-0.605403
TSPAN9	1.08033e-07	1.68615e-06	-0.477412
PLEKHA2	1.08739e-07	1.69548e-06	-0.578196
EMILIN2	1.08915e-07	1.69654e-06	-0.550218
LAGE3	1.09093e-07	1.69762e-06	0.511312
NCF2	1.10162e-07	1.71256e-06	-0.854986
MAP3K5	1.1106e-07	1.72481e-06	-0.500662
KRT13	1.11562e-07	1.73088e-06	-2.43546
SLC14A1	1.11678e-07	1.73097e-06	-1.80876
MAPKAPK3	1.13798e-07	1.76208e-06	-0.56298
TAF5	1.14906e-07	1.77581e-06	0.455906
CBX7	1.14911e-07	1.77581e-06	-0.616311
NDUFS1	1.15098e-07	1.77695e-06	0.440506
RDH11	1.16036e-07	1.78967e-06	0.506267
MEST	1.17933e-07	1.81536e-06	0.755311
CDKN2B	1.17932e-07	1.81536e-06	-0.852126
TPST2	1.18123e-07	1.8165e-06	-0.465101
BMP7	1.18306e-07	1.81752e-06	-1.4519
ARFGEF1	1.20054e-07	1.84078e-06	0.524055
BHLHE40	1.20055e-07	1.84078e-06	-0.648774
FOXJ2	1.20832e-07	1.85088e-06	-0.477835
SHISA5	1.21227e-07	1.85512e-06	-0.496887
MYO16	1.21938e-07	1.86418e-06	1.74598
DHRS4-AS1	1.23803e-07	1.89086e-06	0.498077
PDCD6IP	1.24006e-07	1.89211e-06	-0.339296
ARHGAP10	1.24806e-07	1.90246e-06	-0.584699
SCPEP1	1.25216e-07	1.90686e-06	-0.627817
S100A8	1.25826e-07	1.91428e-06	-1.31493
TXNL4A	1.26029e-07	1.91551e-06	0.539703
CTPS2	1.2746e-07	1.93538e-06	0.450667
TRAF2	1.2973e-07	1.96795e-06	0.703577
EPB41L2	1.30171e-07	1.97272e-06	-0.680233
C7orf31	1.31847e-07	1.99454e-06	-0.563895
GSN	1.31865e-07	1.99454e-06	-0.672011
FAM177A1	1.33148e-07	2.01201e-06	0.759178
ACLY	1.34011e-07	2.0231e-06	0.449487
C19orf66	1.34226e-07	2.02439e-06	-0.649891
GATM	1.37292e-07	2.06864e-06	-0.844664
CLDN1	1.38183e-07	2.08006e-06	-1.31824
PTBP2	1.3885e-07	2.0861e-06	0.65655
DFFB	1.38837e-07	2.0861e-06	0.481062
GNAI2	1.40202e-07	2.1044e-06	-0.835925
NAT9	1.40877e-07	2.1125e-06	0.40917
PTAFR	1.41337e-07	2.11534e-06	-0.562654
C1orf233	1.4133e-07	2.11534e-06	-0.717394
MIAT	1.43159e-07	2.14058e-06	1.52648
FOXO3	1.43633e-07	2.14562e-06	-0.407975
RAB8A	1.44561e-07	2.15742e-06	-0.435885
MKNK1	1.45728e-07	2.17277e-06	-0.384739
RRAS2	1.49771e-07	2.23092e-06	-0.498477
PLLP	1.50253e-07	2.23598e-06	-0.998573
MT1X	1.51468e-07	2.25192e-06	-0.952133
ATP6V1B1	1.54876e-07	2.29659e-06	0.992939
PMS1	1.54912e-07	2.29659e-06	0.376589
TAP2	1.54664e-07	2.29659e-06	-0.67622
HOTS	1.55336e-07	2.3007e-06	1.99232
ZDHHC23	1.55902e-07	2.3069e-06	0.557101
ALDH18A1	1.56163e-07	2.30859e-06	0.607369
SEPT10	1.56918e-07	2.31538e-06	-0.667352
LGR6	1.56908e-07	2.31538e-06	-0.888857
PABPC1L	1.57928e-07	2.32808e-06	1.08479
POLG2	1.58427e-07	2.33325e-06	0.440386
PROC	1.59068e-07	2.34048e-06	1.51514
EIF2AK3	1.62297e-07	2.38575e-06	0.4402
RIC8B	1.62543e-07	2.38713e-06	0.345307
ZNFX1	1.63866e-07	2.40431e-06	-0.492956
TMEM87A	1.64657e-07	2.41366e-06	-0.390536
DDX51	1.66767e-07	2.44021e-06	0.40724
GFOD1	1.6678e-07	2.44021e-06	-0.660025
PPARGC1A	1.6757e-07	2.44745e-06	1.48776
RAC2	1.67587e-07	2.44745e-06	-0.754896
BICD2	1.69747e-07	2.47669e-06	-0.574888
PYCR1	1.70838e-07	2.49029e-06	0.926217
NMNAT3	1.72479e-07	2.51186e-06	-0.796917
SNTB2	1.73318e-07	2.52174e-06	-0.444331
TEF	1.75547e-07	2.5518e-06	-0.554434
CHRD	1.76661e-07	2.56563e-06	0.801176
DUOX1	1.7696e-07	2.56758e-06	-1.53575
WASF2	1.78669e-07	2.58758e-06	-0.564041
AREG	1.78668e-07	2.58758e-06	-1.39735
PDIA4	1.79528e-07	2.59763e-06	0.907169
BTN3A2	1.8242e-07	2.63704e-06	-0.740016
SUN2	1.8271e-07	2.6388e-06	-0.470699
AGAP1	1.85651e-07	2.6788e-06	0.624778
ISG20	1.86546e-07	2.68924e-06	0.754054
ANXA5	1.90763e-07	2.7475e-06	-0.402151
COL4A6	1.93199e-07	2.78003e-06	-1.33259
TNFAIP8	1.9383e-07	2.78655e-06	-0.589173
ANKRD33B	1.95348e-07	2.80581e-06	-1.27338
NR2C1	1.95688e-07	2.80812e-06	0.422541
FBXO33	1.96941e-07	2.8235e-06	0.464274
SSBP2	2.01706e-07	2.88919e-06	-0.599517
SGK494	2.05263e-07	2.93745e-06	0.98837
ZNF106	2.0757e-07	2.96775e-06	-0.512785
OSCAR	2.11222e-07	3.0172e-06	-0.752715
TIMP2	2.12923e-07	3.03874e-06	-0.611081
ITIH4	2.13546e-07	3.04485e-06	1.11934
AKAP7	2.13934e-07	3.04762e-06	-0.576268
TMF1	2.14962e-07	3.05948e-06	0.629263
GPSM1	2.15643e-07	3.06639e-06	-0.57456
EIF3D	2.17023e-07	3.08041e-06	-0.325696
ZNF438	2.17008e-07	3.08041e-06	-0.411598
SOCS4	2.17364e-07	3.08246e-06	0.436458
LPAR5	2.18048e-07	3.08937e-06	-0.778853
GYLTL1B	2.18396e-07	3.09151e-06	0.799328
GALNT3	2.18753e-07	3.09376e-06	-0.993639
TAF2	2.20496e-07	3.1156e-06	0.511071
ZFYVE21	2.20846e-07	3.11774e-06	-0.440334
LARP4	2.2438e-07	3.16478e-06	0.411521
NLK	2.24734e-07	3.16692e-06	0.398549
UBE2L6	2.29057e-07	3.22494e-06	-0.534632
UNC13B	2.30149e-07	3.2345e-06	0.751794
TNFAIP2	2.30148e-07	3.2345e-06	-0.83005
RIPPLY3	2.31947e-07	3.25662e-06	0.90647
INPPL1	2.32342e-07	3.25662e-06	0.496678
SLC27A3	2.32346e-07	3.25662e-06	-0.715061
LOC100506098	2.34561e-07	3.28472e-06	0.828219
VIM	2.35687e-07	3.29755e-06	-0.604381
HOOK3	2.36058e-07	3.29979e-06	0.506982
OBFC1	2.36804e-07	3.30727e-06	-0.410793
CCDC43	2.37557e-07	3.31483e-06	0.425707
NAIF1	2.39795e-07	3.34308e-06	0.425298
FAM129B	2.42118e-07	3.37246e-06	-0.717366
FAM65A	2.42884e-07	3.38013e-06	-0.654608
CHST3	2.43646e-07	3.38772e-06	-0.933843
TBX3	2.44037e-07	3.39016e-06	-0.790439
NAT6	2.45156e-07	3.4003e-06	-1.15766
TGFB1	2.45202e-07	3.4003e-06	-1.26852
MYL12B	2.45981e-07	3.40809e-06	-0.354746
KLF8	2.46739e-07	3.41558e-06	-0.854208
LOC388692	2.53067e-07	3.49706e-06	0.794423
RBM12B	2.53072e-07	3.49706e-06	0.58902
THBD	2.56707e-07	3.54417e-06	-1.05779
SCFD1	2.57111e-07	3.54663e-06	0.377882
ZNF254	2.58321e-07	3.56019e-06	0.629957
CPA3	2.6286e-07	3.61956e-06	-1.4222
IFIH1	2.65358e-07	3.65074e-06	-0.581727
GNPNAT1	2.66197e-07	3.65908e-06	0.577062
FAM212B	2.66592e-07	3.66129e-06	-1.08194
SEPSECS-AS1	2.69089e-07	3.69235e-06	0.715706
AHNAK2	2.70004e-07	3.70167e-06	-1.36324
NECAP2	2.70429e-07	3.70425e-06	-0.319194
ZSCAN2	2.7212e-07	3.72415e-06	0.500824
ARHGAP20	2.72991e-07	3.73281e-06	-0.811011
OGT	2.73434e-07	3.73561e-06	0.523672
TMEM54	2.769e-07	3.77968e-06	-0.779929
AFG3L1P	2.77766e-07	3.7882e-06	0.493583
PAN2	2.81292e-07	3.83294e-06	0.52927
BCAR3	2.82624e-07	3.84775e-06	-0.641959
LOC727820	2.85762e-07	3.88709e-06	0.933356
PEF1	2.87566e-07	3.90486e-06	-0.392766
HPGDS	2.87561e-07	3.90486e-06	-1.08886
CELSR3	2.88456e-07	3.91355e-06	1.08661
SALL3	2.89258e-07	3.92104e-06	1.48353
DIRAS3	2.89815e-07	3.92519e-06	-0.867967
ALS2CL	2.91201e-07	3.94055e-06	-0.592037
MSS51	2.92514e-07	3.95249e-06	0.859069
LCP1	2.92587e-07	3.95249e-06	-0.768611
SRPX	2.93047e-07	3.95528e-06	-0.977221
PTPN13	2.93506e-07	3.95808e-06	-0.737123
AGAP4	2.94884e-07	3.97324e-06	1.04486
BEX3	2.95827e-07	3.98252e-06	-0.586382
SDF2L1	2.98627e-07	4.01676e-06	0.586007
HECA	3.01457e-07	4.05135e-06	-0.402401
PLSCR1	3.01932e-07	4.05426e-06	-0.561888
SMURF1	3.06226e-07	4.10491e-06	-0.41623
UPP1	3.06228e-07	4.10491e-06	-0.590931
CAMK2N1	3.06711e-07	4.10787e-06	-0.965795
ADAM17	3.14017e-07	4.20213e-06	-0.453003
PRKDC	3.15005e-07	4.20816e-06	0.661055
ZNF84	3.14998e-07	4.20816e-06	0.398796
SLPI	3.15996e-07	4.21781e-06	-1.46947
PRKCH	3.21996e-07	4.29423e-06	-0.586645
LRP2	3.22996e-07	4.29668e-06	1.40268
HIST3H2A	3.23002e-07	4.29668e-06	0.912099
VAT1	3.22502e-07	4.29668e-06	-0.641429
RAB2A	3.28623e-07	4.36775e-06	0.406453
PDCD6	3.30171e-07	4.38088e-06	0.474388
COG2	3.30165e-07	4.38088e-06	0.329571
CCDC90B	3.31204e-07	4.39088e-06	-0.430889
MAP7D3	3.32223e-07	4.40066e-06	-0.762379
SKAP2	3.34333e-07	4.42488e-06	-0.515407
C18orf25	3.36428e-07	4.44884e-06	0.403742
UQCC3	3.40132e-07	4.49403e-06	0.511326
CLSPN	3.44347e-07	4.54588e-06	0.969087
NABP1	3.4658e-07	4.57152e-06	-0.603494
RIMBP2	3.4922e-07	4.60247e-06	1.5556
FOXP2	3.49839e-07	4.60675e-06	0.8494
NSL1	3.51492e-07	4.62078e-06	0.392514
CYBRD1	3.51494e-07	4.62078e-06	-0.980267
CLIC3	3.55356e-07	4.66763e-06	-1.1404
FGF2	3.59231e-07	4.71457e-06	-1.29569
GTSE1	3.62644e-07	4.75539e-06	0.713759
WDR83OS	3.64349e-07	4.76978e-06	-0.333278
BRI3	3.6435e-07	4.76978e-06	-0.418548
CXorf57	3.6546e-07	4.78032e-06	-1.30033
UPRT	3.6776e-07	4.80639e-06	-0.42708
ARHGEF28	3.69491e-07	4.82499e-06	-0.824683
KNTC1	3.70649e-07	4.83608e-06	0.802966
TMEM68	3.71801e-07	4.84706e-06	0.548057
NBEA	3.72379e-07	4.85057e-06	1.0501
AVPI1	3.75308e-07	4.88466e-06	-0.602484
KYNU	3.79428e-07	4.93418e-06	-0.942032
ARHGEF5	3.80016e-07	4.93773e-06	-0.629667
PHPT1	3.84187e-07	4.98779e-06	0.445512
DST	3.85387e-07	4.99923e-06	-1.46257
E2F8	3.90809e-07	5.06537e-06	1.27058
SIRT1	3.94491e-07	5.10887e-06	0.478616
AGTRAP	3.96336e-07	5.12853e-06	-0.480787
PRICKLE1	4.01298e-07	5.18845e-06	-0.648146
BCL7B	4.05692e-07	5.24093e-06	-0.456053
MOSPD1	4.08221e-07	5.26927e-06	0.563448
B3GNT6	4.11757e-07	5.30562e-06	1.73253
SRP9	4.11416e-07	5.30562e-06	0.356908
OTUD1	4.12053e-07	5.30562e-06	-0.719579
GTDC1	4.16544e-07	5.35904e-06	-0.365259
TMCC3	4.21758e-07	5.42167e-06	-0.624142
LRR1	4.25049e-07	5.45949e-06	0.551294
SYNGR3	4.28297e-07	5.4967e-06	1.12652
TTI1	4.29023e-07	5.50152e-06	0.406779
PCK1	4.31574e-07	5.52971e-06	1.87451
IFI27L2	4.36411e-07	5.58711e-06	-0.538698
VGLL4	4.37091e-07	5.59125e-06	-0.315442
EIF4H	4.38453e-07	5.6041e-06	-0.334142
SMAD5	4.40496e-07	5.62562e-06	0.470988
ST13	4.41866e-07	5.63852e-06	-0.297249
MEF2A	4.42549e-07	5.64264e-06	-0.422529
GPNMB	4.49465e-07	5.72616e-06	-0.755922
AGPAT5	4.57891e-07	5.82878e-06	0.556125
DDX60	4.60737e-07	5.86024e-06	-0.756651
LOC100505912	4.64829e-07	5.89564e-06	1.11789
COLGALT1	4.64313e-07	5.89564e-06	-0.415909
BPGM	4.65025e-07	5.89564e-06	-0.505773
ANOS1	4.64318e-07	5.89564e-06	-1.1988
TPK1	4.67912e-07	5.92285e-06	-0.570362
IFI27	4.67927e-07	5.92285e-06	-0.994831
UBE2W	4.68646e-07	5.92716e-06	0.532331
PAPSS1	4.7522e-07	6.00545e-06	-0.428774
RHOG	4.7669e-07	6.01918e-06	-0.693866
MYEOV	4.8332e-07	6.09798e-06	0.988196
NEB	4.84065e-07	6.10247e-06	1.04459
CNKSR3	4.87866e-07	6.14544e-06	0.823397
SSFA2	4.90893e-07	6.17861e-06	-0.493248
TRIM24	5.00844e-07	6.29879e-06	0.516461
FANCM	5.08575e-07	6.3909e-06	0.499851
SNX3	5.12575e-07	6.436e-06	-0.339098
MTHFD2	5.14951e-07	6.46066e-06	0.650521
FLJ45513	5.1806e-07	6.48993e-06	0.776425
TDRKH	5.18113e-07	6.48993e-06	0.63709
FAM63A	5.22946e-07	6.54524e-06	0.661008
TRIM14	5.24561e-07	6.56021e-06	-0.469612
PAIP2B	5.32687e-07	6.65653e-06	0.863545
SPP2	5.36454e-07	6.69826e-06	1.47804
PITPNB	5.40139e-07	6.7389e-06	-0.30629
DUOX2	5.4341e-07	6.77432e-06	-1.35595
UGGT1	5.45987e-07	6.79563e-06	0.359716
BAHD1	5.45954e-07	6.79563e-06	-0.428329
SUV39H2	5.51889e-07	6.86364e-06	0.679908
VPS54	5.52746e-07	6.86885e-06	0.35851
LONRF2	5.54426e-07	6.88425e-06	1.34284
CALHM2	5.55297e-07	6.88425e-06	-0.59819
SAMD4A	5.55304e-07	6.88425e-06	-0.833555
CHCHD6	5.56986e-07	6.89965e-06	-0.445228
SPAG5	5.60443e-07	6.93699e-06	0.902475
STAC	5.62167e-07	6.95284e-06	-0.821689
RNF168	5.63041e-07	6.95815e-06	-0.537431
MPHOSPH9	5.68237e-07	7.01147e-06	0.808503
GSPT2	5.6825e-07	7.01147e-06	-0.758894
KIAA0485	5.6912e-07	7.01668e-06	0.974787
JADE1	5.77936e-07	7.11977e-06	0.664667
EP400NL	5.80564e-07	7.14652e-06	0.518355
MDM4	5.84186e-07	7.18546e-06	0.538764
C2CD3	5.85063e-07	7.19061e-06	0.327581
MAOB	5.85979e-07	7.19622e-06	-1.15375
ZNF518A	5.88673e-07	7.22364e-06	0.505747
WFDC21P	5.9047e-07	7.24002e-06	-1.32919
NMT2	5.95016e-07	7.29006e-06	-0.563069
VASH2	5.97715e-07	7.31742e-06	0.818654
TRIM22	5.99625e-07	7.33507e-06	-0.64733
CRNDE	6.00545e-07	7.34058e-06	0.740374
TMTC4	6.01458e-07	7.34602e-06	0.547007
ABHD5	6.07003e-07	7.40797e-06	-0.421712
CYP24A1	6.21083e-07	7.57391e-06	1.68147
DAB2	6.23042e-07	7.59188e-06	-0.731159
C11orf80	6.259e-07	7.62079e-06	0.981177
TMEM40	6.26804e-07	7.62587e-06	-1.40218
PRDX3	6.35566e-07	7.72647e-06	0.38916
KIAA1191	6.40447e-07	7.77977e-06	-0.331631
TRIM9	6.49191e-07	7.87988e-06	1.40499
PHBP19	6.61304e-07	8.0207e-06	0.725963
RNH1	6.7255e-07	8.14448e-06	-0.560064
SLC20A2	6.7252e-07	8.14448e-06	-0.603903
SENP2	6.80799e-07	8.23801e-06	-0.470965
ANPEP	6.84973e-07	8.28212e-06	-0.964827
CMTM7	6.87075e-07	8.28835e-06	-0.42799
LOC285812	6.8707e-07	8.28835e-06	-0.741633
DMKN	6.86018e-07	8.28835e-06	-1.00494
PCDH7	6.89172e-07	8.30726e-06	-0.928571
MBNL1	6.91287e-07	8.32634e-06	-0.423043
CAMK2B	6.93096e-07	8.34172e-06	1.39034
ADAMTSL4	7.05107e-07	8.47977e-06	-1.246
FH	7.11605e-07	8.54479e-06	0.448038
TMOD3	7.11603e-07	8.54479e-06	-0.430021
RUNX2	7.25835e-07	8.70233e-06	0.712662
ZBTB37	7.25782e-07	8.70233e-06	0.431418
C1QTNF7	7.26841e-07	8.70773e-06	-1.64992
CPT1C	7.34548e-07	8.79334e-06	1.07926
TMEM170B	7.39183e-07	8.82859e-06	0.809842
SEH1L	7.38096e-07	8.82859e-06	0.483517
TRIM7	7.39127e-07	8.82859e-06	-1.27483
DOPEY2	7.45949e-07	8.90261e-06	0.448294
TOLLIP	7.55107e-07	9.00505e-06	-0.41943
SRPK3	7.60845e-07	9.06659e-06	0.896146
ACYP2	7.69014e-07	9.14316e-06	-0.400355
SLC41A1	7.67858e-07	9.14316e-06	-0.432252
SECTM1	7.69022e-07	9.14316e-06	-0.580763
PABPN1	7.72537e-07	9.17123e-06	0.643963
ARL6IP5	7.72553e-07	9.17123e-06	-0.457489
ATP6V0C	7.77261e-07	9.22013e-06	-0.52493
SLC38A9	7.80789e-07	9.25497e-06	0.365316
ITGB8	7.89153e-07	9.34705e-06	-1.38504
GRN	7.93963e-07	9.39691e-06	-0.53715
SLC12A2	7.96369e-07	9.41828e-06	0.973303
TEAD1	8.08549e-07	9.55512e-06	0.428453
TNFAIP3	8.13471e-07	9.5988e-06	-0.728934
TMEM37	8.13452e-07	9.5988e-06	-0.994066
HSDL1	8.22109e-07	9.69343e-06	0.391545
CFH	8.25895e-07	9.73075e-06	-0.82191
FBXO17	8.29425e-07	9.765e-06	-1.3612
TIPARP	8.34704e-07	9.81977e-06	-0.674631
DDIT4L	8.35898e-07	9.82644e-06	1.07134
KISS1R	8.37196e-07	9.83433e-06	1.13587
RAB27A	8.39778e-07	9.85726e-06	-0.624157
NCAPG	8.46146e-07	9.91729e-06	1.07512
DERL2	8.46158e-07	9.91729e-06	0.371761
LOC645321	8.56786e-07	1.00269e-05	1.26318
OXCT2	8.56202e-07	1.00269e-05	0.834608
CDC25C	8.69442e-07	1.01674e-05	1.16839
MIEN1	8.80113e-07	1.02845e-05	0.405311
DUXAP10	8.81433e-07	1.02922e-05	1.46081
ZAK	8.88135e-07	1.03628e-05	-0.4807
LOC100287015	8.9203e-07	1.03943e-05	0.653676
NELL2	8.92164e-07	1.03943e-05	-0.904877
PPP6R3	8.9758e-07	1.04496e-05	0.358433
FKBP11	8.98943e-07	1.045e-05	0.742681
CMPK2	8.98935e-07	1.045e-05	-0.644655
ZFP69B	9.01493e-07	1.04719e-05	0.753029
HCN3	9.08384e-07	1.05441e-05	0.742791
GPHN	9.12586e-07	1.0585e-05	0.536087
DTYMK	9.23705e-07	1.07061e-05	0.589108
TRIP10	9.25098e-07	1.07143e-05	-0.852318
CH17-408M7.1	9.30513e-07	1.0769e-05	0.776401
TFAP2A	9.32094e-07	1.07794e-05	-1.52458
CAPN5	9.33448e-07	1.07871e-05	0.664541
MORC3	9.34917e-07	1.07961e-05	-0.409274
HOXC9	9.36091e-07	1.07967e-05	1.38171
MYADM	9.36345e-07	1.07967e-05	-0.799343
FANCF	9.40554e-07	1.08372e-05	0.537235
DKK3	9.44859e-07	1.08788e-05	-0.758293
CERK	9.54869e-07	1.0986e-05	0.402073
SLC41A2	9.60639e-07	1.10443e-05	0.641759
ROBO2	9.62068e-07	1.10526e-05	-1.19831
NARS	9.63557e-07	1.10616e-05	0.322361
OLFM1	9.6498e-07	1.10698e-05	-1.27184
TNIP1	9.70841e-07	1.11289e-05	-0.406893
GATA2-AS1	9.82407e-07	1.12533e-05	1.36106
SGPP1	9.90036e-07	1.13241e-05	0.739434
SEMA6A	9.90011e-07	1.13241e-05	-1.11963
PDDC1	9.91491e-07	1.13325e-05	0.42869
P4HA3	9.95903e-07	1.13746e-05	1.16104
AMBP	9.97633e-07	1.13861e-05	2.66819
MBTD1	9.99011e-07	1.13935e-05	0.481705
MT2A	1.00355e-06	1.14369e-05	-0.786048
ARPC2	1.00506e-06	1.14458e-05	-0.396851
DCAF13	1.00657e-06	1.14546e-05	0.560037
FIBIN	1.00959e-06	1.14807e-05	-0.855845
PITPNM3	1.01259e-06	1.14987e-05	-0.57575
FILIP1L	1.01264e-06	1.14987e-05	-0.710041
ACTR1B	1.03417e-06	1.17347e-05	-0.350733
DUSP3	1.04669e-06	1.18681e-05	-0.516434
USP3-AS1	1.06353e-06	1.20504e-05	0.859508
FADS3	1.0867e-06	1.2304e-05	-0.593978
UCHL1	1.08834e-06	1.23137e-05	1.48708
SUZ12P1	1.09148e-06	1.23403e-05	1.11449
C11orf74	1.10974e-06	1.25377e-05	-0.396677
ANKRD10-IT1	1.11645e-06	1.26044e-05	0.819179
CHI3L2	1.12146e-06	1.26519e-05	-0.940975
PLEKHO2	1.12316e-06	1.2662e-05	-0.569544
KIF21A	1.1367e-06	1.28054e-05	0.69503
KMT2C	1.14869e-06	1.29311e-05	0.394086
PRDM11	1.15551e-06	1.29986e-05	-0.630028
VEPH1	1.16421e-06	1.30871e-05	-1.57759
STRIP2	1.16756e-06	1.3108e-05	1.08379
EVA1C	1.16775e-06	1.3108e-05	-0.825839
LOC100288860	1.16941e-06	1.31173e-05	-0.86854
KCNMB4	1.17123e-06	1.31283e-05	0.901719
KLK7	1.17271e-06	1.31355e-05	-1.30273
KCNQ1OT1	1.17467e-06	1.31481e-05	1.18704
TMEM255A	1.17822e-06	1.31784e-05	-1.07738
TOP1	1.18713e-06	1.32686e-05	0.376711
ZNF24	1.2032e-06	1.34385e-05	0.351973
LUZP1	1.20859e-06	1.34892e-05	-0.384476
NFXL1	1.21583e-06	1.35603e-05	0.484075
LINC01004	1.21761e-06	1.35705e-05	0.923837
RWDD2A	1.22487e-06	1.36418e-05	0.387575
B3GALNT1	1.22679e-06	1.36534e-05	-0.697725
ATP1B1	1.23785e-06	1.3757e-05	0.745939
LINC01133	1.23762e-06	1.3757e-05	-1.7024
LGALS9	1.24153e-06	1.3788e-05	-0.733514
C8orf59	1.24526e-06	1.38197e-05	0.466207
MAP2K5	1.24706e-06	1.38299e-05	-0.425647
SNX1	1.25645e-06	1.39242e-05	-0.364038
NSUN5P1	1.25832e-06	1.3935e-05	0.495553
PAPPA	1.2753e-06	1.41131e-05	1.03013
CLYBL	1.28478e-06	1.4208e-05	-0.502352
ERP29	1.29257e-06	1.4274e-05	0.358987
SLC52A1	1.29197e-06	1.4274e-05	-1.16332
PARM1	1.30223e-06	1.43706e-05	1.06362
RELB	1.30413e-06	1.43814e-05	-0.588395
PODXL2	1.30979e-06	1.44337e-05	1.16235
SSR2	1.32375e-06	1.4567e-05	0.300023
HK1	1.32374e-06	1.4567e-05	-0.383468
EME1	1.33164e-06	1.46334e-05	0.625587
HLA-DOA	1.33165e-06	1.46334e-05	-0.7054
NOL4	1.33768e-06	1.4679e-05	1.69062
EFCAB2	1.33757e-06	1.4679e-05	0.683803
RILP	1.33958e-06	1.46795e-05	-0.432967
SLC2A4RG	1.3396e-06	1.46795e-05	-0.720618
LOC101928429	1.34549e-06	1.47337e-05	-0.90576
BCAS3	1.35961e-06	1.4878e-05	-0.459162
TBC1D2B	1.38211e-06	1.51136e-05	-0.395195
FAM221A	1.39033e-06	1.51929e-05	0.696867
PPP1CC	1.39243e-06	1.52053e-05	0.335189
CHCHD7	1.39449e-06	1.52172e-05	0.631746
IL4R	1.39657e-06	1.52292e-05	-0.504356
SLC22A4	1.39857e-06	1.52404e-05	-0.780013
PRRG4	1.4028e-06	1.52654e-05	-0.687649
MATK	1.40269e-06	1.52654e-05	-0.739874
GJB3	1.40692e-06	1.52995e-05	-1.38661
MTMR14	1.41324e-06	1.53577e-05	-0.3858
OLFML2A	1.41535e-06	1.53699e-05	-0.700823
CLCA2	1.41928e-06	1.54019e-05	-2.39553
IGFBP1	1.42086e-06	1.54083e-05	1.52155
CH25H	1.43653e-06	1.55676e-05	-1.03359
AIFM2	1.45149e-06	1.57187e-05	0.834167
TMEM135	1.45369e-06	1.57317e-05	0.503646
VAX2	1.45993e-06	1.57883e-05	0.704264
TGFBI	1.47981e-06	1.59923e-05	-0.651598
MDFIC	1.4864e-06	1.60525e-05	-0.507237
TOP2A	1.4886e-06	1.60652e-05	1.41025
TRNP1	1.493e-06	1.60797e-05	0.748447
PDGFB	1.49298e-06	1.60797e-05	-0.574907
KANK2	1.49303e-06	1.60797e-05	-0.692917
LINC01140	1.50409e-06	1.61877e-05	-0.812781
MRPS26	1.51307e-06	1.62621e-05	0.491162
C3orf58	1.51307e-06	1.62621e-05	-0.565385
RAD21	1.53793e-06	1.65179e-05	0.392289
SPTSSA	1.54706e-06	1.66046e-05	0.717555
ARHGEF37	1.55389e-06	1.66664e-05	-0.639182
NUPR1	1.56548e-06	1.67793e-05	-0.664444
SORL1	1.57012e-06	1.68176e-05	0.550949
TMED6	1.5744e-06	1.68518e-05	1.53856
LOC286161	1.57699e-06	1.68631e-05	0.495672
CDA	1.5776e-06	1.68631e-05	-1.73229
GPRIN3	1.58171e-06	1.68955e-05	0.660954
C10orf88	1.59104e-06	1.69835e-05	0.345766
ATP11A	1.60772e-06	1.71499e-05	0.905119
SCNN1G	1.61717e-06	1.7239e-05	1.46925
LIMK2	1.64129e-06	1.74723e-05	-0.467169
TP63	1.64125e-06	1.74723e-05	-2.0879
SLC30A5	1.64372e-06	1.74864e-05	0.387554
AIF1L	1.64614e-06	1.75002e-05	-0.803373
KBTBD12	1.65558e-06	1.75886e-05	1.09066
TP53INP1	1.66082e-06	1.76204e-05	0.553834
TBC1D1	1.66079e-06	1.76204e-05	-0.391439
PRTFDC1	1.66815e-06	1.76862e-05	0.688853
DHTKD1	1.67804e-06	1.7779e-05	0.401766
LACTB	1.68302e-06	1.78076e-05	-0.449367
SPRY2	1.68301e-06	1.78076e-05	-0.632069
MTUS1	1.688e-06	1.78363e-05	0.581233
GOLGA3	1.68797e-06	1.78363e-05	0.363251
SVIP	1.69047e-06	1.78504e-05	0.558517
ANO1	1.69795e-06	1.79173e-05	-0.981885
FAM46B	1.70295e-06	1.7958e-05	-1.01048
LRRC58	1.72574e-06	1.8186e-05	-0.336732
GDPD1	1.72822e-06	1.81999e-05	0.962471
TMEM200C	1.73062e-06	1.82129e-05	0.795594
RBM11	1.74071e-06	1.83069e-05	-0.701958
HDAC9	1.74358e-06	1.83247e-05	-0.705175
LRBA	1.74878e-06	1.8367e-05	0.422366
SIX4	1.75908e-06	1.84629e-05	1.02622
COL17A1	1.77082e-06	1.85737e-05	-1.9224
C17orf75	1.77207e-06	1.85743e-05	0.699459
SMAD3	1.77471e-06	1.85896e-05	-0.449841
STK32C	1.77979e-06	1.86191e-05	0.596347
ZNF236	1.77991e-06	1.86191e-05	0.501722
ZNF26	1.78515e-06	1.86615e-05	0.355107
AP1G1	1.809e-06	1.88982e-05	0.341711
CDHR3	1.8222e-06	1.90234e-05	1.16672
RHPN2	1.85206e-06	1.93223e-05	0.734416
MOB1A	1.87674e-06	1.95667e-05	-0.272957
FAM64A	1.88498e-06	1.96395e-05	0.973817
PRMT8	1.89587e-06	1.97295e-05	0.892081
HIP1	1.89612e-06	1.97295e-05	-0.510826
UVRAG	1.91288e-06	1.98906e-05	-0.36799
CD101	1.92676e-06	2.00217e-05	-1.0146
LOC101060157	1.93682e-06	2.01128e-05	1.75872
BCL2L13	1.93832e-06	2.01151e-05	-0.325084
CREG1	1.95836e-06	2.02962e-05	-0.404189
CD81	1.95836e-06	2.02962e-05	-0.465062
MCOLN1	1.96119e-06	2.02987e-05	-0.474767
EPHB6	1.96109e-06	2.02987e-05	-0.815707
COLEC11	1.97552e-06	2.04215e-05	0.934808
GJA1	1.97567e-06	2.04215e-05	-0.755862
GOT1	1.9931e-06	2.05881e-05	0.601079
GUSBP11	1.99605e-06	2.05914e-05	0.549794
PTPN9	1.99598e-06	2.05914e-05	-0.546681
PCM1	1.99896e-06	2.06079e-05	0.570079
CD9	2.01073e-06	2.07156e-05	-0.723275
ENAH	2.02254e-06	2.08236e-05	0.47454
PHOSPHO2	2.04331e-06	2.10236e-05	0.581869
FA2H	2.0493e-06	2.10444e-05	0.699305
ARID5A	2.04929e-06	2.10444e-05	-0.612718
LST1	2.04936e-06	2.10444e-05	-0.635531
UBE2T	2.05837e-06	2.11231e-05	1.22307
SPRR1A	2.07004e-06	2.1229e-05	-3.26316
METTL3	2.07653e-06	2.12816e-05	0.340384
ORC6	2.08566e-06	2.13612e-05	0.886232
SLC29A4	2.09766e-06	2.14701e-05	1.24302
GTF3A	2.11641e-06	2.16479e-05	0.326723
ITGA5	2.12882e-06	2.17605e-05	-0.941697
ZNF678	2.13188e-06	2.17776e-05	0.655993
ADGRE1	2.13804e-06	2.18263e-05	-0.923243
SMPD3	2.15678e-06	2.20033e-05	0.897961
DBI	2.16333e-06	2.20414e-05	-0.365458
UBASH3B	2.16318e-06	2.20414e-05	-0.954918
MYL5	2.1663e-06	2.20574e-05	-0.662621
HRCT1	2.17264e-06	2.21075e-05	-1.15975
PQLC3	2.17918e-06	2.21596e-05	-0.516321
MTBP	2.18479e-06	2.21953e-05	1.13358
FARP2	2.18552e-06	2.21953e-05	0.370234
MNDA	2.19515e-06	2.22787e-05	-0.81896
EEF2K	2.19833e-06	2.22821e-05	-0.342851
BACH2	2.19821e-06	2.22821e-05	-0.637987
PRO2852	2.20155e-06	2.22859e-05	0.875478
SLCO4A1	2.2015e-06	2.22859e-05	-1.28063
NNT	2.21445e-06	2.2402e-05	0.614796
DANCR	2.22417e-06	2.24858e-05	0.594052
FRMD4A	2.23388e-06	2.25695e-05	-0.535877
CDC42EP2	2.24694e-06	2.26868e-05	-0.714155
MFAP4	2.26013e-06	2.28053e-05	-1.82612
HSPB3	2.27631e-06	2.29538e-05	-1.25559
ALS2	2.27997e-06	2.29758e-05	0.288428
MFSD14B	2.28333e-06	2.29949e-05	-0.310229
SOCS2	2.30676e-06	2.32159e-05	-0.95659
SEC24A	2.31347e-06	2.32686e-05	0.406002
RBP7	2.31678e-06	2.3287e-05	-0.689206
PCMTD2	2.3304e-06	2.34088e-05	0.467725
ASCC2	2.35766e-06	2.36674e-05	-0.46433
CEP295	2.36794e-06	2.37554e-05	0.484267
RNF139-AS1	2.37127e-06	2.37584e-05	0.657716
SHISA3	2.37126e-06	2.37584e-05	-1.24087
RHOA	2.38186e-06	2.38493e-05	-0.331138
NEK8	2.39566e-06	2.39722e-05	0.460298
SUZ12	2.40275e-06	2.40124e-05	0.389905
CYTH3	2.40271e-06	2.40124e-05	-0.458299
C20orf196	2.41656e-06	2.4135e-05	0.43924
C5orf63	2.44475e-06	2.4401e-05	0.692574
CD24	2.45217e-06	2.4444e-05	0.753553
FAM43A	2.45214e-06	2.4444e-05	-0.79259
DYM	2.4772e-06	2.46468e-05	0.377547
ITPKC	2.47719e-06	2.46468e-05	-0.655922
LGALSL	2.47724e-06	2.46468e-05	-0.741129
MTSS1	2.48445e-06	2.47028e-05	0.516716
ZDHHC13	2.49525e-06	2.47635e-05	0.638418
ILK	2.49529e-06	2.47635e-05	-0.6533
PCOLCE2	2.49526e-06	2.47635e-05	-1.03528
DNTTIP2	2.49892e-06	2.47682e-05	-0.327779
GPX4	2.49893e-06	2.47682e-05	-0.369591
PLP2	2.5062e-06	2.48246e-05	-0.576817
RFC3	2.51344e-06	2.48806e-05	0.476272
SPDEF	2.52069e-06	2.49366e-05	1.19316
ZNF764	2.52795e-06	2.49927e-05	0.343861
LOC100134822	2.53534e-06	2.50499e-05	0.801018
CENPJ	2.55389e-06	2.52173e-05	0.475428
RAP1A	2.56138e-06	2.52753e-05	-0.494524
KCTD6	2.56505e-06	2.52956e-05	0.606218
FAM131A	2.56877e-06	2.53163e-05	-0.406468
PLAC8	2.57254e-06	2.53376e-05	-0.952615
ARFGEF3	2.57627e-06	2.53425e-05	0.781714
FBLN1	2.57628e-06	2.53425e-05	-0.864004
LOC100996579	2.5836e-06	2.53986e-05	0.785135
GGCX	2.59877e-06	2.55317e-05	0.504944
GINS2	2.62145e-06	2.57384e-05	1.05598
TET1	2.63272e-06	2.58329e-05	0.68087
SLC28A2	2.63655e-06	2.58542e-05	1.30937
CCNL2	2.64441e-06	2.59151e-05	0.488825
ADHFE1	2.65197e-06	2.5973e-05	-0.703412
SPIDR	2.66738e-06	2.61075e-05	0.542233
STAT6	2.67911e-06	2.62061e-05	-0.416798
ATP13A4	2.69069e-06	2.63029e-05	-1.14293
CSF1	2.69466e-06	2.6309e-05	-0.666704
SYNPO	2.69467e-06	2.6309e-05	-0.828355
COLGALT2	2.70627e-06	2.64058e-05	-0.721784
CHST7	2.72994e-06	2.66201e-05	-0.808382
LRRC37A2	2.73397e-06	2.66428e-05	0.434783
VAV3	2.74185e-06	2.67031e-05	-0.619596
ZNF281	2.77381e-06	2.69976e-05	0.436812
DNAJC15	2.80609e-06	2.72948e-05	0.555061
DPP10-AS1	2.81364e-06	2.73512e-05	1.35311
MTPAP	2.82644e-06	2.74416e-05	0.372789
COL4A5	2.82643e-06	2.74416e-05	-1.01207
RASAL1	2.83446e-06	2.75025e-05	0.927278
PBK	2.83867e-06	2.75262e-05	1.29729
KIAA1671	2.84283e-06	2.75495e-05	-0.486458
ACYP1	2.90924e-06	2.81757e-05	0.606627
SRP19	2.9135e-06	2.81995e-05	0.356416
SLC25A15	2.9176e-06	2.82218e-05	0.636214
RFX3	2.93873e-06	2.84086e-05	0.673835
USP54	2.97293e-06	2.87215e-05	-0.434936
IL10RB	2.97722e-06	2.87452e-05	-0.328956
ITGAM	2.98152e-06	2.8769e-05	-0.573702
SLC39A7	2.98581e-06	2.87927e-05	0.531121
ZNF638	2.99446e-06	2.88406e-05	0.265596
SAMD9L	2.99446e-06	2.88406e-05	-0.55824
EP300-AS1	3.00739e-06	2.89473e-05	-1.0246
SSPN	3.02047e-06	2.90554e-05	-0.637866
LARP1	3.03796e-06	2.92057e-05	0.308839
AGR2	3.04235e-06	2.92299e-05	1.26414
RADIL	3.07733e-06	2.95479e-05	-0.755211
SNAP25	3.09064e-06	2.96576e-05	0.990281
RARG	3.09524e-06	2.96835e-05	-0.881371
UHRF1	3.12222e-06	2.98926e-05	1.19161
GPR22	3.12276e-06	2.98926e-05	1.14994
HNRNPU	3.12225e-06	2.98926e-05	0.237169
THAP11	3.14022e-06	3.00413e-05	-0.333339
WDR6	3.16292e-06	3.02401e-05	0.366877
MAFB	3.1675e-06	3.02654e-05	-0.611803
CCDC94	3.17189e-06	3.02716e-05	-0.415623
SYNM	3.17201e-06	3.02716e-05	-0.620929
NVL	3.17654e-06	3.02963e-05	0.486596
RWDD2B	3.18112e-06	3.03216e-05	-0.387949
FSCN1	3.23188e-06	3.07866e-05	-1.00437
RAMP1	3.25046e-06	3.09449e-05	0.623568
LOC101927451	3.27851e-06	3.11755e-05	0.499911
NINJ1	3.27866e-06	3.11755e-05	-0.466433
HNF4G	3.29189e-06	3.12822e-05	1.28367
LOC283516	3.3064e-06	3.14011e-05	1.59725
PTGR2	3.33993e-06	3.17003e-05	0.541906
VAMP3	3.35973e-06	3.18689e-05	-0.329746
LOC100134445	3.40824e-06	3.23095e-05	0.88043
SLC25A28	3.41312e-06	3.23362e-05	-0.363776
CCND2	3.4328e-06	3.25031e-05	-0.670229
PPT1	3.46743e-06	3.27913e-05	-0.343204
EGFR	3.4674e-06	3.27913e-05	-0.762026
LECT1	3.4714e-06	3.27955e-05	1.7456
MS4A15	3.47206e-06	3.27955e-05	-1.23474
RHOH	3.51233e-06	3.31559e-05	0.580537
C4orf27	3.52248e-06	3.32317e-05	-0.22398
GIPC1	3.52752e-06	3.32591e-05	-0.468777
KCND2	3.54723e-06	3.34249e-05	0.949179
SNAP23	3.55291e-06	3.34583e-05	-0.359424
ZC3H7A	3.56816e-06	3.35818e-05	0.381924
VPS45	3.58352e-06	3.36859e-05	0.29686
VILL	3.58334e-06	3.36859e-05	-1.01643
ZC3H12D	3.6091e-06	3.39059e-05	0.779133
NAGA	3.6196e-06	3.39842e-05	-0.397174
VSTM2L	3.62471e-06	3.40118e-05	1.22818
ARPC5	3.63002e-06	3.40413e-05	-0.264004
IER2	3.63522e-06	3.40696e-05	-0.609276
NSUN7	3.65589e-06	3.42428e-05	0.713685
TUBB2A	3.66131e-06	3.42731e-05	0.679688
PPM1M	3.67697e-06	3.43992e-05	-0.610109
IFT27	3.68747e-06	3.44768e-05	-0.400861
PIGT	3.69812e-06	3.45558e-05	0.365834
TRMT10B	3.74044e-06	3.49305e-05	0.660121
TBC1D10A	3.75664e-06	3.50608e-05	-0.449328
LRFN3	3.7672e-06	3.51384e-05	-0.468857
ZNF232	3.79437e-06	3.53708e-05	0.34485
ZNF322	3.80529e-06	3.54515e-05	0.418376
FGD5	3.85446e-06	3.58883e-05	-0.780588
SLIT1	3.85953e-06	3.58949e-05	0.711726
KRT6B	3.85975e-06	3.58949e-05	-2.4512
MTERF2	3.86542e-06	3.59263e-05	0.35172
AGAP9	3.88702e-06	3.61056e-05	0.853943
PLPP2	3.89876e-06	3.61932e-05	0.987097
HMMR	3.93222e-06	3.64823e-05	1.10504
TSFM	3.94346e-06	3.65649e-05	0.366027
ZNF317	3.949e-06	3.65946e-05	-0.311379
CDC37	3.96039e-06	3.66569e-05	-0.358695
SOX7	3.9604e-06	3.66569e-05	-1.05614
SORBS2	3.9717e-06	3.67398e-05	0.872847
EARS2	3.97725e-06	3.67694e-05	0.414625
S100A13	3.98306e-06	3.68014e-05	-0.437856
PUS1	3.98863e-06	3.68311e-05	0.414625
DFNA5	4.0058e-06	3.69678e-05	-0.63783
LPAR6	4.01153e-06	3.6999e-05	-0.505512
ELOVL4	4.02772e-06	3.71264e-05	1.11809
CYP4F12	4.03405e-06	3.7163e-05	-1.11276
VPS33A	4.04005e-06	3.71964e-05	0.286934
CTSW	4.05686e-06	3.73292e-05	-1.37935
CLDN10	4.08641e-06	3.7579e-05	1.21831
PKNOX2	4.09215e-06	3.75879e-05	-0.794255
DUOXA1	4.09217e-06	3.75879e-05	-1.10225
RPS6KA1	4.09811e-06	3.76204e-05	-0.464511
GLDC	4.10941e-06	3.76837e-05	1.05822
ITGA3	4.10981e-06	3.76837e-05	-0.722877
BROX	4.12155e-06	3.77692e-05	0.324422
PPIB	4.15691e-06	3.80709e-05	0.364255
WHSC1	4.16868e-06	3.81342e-05	0.654082
FLT3LG	4.16827e-06	3.81342e-05	-0.840195
ARHGAP28	4.17453e-06	3.81442e-05	-0.670138
FXYD6	4.17464e-06	3.81442e-05	-0.778626
LOC101559451	4.18537e-06	3.82063e-05	0.866207
TSNARE1	4.18632e-06	3.82063e-05	0.616655
UBR5-AS1	4.21022e-06	3.84021e-05	0.384894
ZCCHC8	4.27068e-06	3.89083e-05	0.387108
VASN	4.27063e-06	3.89083e-05	-0.464077
TUB	4.28266e-06	3.89947e-05	-0.760054
STARD10	4.28896e-06	3.90294e-05	0.71139
AGAP2-AS1	4.30702e-06	3.91507e-05	-1.1723
FHL1	4.30729e-06	3.91507e-05	-1.25532
CYTH1	4.31948e-06	3.92387e-05	-0.352255
EIF3C	4.33154e-06	3.93255e-05	1.01425
CALY	4.36993e-06	3.96282e-05	1.43409
EZR	4.3689e-06	3.96282e-05	-0.442178
LOC100507516	4.37362e-06	3.96387e-05	-0.94578
FAM84A	4.40623e-06	3.99111e-05	1.15079
MYLK	4.42507e-06	4.00586e-05	-0.666113
BCL7C	4.43129e-06	4.00918e-05	-0.541867
OSBPL6	4.43753e-06	4.01251e-05	-0.673487
SMG5	4.45646e-06	4.0273e-05	0.367659
LOC101929897	4.46879e-06	4.03612e-05	-0.597241
WISP3	4.49673e-06	4.05901e-05	1.57131
PPP2R1B	4.52654e-06	4.07894e-05	0.774582
ANAPC5	4.52661e-06	4.07894e-05	0.246872
GPER1	4.52607e-06	4.07894e-05	-1.03898
MUC5AC	4.53447e-06	4.08367e-05	1.54021
SLC27A1	4.53938e-06	4.08574e-05	-0.617321
WDR17	4.55743e-06	4.09849e-05	0.955619
PDPN	4.55877e-06	4.09849e-05	-0.880985
LINC00959	4.56486e-06	4.10161e-05	-0.660138
RICTOR	4.62384e-06	4.14985e-05	0.406018
TFIP11	4.62376e-06	4.14985e-05	-0.297234
PINLYP	4.66964e-06	4.18855e-05	-0.65287
FXYD4	4.71399e-06	4.22566e-05	1.01783
HBP1	4.7164e-06	4.22566e-05	-0.291093
UAP1L1	4.72284e-06	4.22901e-05	-0.488833
SNTB1	4.74987e-06	4.25078e-05	0.69978
ZWINT	4.75662e-06	4.25439e-05	0.875987
SPAG4	4.76324e-06	4.25788e-05	0.799745
CMTM4	4.78358e-06	4.27122e-05	0.56729
AUTS2	4.78361e-06	4.27122e-05	-0.705945
LUC7L	4.79714e-06	4.28086e-05	0.443349
CDK13	4.81076e-06	4.28814e-05	0.687165
CD74	4.81077e-06	4.28814e-05	-0.780203
WNT7A	4.81425e-06	4.2888e-05	-0.994235
CSRNP3	4.83764e-06	4.30719e-05	1.14629
SYTL4	4.85144e-06	4.31703e-05	-0.725983
EDNRA	4.89303e-06	4.35156e-05	-0.632134
RASSF8	4.93463e-06	4.38607e-05	-0.68921
WNT16	4.95377e-06	4.39896e-05	1.15841
SPRR1B	4.95475e-06	4.39896e-05	-2.42734
MSMO1	4.97669e-06	4.41594e-05	-0.495659
CRABP1	5.00347e-06	4.43719e-05	1.26097
FAM136A	5.01191e-06	4.44216e-05	0.393348
SNX10	5.019e-06	4.44593e-05	-0.590799
TBX2	5.04028e-06	4.46226e-05	-1.04672
TES	5.06884e-06	4.48501e-05	-0.385638
SNAI2	5.08315e-06	4.49513e-05	-0.919636
RAD23A	5.11191e-06	4.51801e-05	-0.505914
KCNK1	5.11913e-06	4.5193e-05	0.792511
CYP4Z1	5.11829e-06	4.5193e-05	-0.855397
FLVCR1-AS1	5.1334e-06	4.52697e-05	0.665643
TMEM258	5.1336e-06	4.52697e-05	0.308059
NAPB	5.17696e-06	4.56264e-05	0.48101
EBLN3	5.18449e-06	4.56671e-05	0.429924
SRCIN1	5.20093e-06	4.57861e-05	1.23002
USP32	5.20645e-06	4.5809e-05	0.380764
GAS7	5.21377e-06	4.58476e-05	-0.661955
ADM	5.22116e-06	4.58869e-05	-0.94088
CNTD2	5.22829e-06	4.59238e-05	0.701906
POP1	5.23534e-06	4.596e-05	0.538156
SERTAD4	5.25055e-06	4.60677e-05	-0.857705
IZUMO2	5.2693e-06	4.62063e-05	1.05268
KIAA0040	5.33255e-06	4.67348e-05	-0.597174
LPGAT1	5.35518e-06	4.69069e-05	0.477374
SLC25A13	5.41577e-06	4.74111e-05	0.423513
PRCP	5.42345e-06	4.74519e-05	-0.369285
NR2F6	5.44635e-06	4.75993e-05	0.509467
DSC2	5.44638e-06	4.75993e-05	-0.803494
MDC1	5.47702e-06	4.78143e-05	0.508261
ZSCAN18	5.47708e-06	4.78143e-05	-0.508447
KRT15	5.48469e-06	4.78541e-05	-2.08186
EMP2	5.50801e-06	4.80308e-05	-0.872598
SUSD2	5.53124e-06	4.82065e-05	-1.7931
PML	5.56234e-06	4.84506e-05	-0.699409
HMOX1	5.58595e-06	4.86293e-05	-0.766322
HOXC4	5.60141e-06	4.87121e-05	0.669407
LTBP2	5.60169e-06	4.87121e-05	-0.643064
PDGFC	5.65703e-06	4.91661e-05	-0.518655
UGGT2	5.71273e-06	4.96227e-05	0.34538
ZDHHC9	5.74503e-06	4.98757e-05	0.540525
SLC2A12	5.76905e-06	5.00564e-05	-0.991846
TRAPPC5	5.79357e-06	5.02413e-05	-0.337449
BPHL	5.82603e-06	5.04949e-05	0.484678
GAS6	5.83441e-06	5.05395e-05	-0.662245
PIEZO1	5.84255e-06	5.05822e-05	-0.53936
SMAD9	5.86715e-06	5.07671e-05	1.07499
PALMD	5.8836e-06	5.08813e-05	-0.813718
EIF5	5.90022e-06	5.09969e-05	-0.337692
GPX1	5.9085e-06	5.10122e-05	-0.414868
EEPD1	5.90801e-06	5.10122e-05	-0.540447
MED13	5.93338e-06	5.11987e-05	0.345992
ZCCHC7	5.94167e-06	5.1214e-05	0.395887
FRMD6	5.94169e-06	5.1214e-05	-0.778805
XPOT	5.96673e-06	5.13734e-05	0.487241
HCFC1R1	5.96669e-06	5.13734e-05	-0.538817
THOC1	5.99182e-06	5.15331e-05	0.365207
MYL9	5.99186e-06	5.15331e-05	-1.01164
GINS1	6.02545e-06	5.17936e-05	1.14
RGMA	6.03376e-06	5.18366e-05	-0.683041
RNF141	6.05088e-06	5.19551e-05	-0.401268
BSPRY	6.05926e-06	5.19986e-05	0.662598
DSCC1	6.06767e-06	5.20423e-05	0.745658
KIAA0907	6.10193e-06	5.23075e-05	0.438648
CRKL	6.19654e-06	5.30895e-05	-0.353388
IRF2	6.31014e-06	5.40333e-05	-0.472463
DOK2	6.32774e-06	5.41544e-05	-0.76741
ZNF182	6.39868e-06	5.47316e-05	0.348171
ITM2B	6.40799e-06	5.47813e-05	-0.390632
TBC1D2	6.47081e-06	5.52882e-05	-0.538398
ARSI	6.47891e-06	5.53272e-05	-1.14946
MS4A2	6.54324e-06	5.58462e-05	-1.04251
PARPBP	6.55232e-06	5.58932e-05	0.943239
MAPKAP1	6.61687e-06	5.64131e-05	-0.310946
PLAG1	6.6351e-06	5.65378e-05	0.571504
DNAAF2	6.65392e-06	5.66674e-05	0.71394
RAB11A	6.66333e-06	5.67166e-05	-0.237104
LOC100507377	6.68531e-06	5.68729e-05	1.17106
RBM47	6.71929e-06	5.7131e-05	0.510596
BMS1P5	6.72853e-06	5.71784e-05	0.653618
HOXA4	6.77534e-06	5.7545e-05	-0.82528
WBP2	6.83256e-06	5.79682e-05	-0.479907
F2RL1	6.83256e-06	5.79682e-05	-0.834829
IFNGR2	6.84211e-06	5.79865e-05	-0.351858
DGKA	6.842e-06	5.79865e-05	-0.666572
IFT122	6.87055e-06	5.8165e-05	-0.625056
LOC100288911	6.8706e-06	5.8165e-05	-0.905616
PCBP1-AS1	6.88009e-06	5.82138e-05	0.606598
LOC729887	6.90798e-06	5.84183e-05	0.650008
STARD13	6.9572e-06	5.88028e-05	-0.671135
SP8	7.03583e-06	5.94033e-05	1.58906
ADAMTS6	7.0343e-06	5.94033e-05	0.796652
CCDC189	7.04435e-06	5.94432e-05	0.569542
EPRS	7.08436e-06	5.97487e-05	0.518864
HOXB8	7.17088e-06	6.04458e-05	1.25343
CXCL16	7.19353e-06	6.06041e-05	-0.605982
LRRC59	7.20353e-06	6.06558e-05	0.331605
LUC7L3	7.25375e-06	6.10458e-05	0.482558
LBR	7.27393e-06	6.11828e-05	0.457081
MT1G	7.33479e-06	6.16616e-05	-0.707652
NAB2	7.35499e-06	6.17983e-05	-0.864952
LCMT2	7.36521e-06	6.1851e-05	-0.319953
GORASP2	7.40642e-06	6.21305e-05	0.346964
LAIR1	7.40636e-06	6.21305e-05	-0.643639
WLS	7.50989e-06	6.29647e-05	-0.536793
ABCG2	7.52006e-06	6.30163e-05	-0.699232
MIR646HG	7.5613e-06	6.3328e-05	1.15012
TXN2	7.57259e-06	6.33886e-05	-0.361621
TYROBP	7.60423e-06	6.36196e-05	-0.661529
PTGS1	7.62522e-06	6.37611e-05	-0.405347
TMEM127	7.65705e-06	6.39931e-05	-0.286924
CDH17	7.69766e-06	6.42982e-05	1.26729
EGFL6	7.71034e-06	6.43699e-05	-0.66822
ST6GALNAC4	7.72088e-06	6.44235e-05	0.543208
PRR36	7.73083e-06	6.44722e-05	1.26309
CRCT1	7.73869e-06	6.45035e-05	-1.35586
IGSF22	7.81695e-06	6.5091e-05	0.533682
FAM122A	7.81749e-06	6.5091e-05	-0.27945
RRAD	7.83947e-06	6.52393e-05	-1.28159
FOSL2	7.87217e-06	6.54767e-05	-0.536401
AHI1	7.90484e-06	6.57136e-05	0.513135
TSPAN8	7.92685e-06	6.58616e-05	1.39243
IL1B	7.98183e-06	6.62832e-05	-0.835576
MAPK11	8.01459e-06	6.652e-05	-0.63606
TM4SF1	8.05957e-06	6.68579e-05	-0.654737
CAPN10	8.1365e-06	6.74366e-05	1.41403
SERPING1	8.13794e-06	6.74366e-05	-0.677481
URB2	8.16007e-06	6.75843e-05	0.372667
MAP3K11	8.18296e-06	6.77381e-05	-0.519603
PTPN6	8.19432e-06	6.77963e-05	-0.528212
RBBP5	8.23947e-06	6.81339e-05	0.506459
TMEM198	8.26194e-06	6.82525e-05	0.56036
LHFPL2	8.26253e-06	6.82525e-05	-0.474603
HAGLR	8.29679e-06	6.84994e-05	-0.747359
AQP6	8.30715e-06	6.85489e-05	0.718853
HLA-DMB	8.33132e-06	6.87121e-05	-0.690687
HLA-C	8.40063e-06	6.92473e-05	-0.387538
DZANK1	8.4116e-06	6.93013e-05	0.486849
TMEM246	8.43529e-06	6.94599e-05	-0.859142
CRTAM	8.45841e-06	6.96138e-05	-0.870225
PHTF1	8.49335e-06	6.98646e-05	0.377236
TVP23B	8.52907e-06	7.01216e-05	0.461845
PRIMPOL	8.576e-06	7.04705e-05	-0.354001
HLA-DRB6	8.59993e-06	7.06301e-05	-0.924703
PHIP	8.62369e-06	7.07881e-05	0.359585
SERINC5	8.67138e-06	7.11423e-05	-0.442954
LOC148413	8.68306e-06	7.12009e-05	0.446125
GJB6	8.69258e-06	7.12417e-05	-2.86913
SFXN1	8.73121e-06	7.14843e-05	0.578947
LY86	8.73131e-06	7.14843e-05	-0.62934
UBXN2B	8.75532e-06	7.16435e-05	0.409603
RAB9A	8.77957e-06	7.18044e-05	-0.392512
CORO1C	8.84028e-06	7.22632e-05	-0.440688
ACSS2	8.85237e-06	7.22866e-05	-0.495002
IGSF21	8.85148e-06	7.22866e-05	-0.861434
NDN	8.88907e-06	7.25107e-05	-0.624674
PTPRU	8.8888e-06	7.25107e-05	-0.718429
PLEKHA6	8.89989e-06	7.25612e-05	1.21454
BTN3A3	8.91351e-06	7.25697e-05	-0.582251
PTGIR	8.91312e-06	7.25697e-05	-0.736518
GRIN3B	8.91483e-06	7.25697e-05	-1.02049
ANXA2P3	8.96233e-06	7.29185e-05	-0.640273
TMEM140	8.97506e-06	7.29842e-05	-0.548219
SLC26A11	9.02462e-06	7.33491e-05	0.343117
YWHAH	9.04956e-06	7.35137e-05	-0.473296
TLE1	9.06198e-06	7.35765e-05	-0.500376
RACGAP1	9.11201e-06	7.39443e-05	0.703333
ASNS	9.13708e-06	7.41095e-05	0.544688
DIO3OS	9.14833e-06	7.41623e-05	-1.12777
ACTN4	9.17491e-06	7.43009e-05	-0.921868
FOLR3	9.17372e-06	7.43009e-05	-1.00015
DENND5B	9.25064e-06	7.48378e-05	0.598557
ZNF394	9.25076e-06	7.48378e-05	-0.344808
CLEC7A	9.26359e-06	7.49029e-05	-0.575257
PLEKHA4	9.27117e-06	7.49255e-05	-0.929707
PDE5A	9.31457e-06	7.52375e-05	-0.764949
KDM2A	9.36595e-06	7.55746e-05	0.322505
PILRA	9.36589e-06	7.55746e-05	-0.600521
ARHGEF3	9.37885e-06	7.56397e-05	-0.423123
KLF13	9.39174e-06	7.56661e-05	-0.445987
NPC2	9.39178e-06	7.56661e-05	-0.49078
RAVER2	9.40425e-06	7.57277e-05	-0.637301
FGF9	9.43008e-06	7.58966e-05	0.973141
LRRC14	9.46917e-06	7.61331e-05	0.614205
EHHADH	9.46908e-06	7.61331e-05	-0.705444
APOBEC3G	9.49543e-06	7.6305e-05	-0.58976
LOC100506851	9.55061e-06	7.67091e-05	1.10505
FXYD1	9.69271e-06	7.78106e-05	-1.20302
DROSHA	9.78643e-06	7.85227e-05	0.428828
MNAT1	9.88051e-06	7.92263e-05	0.403205
TIMM17A	9.89435e-06	7.92263e-05	0.392324
SAMM50	9.89424e-06	7.92263e-05	-0.339522
ITGB5	9.89433e-06	7.92263e-05	-0.393902
ACO2	9.92148e-06	7.9403e-05	-0.562281
NRG1	9.93432e-06	7.94652e-05	-1.24392
POLE	9.94831e-06	7.95365e-05	0.506976
CBX2	9.96205e-06	7.95676e-05	1.03217
AP1S2	9.96235e-06	7.95676e-05	-0.517729
SLC1A1	9.98961e-06	7.97446e-05	-1.00714
FBXW7	1.00169e-05	7.98826e-05	0.426327
PGM1	1.00171e-05	7.98826e-05	-0.362663
ARF1	1.0058e-05	8.01678e-05	0.744516
KREMEN1	1.00858e-05	8.03485e-05	0.587553
SLC25A16	1.01274e-05	8.06392e-05	0.533551
NR2F2	1.01413e-05	8.07088e-05	-0.544216
ZNF22	1.01551e-05	8.07374e-05	0.289058
ADD3	1.01552e-05	8.07374e-05	-0.531903
TFRC	1.02249e-05	8.12506e-05	-0.599093
FKBP15	1.02388e-05	8.13199e-05	-0.411318
OLMALINC	1.02514e-05	8.13494e-05	0.573201
ALOX5AP	1.02529e-05	8.13494e-05	-0.795221
STX12	1.02951e-05	8.16424e-05	-0.380079
BLOC1S2	1.03374e-05	8.19365e-05	-0.32381
DISP2	1.03778e-05	8.22152e-05	1.06854
MLXIP	1.04368e-05	8.26406e-05	0.459555
MTHFD2L	1.04795e-05	8.2937e-05	0.485961
DDX42	1.05227e-05	8.3237e-05	0.239877
NIPBL	1.05371e-05	8.33089e-05	0.42251
ATAD2	1.05659e-05	8.3494e-05	0.969193
LOC102724275	1.05788e-05	8.35205e-05	0.610884
THAP10	1.05799e-05	8.35205e-05	-0.355801
KIF24	1.06173e-05	8.37737e-05	0.929907
PHF21A	1.06673e-05	8.41259e-05	0.380418
NONO	1.07259e-05	8.45459e-05	0.241504
RAPGEFL1	1.07774e-05	8.49085e-05	-1.39652
TTC8	1.07992e-05	8.49949e-05	0.347947
FAM124A	1.07976e-05	8.49949e-05	-1.08276
PRRC1	1.08584e-05	8.54183e-05	0.366066
FAM83A	1.09029e-05	8.5725e-05	0.917038
NHLRC2	1.09177e-05	8.57987e-05	0.507163
SLC12A4	1.09921e-05	8.63401e-05	-0.649566
LOC374443	1.10371e-05	8.66101e-05	-0.503991
DDA1	1.10376e-05	8.66101e-05	-0.580067
RCL1	1.10826e-05	8.69201e-05	-0.320375
SYPL1	1.11132e-05	8.71163e-05	-0.359591
[truncated: 3,247 more rows]

## Sheet: GeneMania
SUID	annotation name	annotations	Ensembl Gene ID	Ensembl Protein ID	Entrez Gene ID	gene name	log score	name	node type	query term	RefSeq mRNA ID	RefSeq Protein ID	score	shared name	Synonym	Uniprot ID
1266	B cell proliferation|positive regulation of lymphocyte activation|leukocyte proliferation|lymphocyte proliferation|regulation of T cell activation|tissue remodeling|positive regulation of mononuclear cell proliferation|regulation of lymphocyte activation|positive regulation of B cell activation|regulation of lymphocyte proliferation|regulation of mononuclear cell proliferation|positive regulation…	GO:0042100|GO:0051251|GO:0070661|GO:0046651|GO:0050863|GO:0048771|GO:0032946|GO:0051249|GO:0050871|GO:0050670|GO:0032944|GO:0050867|GO:0030217|GO:0030098|GO:0050671|GO:0002521|GO:0050865|GO:0008083|GO:0070663|GO:0050864|GO:0045453|GO:0042110|GO:0030890|GO:0002696|GO:0030888|GO:0042113|GO:0032943|GO:1902107|GO:0002694|GO:0070665|GO:0050870	ENSG00000104432	ENSP00000438922	3574	IL7	-0.407604	H__sapiens__5_-703901	query	IL7	NM_001199888	NP_001186817	0.665242	H__sapiens__5_-703901	IL-7	P13232
1267			ENSG00000189377	ENSP00000472467	284340	CXCL17	-0.00276457	H__sapiens__5_-717975	query	CXCL17	NM_198477	NP_940879	0.997239	H__sapiens__5_-717975	VCC1	Q6UXB2
1269	cytokine receptor activity|growth factor receptor binding|interleukin-1-mediated signaling pathway|cellular response to interleukin-1|response to interleukin-1	GO:0004896|GO:0070851|GO:0070498|GO:0071347|GO:0070555	ENSG00000115594	ENSP00000415366	3554	IL1R1	-0.584019	H__sapiens__5_-705440	query	IL1R1	NM_001320983	NP_001307915	0.557653	H__sapiens__5_-705440	IL1R	P14778
1270			ENSG00000134460	ENSP00000402024	3559	IL2RA	-0.475645	H__sapiens__5_-707893	query	IL2RA	NM_001308242	NP_001295171	0.621484	H__sapiens__5_-707893	IL2R	P01589
1272	protein import into nucleus|regulation of protein transport|peptidyl-tyrosine modification|response to fibroblast growth factor|response to organic cyclic compound|Fc-epsilon receptor signaling pathway|ERK1 and ERK2 cascade|regulation of nucleocytoplasmic transport|positive regulation of MAPK cascade|cell-cell adhesion|regulation of mitotic cell cycle|regulation of protein catabolic process|neuro…	GO:0006606|GO:0051223|GO:0018212|GO:0071774|GO:0014070|GO:0038095|GO:0070371|GO:0046822|GO:0043410|GO:0016337|GO:0007346|GO:0042176|GO:0038179|GO:1902593|GO:0050673|GO:0042306|GO:0045429|GO:1900180|GO:0038127|GO:0035411|GO:0043406|GO:0017038|GO:0050679|GO:0071396|GO:0034504|GO:0071900|GO:0046982|GO:0006913|GO:0043405|GO:0098590|GO:0048545|GO:0071902|GO:0048011|GO:0070201|GO:0035412|GO:0042177|GO:…	ENSG00000146648	ENSP00000415559	1956	EGFR	-2.52415	H__sapiens__5_-709861	result		NM_201284	NP_958441	0.0921781	H__sapiens__5_-709861	ERBB1	P00533
1273	regulation of mitosis|positive regulation of ERBB signaling pathway|peptidyl-tyrosine modification|regulation of epidermal growth factor-activated receptor activity|positive regulation of peptidyl-tyrosine phosphorylation|positive regulation of epidermal growth factor receptor signaling pathway|positive regulation of MAPK cascade|regulation of cell division|regulation of mitotic cell cycle|epider…	GO:0007088|GO:1901186|GO:0018212|GO:0007176|GO:0050731|GO:0045742|GO:0043410|GO:0051302|GO:0007346|GO:0007173|GO:0007067|GO:0016323|GO:0032147|GO:0018108|GO:0051785|GO:0005154|GO:0045840|GO:2000273|GO:0000187|GO:0010638|GO:0050673|GO:0090068|GO:0061097|GO:0008083|GO:0070851|GO:0061098|GO:0038127|GO:0043406|GO:0050679|GO:0045787|GO:0050730|GO:0071900|GO:0043405|GO:0098590|GO:0071902|GO:1901184|GO:…	ENSG00000163235	ENSP00000414127	7039	TGFA	-0.242016	H__sapiens__5_-711949	query	TGFA	NM_003236	NP_003227	0.785043	H__sapiens__5_-711949		P01135
1275	cellular divalent inorganic cation homeostasis|response to lipid|response to organic cyclic compound|cellular calcium ion homeostasis|response to corticosteroid|response to steroid hormone|divalent inorganic cation homeostasis|response to glucocorticoid|receptor metabolic process|calcium ion homeostasis	GO:0072503|GO:0033993|GO:0014070|GO:0006874|GO:0031960|GO:0048545|GO:0072507|GO:0051384|GO:0043112|GO:0055074	ENSG00000004948	ENSP00000413179	799	CALCR	-1.62789	H__sapiens__5_-701044	result		NM_001742	NP_001733	0.196343	H__sapiens__5_-701044	CTR	P30988
1276	protein import into nucleus|regulation of mitosis|regulation of protein transport|peptidyl-tyrosine modification|response to fibroblast growth factor|receptor regulator activity|Fc-epsilon receptor signaling pathway|ERK1 and ERK2 cascade|positive regulation of peptidyl-tyrosine phosphorylation|regulation of nucleocytoplasmic transport|positive regulation of MAPK cascade|regulation of mitotic cell…	GO:0006606|GO:0007088|GO:0051223|GO:0018212|GO:0071774|GO:0030545|GO:0038095|GO:0070371|GO:0050731|GO:0046822|GO:0043410|GO:0007346|GO:0038179|GO:0019887|GO:0045840|GO:0030295|GO:2000273|GO:0010638|GO:1902593|GO:0070838|GO:0042306|GO:0061097|GO:1900180|GO:0061098|GO:0038127|GO:0035411|GO:0043406|GO:0017038|GO:0007259|GO:0034504|GO:0030212|GO:0071900|GO:0030213|GO:0006913|GO:0043405|GO:0071902|GO:…	ENSG00000138798	ENSP00000424316	1950	EGF	-0.428132	H__sapiens__5_-708740	query	EGF	NM_001963	NP_001954	0.651725	H__sapiens__5_-708740		P01133
1278	regulation of response to cytokine stimulus|receptor regulator activity|response to organic cyclic compound|response to corticosteroid|cell-cell adhesion|regulation of cytokine-mediated signaling pathway|growth factor receptor binding|interleukin-1-mediated signaling pathway|response to glucocorticoid|cytokine receptor binding|negative regulation of cytokine-mediated signaling pathway|regulation …	GO:0060759|GO:0030545|GO:0014070|GO:0031960|GO:0016337|GO:0001959|GO:0070851|GO:0070498|GO:0051384|GO:0005126|GO:0001960|GO:0022407|GO:0006953|GO:0033993|GO:0034113|GO:0060761|GO:0006954|GO:0030155|GO:0048545|GO:0071347|GO:0070555|GO:0034114	ENSG00000136689	ENSP00000387210	3557	IL1RN	-2.37384	H__sapiens__5_-708299	result		NM_173843	NP_776215	0.0931225	H__sapiens__5_-708299	MGC10430	P18510
1281	cytokine receptor activity|response to interleukin-15	GO:0004896|GO:0070672	ENSG00000168685	ENSP00000427688	3575	IL7R	-2.45555	H__sapiens__5_-713417	result		NM_002185	NP_002176	0.0858162	H__sapiens__5_-713417	CD127	P16871
1282	cellular divalent inorganic cation homeostasis|myeloid leukocyte migration|leukocyte chemotaxis|cell-cell adhesion|divalent inorganic cation homeostasis|tissue remodeling|leukocyte cell-cell adhesion|activation of protein kinase activity|calcium ion transport|positive regulation of cytokine production|cell chemotaxis|positive regulation of interleukin-8 production|regulation of tissue remodeling|…	GO:0072503|GO:0097529|GO:0030595|GO:0016337|GO:0072507|GO:0048771|GO:0007159|GO:0032147|GO:0006816|GO:0001819|GO:0060326|GO:0032757|GO:0034103|GO:0050673|GO:0055074|GO:0002521|GO:0070838|GO:0045744|GO:0042312|GO:0045453|GO:0051241|GO:0072511|GO:0032386|GO:0006874|GO:0042311|GO:0007566|GO:1902107|GO:0043112|GO:0051051	ENSG00000110680	ENSP00000420618	796	CALCA	-0.302719	H__sapiens__5_-704775	query	CALCA	NM_001741	NP_001732	0.738807	H__sapiens__5_-704775	CALC1	P06881
1284	behavior	GO:0007610	ENSG00000125740	ENSP00000485018	2354	FOSB	-3.28903	H__sapiens__5_-706684	result		NM_006732	NP_006723	0.0372898	H__sapiens__5_-706684	MGC42291	P53539
1285	protein import into nucleus|regulation of protein transport|regulation of lymphocyte apoptotic process|B cell apoptotic process|regulation of leukocyte mediated immunity|response to organic cyclic compound|I-kappaB kinase/NF-kappaB signaling|regulation of nucleocytoplasmic transport|lymphocyte proliferation|response to lipopolysaccharide|regulation of protein catabolic process|receptor biosynthet…	GO:0006606|GO:0051223|GO:0070228|GO:0001783|GO:0002703|GO:0014070|GO:0007249|GO:0046822|GO:0046651|GO:0032496|GO:0042176|GO:0032800|GO:0051249|GO:0050670|GO:0032944|GO:0060326|GO:0071216|GO:0002822|GO:0042991|GO:0006954|GO:0030098|GO:1902593|GO:0002521|GO:0002237|GO:0042306|GO:0042345|GO:0042035|GO:1900180|GO:0042990|GO:0070663|GO:0050864|GO:0017038|GO:0071396|GO:0042107|GO:0001818|GO:0034504|GO:…	ENSG00000136634	ENSP00000412237	3586	IL10	-0.169022	H__sapiens__5_-708294	query	IL10	NM_000572	NP_000563	0.844491	H__sapiens__5_-708294	IL10A	P22301
1287			ENSG00000282243	ENSP00000488729	26018	LRIG1	-3.45677	H__sapiens__5_-709609	result		NM_015541	NP_056356	0.0315314	H__sapiens__5_-709609	LIG-1	Q96JA1
1289			ENSG00000144711	ENSP00000480301	9922	IQSEC1	-3.52502	H__sapiens__5_-709599	result		NM_014869	NP_055684	0.0294513	H__sapiens__5_-709599	KIAA0763	Q6DN90
1291	regulation of lymphocyte apoptotic process|peptidyl-tyrosine modification|positive regulation of lymphocyte activation|B cell apoptotic process|positive regulation of inflammatory response|positive regulation of peptidyl-tyrosine phosphorylation|lymphocyte proliferation|tyrosine phosphorylation of Stat5 protein|tissue remodeling|positive regulation of mononuclear cell proliferation|regulation of …	GO:0070228|GO:0018212|GO:0051251|GO:0001783|GO:0050729|GO:0050731|GO:0046651|GO:0042506|GO:0048771|GO:0032946|GO:0051249|GO:0050670|GO:0032944|GO:0042523|GO:0050867|GO:0030217|GO:0006954|GO:0034103|GO:0030098|GO:0002521|GO:0070663|GO:0050864|GO:0032740|GO:0007259|GO:0032660|GO:0030890|GO:0042129|GO:0030888|GO:0070229|GO:0002694|GO:0070665|GO:0046006|GO:0050870|GO:0042100|GO:0042531|GO:0070661|GO:…	ENSG00000109471	ENSP00000226730	3558	IL2	-2.37382	H__sapiens__5_-704649	result		NM_000586	NP_000577	0.0931248	H__sapiens__5_-704649	TCGF	P60568
1293			ENSG00000110324	ENSP00000436328	3587	IL10RA	-3.60027	H__sapiens__5_-704746	result		NM_001558	NP_001549	0.0273165	H__sapiens__5_-704746	IL10R	Q13651
1296			ENSG00000169856	ENSP00000476168	3175	ONECUT1	-3.67131	H__sapiens__5_-713687	result		NM_004498	NP_004489	0.0254432	H__sapiens__5_-713687	HNF6A	Q9UBC0
1298	cytokine receptor activity|inflammatory response|receptor complex	GO:0004896|GO:0006954|GO:0043235	ENSG00000243646	ENSP00000489965	3588	IL10RB	-3.86427	H__sapiens__5_-739792	result		NM_000628	NP_000619	0.0209782	H__sapiens__5_-739792	IL-10R2	Q08334
1299			ENSG00000143321	ENSP00000443120	3068	HDGF	-0.00384205	H__sapiens__5_-709356	query	HDGF	NM_004494	NP_004485	0.996165	H__sapiens__5_-709356	HMG1L2	P51858
1303	cellular response to fibroblast growth factor stimulus|peptidyl-tyrosine modification|phosphatidylinositol 3-kinase signaling|inositol lipid-mediated signaling|response to fibroblast growth factor|Fc-epsilon receptor signaling pathway|ERK1 and ERK2 cascade|positive regulation of MAPK cascade|epidermal growth factor receptor signaling pathway|basolateral plasma membrane|neurotrophin signaling path…	GO:0044344|GO:0018212|GO:0014065|GO:0048017|GO:0071774|GO:0038095|GO:0070371|GO:0043410|GO:0007173|GO:0016323|GO:0038179|GO:0008543|GO:0018108|GO:0002768|GO:0050673|GO:0038127|GO:0043406|GO:0050679|GO:0043235|GO:0045785|GO:0048015|GO:0071900|GO:0046982|GO:0010008|GO:0019838|GO:0043405|GO:0044440|GO:0098590|GO:0030155|GO:0071902|GO:0048011	ENSG00000141736	ENSP00000464420	2064	ERBB2	-3.91565	H__sapiens__5_-709158	result		NM_004448	NP_004439	0.0199275	H__sapiens__5_-709158	NGL	P04626
1306	cytokine receptor activity|growth factor binding|response to interleukin-15	GO:0004896|GO:0019838|GO:0070672	ENSG00000100385	ENSP00000403731	3560	IL2RB	-3.93798	H__sapiens__5_-703271	result		NM_000878	NP_000869	0.0194876	H__sapiens__5_-703271	IL15RB	P14784
1308	regulation of response to cytokine stimulus|negative regulation of protein catabolic process|positive regulation of sequence-specific DNA binding transcription factor activity|response to organic cyclic compound|regulation of cytokine-mediated signaling pathway|response to lipopolysaccharide|pattern recognition receptor signaling pathway|interleukin-6 production|activation of innate immune respon…	GO:0060759|GO:0042177|GO:0051091|GO:0014070|GO:0001959|GO:0032496|GO:0002221|GO:0032635|GO:0002218|GO:0042176|GO:0034122|GO:0033993|GO:0060761|GO:0071347|GO:0070555|GO:0002758|GO:0045089|GO:0002237|GO:0002224|GO:0009615|GO:0032715|GO:0002697|GO:0070498|GO:0001960|GO:0009895|GO:0051241|GO:0045088|GO:0002755|GO:0001818|GO:0002683|GO:0071900|GO:0046982|GO:0043405|GO:0009617|GO:0032675|GO:0031349	ENSG00000090376	ENSP00000441321	11213	IRAK3	-4.2611	H__sapiens__5_-702850	result		NM_007199	NP_009130	0.0141068	H__sapiens__5_-702850	IRAK-M	Q9Y616
1310	ERBB signaling pathway|epidermal growth factor receptor signaling pathway	GO:0038127|GO:0007173	ENSG00000148848	ENSP00000391268	8038	ADAM12	-4.28522	H__sapiens__5_-710141	result		NM_021641	NP_067673	0.0137706	H__sapiens__5_-710141	MLTN	O43184
1314	regulation of interleukin-17 production|positive regulation of cytokine production|positive regulation of inflammatory response|interleukin-17 production|positive regulation of tissue remodeling|regulation of inflammatory response|positive regulation of response to external stimulus|inflammatory response|regulation of tissue remodeling|tissue remodeling|positive regulation of defense response|pos…	GO:0032660|GO:0001819|GO:0050729|GO:0032620|GO:0034105|GO:0050727|GO:0032103|GO:0006954|GO:0034103|GO:0048771|GO:0031349|GO:0032740	ENSG00000164136	ENSP00000436914	3600	IL15	-4.22911	H__sapiens__5_-712261	result		NM_172175	NP_751915	0.0145653	H__sapiens__5_-712261	MGC9721	P40933
1316	JAK-STAT cascade	GO:0007259	ENSG00000114737	ENSP00000409346	1154	CISH	-4.35056	H__sapiens__5_-705299	result		NM_145071	NP_659508	0.0128996	H__sapiens__5_-705299	SOCS	Q9NSE2
1318	regulation of response to cytokine stimulus|TRIF-dependent toll-like receptor signaling pathway|positive regulation of sequence-specific DNA binding transcription factor activity|I-kappaB kinase/NF-kappaB signaling|positive regulation of MAPK cascade|regulation of cytokine-mediated signaling pathway|pattern recognition receptor signaling pathway|activation of innate immune response|activation of …	GO:0060759|GO:0035666|GO:0051091|GO:0007249|GO:0043410|GO:0001959|GO:0002221|GO:0002218|GO:0032147|GO:0034138|GO:0006954|GO:0071347|GO:0000187|GO:0070555|GO:0002758|GO:0045089|GO:0002224|GO:0043406|GO:0070498|GO:0045088|GO:0002755|GO:0071900|GO:0046982|GO:0010008|GO:0043405|GO:0044440|GO:0002756|GO:0071902|GO:0031349	ENSG00000134070	ENSP00000256458	3656	IRAK2	-4.36122	H__sapiens__5_-707817	result		NM_001570	NP_001561	0.0127628	H__sapiens__5_-707817		O43187
1319	response to virus|behavior|vasodilation|regulation of inflammatory response|regulation of vasodilation|inflammatory response|receptor metabolic process|receptor biosynthetic process	GO:0009615|GO:0007610|GO:0042311|GO:0050727|GO:0042312|GO:0006954|GO:0043112|GO:0032800	ENSG00000130234	ENSP00000389326	59272	ACE2	-0.00298371	H__sapiens__5_-707217	query	ACE2	NM_021804	NP_068576	0.997021	H__sapiens__5_-707217		Q9BYF1
1321	extrinsic apoptotic signaling pathway in absence of ligand|regulation of mitosis|regulation of protein transport|regulation of cell division|regulation of mitotic cell cycle|mitosis|positive regulation of cytokine biosynthetic process|signal transduction in absence of ligand|positive regulation of cytokine production|positive regulation of protein transport|positive regulation of nuclear division…	GO:0097192|GO:0007088|GO:0051223|GO:0051302|GO:0007346|GO:0007067|GO:0042108|GO:0038034|GO:0001819|GO:0051222|GO:0051785|GO:0005125|GO:0045840|GO:0006954|GO:0010638|GO:0090068|GO:1901099|GO:0042035|GO:0010574|GO:0010575|GO:0045787|GO:0042094|GO:0042107|GO:0045076|GO:0042089|GO:2001240|GO:0010573|GO:0051783|GO:0070201	ENSG00000115008	ENSP00000263339	3552	IL1A	-4.36252	H__sapiens__5_-705336	result		NM_000575	NP_000566	0.0127462	H__sapiens__5_-705336	IL1F1	P01583
1328	extrinsic apoptotic signaling pathway in absence of ligand|regulation of mitosis|response to organic cyclic compound|cell-cell adhesion|regulation of mitotic cell cycle|lymphocyte proliferation|regulation of protein catabolic process|signal transduction in absence of ligand|positive regulation of mononuclear cell proliferation|interferon-gamma production|regulation of lymphocyte proliferation|reg…	GO:0097192|GO:0007088|GO:0014070|GO:0016337|GO:0007346|GO:0046651|GO:0042176|GO:0038034|GO:0032946|GO:0032609|GO:0050670|GO:0032944|GO:0002822|GO:0045840|GO:0042991|GO:0000187|GO:0002237|GO:0042306|GO:0010574|GO:0042990|GO:0070663|GO:0071396|GO:0042107|GO:0034504|GO:0042129|GO:0006913|GO:0042346|GO:0002694|GO:0051783|GO:0070201|GO:0050870|GO:0051051|GO:0051302|GO:0007067|GO:0042108|GO:0032147|GO:…	ENSG00000125538	ENSP00000409680	3553	IL1B	-2.4632	H__sapiens__5_-706656	result		NM_000576	NP_000567	0.085162	H__sapiens__5_-706656	IL1F2	P01584
1329	peptidyl-tyrosine modification|positive regulation of peptidyl-tyrosine phosphorylation|activation of JAK2 kinase activity|lymphocyte proliferation|tyrosine phosphorylation of Stat5 protein|tissue remodeling|positive regulation of mononuclear cell proliferation|interferon-gamma production|regulation of lymphocyte proliferation|regulation of mononuclear cell proliferation|regulation of adaptive im…	GO:0018212|GO:0050731|GO:0042977|GO:0046651|GO:0042506|GO:0048771|GO:0032946|GO:0032609|GO:0050670|GO:0032944|GO:0002822|GO:0042991|GO:0030217|GO:0034103|GO:0030098|GO:0042306|GO:0042990|GO:0070663|GO:0032740|GO:0034504|GO:0042129|GO:0006913|GO:0042346|GO:0002694|GO:0046006|GO:0070201|GO:0050870|GO:0042531|GO:0032147|GO:0002460|GO:0001819|GO:0032103|GO:0042522|GO:0046425|GO:0002697|GO:0042110|GO:…	ENSG00000110944	ENSP00000228534	51561	IL23A	-0.268341	H__sapiens__5_-704812	query	IL23A	NM_016584	NP_057668	0.764647	H__sapiens__5_-704812	SGRF	Q9NPF7
1332	regulation of response to cytokine stimulus|TRIF-dependent toll-like receptor signaling pathway|I-kappaB kinase/NF-kappaB signaling|regulation of cytokine-mediated signaling pathway|response to lipopolysaccharide|pattern recognition receptor signaling pathway|activation of innate immune response|cellular response to molecule of bacterial origin|negative regulation of toll-like receptor signaling …	GO:0060759|GO:0035666|GO:0007249|GO:0001959|GO:0032496|GO:0002221|GO:0002218|GO:0071219|GO:0034122|GO:0033993|GO:0001819|GO:0071216|GO:0034138|GO:0002758|GO:0045089|GO:0002237|GO:0071222|GO:0002224|GO:0071396|GO:0051241|GO:0045088|GO:0001818|GO:0002683|GO:0010008|GO:0044440|GO:0009617|GO:0043122|GO:0002756|GO:0031349	ENSG00000243414	ENSP00000415139	353376	TICAM2	-2.59273	H__sapiens__5_-739692	result		NM_021649	NP_067681	0.0748153	H__sapiens__5_-739692	TIRP	Q86XR7
1335	cytokine receptor activity|growth factor binding|response to interleukin-15	GO:0004896|GO:0019838|GO:0070672	ENSG00000147168	ENSP00000425233	3561	IL2RG	-2.6614	H__sapiens__5_-709934	result		NM_000206	NP_000197	0.0698505	H__sapiens__5_-709934	SCIDX1	P31785
1347			ENSG00000074706	ENSP00000431092	26034	IPCEF1	-3.98874	H__sapiens__5_-702249	result		NM_015553	NP_056368	0.018523	H__sapiens__5_-702249	PIP3-E	Q8WWN9
1350	extrinsic apoptotic signaling pathway in absence of ligand|cellular response to fibroblast growth factor stimulus|peptidyl-tyrosine modification|phosphatidylinositol 3-kinase signaling|inositol lipid-mediated signaling|response to fibroblast growth factor|Fc-epsilon receptor signaling pathway|positive regulation of peptidyl-tyrosine phosphorylation|epidermal growth factor receptor signaling pathw…	GO:0097192|GO:0044344|GO:0018212|GO:0014065|GO:0048017|GO:0071774|GO:0038095|GO:0050731|GO:0007173|GO:0051048|GO:0016323|GO:0038034|GO:0038179|GO:0008543|GO:0018108|GO:0002768|GO:0019887|GO:0030295|GO:0061097|GO:0061098|GO:0038127|GO:0043235|GO:0048015|GO:0050730|GO:0097285|GO:0046982|GO:0019207|GO:0019838|GO:0030296|GO:0019209|GO:0098590|GO:0030155|GO:0048011|GO:0051051	ENSG00000065361	ENSP00000482073	2065	ERBB3	-4.1395	H__sapiens__5_-701900	result		NM_001982	NP_001973	0.0159309	H__sapiens__5_-701900	LCCS2	P21860
1364			ENSG00000111716	ENSP00000442680	3945	LDHB	-2.0494	H__sapiens__5_-704919	result		NM_002300	NP_002291	0.128812	H__sapiens__5_-704919		P07195
1365			ENSG00000134333	ENSP00000486249	3939	LDHA	-0.244767	H__sapiens__5_-707874	query	LDHA	NM_005566	NP_005557	0.782887	H__sapiens__5_-707874		P00338
1374	peptidyl-tyrosine modification|response to fibroblast growth factor|response to organic cyclic compound|positive regulation of peptidyl-tyrosine phosphorylation|activation of JAK2 kinase activity|cell-cell adhesion|lymphocyte proliferation|divalent inorganic cation homeostasis|positive regulation of mononuclear cell proliferation|regulation of lymphocyte proliferation|regulation of mononuclear ce…	GO:0018212|GO:0071774|GO:0014070|GO:0050731|GO:0042977|GO:0016337|GO:0046651|GO:0072507|GO:0032946|GO:0050670|GO:0032944|GO:0060326|GO:0019887|GO:0071347|GO:0055074|GO:0002237|GO:0061098|GO:0070663|GO:0001960|GO:0071396|GO:0042129|GO:0006874|GO:0002694|GO:0050870|GO:0044344|GO:0048017|GO:0042531|GO:0071622|GO:0030595|GO:0001959|GO:0032147|GO:0071219|GO:2000107|GO:0006816|GO:0033993|GO:0070227|GO:…	ENSG00000274233	ENSP00000488072	6352	CCL5	-0.388499	H__sapiens__5_-754888	query	CCL5	NM_002985	NP_002976	0.678074	H__sapiens__5_-754888	TCP228	P13501
1380	lymphocyte mediated immunity|regulation of cell activation|regulation of B cell activation|T cell activation|regulation of lymphocyte activation|negative regulation of immune system process|adaptive immune response based on somatic recombination of immune receptors built from immunoglobulin superfamily domains|leukocyte mediated immunity|endosome membrane|negative regulation of B cell activation|…	GO:0002449|GO:0050865|GO:0050864|GO:0042110|GO:0051249|GO:0002683|GO:0002460|GO:0002443|GO:0010008|GO:0050869|GO:0044440|GO:0002768|GO:0002250|GO:0042113|GO:0002694	ENSG00000101082	ENSP00000353890	84174	SLA2	-3.80893	H__sapiens__5_-703414	result		NM_175077	NP_778252	0.022172	H__sapiens__5_-703414	SLAP-2	Q9H6Q3
1398	inflammatory response	GO:0006954	ENSG00000169194	ENSP00000479835	3596	IL13	-4.18551	H__sapiens__5_-713538	result		NM_002188	NP_002179	0.0152144	H__sapiens__5_-713538	P600	P35225
1410	peptidyl-tyrosine modification|positive regulation of lymphocyte activation|positive regulation of inflammatory response|positive regulation of peptidyl-tyrosine phosphorylation|lymphocyte proliferation|tissue remodeling|positive regulation of mononuclear cell proliferation|regulation of lymphocyte activation|interferon-gamma production|regulation of lymphocyte proliferation|regulation of mononuc…	GO:0018212|GO:0051251|GO:0050729|GO:0050731|GO:0046651|GO:0048771|GO:0032946|GO:0051249|GO:0032609|GO:0050670|GO:0032944|GO:0050867|GO:0006954|GO:0034103|GO:0042035|GO:0042510|GO:0070663|GO:0050864|GO:0032740|GO:0042107|GO:0007259|GO:0032660|GO:0030890|GO:0042129|GO:0030888|GO:0002694|GO:0070665|GO:0050870|GO:0042100|GO:0042531|GO:0070661|GO:0042102|GO:0005126|GO:0042108|GO:0050863|GO:0050871|GO:…	ENSG00000138684	ENSP00000477555	59067	IL21	-4.23041	H__sapiens__5_-708707	result		NM_021803	NP_068575	0.0145464	H__sapiens__5_-708707	Za11	Q9HBE4
1417	innate immune response-activating signal transduction|TRIF-dependent toll-like receptor signaling pathway|positive regulation of innate immune response|toll-like receptor signaling pathway|pattern recognition receptor signaling pathway|activation of innate immune response|regulation of innate immune response|MyD88-dependent toll-like receptor signaling pathway|neurotrophin signaling pathway|toll-…	GO:0002758|GO:0035666|GO:0045089|GO:0002224|GO:0002221|GO:0002218|GO:0045088|GO:0002755|GO:0038179|GO:0034138|GO:0002756|GO:0048011|GO:0031349	ENSG00000123268	ENSP00000448987	466	ATF1	-4.24553	H__sapiens__5_-706349	result		NM_005171	NP_005162	0.0143282	H__sapiens__5_-706349	TREB36	P18846
1440			ENSG00000163453	ENSP00000486293	3490	IGFBP7	-2.09732	H__sapiens__5_-712005	result		NM_001553	NP_001544	0.122785	H__sapiens__5_-712005	MAC25	Q16270
1450	positive regulation of lymphocyte activation|cellular divalent inorganic cation homeostasis|I-kappaB kinase/NF-kappaB signaling|ERK1 and ERK2 cascade|regulation of granulocyte chemotaxis|myeloid leukocyte migration|positive regulation of MAPK cascade|leukocyte chemotaxis|dendritic cell chemotaxis|divalent inorganic cation homeostasis|cytokine receptor binding|regulation of T cell activation|regul…	GO:0051251|GO:0072503|GO:0007249|GO:0070371|GO:0071622|GO:0097529|GO:0043410|GO:0030595|GO:0002407|GO:0072507|GO:0005126|GO:0050863|GO:2000106|GO:0051249|GO:2000107|GO:0036336|GO:0006816|GO:0033993|GO:0060326|GO:0050867|GO:0032103|GO:0005125|GO:0006954|GO:0010638|GO:0055074|GO:0070838|GO:0050865|GO:0071887|GO:0007610|GO:0042110|GO:0045785|GO:0072511|GO:0097285|GO:0008009|GO:0002696|GO:0006874|GO:…	ENSG00000137077	ENSP00000368069	6366	CCL21	-4.07722	H__sapiens__5_-708391	result		NM_002989	NP_002980	0.0169545	H__sapiens__5_-708391	TCA4	O00585
1454			ENSG00000163735	ENSP00000296027	6374	CXCL5	-0.112148	H__sapiens__5_-712111	query	CXCL5	NM_002994	NP_002985	0.893912	H__sapiens__5_-712111	SCYB5	P42830
