# Supplementary material for: Viral fibrotic scoring and drug screen based on MAPK activity uncovers EGFR as a key regulator of COVID-19 fibrosis
Source: Sci Rep. 2021 May 27;11:11234. doi: 10.1038/s41598-021-90701-w (PMC8160348; doi:10.1038/s41598-021-90701-w)
Supplement: Supplementary file 6 — Supplementary Table S5. [file 41598_2021_90701_MOESM6_ESM.xlsx]

## Sheet: ChEMBL
Drug_id	Drug_name	Number_of_targets	max_phase	Targets
CHEMBL1201570	ANAKINRA	1	4	['IL1R1']
CHEMBL2109458	AMG-108	1	2	['IL1R1']
CHEMBL2109607	MEDI-8968	1	2	['IL1R1']
CHEMBL2108370	INOLIMOMAB	1	2	['IL2RA']
CHEMBL2109367	LMB-2	1	2	['IL2RA']
CHEMBL2109366	ANTI-TAC 90 Y-HAT	1	1	['IL2RA']
CHEMBL1201827	PANITUMUMAB	1	4	['EGFR']
CHEMBL1201577	CETUXIMAB	1	4	['EGFR']
CHEMBL1079742	ERLOTINIB HYDROCHLORIDE	1	4	['EGFR']
CHEMBL939	GEFITINIB	1	4	['EGFR']
CHEMBL1201179	LAPATINIB DITOSYLATE	2	4	['EGFR', 'ERBB2']
CHEMBL2105712	AFATINIB DIMALEATE	2	4	['EGFR', 'ERBB2']
CHEMBL3545063	OSIMERTINIB MESYLATE	1	4	['EGFR']
CHEMBL1743047	NECITUMUMAB	1	4	['EGFR']
CHEMBL1645462	AC-480	2	1	['EGFR', 'ERBB2']
CHEMBL3545244	ALLITINIB	2	1	['EGFR', 'ERBB2']
CHEMBL422872	AZD-4769	1	1	['EGFR']
CHEMBL258940	FALNIDAMOL	1	1	['EGFR']
CHEMBL2029988	CEP-32496	1	1	['EGFR']
CHEMBL598797	CUDC-101	2	1	['EGFR', 'ERBB2']
CHEMBL3786343	OLMUTINIB	1	2	['EGFR']
CHEMBL3545180	THELIATINIB	1	1	['EGFR']
CHEMBL3545121	EPITINIB	1	1	['EGFR']
CHEMBL3545133	JNJ-26483327	2	1	['EGFR', 'ERBB2']
CHEMBL3545002	MP-412	2	1	['EGFR', 'ERBB2']
CHEMBL3545196	PD-0166285	1	1	['EGFR']
CHEMBL1963502	PKI-166	1	1	['EGFR']
CHEMBL3545200	S-222611	2	1	['EGFR', 'ERBB2']
CHEMBL1614725	TAK-285	2	1	['EGFR', 'ERBB2']
CHEMBL3545088	PUQUITINIB	1	1	['EGFR']
CHEMBL3544956	PYROTINIB	2	3	['EGFR', 'ERBB2']
CHEMBL587723	AEE-788	2	2	['EGFR', 'ERBB2']
CHEMBL3545311	BRIGATINIB	1	4	['EGFR']
CHEMBL2103842	VARLITINIB	2	2	['EGFR', 'ERBB2']
CHEMBL2408045	SAPITINIB	3	2	['EGFR', 'ERBB2', 'ERBB3']
CHEMBL3545396	BMS-690514	2	2	['EGFR', 'ERBB2']
CHEMBL3545308	ROCILETINIB	1	3	['EGFR']
CHEMBL607707	PELITINIB	1	2	['EGFR']
CHEMBL3544983	TESEVATINIB	2	3	['EGFR', 'ERBB2']
CHEMBL3787344	NAZARTINIB	1	2	['EGFR']
CHEMBL3353410	OSIMERTINIB	1	4	['EGFR']
CHEMBL545315	CANERTINIB DIHYDROCHLORIDE	2	3	['EGFR', 'ERBB2']
CHEMBL180022	NERATINIB	2	4	['EGFR', 'ERBB2']
CHEMBL2105719	DACOMITINIB	2	4	['EGFR', 'ERBB2']
CHEMBL3545235	SIMOTINIB	1	3	['EGFR']
CHEMBL2107861	ZALUTUMUMAB	1	3	['EGFR']
CHEMBL2108038	MATUZUMAB	1	2	['EGFR']
CHEMBL2109390	MAB-425	1	2	['EGFR']
CHEMBL2109391	MDX-447	1	2	['EGFR']
CHEMBL2109393	RG-7160	1	2	['EGFR']
CHEMBL2108359	NIMOTUZUMAB	1	3	['EGFR']
CHEMBL2109388	FUTUXIMAB	1	3	['EGFR']
CHEMBL3707277	DEPATUXIZUMAB MAFODOTIN	1	3	['EGFR']
CHEMBL3137345	DULIGOTUZUMAB	2	2	['EGFR', 'ERBB3']
CHEMBL2109389	IMGATUZUMAB	1	2	['EGFR']
CHEMBL2109395	ZATUXIMAB	1	0	['EGFR']
CHEMBL2110732	DACOMITINIB	2	4	['EGFR', 'ERBB2']
CHEMBL3989921	NERATINIB MALEATE	2	4	['EGFR', 'ERBB2']
CHEMBL1201614	CALCITONIN HUMAN	1	4	['CALCR']
CHEMBL4297161	CALCITONIN SALMON	1	4	['CALCR']
CHEMBL1201661	CALCITONIN SALMON RECOMBINANT	1	4	['CALCR']
CHEMBL3545415	SMC021	1	3	['CALCR']
CHEMBL3989767	CALCITONIN	1	4	['CALCR']
CHEMBL2109460	SCH-708980	1	2	['IL10']
CHEMBL2108723	PEGINTERFERON LAMBDA-1A	1	3	['IL10RB']
CHEMBL1201585	TRASTUZUMAB	1	4	['ERBB2']
CHEMBL2007641	PERTUZUMAB	1	4	['ERBB2']
CHEMBL1743082	TRASTUZUMAB EMTANSINE	1	4	['ERBB2']
CHEMBL483321	CP-724714	1	2	['ERBB2']
CHEMBL3989868	TUCATINIB	1	3	['ERBB2']
CHEMBL1614707	MUBRITINIB	1	1	['ERBB2']
CHEMBL3545111	HEMAY-022	1	1	['ERBB2']
CHEMBL3545025	INSM-18	1	2	['ERBB2']
CHEMBL2364649	MARGETUXIMAB	1	3	['ERBB2']
CHEMBL3833344	GANCOTAMAB	1	2	['ERBB2']
CHEMBL2108029	ERTUMAXOMAB	1	2	['ERBB2']
CHEMBL2109271	MDX-210	1	2	['ERBB2']
CHEMBL2109399	T-DM1	1	3	['ERBB2']
CHEMBL4297844	TRASTUZUMAB DERUXTECAN	1	3	['ERBB2']
CHEMBL2109326	MIK-BETA-1	1	1	['IL2RB']
CHEMBL2109610	HUMIK-BETA-1	1	1	['IL2RB']
CHEMBL2109467	AMG-714	1	2	['IL15']
CHEMBL2109653	BERMEKIMAB	1	3	['IL1A']
CHEMBL1201834	CANAKINUMAB	1	4	['IL1B']
CHEMBL1201830	RILONACEPT	1	4	['IL1B']
CHEMBL1743026	GEVOKIZUMAB	1	3	['IL1B']
CHEMBL2109459	CDP-484	1	1	['IL1B']
CHEMBL1201835	USTEKINUMAB	1	4	['IL23A']
CHEMBL1742995	BRIAKINUMAB	1	3	['IL23A']
CHEMBL2364648	GUSELKUMAB	1	4	['IL23A']
CHEMBL2108681	TILDRAKIZUMAB	1	4	['IL23A']
CHEMBL3833372	BRAZIKUMAB	1	3	['IL23A']
CHEMBL3990029	RISANKIZUMAB	1	4	['IL23A']
CHEMBL1201438	ALDESLEUKIN	1	4	['IL2RG']
CHEMBL1201605	DACLIZUMAB	1	4	['IL2RG']
CHEMBL1201550	DENILEUKIN DIFTITOX	1	4	['IL2RG']
CHEMBL1201439	BASILIXIMAB	1	4	['IL2RG']
CHEMBL2109406	PATRITUMAB	1	3	['ERBB3']
CHEMBL2109402	MM-121	1	2	['ERBB3']
CHEMBL2109396	AMG-888	1	2	['ERBB3']
CHEMBL3545071	SERIBANTUMAB	1	2	['ERBB3']
CHEMBL3707404	LUMRETUZUMAB	1	1	['ERBB3']
CHEMBL2109401	AV-203	1	1	['ERBB3']
CHEMBL1743035	LEBRIKIZUMAB	1	3	['IL13']
CHEMBL1743081	TRALOKINUMAB	1	3	['IL13']
CHEMBL1742985	ANRUKINZUMAB	1	2	['IL13']
CHEMBL2109465	QAX-576	1	2	['IL13']
CHEMBL2109466	TNX-650	1	2	['IL13']
CHEMBL2109464	CNTO-5825	1	1	['IL13']

## Sheet: DSigDB kinase inhibitors
Drug	Number_of_targets	FDA_approved	Targets
u0126	1	no	['EGFR']
dasatinib	3	yes	['EGFR', 'ERBB2', 'ERBB3']
ibrutinib	1	yes	['EGFR']
pp-242	3	no	['EGFR', 'ERBB3', 'IRAK3']
cp724714	2	no	['EGFR', 'ERBB2']
ast-487	1	no	['EGFR']
gsk-1838705a	1	no	['EGFR']
ceritinib	1	yes	['EGFR']
neratinib	3	yes	['EGFR', 'ERBB2', 'ERBB3']
egfr/erbb-2/erbb-4 inhibitor	2	no	['EGFR', 'ERBB2']
gefitinib	3	yes	['EGFR', 'ERBB2', 'ERBB3']
erlotinib hydrochloride	2	yes	['EGFR', 'ERBB2']
tg-100-115	2	no	['EGFR', 'ERBB2']
pd 168393	1	no	['EGFR']
bx-912	2	no	['EGFR', 'IRAK3']
ponatinib	2	yes	['EGFR', 'ERBB2']
bosutinib	3	yes	['EGFR', 'ERBB2', 'ERBB3']
pkc-412	2	no	['EGFR', 'IRAK3']
gw410563a	1	no	['EGFR']
otssp167	2	no	['EGFR', 'ERBB3']
tae-684	3	no	['EGFR', 'ERBB2', 'IRAK3']
mln-518	2	no	['EGFR', 'IRAK3']
sb 202190	1	no	['EGFR']
gsk182497a	1	no	['EGFR']
wz4002	2	no	['EGFR', 'ERBB2']
chlorpromazine	2	yes	['EGFR', 'ERBB2']
chembl1090360	2	no	['EGFR', 'ERBB2']
wh-4-023	3	no	['EGFR', 'ERBB2', 'ERBB3']
zafirlukast	1	yes	['EGFR']
miconazole	2	yes	['EGFR', 'ERBB2']
hexachlorophene	2	yes	['EGFR', 'ERBB2']
gsk1220512a	1	no	['EGFR']
kin001-220	2	no	['EGFR', 'IRAK3']
gsk192082a	1	no	['EGFR']
gsk1326255a	1	no	['EGFR']
ski-606	2	no	['EGFR', 'ERBB3']
amg-706	1	no	['EGFR']
tg-101348	2	no	['EGFR', 'IRAK3']
kw-2449	2	no	['EGFR', 'IRAK3']
compound 56	2	no	['EGFR', 'ERBB2']
gw458787a	1	no	['EGFR']
lenvatinib	1	yes	['EGFR']
gw461104a	1	no	['EGFR']
gw583373a	1	no	['EGFR']
hg-14-10-04	3	no	['EGFR', 'ERBB2', 'IRAK3']
sb-203580	1	no	['EGFR']
bms-536924,kin001-126	2	no	['EGFR', 'IRAK3']
canertinib	2	no	['EGFR', 'ERBB2']
kinome_708	2	no	['EGFR', 'ERBB2']
gw827099x	1	no	['EGFR']
gw282449a	1	no	['EGFR']
pd 158780	1	no	['EGFR']
gw784307a	1	no	['EGFR']
bibw-2992	2	no	['EGFR', 'ERBB2']
lapatinib	2	yes	['EGFR', 'ERBB2']
gsk238063a	1	no	['EGFR']
cep-701	2	no	['EGFR', 'IRAK3']
chir-258/tki-258	1	no	['EGFR']
jak3 inhibitor ii	1	no	['EGFR']
hki-272	3	no	['EGFR', 'ERBB2', 'ERBB3']
gw568377a	1	no	['EGFR']
flavopiridol	1	no	['EGFR']
as601245	2	no	['EGFR', 'ERBB2']
nvp-tae684	3	no	['EGFR', 'ERBB2', 'IRAK3']
staurosporine	3	no	['EGFR', 'ERBB2', 'IRAK3']
gw574783b	1	no	['EGFR']
cg-930	2	no	['EGFR', 'ERBB3']
chembl31815	1	no	['EGFR']
wh-4-025	1	no	['EGFR']
gsk3b inhibitor xii, tws119	1	no	['EGFR']
crystal violet	1	no	['EGFR']
egfr inhibitor	1	no	['EGFR']
pd-173955	2	no	['EGFR', 'ERBB3']
gw576924a	1	no	['EGFR']
gw580496a	1	no	['EGFR']
gw829055x	1	no	['EGFR']
barasertib	2	no	['EGFR', 'ERBB2']
dobutamine	1	yes	['EGFR']
pd 174265	1	no	['EGFR']
gw440139a	1	no	['EGFR']
gw566221a	1	no	['EGFR']
dacomitinib	1	yes	['EGFR']
unii-j8ay0z4cbp	1	no	['EGFR']
hg-9-91-01	3	no	['EGFR', 'ERBB2', 'ERBB3']
jnj-28312141	1	no	['EGFR']
kinome_709	2	no	['EGFR', 'ERBB2']
baciguent	1	no	['EGFR']
gw784684x	1	no	['EGFR']
ql-x-138	2	no	['EGFR', 'IRAK3']
cgp74514a	1	no	['EGFR']
azd-9291	2	no	['EGFR', 'ERBB2']
kinome_3683	2	no	['EGFR', 'ERBB2']
thioridazine	1	yes	['EGFR']
azd7762	3	no	['EGFR', 'ERBB2', 'IRAK3']
gw284372x	1	no	['EGFR']
sunitinib	2	yes	['EGFR', 'IRAK3']
canertinib dihydrochloride	1	no	['EGFR']
hg-5-88-01	1	no	['EGFR']
azd-2171	2	no	['EGFR', 'ERBB3']
plumbagin	2	no	['EGFR', 'ERBB2']
tak-715	1	no	['EGFR']
exel-2880/gsk-1363089	3	no	['EGFR', 'ERBB2', 'IRAK3']
r406	2	no	['EGFR', 'IRAK3']
erlotinib	1	yes	['EGFR']
gsk1173862a	1	no	['EGFR']
gw282974x	2	no	['EGFR', 'ERBB2']
dabrafenib	3	yes	['EGFR', 'ERBB2', 'ERBB3']
gw869810x	1	no	['EGFR']
levodopa	1	yes	['EGFR']
hg-6-64-01	2	no	['EGFR', 'ERBB2']
bpiq-i	1	no	['EGFR']
gw680191x	1	no	['EGFR']
methyldopa	1	yes	['EGFR']
az-628	1	no	['EGFR']
tyrphostin ag 1478	1	no	['EGFR']
kin001-123/wz-1-84	1	no	['EGFR']
ab-1010	1	no	['EGFR']
kin001-111/a770041	2	no	['EGFR', 'ERBB2']
gw833373x	1	no	['EGFR']
ci-1033	3	no	['EGFR', 'ERBB2', 'ERBB3']
ag 1478	1	no	['EGFR']
vandetanib	2	yes	['EGFR', 'ERBB3']
bi-2536	1	no	['EGFR']
tamoxifen	2	yes	['EGFR', 'ERBB2']
gw829906x	1	no	['EGFR']
fluphenazine	2	yes	['EGFR', 'ERBB2']
afatinib	2	yes	['EGFR', 'ERBB2']
bms-599626	2	no	['EGFR', 'ERBB2']
gw576609a	1	no	['EGFR']
gw621823a	1	no	['EGFR']
zm-447439	3	no	['EGFR', 'ERBB2', 'ERBB3']
azd-1152hqpa	1	no	['EGFR']
ag1478	2	no	['EGFR', 'ERBB2']
doxorubicin	1	yes	['ERBB2']
kinome_683	1	no	['ERBB2']
paclitaxel	1	yes	['ERBB2']
chembl47203	1	no	['ERBB2']
amiodarone	1	yes	['ERBB2']
cp466722	2	no	['ERBB3', 'IRAK3']
sb590885	1	no	['ERBB3']
jnk-9l	1	no	['IRAK3']
crizotinib	1	yes	['IRAK3']
pazopanib	1	yes	['IRAK3']
pha-665752	1	no	['IRAK3']
azd5438	1	no	['IRAK3']
gsk2126458	1	no	['IRAK3']
mln8054	1	no	['IRAK3']
gsk1059615	1	no	['IRAK3']
hg-5-113-01	1	no	['IRAK3']

## Sheet: DSigDB computational
Drug	Number_of_targets	FDA_approved	Targets
methotrexate	4	yes	['CCL21', 'CCL5', 'IL2RB', 'IL1A']
arsenic	9	yes	['CCL21', 'IL2RA', 'IL1B', 'TGFA', 'IL1RN', 'IL1A', 'IL10RB', 'CXCL5', 'IL10']
estradiol	16	yes	['CCL21', 'FOSB', 'ADAM12', 'CCL5', 'IL1B', 'EGFR', 'ERBB2', 'IL15', 'TGFA', 'IL2RB', 'IL1RN', 'ERBB3', 'IL1R1', 'IL23A', 'IL1A', 'CALCR']
fluoride	6	no	['CCL21', 'IL2', 'IL2RA', 'TGFA', 'IL10RB', 'CXCL5']
bromoacetate	2	no	['CCL21', 'IL1A']
1-nitropyrene	2	no	['CCL21', 'IL10RB']
ferrous sulfate	2	yes	['CCL21', 'IL10RB']
silica	3	no	['CCL21', 'IL2', 'LDHA']
potassium chromate	7	no	['IL7', 'EGFR', 'IRAK3', 'IL1R1', 'IL1A', 'IL10RB', 'IL7R']
pirinixic acid	3	no	['IL7', 'IL1RN', 'ACE2']
melphalan	1	yes	['IL7']
(-)-epigallocatechin gallate	10	no	['IL7', 'IL2', 'IL1B', 'EGFR', 'EGF', 'IRAK3', 'IL1R1', 'IL1A', 'IL10RB', 'IL7R']
benzo[a]pyrene	10	no	['IL7', 'IL2', 'ERBB2', 'IQSEC1', 'ONECUT1', 'IL1RN', 'ERBB3', 'IL1R1', 'LRIG1', 'IL10']
quercetin	11	no	['IL7', 'IL2', 'CCL5', 'IL1B', 'EGFR', 'ERBB2', 'EGF', 'ERBB3', 'IL1R1', 'ACE2', 'LRIG1']
methyl methanesulfonate	8	no	['IL7', 'IQSEC1', 'IRAK3', 'HDGF', 'IL2RB', 'LRIG1', 'IL10', 'LDHA']
copper sulfate	10	no	['IL7', 'ERBB2', 'IQSEC1', 'CISH', 'ONECUT1', 'IL1RN', 'ERBB3', 'IL1R1', 'ACE2', 'LRIG1']
indomethacin	3	yes	['IL7', 'IL1B', 'IL1RN']
arsenenous acid	6	no	['IGFBP7', 'IL1B', 'IL13', 'IL1RN', 'ERBB3', 'IL1A']
coxistac	4	no	['IGFBP7', 'ADAM12', 'TICAM2', 'LDHA']
tetradioxin	9	no	['IGFBP7', 'IL2', 'IL1B', 'EGFR', 'IL1RN', 'LRIG1', 'IL1A', 'LDHA', 'CALCR']
lead(ii) acetate	3	no	['IGFBP7', 'IL1B', 'ERBB3']
chromium(iii) oxide	2	no	['IGFBP7', 'ERBB3']
arachidonic acid	1	no	['IGFBP7']
7646-79-9	5	no	['IGFBP7', 'ADAM12', 'ERBB2', 'LDHB', 'CXCL5']
n-(undeca-2,4,7-trienylideneamino)nitrous amide	1	no	['IGFBP7']
chromium(ii) chloride	2	no	['IGFBP7', 'ERBB3']
retinoic acid	11	no	['IGFBP7', 'IL2', 'CCL5', 'IL1B', 'EGFR', 'ERBB2', 'EGF', 'IL15', 'IL10RA', 'LRIG1', 'LDHA']
decitabine	1	yes	['IGFBP7']
propanil	1	no	['IL2']
cianidanol	3	yes	['IL2', 'IL2RA', 'IL2RB']
dasatinib	4	yes	['IL2', 'CCL5', 'EGFR', 'IL1R1']
n-acetyl-l-cysteine	3	no	['IL2', 'IL1B', 'IL10RB']
tacrolimus monohydrate	2	no	['IL2', 'CCL5']
alitretinoin	3	yes	['IL2', 'EGFR', 'IL10RA']
caspan	2	no	['IL2', 'LDHA']
terfenadine	2	yes	['IL2', 'EGFR']
chlorophenothane	1	yes	['IL2']
caffeic acid phenethyl ester	2	no	['IL2', 'IL1A']
betamethasone valerate	1	yes	['IL2']
dronabinol	1	yes	['IL2']
coumestrol	4	no	['IL2', 'ERBB2', 'ERBB3', 'IL1R1']
chembl106187	1	no	['IL2']
lph (61-91)	1	no	['IL2']
morphine	2	yes	['IL2', 'CCL5']
tert-butylhydroquinone	2	no	['IL2', 'IL2RA']
colchicine	1	yes	['IL2']
piperazine	1	yes	['IL2']
buprenorphine	1	yes	['IL2']
105156-22-7	2	no	['IL2', 'IL1B']
lead dichloride	2	no	['IL2', 'IL1B']
mycophenolic acid	1	yes	['IL2']
arsenite	3	no	['IL2', 'IL1B', 'IL1A']
124020-07-1	2	no	['IL2', 'IL1B']
9,12-octadecadienoic acid	1	no	['IL2']
naloxone	2	yes	['IL2', 'CCL5']
methadone	1	yes	['IL2']
calcitriol	6	yes	['IL2', 'IL2RA', 'IL1B', 'IL1RN', 'IL7R', 'LDHA']
dinoprostone	6	yes	['IL2', 'IL2RA', 'CCL5', 'IL2RG', 'IL1RN', 'IL10']
modrasone	1	no	['IL2']
zinc	3	no	['IL2', 'IL1B', 'IL10']
loperamide	1	yes	['IL2']
trolox	2	no	['IL2', 'IL1B']
rapamycin	2	no	['IL2', 'IL10']
piperidine	1	no	['IL2']
sp4160	1	no	['IL2']
resveratrol	9	no	['IL2', 'IL1B', 'EGFR', 'ERBB2', 'EGF', 'IL13', 'HDGF', 'ERBB3', 'IL1A']
fentanyl	1	yes	['IL2']
curcumin	6	no	['IL2', 'IL1B', 'EGFR', 'ERBB2', 'EGF', 'ERBB3']
microcystin lr	1	no	['IL2']
3-(1-methylpyrrolidin-2-yl)pyridine	2	no	['IL2', 'IL10']
dexamethasone	6	yes	['IL2', 'CALCA', 'IL2RA', 'IL1B', 'IL2RB', 'IL10']
chloroquine	5	yes	['IL2', 'EGFR', 'ERBB2', 'EGF', 'ERBB3']
ly 294002	3	no	['CALCA', 'ERBB2', 'EGF']
chembl504769	1	no	['CALCA']
etoposide	5	yes	['CALCA', 'EGFR', 'ERBB2', 'EGF', 'ERBB3']
chembl509374	1	no	['CALCA']
chembl509329	1	no	['CALCA']
disodium selenite	3	no	['CALCA', 'ADAM12', 'IL10RB']
olcegepant	1	no	['CALCA']
chembl526728	1	no	['CALCA']
chembl500283	1	no	['CALCA']
chembl525589	1	no	['CALCA']
sumatriptan	1	yes	['CALCA']
chembl503180	1	no	['CALCA']
chembl524724	1	no	['CALCA']
chembl510807	1	no	['CALCA']
chembl386763	1	no	['CALCA']
chembl525571	1	no	['CALCA']
chembl503773	1	no	['CALCA']
cobalt	2	no	['CALCA', 'IL1B']
ac1l30xj	1	no	['CALCA']
aspirin	4	yes	['FOSB', 'ERBB2', 'HDGF', 'IL2RG']
progesterone	9	yes	['FOSB', 'ADAM12', 'CCL5', 'IL1B', 'EGFR', 'TGFA', 'IL2RB', 'IL7R', 'LDHA']
cadmium	4	no	['FOSB', 'IL1RN', 'IL10', 'LDHA']
benzene	1	no	['FOSB']
vitinoin	5	no	['FOSB', 'CCL5', 'IL1B', 'EGFR', 'IL10RA']
luteolin	3	no	['FOSB', 'EGFR', 'EGF']
adehl	3	no	['ADAM12', 'IL2RA', 'IL13']
trichostatin a	5	no	['ADAM12', 'EGF', 'ATF1', 'LRIG1', 'IL1A']
hydrocortisone	2	yes	['ADAM12', 'IL1A']
3'-azido-3'-deoxythymidine	2	no	['IL2RA', 'IL10']
theophylline	2	yes	['IL2RA', 'IL13']
n,n-diacetylcystine	1	no	['IL2RA']
beclomethasone	4	no	['IL2RA', 'CCL5', 'IL1B', 'IL1RN']
nsc25485	2	no	['IL2RA', 'IL2RB']
pentoxifylline	1	yes	['IL2RA']
[6-[6-(butanoylamino)purin-9-yl]-2-hydroxy-2-oxo-4a,6,7,7a-tetrahydro-4h-furo[3,2-d][1,3,2]dioxaphosphinin-7-yl] butanoate	4	no	['IL2RA', 'IL13', 'IL23A', 'IL10']
zalcitabine	1	yes	['IL2RA']
cyclosporin a	7	no	['IL2RA', 'ERBB2', 'HDGF', 'ONECUT1', 'ERBB3', 'IL7R', 'LDHA']
simvastatin	4	yes	['IL2RA', 'CCL5', 'IL21', 'IL23A']
ibmx	1	no	['IL2RA']
pimecrolimus	1	yes	['IL2RA']
5-[2,3-dichloro-4-(5-{1-[2-(2-guanidino-4-methyl-pentanoylamino)-acetyl]-piperidin-4-yl}-1-methyl-1h-pyrazol-3-yl)-phenoxymethyl]-furan-2-carboxylic acid	1	no	['IL2RA']
vitamin e	2	yes	['CCL5', 'EGFR']
methylbenzethonium chloride	1	no	['CCL5']
coralyne chloride	1	no	['CCL5']
dequalinium	1	yes	['CCL5']
antimycin a	1	no	['CCL5']
lanatoside c	1	yes	['CCL5']
raloxifene	5	yes	['CCL5', 'EGFR', 'TGFA', 'IL1R1', 'LRIG1']
pioglitazone	1	yes	['CCL5']
propidium	1	no	['CCL5']
emetine	1	no	['CCL5']
digoxin	1	yes	['CCL5']
7',10,11-trimethoxyemetan-6'-ol	1	no	['CCL5']
digitoxigenin	1	no	['CCL5']
benzethonium chloride	1	no	['CCL5']
ncgc00183366-01	1	no	['CCL5']
kaempferol	1	no	['CCL5']
meclocycline	1	no	['CCL5']
camptothecin	2	no	['CCL5', 'IL1B']
alexidine	1	no	['CCL5']
beta-funaltrexamine	1	no	['CCL5']
hydrogen peroxide	3	yes	['CCL5', 'ERBB2', 'ATF1']
hydroxytyrosol	1	no	['CCL5']
palmatine	1	no	['CCL5']
minocycline	1	yes	['CCL5']
phencyclidine	3	no	['CCL5', 'IL10', 'LDHA']
oxytetracycline	1	yes	['CCL5']
gnf-pf-4325	1	no	['CCL5']
rosiglitazone	3	yes	['CCL5', 'IPCEF1', 'IL1R1']
telmisartan	1	yes	['CCL5']
proscillaridin	1	yes	['CCL5']
methionine sulfoximine	1	no	['CCL5']
sulfasalazine	2	yes	['IL1B', 'EGFR']
phenytoin	1	yes	['IL1B']
nps 2390	1	no	['IL1B']
zinc sulfate	2	yes	['IL1B', 'IL1A']
iloprost	1	yes	['IL1B']
ozone	1	no	['IL1B']
mustard gas	2	no	['IL1B', 'IL10RA']
masoprocol	1	yes	['IL1B']
pepcid	2	no	['IL1B', 'IL10']
diacerein	1	yes	['IL1B']
6,2',4'-trimethoxyflavone	1	no	['IL1B']
gemcitabine	6	yes	['IL1B', 'EGFR', 'EGF', 'IL15', 'IL1A', 'IL10']
troglitazone	3	yes	['IL1B', 'HDGF', 'IL1A']
perindopril	1	yes	['IL1B']
49843-98-3	1	no	['IL1B']
dibenziodolium	1	no	['IL1B']
medroxyprogesterone acetate	2	yes	['IL1B', 'IL23A']
warfarin	1	yes	['IL1B']
nimesulide	2	yes	['IL1B', 'IL10']
phosphine	2	no	['IL1B', 'IL1RN']
acetovanillone	1	no	['IL1B']
chitosamine	1	no	['IL1B']
ammonia	1	no	['IL1B']
nsc267099	1	no	['IL1B']
11032-49-8	1	no	['IL1B']
okadaic acid	1	no	['IL1B']
mg-132	4	no	['IL1B', 'EGFR', 'ERBB2', 'ERBB3']
phip	2	no	['IL1B', 'EGF']
5,6-benzoflavone	1	no	['IL1B']
1-bromopropane	1	no	['IL1B']
gemfibrozil	1	yes	['IL1B']
usnic acid	2	no	['IL1B', 'IL1A']
deoxynivalenol	1	no	['IL1B']
glutathione	1	no	['IL1B']
nicotinic acid	1	no	['IL1B']
thalidomide	2	yes	['IL1B', 'IL1R1']
unii-9xx54m675g	2	no	['IL1B', 'TGFA']
celastrol	3	no	['IL1B', 'EGFR', 'IL1RN']
lithocholic acid	1	no	['IL1B']
nickel	1	no	['IL1B']
vorinostat	5	yes	['IL1B', 'EGFR', 'ERBB2', 'ATF1', 'LDHB']
d-glucosamine	1	no	['IL1B']
bisoprolol	1	yes	['IL1B']
manumycin a	1	no	['IL1B']
oxygen	2	yes	['IL1B', 'EGFR']
miglitol	1	yes	['IL1B']
ibudilast	1	no	['IL1B']
rosmarinic acid	1	no	['IL1B']
ganite	1	no	['IL1B']
riboflavine	1	no	['IL1B']
aflodac	1	no	['IL1B']
7,8-benzoflavone	2	no	['IL1B', 'LDHA']
sodium salicylate	1	yes	['IL1B']
benz[a]anthracene	2	no	['IL1B', 'ERBB2']
paricalcitol	2	yes	['IL1B', 'IL1RN']
genistein	6	no	['IL1B', 'EGFR', 'EGF', 'IL15', 'IL1A', 'LDHB']
5-aminosalicylic acid	1	no	['IL1B']
deferoxamine	1	yes	['IL1B']
chonsurid	1	no	['IL1B']
anacardic acid c15:3	2	no	['IL1B', 'EGF']
ellagic acid	2	no	['IL1B', 'IL1R1']
chrysin	3	no	['IL1B', 'IL15', 'IL1R1']
2-(3,7-dimethylocta-2,6-dienyl)-5,6-dimethoxy-3-methyl-cyclohexa-2,5-diene-1,4-dione	1	no	['IL1B']
pd 98059	1	no	['IL1B']
tamoxifen	6	yes	['IL1B', 'EGFR', 'ERBB2', 'TGFA', 'ERBB3', 'LRIG1']
2,2',4,4',5,5'-hexachlorobiphenyl	2	no	['IL1B', 'IL10']
sulforaphane	1	no	['IL1B']
eltanolone	1	no	['IL1B']
surfactin	1	no	['IL1B']
piperine	1	no	['IL1B']
1,9-pyrazoloanthrone	3	no	['IL1B', 'EGFR', 'EGF']
eugenol	2	no	['IL1B', 'IPCEF1']
ketotifen	1	yes	['IL1B']
thiostrepton	2	no	['IL1B', 'IL1A']
phenylarsine oxide	1	no	['IL1B']
crotonaldehyde	1	no	['IL1B']
edaravone	1	yes	['IL1B']
crizotinib	3	yes	['EGFR', 'EGF', 'TGFA']
ski-758	1	no	['EGFR']
dacomitinib	1	yes	['EGFR']
ro-4396686	1	no	['EGFR']
merimepodib	2	no	['EGFR', 'ERBB2']
acteoside	1	no	['EGFR']
4-hydroxytamoxifen	3	no	['EGFR', 'ERBB2', 'IL1A']
bisphenol a	2	no	['EGFR', 'ERBB3']
doxorubicin	4	yes	['EGFR', 'ERBB2', 'EGF', 'ERBB3']
1h-pyrazolo[3,4-d]pyrimidine	1	no	['EGFR']
neratinib	2	yes	['EGFR', 'ERBB2']
5,8-decadienoic acid, 10-[3-(2z)-2-octenyloxiranyl]-, (5z,8z)-	1	no	['EGFR']
romidepsin	2	yes	['EGFR', 'ERBB2']
hts-02876	1	no	['EGFR']
tyrphostin ag 538	1	no	['EGFR']
hexachlorobenzene	2	no	['EGFR', 'IL10']
170449-18-0	2	no	['EGFR', 'EGF']
gefitinib	3	yes	['EGFR', 'ERBB2', 'TGFA']
einecs 250-892-2	4	no	['EGFR', 'ERBB2', 'ERBB3', 'LDHA']
nickelous acetate	1	no	['EGFR']
indole-3-carbinol	1	no	['EGFR']
nevirapine	2	yes	['EGFR', 'EGF']
chromium(vi)	1	no	['EGFR']
veliparib	1	no	['EGFR']
l-674,573	1	no	['EGFR']
pd 168393	2	no	['EGFR', 'ERBB2']
acetaminophen	11	yes	['EGFR', 'ERBB2', 'IQSEC1', 'IRAK3', 'HDGF', 'ATF1', 'ERBB3', 'IL1R1', 'IL10RB', 'LDHB', 'LDHA']
topotecan	1	yes	['EGFR']
ponatinib	1	yes	['EGFR']
tyrphostin b42	1	no	['EGFR']
canertinib dihydrochloride	2	no	['EGFR', 'ERBB2']
cochliobolic acid	1	no	['EGFR']
(2e,4e,6e,8e)-3,7-dimethyl-9-(2,6,6-trimethyl-3-oxo-1-cyclohexenyl)nona-2,4,6,8-tetraenoic acid	2	no	['EGFR', 'IL10RA']
tyrphostin 23	1	no	['EGFR']
acrylamide	2	no	['EGFR', 'ERBB2']
allococaine	1	no	['EGFR']
daph 2	1	no	['EGFR']
clofibrate	1	yes	['EGFR']
equol	1	no	['EGFR']
mubritinib	2	no	['EGFR', 'ERBB2']
ci-1040	1	no	['EGFR']
daidzein	1	no	['EGFR']
selenium	3	no	['EGFR', 'IL1RN', 'IL10']
tak-285	2	no	['EGFR', 'ERBB2']
deguelin	1	no	['EGFR']
pd-0173956	1	no	['EGFR']
piroxicam	1	yes	['EGFR']
vatalanib succinate	1	no	['EGFR']
pd180970	1	no	['EGFR']
clioquinol	1	yes	['EGFR']
protoporphyrin ix	1	no	['EGFR']
erlotinib	3	yes	['EGFR', 'EGF', 'TGFA']
ah 6809	2	no	['EGFR', 'IL1R1']
n-acetylcysteamine	3	no	['EGFR', 'ERBB2', 'ERBB3']
5-fluorouracil	4	no	['EGFR', 'ERBB2', 'ERBB3', 'LDHA']
benzamide	1	no	['EGFR']
ag 213	2	no	['EGFR', 'ERBB2']
lavendustin a	1	no	['EGFR']
benzamidine	1	no	['EGFR']
cl-387785	2	no	['EGFR', 'ERBB2']
lapatinib ditosylate hydrate	2	no	['EGFR', 'ERBB2']
tyrphostin ag 1478	1	no	['EGFR']
sb 243213	2	no	['EGFR', 'ERBB2']
pki-166	1	no	['EGFR']
flavopiridol hydrochloride	1	no	['EGFR']
153436-54-5	1	no	['EGFR']
pd 158780	3	no	['EGFR', 'ERBB2', 'ERBB3']
hts-05058	1	no	['EGFR']
chembl461781	1	no	['EGFR']
2-[6-fluoro-2-methyl-3-[(4-methylsulfonylphenyl)methylidene]inden-1-yl]acetic acid	3	no	['EGFR', 'ERBB2', 'ERBB3']
paclitaxel	6	yes	['EGFR', 'ERBB2', 'EGF', 'ERBB3', 'IL1R1', 'LDHA']
luronit	1	no	['EGFR']
tanespimycin	2	no	['EGFR', 'ERBB2']
lapatinib	3	yes	['EGFR', 'ERBB2', 'ERBB3']
saracatinib	1	no	['EGFR']
gedunin	2	no	['EGFR', 'IL1RN']
exel-7647	2	no	['EGFR', 'ERBB2']
platycodin d	1	no	['EGFR']
deoxycholic acid	1	yes	['EGFR']
vandetanib	1	yes	['EGFR']
geldanamycin	2	no	['EGFR', 'ERBB2']
873837-23-1	2	no	['EGFR', 'ERBB2']
nvp-tae684	5	no	['EGFR', 'ERBB2', 'EGF', 'TGFA', 'ERBB3']
ah 23848	2	no	['EGFR', 'IL1R1']
lapatinib ditosylate	2	yes	['EGFR', 'ERBB2']
enoxaparin	2	no	['EGFR', 'EGF']
ascorbic acid	2	yes	['EGFR', 'ACE2']
capsaicin	2	yes	['EGFR', 'ERBB2']
afatinib	2	yes	['EGFR', 'ERBB2']
ciglitazone	1	no	['EGFR']
copper	3	yes	['EGFR', 'ATF1', 'ERBB3']
pd166326	1	no	['EGFR']
lithium chloride	1	no	['EGFR']
cycloheximide	2	no	['ERBB2', 'ERBB3']
chembl393014	1	no	['ERBB2']
gdc-0941	3	no	['ERBB2', 'ERBB3', 'LDHA']
chembl601040	1	no	['ERBB2']
apigenin	1	no	['ERBB2']
chembl287591	1	no	['ERBB2']
benzo[k]fluoranthene	1	no	['ERBB2']
rhein	2	no	['ERBB2', 'EGF']
lead	1	no	['ERBB2']
bortezomib	1	yes	['ERBB2']
cp-724714	1	no	['ERBB2']
chembl238828	1	no	['ERBB2']
2-nonenal, 4-hydroxy-, (2e,4r)-	3	no	['ERBB2', 'CXCL5', 'IL7R']
4-nonylphenol	1	no	['ERBB2']
cyclophosphamide	1	yes	['ERBB2']
agn-pc-00bune	1	no	['ERBB2']
carbamazepine	1	yes	['ERBB2']
orlistat	1	yes	['ERBB2']
carboplatin	1	yes	['ERBB2']
647-42-7	1	no	['ERBB2']
1h-pyrrole-2,5-dione, 3,4-bis(4-methoxyphenyl)-	1	no	['ERBB2']
tert-butyl hydroperoxide	2	no	['ERBB2', 'IL15']
premarin	1	no	['ERBB2']
bay 11-7082	1	no	['ERBB2']
azd8931	1	no	['ERBB2']
chembl428206	1	no	['ERBB2']
chembl284485	1	no	['ERBB2']
678-39-7	1	no	['ERBB2']
unii-w39547m0fp	1	no	['ERBB2']
indeno[1,2,3-cd]pyrene	1	no	['ERBB2']
mitoxantrone	1	yes	['ERBB2']
mechlorethamine	1	yes	['ERBB2']
3,3'-diindolylmethane	1	no	['ERBB2']
amiloride	1	yes	['ERBB2']
1h-pyrrole-2,5-dione, 3,4-diphenyl-	1	no	['ERBB2']
cupric oxide	1	no	['ERBB2']
bms-536924	1	no	['ERBB2']
chembl31815	1	no	['ERBB2']
chembl239895	1	no	['ERBB2']
valproic acid	7	yes	['ERBB2', 'EGF', 'HDGF', 'ATF1', 'LRIG1', 'CXCL5', 'LDHA']
secoisolariciresinol diglucoside	1	no	['ERBB2']
chembl380598	1	no	['ERBB2']
dibenz[a,h]anthracene	1	no	['ERBB2']
thiotepa	1	yes	['ERBB2']
taxifolin	1	no	['EGF']
33979-15-6	1	no	['EGF']
1-chloro-2,4-dinitrobenzene	2	no	['EGF', 'IPCEF1']
acetaldehyde	1	no	['EGF']
ro 32-0432	1	no	['EGF']
puerarin	2	no	['EGF', 'IL1A']
chlorogenic acid	2	no	['EGF', 'IL1A']
pomiferin	1	no	['EGF']
chelerythrine	1	no	['EGF']
osajin	2	no	['EGF', 'IL1A']
rosavin	1	no	['EGF']
amsacrine	1	yes	['EGF']
vanadium pentoxide	1	no	['IL15']
formaldehyde	4	yes	['IRAK3', 'IL1R1', 'IL10', 'LDHA']
irinotecan hydrochloride	1	yes	['TGFA']
prednisone	1	yes	['IL13']
fidarestat	1	no	['IL13']
rolipram	1	no	['IL13']
etazolate	1	no	['IL13']
epinastine	1	yes	['IL13']
sodium dichromate	2	no	['HDGF', 'IL10']
disulfiram	1	yes	['ATF1']
am580	2	no	['IPCEF1', 'IL1R1']
nickel sulfate	2	no	['IPCEF1', 'ERBB3']
zinc sulfide	3	no	['IL1RN', 'IRAK2', 'IL10']
aflatoxin b1	2	no	['IL1RN', 'LRIG1']
2-chloroethyl ethyl sulfide	2	no	['IL1RN', 'IL1A']
zearalenone	1	no	['ERBB3']
(z)-pugnac	1	no	['ERBB3']
silver	1	no	['IL1R1']
1,10-phenanthroline	1	no	['IL1R1']
enterolactone	1	no	['IL1R1']
sb 203580	1	no	['IL1R1']
glycidamide	1	no	['IL1R1']
chembl35349	1	no	['IL1R1']
dimethyl sulfoxide	1	yes	['IL1R1']
lenalidomide	1	yes	['IL1R1']
andriol	1	no	['ACE2']
norgestrel	1	yes	['ACE2']
ethyl methanesulfonate	2	no	['LRIG1', 'LDHA']
wortmannin	1	no	['IL23A']
arbutin	1	no	['IL23A']
estriol	1	yes	['IL1A']
fccp	1	no	['IL1A']
parthenolide	1	no	['IL1A']
estrone sulfate	1	no	['IL1A']
nebivolol	1	yes	['IL1A']
isoproterenol	1	yes	['IL1A']
clozapine	1	yes	['CXCL5']
titanium dioxide	1	yes	['IRAK2']
cadmium selenide	2	no	['IRAK2', 'IL10']
mifepristone	1	yes	['IRAK2']
7-ketocholesterol	1	no	['IL10']
reserpine	1	yes	['IL10']
ranitidine	1	yes	['IL10']
tpen	1	no	['IL10']
dimaprit	1	no	['IL10']
amphotericin b	1	yes	['IL10']
4-octylphenol	1	no	['IL10']
bryostatin 1	1	no	['IL10']
suramin	1	no	['IL10']
icn 1229	1	no	['IL10']
histamine	1	yes	['IL10']
2-naphthalenamine	1	no	['IL10']
4-methylhistamine	1	no	['IL10']
phorbol 12-myristate 13-acetate	1	no	['IL10']
adapalene	1	yes	['IL10']
thioacetamide	1	no	['LDHA']
fenretinide	1	no	['LDHA']
3-butylidenephthalide	1	no	['LDHA']
oxamic acid	1	no	['LDHA']
hmn-176	1	no	['LDHA']
caffeine	1	yes	['LDHA']
chembl274849	1	no	['CALCR']
chembl441005	1	no	['CALCR']
chembl409496	1	no	['CALCR']
chembl441933	1	no	['CALCR']
chembl428625	1	no	['CALCR']
chembl429194	1	no	['CALCR']
chembl412960	1	no	['CALCR']
chembl267581	1	no	['CALCR']
cyclohexanecarboxamide, 4-(1-aminoethyl)-n-4-pyridinyl-, trans-	1	no	['CALCR']
chembl437161	1	no	['CALCR']
chembl427989	1	no	['CALCR']
chembl439363	1	no	['CALCR']
chembl437094	1	no	['CALCR']
chembl442317	1	no	['CALCR']
