# Supplementary material for: Viral fibrotic scoring and drug screen based on MAPK activity uncovers EGFR as a key regulator of COVID-19 fibrosis
Source: Sci Rep. 2021 May 27;11:11234. doi: 10.1038/s41598-021-90701-w (PMC8160348; doi:10.1038/s41598-021-90701-w)
Supplement: Supplementary file 7 — Supplementary Table S6. [file 41598_2021_90701_MOESM7_ESM.xlsx]

## Sheet: Vi-Fi single drugs
Drug	Alternative drug name	Virus score	Fibrosis score	Target	Database	Mechanisms of action	Summary
afatinib	bibw-2992|tovok|tomtovok|s1011	-0.158014	0.0319412	EGFR, ERBB2	DSigDB in vitro assay, DSigDB text mining	EGFR/ERBB inhibitor	EGFR/ErbB inhibitors
alitretinoin	9-cis-retinoic-acid	0.0224423	-0.0119858	IL2, EGFR, IL10RA	DSigDB text mining	RAR and RXR ligand	other drugs
am580		-0.015184	-0.13648	IPCEF1, IL1R1	DSigDB text mining	RARα, RARβ and RARγ	other drugs
amiloride	s2560	0.0276745	0.00721148	ERBB2	DSigDB text mining	T-type calcium channel blocker	cardiac/hypertension medications
amiodarone	s1979	-0.0984905	0.0759395	ERBB2	DSigDB in vitro assay	sodium/potassium-ATPase inhibitor	cardiac/hypertension medications
amsacrine		0.0247314	-0.0202247	EGF	DSigDB text mining	inhibitor of topoisomerase II	topoisomerase inhibtitors
apigenin		-0.0600121	0.1446	ERBB2	DSigDB text mining	P450 inhibitor	other drugs
az-628	s2746	-0.137369	-0.0908318	EGFR	DSigDB in vitro assay	pan-Raf inhibitor	RAF/MEK/MAPK inhibitors
barasertib	azd-1152|s1147	0.00675636	0.0417023	EGFR, ERBB2	DSigDB in vitro assay	Aurora B inhibitor	other kinase inhibitors
beclomethasone		0.0496668	-0.313869	IL2RA, CCL5, IL1B, IL1RN	DSigDB text mining	glucocorticoid steroid	steroids/hormones
betamethasone		-0.00610542	-0.130605	ERBB2	DSigDB text mining	glucocorticoid steroid	steroids/hormones
bi-2536	s1109	-0.00364199	0.0442532	EGFR	DSigDB in vitro assay	Plk1 inhibitor	other kinase inhibitors
bms-536924	s1012	-0.0470274	-0.06947	ERBB2	DSigDB text mining	IGF-1R/IR inhibitor	other kinase inhibitors
bortezomib	s1013	0.00129235	-0.00028719	ERBB2	DSigDB text mining	20S proteasome inhibitor	other drugs
bosutinib	ski-606|s1014	-0.122411	-0.0256909	EGFR, ERBB2, ERBB3	DSigDB in vitro assay	Src/Abl inhibitor	SRC/ABL inhibitors
bx-912	s1275	0.0814594	0.00291884	EGFR, IRAK3	DSigDB in vitro assay	PDK1 inhibitor	other kinase inhibitors
caffeine		0.0421712	0.0552333	LDHA	DSigDB text mining	inhibits the calcium release	other drugs
calcitriol	rocaltrol	0.113434	-0.227583	IL2, IL2RA, IL1B, IL1RN, IL7R, LDHA	DSigDB text mining	vitamin D receptor activator	other drugs
camptothecin	nsc-100880|s1288	0.0423447	0.0720084	CCL5, IL1B	DSigDB text mining	inhibitor of DNA topoisomerase I	topoisomerase inhibtitors
canertinib	ci-1033|pd-183805|s1019	-0.0750643	0.0658087	EGFR, ERBB2	DSigDB in vitro assay	pan-ErbB inhibitor	EGFR/ErbB inhibitors
capsaicin		0.16687	0.0908739	EGFR, ERBB2	DSigDB text mining	TRPV1 agonist	other drugs
carbamazepine	carbatrol|s1693	-0.0492754	-0.0615942	ERBB2	DSigDB text mining	sodium channel blocker	other drugs
celastrol		0.0354277	-0.176191	IL1B, EGFR, IL1RN	DSigDB text mining	proteasome inhibitor	other drugs
chloroquine		-0.0110574	-0.0660594	IL2, EGFR, ERBB2, EGF, ERBB3	DSigDB text mining	anti-malarial and anti-rheumatoid	immunomodulator/antihistamine drugs
chlorpromazine	sonazine|s1816|s2456	-0.0452463	0.0364916	EGFR, ERBB3	DSigDB in vitro assay	antipsychotic agent	other drugs
ciglitazone		0.0617647	-0.164575	EGFR	DSigDB text mining	thiazolidinedione drug	other drugs
coumestrol		0.0749603	-0.0404886	IL2, ERBB2, ERBB3, IL1R1	DSigDB text mining	phytoestrogen	other drugs
cp466722	cp466722	0.0472456	-0.145822	ERBB3, IRAK3	DSigDB in vitro assay	reversible ATM inhibitor	other kinase inhibitors
crizotinib	pf-02341066|s1068	-0.0678617	0.0482947	IRAK3, EGFR, EGF, TGFA	DSigDB in vitro assay, DSigDB text mining	inhibitor of c-Met and ALK	other kinase inhibitors
curcumin		0.0120351	-0.0815736	IL2, IL1B, EGFR, ERBB2, EGF, ERBB3	DSigDB text mining	p300 histone acetylatransferase and Histone deacetylase	other drugs
cycloheximide		0.138354	-0.111787	ERBB2, ERBB3	DSigDB text mining	protein synthesis inhibitor	other drugs
daidzein		0.0310617	0.230784	EGFR	DSigDB text mining	PPAR activator.	other drugs
dasatinib	bms-354825|s1021	-0.07533	0.0901027	EGFR, ERBB2, ERBB3, IL2, CCL5, IL1R1	DSigDB in vitro assay, DSigDB text mining	Abl, Src and c-Kit	SRC/ABL inhibitors
decitabine	nsc-127716|s1200	0.125158	-0.124544	IGFBP7	DSigDB text mining	DNA methyltransferase inhibitor	anticancer drugs
deguelin		0.119938	0.0726152	EGFR	DSigDB text mining	PI3K/AKT Inhibitor	other kinase inhibitors
dexamethasone	dhap|s1322	0.0677366	-0.347097	IL2, CALCA, IL2RA, IL1B, IL2RB, IL10	DSigDB text mining	glucocorticoid steroid	steroids/hormones
digitoxigenin		0.0967136	-0.352074	CCL5	DSigDB text mining	cardiac glycoside, Na,K-ATPase inhibitor	cardiac/hypertension medications
digoxin		0.250189	-0.387432	CCL5	DSigDB text mining	cardiac glycoside, Na,K-ATPase inhibitor	cardiac/hypertension medications
disulfiram	disulfamide	0.104693	-0.273208	ATF1	DSigDB text mining	inhibitor of aldehyde-dehydrogenase	other drugs
dobutamine		0.0322312	-0.235853	EGFR	DSigDB in vitro assay	inhibitor of platelet cyclooxygenase	cardiac/hypertension medications
doxorubicin	adriamycin|s1208	-0.0269118	0.357693	EGFR, ERBB2, EGF, ERBB3	DSigDB in vitro assay, DSigDB text mining	inhibitor of topoisomerase II	topoisomerase inhibtitors
emetine		0.117021	-0.154255	CCL5	DSigDB text mining	protein synthesis inhibitor	other drugs
estradiol		-0.0503072	-0.145569	CCL21, FOSB, ADAM12, CCL5, IL1B, EGFR, ERBB2, IL15, TGFA, IL2RB, IL1RN, ERBB3, IL1R1, IL23A, IL1A, CALCR	DSigDB text mining	human sex hormone and steroid	steroids/hormones
estriol	s2466	0.0700066	-0.0490945	IL1A	DSigDB text mining	antagonist of the G-protein coupled estrogen receptor	anticancer drugs
etazolate		0.0439725	0.0473984	IL13	DSigDB text mining	positive modulator of the GABAA receptor	other drugs
etoposide	vp-16213|s1225	0.00295544	-0.142547	CALCA, EGFR, ERBB2, EGF, ERBB3	DSigDB text mining	inhibitor of topoisomerase II	topoisomerase inhibtitors
fccp		0.0392449	0.0177192	IL1A	DSigDB text mining	uncoupler of oxidative phosphorylation	other drugs
fenretinide		0.0879121	-0.0959041	LDHA	DSigDB text mining	RAR and RXR agonist	other drugs
flavopiridol		0.0185974	0.125123	EGFR	DSigDB in vitro assay	CDK1, CDK2, CDK4, CDK6, and CDK9 inhibitor	anticancer drugs
fluphenazine		-0.109844	0.1399	EGFR, ERBB2	DSigDB in vitro assay	D1DR and D2DR inhibitor	other drugs
gdc-0941	s1065|s1104	-0.0316119	-0.10304	ERBB2, ERBB3, LDHA	DSigDB text mining	PI3Kα/δ inhibitor	other kinase inhibitors
gefitinib		-0.0448657	-0.0687368	EGFR, ERBB2, ERBB3, TGFA	DSigDB in vitro assay, ChEBML, DSigDB text mining	EGFR inhibitor	EGFR/ErbB inhibitors
geldanamycin		-0.00720595	-0.0284725	EGFR, ERBB2	DSigDB text mining	HSP90 inhibitor	other drugs
gemcitabine		-0.00888887	-0.039021	IL1B, EGFR, EGF, IL15, IL1A, IL10	DSigDB text mining	nucleic acid synthesis inhibitor	anticancer drugs
genistein		0.0094762	0.186677	IL1B, EGFR, EGF, IL15, IL1A, LDHB	DSigDB text mining	PTK inhibitor	other kinase inhibitors
hg-5-113-01	hg-5-113-01	0.0014768	-0.118209	IRAK3	DSigDB in vitro assay	LOK, LTK, TRCB, ABL(T315I) inhibitor	other kinase inhibitors
hg-5-88-01	hg-5-88-01	-0.0324017	-0.0566479	EGFR	DSigDB in vitro assay	EGFR, ADCK4 inhibitor	EGFR/ErbB inhibitors
hg-6-64-01	hg-6-64-01	-0.0936475	-0.184927	EGFR, ERBB2	DSigDB in vitro assay	B-Raf inhibitor	RAF/MEK/MAPK inhibitors
hydrocortisone		-0.0691815	-0.225568	ADAM12, IL1A	DSigDB text mining	steroid hormone	steroids/hormones
iloprost		-0.0140218	-0.193039	IL1B	DSigDB text mining	synthetic analogue of prostacyclin	cardiac/hypertension medications
isoreserpine	reserpine	0.00241386	-0.0366906	EGFR, ERBB2, ERBB3	DSigDB text mining	inhibitor of the vesicular monoamine transporter 2	cardiac/hypertension medications
jnk-9l	jnk-9l	-0.0860504	0.0892836	IRAK3	DSigDB in vitro assay	JNK inhibitor	RAF/MEK/MAPK inhibitors
kin001-220	kin001-220	-0.0324675	0.0922078	EGFR, IRAK3	DSigDB in vitro assay	AURKA, BMP2K, PIP5K1A, RIOK1 inhibitor	other kinase inhibitors
lapatinib	gw-572016|s1028|s2111	-0.0354845	-0.0812298	EGFR, ERBB2, ERBB3	DSigDB in vitro assay, DSigDB text mining	EGFR and ERBB2 inhibitor	EGFR/ErbB inhibitors
lenalidomide	cc-5013|s1029	0.0229216	-0.00853696	IL1R1	DSigDB text mining	TNF-α secretion inhibitor	immunomodulator/antihistamine drugs
levonorgestrel	norgestrel	0.0858245	-0.0343137	ACE2	DSigDB text mining	hormone	steroids/hormones
loperamide	adl-2-1294|s2480	-0.0601798	0.00471545	IL2	DSigDB text mining	μ-opioid receptor agonist	other drugs
manumycin a		0.0380919	-0.0986527	IL1B	DSigDB text mining	Ras farnesyltransferase	other drugs
methotrexate	s1210	-0.0262978	0.0785172	CCL21, CCL5, IL2RB, IL1A	DSigDB text mining	nonspecific inhibitor of the dihydrofolate reductase	immunomodulator/antihistamine drugs
mg-132		0.114257	-0.0164793	IL1B, EGFR, ERBB2, ERBB3	DSigDB text mining	proteasome and calpain inhibitor	other drugs
mifepristone	c-1073|ru-486|mifeprex|s2606	0.034102	-0.102561	IRAK2	DSigDB text mining	antagonist of progesterone receptor	other drugs
mitoxantrone	s1889	0.00968203	0.0283478	ERBB2	DSigDB text mining	II topoisomerase inhibitor	topoisomerase inhibtitors
naloxone	s3066	-0.00969697	-0.0995556	IL2, CCL5	DSigDB text mining	opioid inverse agonist	other drugs
neratinib	hki-272|s2150	-0.139772	-0.00805633	EGFR, ERBB2, ERBB3	DSigDB in vitro assay, ChEBML, DSigDB text mining	EGFR and ERBB2 inhibitor	EGFR/ErbB inhibitors
norgestrel		-0.0570191	-0.0454865	ACE2	DSigDB text mining	steroid	steroids/hormones
nvp-tae684	s1108	-0.0622291	-0.0425676	EGFR, ERBB2, IRAK3, EGF, TGFA, ERBB3	DSigDB in vitro assay, DSigDB text mining	ALK	other kinase inhibitors
orlistat		-0.0784147	0.0495751	ERBB2	DSigDB text mining	lipase inhibitor	other drugs
paclitaxel	nsc-125973|taxol|s1150	0.0198153	-0.137053	ERBB2, EGFR, EGF, ERBB3, IL1R1, LDHA	DSigDB in vitro assay, DSigDB text mining	microtubule	anticancer drugs
parthenolide	s2341	0.0411523	0.103762	IL1A	DSigDB text mining	inhibitor of the Nuclear Factor-κB Pathway	other drugs
pazopanib	gw-786034|s1035|s3012	0.0284495	-0.28867	IRAK3	DSigDB in vitro assay	VEGFR1, VEGFR2, VEGFR3, PDGFR, FGFR, c-Kit and c-Fms	anticancer drugs
pd 158780		0.0394938	0.0709522	EGFR, ERBB2, ERBB3	DSigDB in vitro assay, DSigDB text mining	EGFR inhibitor	EGFR/ErbB inhibitors
pd 98059		0.0141421	0.0479833	IL1B	DSigDB text mining	MEK inhibitor	RAF/MEK/MAPK inhibitors
pentoxifylline		0.000161303	0.107467	IL2RA	DSigDB text mining	phosphodiesterase	cardiac/hypertension medications
pha-665752	s1070	-0.0292182	0.0148572	IRAK3	DSigDB in vitro assay	c-Met inhibitor	other kinase inhibitors
piroxicam	feldene|s1713	-0.0965664	-0.158941	EGFR	DSigDB text mining	COX inhibitor	immunomodulator/antihistamine drugs
progesterone		-0.0246697	0.138865	FOSB, ADAM12, CCL5, IL1B, EGFR, TGFA, IL2RB, IL7R, LDHA	DSigDB text mining	steroid hormone	steroids/hormones
proscillaridin		0.118154	-0.417153	CCL5	DSigDB text mining	cardiac glycoside	cardiac/hypertension medications
ql-x-138	ql-x-138	-0.00860291	-0.1139	EGFR, IRAK3	DSigDB in vitro assay	BTK inhibitor	other kinase inhibitors
quercetin		0.0747723	0.0593267	IL7, IL2, CCL5, IL1B, EGFR, ERBB2, EGF, ERBB3, IL1R1, ACE2, LRIG1	DSigDB text mining	stimulator of recombinant SIRT1 and also a PI3K inhibitor	other drugs
r406		-0.166803	-0.0146032	EGFR, IRAK3	DSigDB in vitro assay	SYK inhibitor	other kinase inhibitors
raloxifene	ly-156758|keoxifene|evista|s1227	-0.0146178	0.0167845	CCL5, EGFR, TGFA, IL1R1, LRIG1	DSigDB text mining	selective estrogen receptor modulator	other drugs
ranitidine	s1801	-0.121285	0.0672574	IL10	DSigDB text mining	histamine H2-receptor antagonist	immunomodulator/antihistamine drugs
rapamycin		0.0109634	-0.125609	IL2, IL10	DSigDB text mining	mTOR inhibitor	immunomodulator/antihistamine drugs
reserpine		-0.0772324	0.174808	IL10	DSigDB text mining	inhibitor of the vesicular monoamine transporter 2	cardiac/hypertension medications
resveratrol	s1396	-0.039284	-0.144113	IL2, IL1B, EGFR, ERBB2, EGF, IL13, HDGF, ERBB3, IL1A	DSigDB text mining	inhibitor of cyclooxygenases, lipooxygenases, kinases, sirtuins	other drugs
retinoic acid		-0.0114726	0.0315639	IGFBP7, IL2, CCL5, IL1B, EGFR, ERBB2, EGF, IL15, IL10RA, LRIG1, LDHA	DSigDB text mining	RAR and RXR ligand	other drugs
rosiglitazone	s2075|s2505|s2556	0.0265655	0.0485104	CCL5, IPCEF1, IL1R1	DSigDB text mining	PPAR agonist	other drugs
saracatinib	azd-0530|s1006	-0.0720675	0.113085	EGFR	DSigDB text mining	Src	SRC/ABL inhibitors
sb-203580	s1076	0.107223	0.223354	EGFR	DSigDB in vitro assay	p38 MAPK inhibitor	other kinase inhibitors
simvastatin		-0.00414781	-0.0471099	IL2RA, CCL5, IL21, IL23A	DSigDB text mining	HMG-CoA reductase	cardiac/hypertension medications
staurosporine	cgp-41251|s1421	-0.0508196	0.206217	EGFR, ERBB2, IRAK3	DSigDB in vitro assay	PKC inhibitor	other kinase inhibitors
sulforaphane		0.0311016	-0.0628441	IL1B	DSigDB text mining	inducer of Nrf2	other drugs
sunitinib	hmn-214|sutent|s1042|s1485	0.0961512	-0.224386	EGFR, IRAK3	DSigDB in vitro assay	VEGFR2 (Flk-1) and PDGFRβ inhibitor	anticancer drugs
tamoxifen	ici-46|s1238|s1972	-0.00251736	-0.195139	EGFR, ERBB2, IL1B, TGFA, ERBB3, LRIG1	DSigDB in vitro assay, DSigDB text mining	antagonist of the estrogen receptor	anticancer drugs
tanespimycin	cp-127374|17-aag|s1141	-0.0220296	0.185103	EGFR, ERBB2	DSigDB text mining	HSP90 inhibitor	other drugs
tanzisertib	cg-930 | jnk930	-0.0869591	0.134963	EGFR, ERBB3	DSigDB in vitro assay	JNK inhibitor	RAF/MEK/MAPK inhibitors
telmisartan		0.060663	0.0695489	CCL5	DSigDB text mining	angiotensin II receptor antagonist	cardiac/hypertension medications
terfenadine		-0.0535314	-0.0359542	IL2, EGFR	DSigDB text mining	antihistamine	immunomodulator/antihistamine drugs
tg-101348	s2736	-0.141847	-0.0375154	EGFR, IRAK3	DSigDB in vitro assay	selective inhibitor of JAK2	other kinase inhibitors
thalidomide	s1193	-0.00234513	-0.126603	IL1B, IL1R1	DSigDB text mining	edative drug, immunomodulatory agent	immunomodulator/antihistamine drugs
thioridazine		-0.05864	-0.00393253	EGFR	DSigDB in vitro assay	antianxiety and antipsychotic	other drugs
thiostrepton		-0.0737643	-0.130263	IL1B, IL1A	DSigDB text mining	cyclic oligopeptide antibiotic	other drugs
thiotepa		-0.0440076	-0.147461	ERBB2	DSigDB text mining	alkylating agent	anticancer drugs
topotecan	nogitecan|s1231	0.00110537	-0.0913504	EGFR	DSigDB text mining	topoisomerase I inhibitor	topoisomerase inhibtitors
troglitazone		0.012549	0.184179	IL1B, HDGF, IL1A	DSigDB text mining	PPAR agonist	other drugs
tyrphostin ag 1478		-0.0549499	0.297143	EGFR	DSigDB in vitro assay, DSigDB text mining	EGFR inhibitor	EGFR/ErbB inhibitors
u0126	u0126	-0.138466	0.0314197	EGFR	DSigDB in vitro assay	selective inhibitor of MEK1/2	RAF/MEK/MAPK inhibitors
veliparib		-0.0397603	0.0434244	EGFR	DSigDB text mining	inhibitor of PARP1 and PARP2	anticancer drugs
vorinostat	mk-0683|saha|s1047	0.00141617	-0.0664166	IL1B, EGFR, ERBB2, ATF1, LDHB	DSigDB text mining	HDAC inhibitor	anticancer drugs
wortmannin	s2758	-0.0283399	-0.239512	IL23A	DSigDB text mining	PI3K inhibitor	other kinase inhibitors
zm-447439	s1103	-0.0505002	0.0134696	EGFR, ERBB2, ERBB3	DSigDB in vitro assay	Aurora A and Aurora B inhibitor	other kinase inhibitors

## Sheet: Vi-Ficombinations
Drugs combination	drug1	drug2	FS_drug1	FS_drug2	FS_combination	VS_drug1	VS_drug2	VS_combination
afatinib&r406	afatinib	r406	0.0319412	-0.0146032	-0.00152435	-0.158014	-0.166803	-0.17745
hki-272&r406	hki-272	r406	-0.00805633	-0.0146032	-0.049427	-0.139772	-0.166803	-0.171495
az-628&bosutinib	az-628	bosutinib	-0.0908318	-0.0256909	-0.073511	-0.137369	-0.122411	-0.168188
afatinib&az-628	afatinib	az-628	0.0319412	-0.0908318	-0.037037	-0.158014	-0.137369	-0.163688
az-628&r406	az-628	r406	-0.0908318	-0.0146032	-0.0768243	-0.137369	-0.166803	-0.161264
bosutinib&r406	bosutinib	r406	-0.0256909	-0.0146032	-0.0359131	-0.122411	-0.166803	-0.157856
piroxicam&r406	piroxicam	r406	-0.158941	-0.0146032	-0.0622256	-0.0965664	-0.166803	-0.157525
az-628&hki-272	az-628	hki-272	-0.0908318	-0.00805633	-0.0737555	-0.137369	-0.139772	-0.156987
afatinib&piroxicam	afatinib	piroxicam	0.0319412	-0.158941	-0.0269469	-0.158014	-0.0965664	-0.156929
r406&u0126	r406	u0126	-0.0146032	0.0314197	-0.0016155	-0.166803	-0.138466	-0.156462
r406&thiotepa	r406	thiotepa	-0.0146032	-0.147461	-0.0497288	-0.166803	-0.0440076	-0.156324
afatinib&tg-101348	afatinib	tg-101348	0.0319412	-0.0375154	-0.0215179	-0.158014	-0.141847	-0.155664
r406&tg-101348	r406	tg-101348	-0.0146032	-0.0375154	-0.0426875	-0.166803	-0.141847	-0.154402
estradiol&r406	estradiol	r406	-0.145569	-0.0146032	-0.0655187	-0.0503072	-0.166803	-0.148808
hki-272&tg-101348	hki-272	tg-101348	-0.00805633	-0.0375154	-0.018843	-0.139772	-0.141847	-0.148732
az-628&ranitidine	az-628	ranitidine	-0.0908318	0.0672574	-0.0597512	-0.137369	-0.121285	-0.146985
norgestrel&r406	norgestrel	r406	-0.0454865	-0.0146032	-0.0319436	-0.0570191	-0.166803	-0.146091
amiodarone&az-628	amiodarone	az-628	0.0759395	-0.0908318	-0.00840204	-0.0984905	-0.137369	-0.14607
afatinib&bosutinib	afatinib	bosutinib	0.0319412	-0.0256909	-0.0103414	-0.158014	-0.122411	-0.143953
az-628&tg-101348	az-628	tg-101348	-0.0908318	-0.0375154	-0.0902574	-0.137369	-0.141847	-0.141617
afatinib&hg-6-64-01	afatinib	hg-6-64-01	0.0319412	-0.184927	-0.0961116	-0.158014	-0.0936475	-0.14121
hg-6-64-01&r406	hg-6-64-01	r406	-0.184927	-0.0146032	-0.106115	-0.0936475	-0.166803	-0.14115
loperamide&r406	loperamide	r406	0.00471545	-0.0146032	-0.0277187	-0.0601798	-0.166803	-0.141126
az-628&reserpine	az-628	reserpine	-0.0908318	0.174808	-0.0155275	-0.137369	-0.0772324	-0.140542
bosutinib&tg-101348	bosutinib	tg-101348	-0.0256909	-0.0375154	-0.0384608	-0.122411	-0.141847	-0.140433
piroxicam&u0126	piroxicam	u0126	-0.158941	0.0314197	-0.0474703	-0.0965664	-0.138466	-0.140051
tg-101348&u0126	tg-101348	u0126	-0.0375154	0.0314197	-0.0100184	-0.141847	-0.138466	-0.139735
az-628&cg-930	az-628	cg-930	-0.0908318	0.134963	-0.0108828	-0.137369	-0.0869591	-0.139343
afatinib&estradiol	afatinib	estradiol	0.0319412	-0.145569	-0.0239448	-0.158014	-0.0503072	-0.138804
afatinib&carbamazepine	afatinib	carbamazepine	0.0319412	-0.0615942	-0.00543088	-0.158014	-0.0492754	-0.137946
az-628&u0126	az-628	u0126	-0.0908318	0.0314197	-0.0420316	-0.137369	-0.138466	-0.137805
apigenin&az-628	apigenin	az-628	0.1446	-0.0908318	-0.0230196	-0.0600121	-0.137369	-0.136173
bosutinib&hg-6-64-01	bosutinib	hg-6-64-01	-0.0256909	-0.184927	-0.140157	-0.122411	-0.0936475	-0.136126
az-628&hg-6-64-01	az-628	hg-6-64-01	-0.0908318	-0.184927	-0.186098	-0.137369	-0.0936475	-0.136004
afatinib&norgestrel	afatinib	norgestrel	0.0319412	-0.0454865	-0.00794836	-0.158014	-0.0570191	-0.135591
bosutinib&hki-272	bosutinib	hki-272	-0.0256909	-0.00805633	-0.00823513	-0.122411	-0.139772	-0.135303
piroxicam&tg-101348	piroxicam	tg-101348	-0.158941	-0.0375154	-0.0704974	-0.0965664	-0.141847	-0.13482
norgestrel&tg-101348	norgestrel	tg-101348	-0.0454865	-0.0375154	-0.0301597	-0.0570191	-0.141847	-0.134455
hki-272&u0126	hki-272	u0126	-0.00805633	0.0314197	-0.00356323	-0.139772	-0.138466	-0.134306
hg-5-88-01&r406	hg-5-88-01	r406	-0.0566479	-0.0146032	-0.0490812	-0.0324017	-0.166803	-0.133877
afatinib&hydrocortisone	afatinib	hydrocortisone	0.0319412	-0.225568	-0.0519156	-0.158014	-0.0691815	-0.133459
az-628&loperamide	az-628	loperamide	-0.0908318	0.00471545	-0.0574388	-0.137369	-0.0601798	-0.133202
az-628&piroxicam	az-628	piroxicam	-0.0908318	-0.158941	-0.116053	-0.137369	-0.0965664	-0.133183
hydrocortisone&u0126	hydrocortisone	u0126	-0.225568	0.0314197	-0.0599499	-0.0691815	-0.138466	-0.133096
afatinib&thiotepa	afatinib	thiotepa	0.0319412	-0.147461	-0.033863	-0.158014	-0.0440076	-0.133029
hydrocortisone&r406	hydrocortisone	r406	-0.225568	-0.0146032	-0.103007	-0.0691815	-0.166803	-0.132283
hg-6-64-01&u0126	hg-6-64-01	u0126	-0.184927	0.0314197	-0.0816485	-0.0936475	-0.138466	-0.131596
hki-272&piroxicam	hki-272	piroxicam	-0.00805633	-0.158941	-0.0645874	-0.139772	-0.0965664	-0.131545
carbamazepine&r406	carbamazepine	r406	-0.0615942	-0.0146032	-0.0112586	-0.0492754	-0.166803	-0.131533
bosutinib&u0126	bosutinib	u0126	-0.0256909	0.0314197	-0.0333509	-0.122411	-0.138466	-0.130911
estradiol&tg-101348	estradiol	tg-101348	-0.145569	-0.0375154	-0.0769327	-0.0503072	-0.141847	-0.130104
cg-930&tg-101348	cg-930	tg-101348	0.134963	-0.0375154	-0.00154555	-0.0869591	-0.141847	-0.129208
az-628&orlistat	az-628	orlistat	-0.0908318	0.0495751	-0.0378751	-0.137369	-0.0784147	-0.129206
r406&tamoxifen	r406	tamoxifen	-0.0146032	-0.195139	-0.102685	-0.166803	-0.00251736	-0.128455
hg-6-64-01&hki-272	hg-6-64-01	hki-272	-0.184927	-0.00805633	-0.116175	-0.0936475	-0.139772	-0.128425
chlorpromazine&r406	chlorpromazine	r406	0.0364916	-0.0146032	-0.0145756	-0.0452463	-0.166803	-0.12839
az-628&thiotepa	az-628	thiotepa	-0.0908318	-0.147461	-0.107979	-0.137369	-0.0440076	-0.127484
afatinib&terfenadine	afatinib	terfenadine	0.0319412	-0.0359542	-0.013946	-0.158014	-0.0535314	-0.126424
bosutinib&hg-5-88-01	bosutinib	hg-5-88-01	-0.0256909	-0.0566479	-0.0630569	-0.122411	-0.0324017	-0.126415
afatinib&thiostrepton	afatinib	thiostrepton	0.0319412	-0.130263	-0.0918221	-0.158014	-0.0737643	-0.126036
lapatinib&r406	lapatinib	r406	-0.0812298	-0.0146032	-0.0613008	-0.0354845	-0.166803	-0.125134
afatinib&lapatinib	afatinib	lapatinib	0.0319412	-0.0812298	-0.00695609	-0.158014	-0.0354845	-0.125046
iloprost&r406	iloprost	r406	-0.193039	-0.0146032	-0.0870844	-0.0140218	-0.166803	-0.125011
az-628&norgestrel	az-628	norgestrel	-0.0908318	-0.0454865	-0.0647622	-0.137369	-0.0570191	-0.125011
hg-6-64-01&tg-101348	hg-6-64-01	tg-101348	-0.184927	-0.0375154	-0.126716	-0.0936475	-0.141847	-0.124455
bosutinib&piroxicam	bosutinib	piroxicam	-0.0256909	-0.158941	-0.092511	-0.122411	-0.0965664	-0.124143
bosutinib&ranitidine	bosutinib	ranitidine	-0.0256909	0.0672574	-0.0207339	-0.122411	-0.121285	-0.123516
afatinib&iloprost	afatinib	iloprost	0.0319412	-0.193039	-0.0349992	-0.158014	-0.0140218	-0.122943
paclitaxel&r406	paclitaxel	r406	-0.137053	-0.0146032	-0.0646467	0.0198153	-0.166803	-0.122695
afatinib&tamoxifen	afatinib	tamoxifen	0.0319412	-0.195139	-0.0411899	-0.158014	-0.00251736	-0.122602
chlorpromazine&tg-101348	chlorpromazine	tg-101348	0.0364916	-0.0375154	-0.0281311	-0.0452463	-0.141847	-0.122229
terfenadine&tg-101348	terfenadine	tg-101348	-0.0359542	-0.0375154	-0.0539405	-0.0535314	-0.141847	-0.121813
az-628&kin001-220	az-628	kin001-220	-0.0908318	0.0922078	-0.019563	-0.137369	-0.0324675	-0.121623
lapatinib&tg-101348	lapatinib	tg-101348	-0.0812298	-0.0375154	-0.052514	-0.0354845	-0.141847	-0.121396
az-628&hydrocortisone	az-628	hydrocortisone	-0.0908318	-0.225568	-0.175205	-0.137369	-0.0691815	-0.120657
hydrocortisone&hki-272	hydrocortisone	hki-272	-0.225568	-0.00805633	-0.0905018	-0.0691815	-0.139772	-0.120538
bosutinib&thiotepa	bosutinib	thiotepa	-0.0256909	-0.147461	-0.0793529	-0.122411	-0.0440076	-0.120475
bosutinib&thiostrepton	bosutinib	thiostrepton	-0.0256909	-0.130263	-0.136668	-0.122411	-0.0737643	-0.120361
tg-101348&thiotepa	tg-101348	thiotepa	-0.0375154	-0.147461	-0.0858727	-0.141847	-0.0440076	-0.118362
az-628&thiostrepton	az-628	thiostrepton	-0.0908318	-0.130263	-0.15454	-0.137369	-0.0737643	-0.118335
r406&terfenadine	r406	terfenadine	-0.0146032	-0.0359542	-0.0333196	-0.166803	-0.0535314	-0.118257
az-628&dasatinib	az-628	dasatinib	-0.0908318	0.0901027	-0.0446922	-0.137369	-0.07533	-0.118178
nvp-tae684&r406	nvp-tae684	r406	-0.0425676	-0.0146032	-0.0399984	-0.0622291	-0.166803	-0.117766
hki-272&thiotepa	hki-272	thiotepa	-0.00805633	-0.147461	-0.0607534	-0.139772	-0.0440076	-0.117299
az-628&terfenadine	az-628	terfenadine	-0.0908318	-0.0359542	-0.0801761	-0.137369	-0.0535314	-0.116712
az-628&iloprost	az-628	iloprost	-0.0908318	-0.193039	-0.142349	-0.137369	-0.0140218	-0.116399
loperamide&tg-101348	loperamide	tg-101348	0.00471545	-0.0375154	-0.0212684	-0.0601798	-0.141847	-0.115644
hg-6-64-01&jnk-9l	hg-6-64-01	jnk-9l	-0.184927	0.0892836	-0.0430501	-0.0936475	-0.0860504	-0.115371
r406&resveratrol	r406	resveratrol	-0.0146032	-0.144113	-0.100115	-0.166803	-0.039284	-0.115323
isoreserpine&r406	isoreserpine	r406	-0.0366906	-0.0146032	-0.0413348	0.00241386	-0.166803	-0.115155
az-628&estradiol	az-628	estradiol	-0.0908318	-0.145569	-0.106626	-0.137369	-0.0503072	-0.114579
hg-6-64-01&ranitidine	hg-6-64-01	ranitidine	-0.184927	0.0672574	-0.10903	-0.0936475	-0.121285	-0.114442
hg-5-88-01&u0126	hg-5-88-01	u0126	-0.0566479	0.0314197	-0.00341857	-0.0324017	-0.138466	-0.114433
az-628&carbamazepine	az-628	carbamazepine	-0.0908318	-0.0615942	-0.0696234	-0.137369	-0.0492754	-0.114173
pazopanib&r406	pazopanib	r406	-0.28867	-0.0146032	-0.123337	0.0284495	-0.166803	-0.114029
naloxone&r406	naloxone	r406	-0.0995556	-0.0146032	-0.0450511	-0.00969697	-0.166803	-0.113765
az-628&hg-5-88-01	az-628	hg-5-88-01	-0.0908318	-0.0566479	-0.10601	-0.137369	-0.0324017	-0.113729
thiotepa&u0126	thiotepa	u0126	-0.147461	0.0314197	-0.0267115	-0.0440076	-0.138466	-0.113613
r406&wortmannin	r406	wortmannin	-0.0146032	-0.239512	-0.132685	-0.166803	-0.0283399	-0.113491
tg-101348&thioridazine	tg-101348	thioridazine	-0.0375154	-0.00393253	-0.0387113	-0.141847	-0.05864	-0.11347
afatinib&resveratrol	afatinib	resveratrol	0.0319412	-0.144113	-0.0802413	-0.158014	-0.039284	-0.113361
dobutamine&r406	dobutamine	r406	-0.235853	-0.0146032	-0.10173	0.0322312	-0.166803	-0.113129
hg-5-88-01&hki-272	hg-5-88-01	hki-272	-0.0566479	-0.00805633	-0.0176811	-0.0324017	-0.139772	-0.112875
nvp-tae684&thioridazine	nvp-tae684	thioridazine	-0.0425676	-0.00393253	-0.0561876	-0.0622291	-0.05864	-0.112511
bosutinib&norgestrel	bosutinib	norgestrel	-0.0256909	-0.0454865	-0.048884	-0.122411	-0.0570191	-0.112484
hki-272&norgestrel	hki-272	norgestrel	-0.00805633	-0.0454865	-0.0215927	-0.139772	-0.0570191	-0.112265
piroxicam&ranitidine	piroxicam	ranitidine	-0.158941	0.0672574	-0.0665346	-0.0965664	-0.121285	-0.111975
bosutinib&thioridazine	bosutinib	thioridazine	-0.0256909	-0.00393253	-0.0176349	-0.122411	-0.05864	-0.111881
r406&retinoic acid	r406	retinoic acid	-0.0146032	0.0315639	-0.0151944	-0.166803	-0.0114726	-0.111462
amiodarone&hg-6-64-01	amiodarone	hg-6-64-01	0.0759395	-0.184927	-0.0504482	-0.0984905	-0.0936475	-0.11145
lapatinib&hki-272	lapatinib	hki-272	-0.0812298	-0.00805633	-0.0593079	-0.0354845	-0.139772	-0.11142
estradiol&u0126	estradiol	u0126	-0.145569	0.0314197	-0.0322194	-0.0503072	-0.138466	-0.111235
afatinib&paclitaxel	afatinib	paclitaxel	0.0319412	-0.137053	-0.0234403	-0.158014	0.0198153	-0.11123
bosutinib&carbamazepine	bosutinib	carbamazepine	-0.0256909	-0.0615942	-0.0319206	-0.122411	-0.0492754	-0.110815
amiodarone&hydrocortisone	amiodarone	hydrocortisone	0.0759395	-0.225568	-0.00746935	-0.0984905	-0.0691815	-0.110719
afatinib&thioridazine	afatinib	thioridazine	0.0319412	-0.00393253	-0.00262111	-0.158014	-0.05864	-0.110616
hydrocortisone&tg-101348	hydrocortisone	tg-101348	-0.225568	-0.0375154	-0.110318	-0.0691815	-0.141847	-0.110519
az-628&tamoxifen	az-628	tamoxifen	-0.0908318	-0.195139	-0.153105	-0.137369	-0.00251736	-0.110397
az-628&chlorpromazine	az-628	chlorpromazine	-0.0908318	0.0364916	-0.0651253	-0.137369	-0.0452463	-0.110331
crizotinib&thioridazine	crizotinib	thioridazine	0.0482947	-0.00393253	-0.00787711	-0.0678617	-0.05864	-0.110189
hg-5-88-01&tg-101348	hg-5-88-01	tg-101348	-0.0566479	-0.0375154	-0.0697055	-0.0324017	-0.141847	-0.109896
etoposide&r406	etoposide	r406	-0.142547	-0.0146032	-0.0778976	0.00295544	-0.166803	-0.10935
canertinib&tg-101348	canertinib	tg-101348	0.0658087	-0.0375154	-0.00374598	-0.0750643	-0.141847	-0.109209
carbamazepine&hki-272	carbamazepine	hki-272	-0.0615942	-0.00805633	-0.019084	-0.0492754	-0.139772	-0.109041
tamoxifen&u0126	tamoxifen	u0126	-0.195139	0.0314197	-0.0719922	-0.00251736	-0.138466	-0.108845
bosutinib&loperamide	bosutinib	loperamide	-0.0256909	0.00471545	-0.00597266	-0.122411	-0.0601798	-0.108753
afatinib&dobutamine	afatinib	dobutamine	0.0319412	-0.235853	-0.0669226	-0.158014	0.0322312	-0.10852
r406&thiostrepton	r406	thiostrepton	-0.0146032	-0.130263	-0.147694	-0.166803	-0.0737643	-0.108279
afatinib&pazopanib	afatinib	pazopanib	0.0319412	-0.28867	-0.0833871	-0.158014	0.0284495	-0.108091
hki-272&terfenadine	hki-272	terfenadine	-0.00805633	-0.0359542	-0.0186412	-0.139772	-0.0535314	-0.107882
betamethasone&r406	betamethasone	r406	-0.130605	-0.0146032	-0.102316	-0.00610542	-0.166803	-0.107811
bosutinib&iloprost	bosutinib	iloprost	-0.0256909	-0.193039	-0.0890411	-0.122411	-0.0140218	-0.107718
az-628&lapatinib	az-628	lapatinib	-0.0908318	-0.0812298	-0.0919111	-0.137369	-0.0354845	-0.107503
az-628&thioridazine	az-628	thioridazine	-0.0908318	-0.00393253	-0.0285792	-0.137369	-0.05864	-0.107494
resveratrol&tg-101348	resveratrol	tg-101348	-0.144113	-0.0375154	-0.111706	-0.039284	-0.141847	-0.107281
iloprost&tg-101348	iloprost	tg-101348	-0.193039	-0.0375154	-0.108094	-0.0140218	-0.141847	-0.10726
terfenadine&u0126	terfenadine	u0126	-0.0359542	0.0314197	-0.0073621	-0.0535314	-0.138466	-0.107228
gefitinib&r406	gefitinib	r406	-0.0687368	-0.0146032	-0.0695477	-0.0448657	-0.166803	-0.107213
carbamazepine&tg-101348	carbamazepine	tg-101348	-0.0615942	-0.0375154	-0.0483955	-0.0492754	-0.141847	-0.106958
bosutinib&naloxone	bosutinib	naloxone	-0.0256909	-0.0995556	-0.039514	-0.122411	-0.00969697	-0.106615
naloxone&hki-272	naloxone	hki-272	-0.0995556	-0.00805633	-0.0403226	-0.00969697	-0.139772	-0.106534
az-628&veliparib	az-628	veliparib	-0.0908318	0.0434244	-0.01875	-0.137369	-0.0397603	-0.106391
bosutinib&estradiol	bosutinib	estradiol	-0.0256909	-0.145569	-0.0970279	-0.122411	-0.0503072	-0.10635
hydrocortisone&thioridazine	hydrocortisone	thioridazine	-0.225568	-0.00393253	-0.0400017	-0.0691815	-0.05864	-0.10633
az-628&methotrexate	az-628	methotrexate	-0.0908318	0.0785172	-0.000762824	-0.137369	-0.0262978	-0.106309
naloxone&tg-101348	naloxone	tg-101348	-0.0995556	-0.0375154	-0.0558824	-0.00969697	-0.141847	-0.106303
afatinib&gefitinib	afatinib	gefitinib	0.0319412	-0.0687368	-0.0368287	-0.158014	-0.0448657	-0.106225
bosutinib&hydrocortisone	bosutinib	hydrocortisone	-0.0256909	-0.225568	-0.129577	-0.122411	-0.0691815	-0.106163
afatinib&wortmannin	afatinib	wortmannin	0.0319412	-0.239512	-0.126215	-0.158014	-0.0283399	-0.105903
r406&thioridazine	r406	thioridazine	-0.0146032	-0.00393253	-0.0286318	-0.166803	-0.05864	-0.105646
thiostrepton&u0126	thiostrepton	u0126	-0.130263	0.0314197	-0.101661	-0.0737643	-0.138466	-0.105605
tamoxifen&tg-101348	tamoxifen	tg-101348	-0.195139	-0.0375154	-0.110909	-0.00251736	-0.141847	-0.105541
estradiol&hki-272	estradiol	hki-272	-0.145569	-0.00805633	-0.0683478	-0.0503072	-0.139772	-0.105382
tg-101348&wortmannin	tg-101348	wortmannin	-0.0375154	-0.239512	-0.165363	-0.141847	-0.0283399	-0.105303
afatinib&nvp-tae684	afatinib	nvp-tae684	0.0319412	-0.0425676	-0.0530504	-0.158014	-0.0622291	-0.105189
hg-6-64-01&piroxicam	hg-6-64-01	piroxicam	-0.184927	-0.158941	-0.193398	-0.0936475	-0.0965664	-0.105096
az-628&canertinib	az-628	canertinib	-0.0908318	0.0658087	-0.000593818	-0.137369	-0.0750643	-0.105087
afatinib&celastrol	afatinib	celastrol	0.0319412	-0.176191	-0.0515867	-0.158014	0.0354277	-0.104828
lapatinib&u0126	lapatinib	u0126	-0.0812298	0.0314197	-0.0241305	-0.0354845	-0.138466	-0.104724
bosutinib&terfenadine	bosutinib	terfenadine	-0.0256909	-0.0359542	-0.0381193	-0.122411	-0.0535314	-0.104617
ranitidine&thiostrepton	ranitidine	thiostrepton	0.0672574	-0.130263	-0.117898	-0.121285	-0.0737643	-0.104604
methotrexate&tg-101348	methotrexate	tg-101348	0.0785172	-0.0375154	-0.00704897	-0.0262978	-0.141847	-0.104488
amiodarone&thiostrepton	amiodarone	thiostrepton	0.0759395	-0.130263	-0.0662121	-0.0984905	-0.0737643	-0.104251
gdc-0941&r406	gdc-0941	r406	-0.10304	-0.0146032	-0.0874622	-0.0316119	-0.166803	-0.103914
bosutinib&nvp-tae684	bosutinib	nvp-tae684	-0.0256909	-0.0425676	-0.0551848	-0.122411	-0.0622291	-0.103681
az-628&paclitaxel	az-628	paclitaxel	-0.0908318	-0.137053	-0.138262	-0.137369	0.0198153	-0.103661
az-628&zm-447439	az-628	zm-447439	-0.0908318	0.0134696	-0.0455623	-0.137369	-0.0505002	-0.103321
fluphenazine&hg-6-64-01	fluphenazine	hg-6-64-01	0.1399	-0.184927	-0.0286595	-0.109844	-0.0936475	-0.103233
az-628&gefitinib	az-628	gefitinib	-0.0908318	-0.0687368	-0.102061	-0.137369	-0.0448657	-0.103136
tg-101348&zm-447439	tg-101348	zm-447439	-0.0375154	0.0134696	-0.00757484	-0.141847	-0.0505002	-0.102942
pha-665752&tg-101348	pha-665752	tg-101348	0.0148572	-0.0375154	-0.0194971	-0.0292182	-0.141847	-0.102832
az-628&pha-665752	az-628	pha-665752	-0.0908318	0.0148572	-0.0206654	-0.137369	-0.0292182	-0.10253
fluphenazine&thiostrepton	fluphenazine	thiostrepton	0.1399	-0.130263	-0.0456104	-0.109844	-0.0737643	-0.102389
iloprost&u0126	iloprost	u0126	-0.193039	0.0314197	-0.0623471	-0.0140218	-0.138466	-0.102368
az-628&progesterone	az-628	progesterone	-0.0908318	0.138865	-0.0304768	-0.137369	-0.0246697	-0.10223
nvp-tae684&u0126	nvp-tae684	u0126	-0.0425676	0.0314197	-0.0457855	-0.0622291	-0.138466	-0.102134
cg-930&hg-6-64-01	cg-930	hg-6-64-01	0.134963	-0.184927	-0.0958658	-0.0869591	-0.0936475	-0.101745
tg-101348&thiostrepton	tg-101348	thiostrepton	-0.0375154	-0.130263	-0.10002	-0.141847	-0.0737643	-0.101094
amiodarone&resveratrol	amiodarone	resveratrol	0.0759395	-0.144113	-0.0101136	-0.0984905	-0.039284	-0.100888
hki-272&thiostrepton	hki-272	thiostrepton	-0.00805633	-0.130263	-0.128556	-0.139772	-0.0737643	-0.10082
hg-6-64-01&orlistat	hg-6-64-01	orlistat	-0.184927	0.0495751	-0.0747225	-0.0936475	-0.0784147	-0.100577
norgestrel&thioridazine	norgestrel	thioridazine	-0.0454865	-0.00393253	-0.0139142	-0.0570191	-0.05864	-0.099747
ciglitazone&r406	ciglitazone	r406	-0.164575	-0.0146032	-0.0749474	0.0617647	-0.166803	-0.0994331
afatinib&topotecan	afatinib	topotecan	0.0319412	-0.0913504	-0.0453939	-0.158014	0.00110537	-0.0993589
gefitinib&tg-101348	gefitinib	tg-101348	-0.0687368	-0.0375154	-0.077611	-0.0448657	-0.141847	-0.0992142
nvp-tae684&thiostrepton	nvp-tae684	thiostrepton	-0.0425676	-0.130263	-0.107407	-0.0622291	-0.0737643	-0.0991899
az-628&retinoic acid	az-628	retinoic acid	-0.0908318	0.0315639	-0.0569277	-0.137369	-0.0114726	-0.0989614
dasatinib&hg-6-64-01	dasatinib	hg-6-64-01	0.0901027	-0.184927	-0.101012	-0.07533	-0.0936475	-0.0989583
bosutinib&zm-447439	bosutinib	zm-447439	-0.0256909	0.0134696	-0.0198085	-0.122411	-0.0505002	-0.0987313
carbamazepine&thioridazine	carbamazepine	thioridazine	-0.0615942	-0.00393253	-0.000387812	-0.0492754	-0.05864	-0.0987187
crizotinib&thiostrepton	crizotinib	thiostrepton	0.0482947	-0.130263	-0.0609664	-0.0678617	-0.0737643	-0.0986321
hki-272&thioridazine	hki-272	thioridazine	-0.00805633	-0.00393253	-0.0156771	-0.139772	-0.05864	-0.0985731
hg-6-64-01&reserpine	hg-6-64-01	reserpine	-0.184927	0.174808	-0.0556037	-0.0936475	-0.0772324	-0.0983757
hg-6-64-01&thiostrepton	hg-6-64-01	thiostrepton	-0.184927	-0.130263	-0.191745	-0.0936475	-0.0737643	-0.0982593
bosutinib&tamoxifen	bosutinib	tamoxifen	-0.0256909	-0.195139	-0.0915807	-0.122411	-0.00251736	-0.0980885
bosutinib&lapatinib	bosutinib	lapatinib	-0.0256909	-0.0812298	-0.0638843	-0.122411	-0.0354845	-0.0979916
hg-6-64-01&thioridazine	hg-6-64-01	thioridazine	-0.184927	-0.00393253	-0.0737328	-0.0936475	-0.05864	-0.0978492
bosutinib&chlorpromazine	bosutinib	chlorpromazine	-0.0256909	0.0364916	-0.00772141	-0.122411	-0.0452463	-0.0977278
thioridazine&u0126	thioridazine	u0126	-0.00393253	0.0314197	-0.00962567	-0.05864	-0.138466	-0.0976274
chloroquine&r406	chloroquine	r406	-0.0660594	-0.0146032	-0.0470983	-0.0110574	-0.166803	-0.0974928
amiodarone&bms-536924	amiodarone	bms-536924	0.0759395	-0.06947	-0.0377684	-0.0984905	-0.0470274	-0.0973881
retinoic acid&tg-101348	retinoic acid	tg-101348	0.0315639	-0.0375154	-0.0322287	-0.0114726	-0.141847	-0.0973831
az-628&pazopanib	az-628	pazopanib	-0.0908318	-0.28867	-0.198545	-0.137369	0.0284495	-0.09736
crizotinib&hg-6-64-01	crizotinib	hg-6-64-01	0.0482947	-0.184927	-0.0417594	-0.0678617	-0.0936475	-0.0972017
az-628&wortmannin	az-628	wortmannin	-0.0908318	-0.239512	-0.200771	-0.137369	-0.0283399	-0.0971624
dobutamine&tg-101348	dobutamine	tg-101348	-0.235853	-0.0375154	-0.108738	0.0322312	-0.141847	-0.0971575
hg-6-64-01&norgestrel	hg-6-64-01	norgestrel	-0.184927	-0.0454865	-0.163986	-0.0936475	-0.0570191	-0.096979
loperamide&thiostrepton	loperamide	thiostrepton	0.00471545	-0.130263	-0.0980447	-0.0601798	-0.0737643	-0.0969019
piroxicam&thioridazine	piroxicam	thioridazine	-0.158941	-0.00393253	-0.0309252	-0.0965664	-0.05864	-0.0968271
hki-272&resveratrol	hki-272	resveratrol	-0.00805633	-0.144113	-0.109021	-0.139772	-0.039284	-0.0968255
hki-272&tamoxifen	hki-272	tamoxifen	-0.00805633	-0.195139	-0.0933003	-0.139772	-0.00251736	-0.0967078
hg-6-64-01&thiotepa	hg-6-64-01	thiotepa	-0.184927	-0.147461	-0.199477	-0.0936475	-0.0440076	-0.0964669
az-628&nvp-tae684	az-628	nvp-tae684	-0.0908318	-0.0425676	-0.0728643	-0.137369	-0.0622291	-0.0963701
bms-536924&thioridazine	bms-536924	thioridazine	-0.06947	-0.00393253	-0.0856425	-0.0470274	-0.05864	-0.096309
hydrocortisone&thiostrepton	hydrocortisone	thiostrepton	-0.225568	-0.130263	-0.189533	-0.0691815	-0.0737643	-0.0962614
hg-6-64-01&saracatinib	hg-6-64-01	saracatinib	-0.184927	0.113085	-0.013372	-0.0936475	-0.0720675	-0.095844
piroxicam&reserpine	piroxicam	reserpine	-0.158941	0.174808	-0.0292393	-0.0965664	-0.0772324	-0.095786
crizotinib&resveratrol	crizotinib	resveratrol	0.0482947	-0.144113	-0.0215729	-0.0678617	-0.039284	-0.0955506
pazopanib&tg-101348	pazopanib	tg-101348	-0.28867	-0.0375154	-0.144362	0.0284495	-0.141847	-0.0954659
bosutinib&gefitinib	bosutinib	gefitinib	-0.0256909	-0.0687368	-0.0747417	-0.122411	-0.0448657	-0.0954346
cg-930&thioridazine	cg-930	thioridazine	0.134963	-0.00393253	-0.00214575	-0.0869591	-0.05864	-0.0952785
thioridazine&zm-447439	thioridazine	zm-447439	-0.00393253	0.0134696	-0.0167836	-0.05864	-0.0505002	-0.0951396
az-628&dobutamine	az-628	dobutamine	-0.0908318	-0.235853	-0.151193	-0.137369	0.0322312	-0.0945946
az-628&troglitazone	az-628	troglitazone	-0.0908318	0.184179	-0.00461133	-0.137369	0.012549	-0.0945323
lapatinib&thioridazine	lapatinib	thioridazine	-0.0812298	-0.00393253	-0.0325683	-0.0354845	-0.05864	-0.0943827
orlistat&piroxicam	orlistat	piroxicam	0.0495751	-0.158941	-0.0344658	-0.0784147	-0.0965664	-0.0942939
bosutinib&dobutamine	bosutinib	dobutamine	-0.0256909	-0.235853	-0.107766	-0.122411	0.0322312	-0.0942895
afatinib&bms-536924	afatinib	bms-536924	0.0319412	-0.06947	-0.0675528	-0.158014	-0.0470274	-0.0941817
hg-5-88-01&thioridazine	hg-5-88-01	thioridazine	-0.0566479	-0.00393253	-0.00562173	-0.0324017	-0.05864	-0.0940485
bms-536924&bosutinib	bms-536924	bosutinib	-0.06947	-0.0256909	-0.111621	-0.0470274	-0.122411	-0.0940177
chlorpromazine&hki-272	chlorpromazine	hki-272	0.0364916	-0.00805633	-0.00276006	-0.0452463	-0.139772	-0.093985
bms-536924&nvp-tae684	bms-536924	nvp-tae684	-0.06947	-0.0425676	-0.080769	-0.0470274	-0.0622291	-0.0934795
amiodarone&nvp-tae684	amiodarone	nvp-tae684	0.0759395	-0.0425676	-0.043853	-0.0984905	-0.0622291	-0.0933546
thioridazine&thiotepa	thioridazine	thiotepa	-0.00393253	-0.147461	-0.0318458	-0.05864	-0.0440076	-0.0931883
estradiol&thioridazine	estradiol	thioridazine	-0.145569	-0.00393253	-0.0326627	-0.0503072	-0.05864	-0.0931257
az-628&naloxone	az-628	naloxone	-0.0908318	-0.0995556	-0.112071	-0.137369	-0.00969697	-0.0930693
az-628&pd 158780	az-628	pd 158780	-0.0908318	0.0709522	-0.0291497	-0.137369	0.0394938	-0.0929869
terfenadine&thioridazine	terfenadine	thioridazine	-0.0359542	-0.00393253	-0.020255	-0.0535314	-0.05864	-0.0927829
amiodarone&wortmannin	amiodarone	wortmannin	0.0759395	-0.239512	-0.0737698	-0.0984905	-0.0283399	-0.0927815
isoreserpine&u0126	isoreserpine	u0126	-0.0366906	0.0314197	-0.0244783	0.00241386	-0.138466	-0.0927673
az-628&pd 98059	az-628	pd 98059	-0.0908318	0.0479833	-0.0498735	-0.137369	0.0141421	-0.0925784
bosutinib&isoreserpine	bosutinib	isoreserpine	-0.0256909	-0.0366906	-0.0407899	-0.122411	0.00241386	-0.0923855
disulfiram&r406	disulfiram	r406	-0.273208	-0.0146032	-0.125873	0.104693	-0.166803	-0.0923493
thiostrepton&zm-447439	thiostrepton	zm-447439	-0.130263	0.0134696	-0.0734101	-0.0737643	-0.0505002	-0.0922236
bosutinib&retinoic acid	bosutinib	retinoic acid	-0.0256909	0.0315639	-0.00933964	-0.122411	-0.0114726	-0.0921782
bosutinib&resveratrol	bosutinib	resveratrol	-0.0256909	-0.144113	-0.11387	-0.122411	-0.039284	-0.0921701
fluphenazine&resveratrol	fluphenazine	resveratrol	0.1399	-0.144113	-0.0108079	-0.109844	-0.039284	-0.0921648
ql-x-138&r406	ql-x-138	r406	-0.1139	-0.0146032	-0.0546043	-0.00860291	-0.166803	-0.0921589
apigenin&hg-6-64-01	apigenin	hg-6-64-01	0.1446	-0.184927	-0.11155	-0.0600121	-0.0936475	-0.0920328
jnk-9l&nvp-tae684	jnk-9l	nvp-tae684	0.0892836	-0.0425676	-0.011323	-0.0860504	-0.0622291	-0.0918803
hg-6-64-01&zm-447439	hg-6-64-01	zm-447439	-0.184927	0.0134696	-0.087269	-0.0936475	-0.0505002	-0.0917019
gefitinib&u0126	gefitinib	u0126	-0.0687368	0.0314197	-0.0424491	-0.0448657	-0.138466	-0.0916905
r406&topotecan	r406	topotecan	-0.0146032	-0.0913504	-0.0570281	-0.166803	0.00110537	-0.0915493
celastrol&r406	celastrol	r406	-0.176191	-0.0146032	-0.0681402	0.0354277	-0.166803	-0.0915377
telmisartan&tg-101348	telmisartan	tg-101348	0.0695489	-0.0375154	-0.0158695	0.060663	-0.141847	-0.0915211
apigenin&thiostrepton	apigenin	thiostrepton	0.1446	-0.130263	-0.100828	-0.0600121	-0.0737643	-0.0912519
az-628&celastrol	az-628	celastrol	-0.0908318	-0.176191	-0.149936	-0.137369	0.0354277	-0.0912404
curcumin&r406	curcumin	r406	-0.0815736	-0.0146032	-0.0493141	0.0120351	-0.166803	-0.091172
estradiol&thiostrepton	estradiol	thiostrepton	-0.145569	-0.130263	-0.173158	-0.0503072	-0.0737643	-0.0911517
az-628&isoreserpine	az-628	isoreserpine	-0.0908318	-0.0366906	-0.0826903	-0.137369	0.00241386	-0.0911388
resveratrol&u0126	resveratrol	u0126	-0.144113	0.0314197	-0.0784552	-0.039284	-0.138466	-0.0909812
levonorgestrel&r406	levonorgestrel	r406	-0.0343137	-0.0146032	-0.0200989	0.0858245	-0.166803	-0.0909091
bosutinib&pazopanib	bosutinib	pazopanib	-0.0256909	-0.28867	-0.139807	-0.122411	0.0284495	-0.0908933
saracatinib&thiostrepton	saracatinib	thiostrepton	0.113085	-0.130263	-0.0483756	-0.0720675	-0.0737643	-0.0908776
chlorpromazine&hg-6-64-01	chlorpromazine	hg-6-64-01	0.0364916	-0.184927	-0.126848	-0.0452463	-0.0936475	-0.0905994
pha-665752&thioridazine	pha-665752	thioridazine	0.0148572	-0.00393253	-0.00866419	-0.0292182	-0.05864	-0.0905904
nvp-tae684&saracatinib	nvp-tae684	saracatinib	-0.0425676	0.113085	-0.0094302	-0.0622291	-0.0720675	-0.0905659
iloprost&hki-272	iloprost	hki-272	-0.193039	-0.00805633	-0.0849567	-0.0140218	-0.139772	-0.0904582
hg-6-64-01&iloprost	hg-6-64-01	iloprost	-0.184927	-0.193039	-0.208027	-0.0936475	-0.0140218	-0.0904488
dobutamine&hki-272	dobutamine	hki-272	-0.235853	-0.00805633	-0.0943975	0.0322312	-0.139772	-0.0903846
celastrol&hki-272	celastrol	hki-272	-0.176191	-0.00805633	-0.0895627	0.0354277	-0.139772	-0.0900001
hki-272&pazopanib	hki-272	pazopanib	-0.00805633	-0.28867	-0.128335	-0.139772	0.0284495	-0.0899151
hg-6-64-01&hydrocortisone	hg-6-64-01	hydrocortisone	-0.184927	-0.225568	-0.219234	-0.0936475	-0.0691815	-0.0898056
az-628&betamethasone	az-628	betamethasone	-0.0908318	-0.130605	-0.108003	-0.137369	-0.00610542	-0.0896766
chloroquine&tg-101348	chloroquine	tg-101348	-0.0660594	-0.0375154	-0.0530631	-0.0110574	-0.141847	-0.0895973
u0126&wortmannin	u0126	wortmannin	0.0314197	-0.239512	-0.133331	-0.138466	-0.0283399	-0.0895323
dasatinib&thiostrepton	dasatinib	thiostrepton	0.0901027	-0.130263	-0.0952737	-0.07533	-0.0737643	-0.0895074
hg-6-64-01&loperamide	hg-6-64-01	loperamide	-0.184927	0.00471545	-0.115365	-0.0936475	-0.0601798	-0.0894031
dobutamine&thioridazine	dobutamine	thioridazine	-0.235853	-0.00393253	-0.0368911	0.0322312	-0.05864	-0.089345
etoposide&tg-101348	etoposide	tg-101348	-0.142547	-0.0375154	-0.0890282	0.00295544	-0.141847	-0.0893417
paclitaxel&tg-101348	paclitaxel	tg-101348	-0.137053	-0.0375154	-0.0854037	0.0198153	-0.141847	-0.0892749
nvp-tae684&tg-101348	nvp-tae684	tg-101348	-0.0425676	-0.0375154	-0.0548962	-0.0622291	-0.141847	-0.0892487
az-628&caffeine	az-628	caffeine	-0.0908318	0.0552333	-0.0242434	-0.137369	0.0421712	-0.0890799
az-628&gdc-0941	az-628	gdc-0941	-0.0908318	-0.10304	-0.129173	-0.137369	-0.0316119	-0.088988
ql-x-138&u0126	ql-x-138	u0126	-0.1139	0.0314197	-0.0648133	-0.00860291	-0.138466	-0.0888759
bosutinib&paclitaxel	bosutinib	paclitaxel	-0.0256909	-0.137053	-0.0849724	-0.122411	0.0198153	-0.0888544
thioridazine&wortmannin	thioridazine	wortmannin	-0.00393253	-0.239512	-0.0913173	-0.05864	-0.0283399	-0.0888226
az-628&bi-2536	az-628	bi-2536	-0.0908318	0.0442532	-0.0249451	-0.137369	-0.00364199	-0.0887874
hydrocortisone&piroxicam	hydrocortisone	piroxicam	-0.225568	-0.158941	-0.198244	-0.0691815	-0.0965664	-0.0887312
celastrol&tg-101348	celastrol	tg-101348	-0.176191	-0.0375154	-0.0860538	0.0354277	-0.141847	-0.088647
tamoxifen&thioridazine	tamoxifen	thioridazine	-0.195139	-0.00393253	-0.0422151	-0.00251736	-0.05864	-0.0885333
hydrocortisone&jnk-9l	hydrocortisone	jnk-9l	-0.225568	0.0892836	-0.0365854	-0.0691815	-0.0860504	-0.0885308
az-628&telmisartan	az-628	telmisartan	-0.0908318	0.0695489	-0.0401177	-0.137369	0.060663	-0.0884531
chloroquine&thioridazine	chloroquine	thioridazine	-0.0660594	-0.00393253	-0.0142624	-0.0110574	-0.05864	-0.0883834
bosutinib&wortmannin	bosutinib	wortmannin	-0.0256909	-0.239512	-0.166276	-0.122411	-0.0283399	-0.0883826
isoreserpine&tg-101348	isoreserpine	tg-101348	-0.0366906	-0.0375154	-0.0603873	0.00241386	-0.141847	-0.0883653
hg-5-113-01&u0126	hg-5-113-01	u0126	-0.118209	0.0314197	-0.0586941	0.0014768	-0.138466	-0.0881762
norgestrel&thiostrepton	norgestrel	thiostrepton	-0.0454865	-0.130263	-0.12712	-0.0570191	-0.0737643	-0.0880222
afatinib&ql-x-138	afatinib	ql-x-138	0.0319412	-0.1139	-0.0517101	-0.158014	-0.00860291	-0.0879673
hg-5-88-01&thiostrepton	hg-5-88-01	thiostrepton	-0.0566479	-0.130263	-0.147607	-0.0324017	-0.0737643	-0.0879259
staurosporine&thiostrepton	staurosporine	thiostrepton	0.206217	-0.130263	-0.0442051	-0.0508196	-0.0737643	-0.0876283
amiodarone&tamoxifen	amiodarone	tamoxifen	0.0759395	-0.195139	-0.00398989	-0.0984905	-0.00251736	-0.0875694
gdc-0941&thioridazine	gdc-0941	thioridazine	-0.10304	-0.00393253	-0.0685849	-0.0316119	-0.05864	-0.0875315
jnk-9l&thiostrepton	jnk-9l	thiostrepton	0.0892836	-0.130263	-0.0771939	-0.0860504	-0.0737643	-0.0874952
pd 158780&thioridazine	pd 158780	thioridazine	0.0709522	-0.00393253	-0.00819727	0.0394938	-0.05864	-0.0874299
nvp-tae684&ranitidine	nvp-tae684	ranitidine	-0.0425676	0.0672574	-0.0353056	-0.0622291	-0.121285	-0.0873607
coumestrol&r406	coumestrol	r406	-0.0404886	-0.0146032	-0.0373395	0.0749603	-0.166803	-0.0872761
orlistat&thiostrepton	orlistat	thiostrepton	0.0495751	-0.130263	-0.0918649	-0.0784147	-0.0737643	-0.0872296
orlistat&thioridazine	orlistat	thioridazine	0.0495751	-0.00393253	-0.00616615	-0.0784147	-0.05864	-0.08718
betamethasone&hki-272	betamethasone	hki-272	-0.130605	-0.00805633	-0.0877284	-0.00610542	-0.139772	-0.0871437
naloxone&u0126	naloxone	u0126	-0.0995556	0.0314197	-0.0184751	-0.00969697	-0.138466	-0.0871011
bms-536924&hg-6-64-01	bms-536924	hg-6-64-01	-0.06947	-0.184927	-0.141459	-0.0470274	-0.0936475	-0.0870533
bms-536924&crizotinib	bms-536924	crizotinib	-0.06947	0.0482947	-0.0568223	-0.0470274	-0.0678617	-0.0869213
afatinib&hg-5-113-01	afatinib	hg-5-113-01	0.0319412	-0.118209	-0.0607095	-0.158014	0.0014768	-0.0869088
afatinib&chloroquine	afatinib	chloroquine	0.0319412	-0.0660594	-0.0139377	-0.158014	-0.0110574	-0.086665
thiostrepton&thiotepa	thiostrepton	thiotepa	-0.130263	-0.147461	-0.154239	-0.0737643	-0.0440076	-0.0865678
hki-272&nvp-tae684	hki-272	nvp-tae684	-0.00805633	-0.0425676	-0.0561998	-0.139772	-0.0622291	-0.0865087
reserpine&thiostrepton	reserpine	thiostrepton	0.174808	-0.130263	-0.0856588	-0.0772324	-0.0737643	-0.0864662
hg-5-113-01&thioridazine	hg-5-113-01	thioridazine	-0.118209	-0.00393253	-0.0658055	0.0014768	-0.05864	-0.0864207
resveratrol&thioridazine	resveratrol	thioridazine	-0.144113	-0.00393253	-0.0443027	-0.039284	-0.05864	-0.0863903
tg-101348&topotecan	tg-101348	topotecan	-0.0375154	-0.0913504	-0.0658939	-0.141847	0.00110537	-0.0863318
az-628&resveratrol	az-628	resveratrol	-0.0908318	-0.144113	-0.122526	-0.137369	-0.039284	-0.0862616
ranitidine&thiotepa	ranitidine	thiotepa	0.0672574	-0.147461	-0.0389837	-0.121285	-0.0440076	-0.0862159
iloprost&thioridazine	iloprost	thioridazine	-0.193039	-0.00393253	-0.0283665	-0.0140218	-0.05864	-0.0862085
isoreserpine&thioridazine	isoreserpine	thioridazine	-0.0366906	-0.00393253	-0.0316834	0.00241386	-0.05864	-0.0861298
progesterone&thiostrepton	progesterone	thiostrepton	0.138865	-0.130263	-0.0965975	-0.0246697	-0.0737643	-0.0860926
afatinib&curcumin	afatinib	curcumin	0.0319412	-0.0815736	-0.0285387	-0.158014	0.0120351	-0.0860448
pazopanib&u0126	pazopanib	u0126	-0.28867	0.0314197	-0.0950553	0.0284495	-0.138466	-0.0860369
thioridazine&thiostrepton	thioridazine	thiostrepton	-0.00393253	-0.130263	-0.0687119	-0.05864	-0.0737643	-0.0858265
ranitidine&terfenadine	ranitidine	terfenadine	0.0672574	-0.0359542	-0.0103805	-0.121285	-0.0535314	-0.0858255
paclitaxel&u0126	paclitaxel	u0126	-0.137053	0.0314197	-0.0384585	0.0198153	-0.138466	-0.0858199
doxorubicin&hg-6-64-01	doxorubicin	hg-6-64-01	0.357693	-0.184927	-0.00966775	-0.0269118	-0.0936475	-0.085798
r406&thalidomide	r406	thalidomide	-0.0146032	-0.126603	-0.0921702	-0.166803	-0.00234513	-0.0857271
hg-6-64-01&naloxone	hg-6-64-01	naloxone	-0.184927	-0.0995556	-0.170877	-0.0936475	-0.00969697	-0.0856391
afatinib&ciglitazone	afatinib	ciglitazone	0.0319412	-0.164575	-0.0417787	-0.158014	0.0617647	-0.0855071
gefitinib&thiostrepton	gefitinib	thiostrepton	-0.0687368	-0.130263	-0.118783	-0.0448657	-0.0737643	-0.0854664
betamethasone&tg-101348	betamethasone	tg-101348	-0.130605	-0.0375154	-0.110465	-0.00610542	-0.141847	-0.0854367
az-628&ql-x-138	az-628	ql-x-138	-0.0908318	-0.1139	-0.133324	-0.137369	-0.00860291	-0.0854271
bosutinib&celastrol	bosutinib	celastrol	-0.0256909	-0.176191	-0.0844925	-0.122411	0.0354277	-0.085356
estradiol&piroxicam	estradiol	piroxicam	-0.145569	-0.158941	-0.161716	-0.0503072	-0.0965664	-0.0852489
bosutinib&thalidomide	bosutinib	thalidomide	-0.0256909	-0.126603	-0.109987	-0.122411	-0.00234513	-0.085153
isoreserpine&hki-272	isoreserpine	hki-272	-0.0366906	-0.00805633	-0.0294118	0.00241386	-0.139772	-0.0851064
bosutinib&ciglitazone	bosutinib	ciglitazone	-0.0256909	-0.164575	-0.0899556	-0.122411	0.0617647	-0.0848982
hg-6-64-01&lapatinib	hg-6-64-01	lapatinib	-0.184927	-0.0812298	-0.167371	-0.0936475	-0.0354845	-0.0847496
cg-930&thiostrepton	cg-930	thiostrepton	0.134963	-0.130263	-0.0992155	-0.0869591	-0.0737643	-0.0846682
nvp-tae684&zm-447439	nvp-tae684	zm-447439	-0.0425676	0.0134696	-0.0481952	-0.0622291	-0.0505002	-0.0846667
canertinib&thiostrepton	canertinib	thiostrepton	0.0658087	-0.130263	-0.0823267	-0.0750643	-0.0737643	-0.0846255
fluphenazine&nvp-tae684	fluphenazine	nvp-tae684	0.1399	-0.0425676	-0.0087658	-0.109844	-0.0622291	-0.0846157
ranitidine&resveratrol	ranitidine	resveratrol	0.0672574	-0.144113	-0.0786795	-0.121285	-0.039284	-0.0844487
canertinib&nvp-tae684	canertinib	nvp-tae684	0.0658087	-0.0425676	-0.0340005	-0.0750643	-0.0622291	-0.0843062
gdc-0941&tg-101348	gdc-0941	tg-101348	-0.10304	-0.0375154	-0.106323	-0.0316119	-0.141847	-0.0842272
mifepristone&thioridazine	mifepristone	thioridazine	-0.102561	-0.00393253	-0.0413817	0.034102	-0.05864	-0.0841834
carbamazepine&ranitidine	carbamazepine	ranitidine	-0.0615942	0.0672574	-0.003606	-0.0492754	-0.121285	-0.0841638
gdc-0941&u0126	gdc-0941	u0126	-0.10304	0.0314197	-0.0899592	-0.0316119	-0.138466	-0.0840228
bms-536924&r406	bms-536924	r406	-0.06947	-0.0146032	-0.0875112	-0.0470274	-0.166803	-0.0839929
hg-5-113-01&r406	hg-5-113-01	r406	-0.118209	-0.0146032	-0.101733	0.0014768	-0.166803	-0.0838632
amiodarone&pazopanib	amiodarone	pazopanib	0.0759395	-0.28867	-0.020036	-0.0984905	0.0284495	-0.08382
az-628&levonorgestrel	az-628	levonorgestrel	-0.0908318	-0.0343137	-0.0764476	-0.137369	0.0858245	-0.0837721
dasatinib&nvp-tae684	dasatinib	nvp-tae684	0.0901027	-0.0425676	-0.0572607	-0.07533	-0.0622291	-0.0836695
calcitriol&r406	calcitriol	r406	-0.227583	-0.0146032	-0.104409	0.113434	-0.166803	-0.0836612
bosutinib&pha-665752	bosutinib	pha-665752	-0.0256909	0.0148572	-0.0201097	-0.122411	-0.0292182	-0.0835489
afatinib&gdc-0941	afatinib	gdc-0941	0.0319412	-0.10304	-0.082397	-0.158014	-0.0316119	-0.0835388
nvp-tae684&resveratrol	nvp-tae684	resveratrol	-0.0425676	-0.144113	-0.0855803	-0.0622291	-0.039284	-0.0835165
dasatinib&piroxicam	dasatinib	piroxicam	0.0901027	-0.158941	-0.0310326	-0.07533	-0.0965664	-0.0834354
piroxicam&thiostrepton	piroxicam	thiostrepton	-0.158941	-0.130263	-0.150949	-0.0965664	-0.0737643	-0.0833623
ciglitazone&hki-272	ciglitazone	hki-272	-0.164575	-0.00805633	-0.0893264	0.0617647	-0.139772	-0.0832751
afatinib&etoposide	afatinib	etoposide	0.0319412	-0.142547	-0.0538649	-0.158014	0.00295544	-0.0831474
etazolate&tg-101348	etazolate	tg-101348	0.0473984	-0.0375154	-0.0181333	0.0439725	-0.141847	-0.0830768
loperamide&thioridazine	loperamide	thioridazine	0.00471545	-0.00393253	-0.0157237	-0.0601798	-0.05864	-0.0830437
raloxifene&thioridazine	raloxifene	thioridazine	0.0167845	-0.00393253	-0.0137298	-0.0146178	-0.05864	-0.0830386
gefitinib&thioridazine	gefitinib	thioridazine	-0.0687368	-0.00393253	-0.0224025	-0.0448657	-0.05864	-0.0829049
gefitinib&hki-272	gefitinib	hki-272	-0.0687368	-0.00805633	-0.0692315	-0.0448657	-0.139772	-0.0828932
lapatinib&ranitidine	lapatinib	ranitidine	-0.0812298	0.0672574	-0.00854875	-0.0354845	-0.121285	-0.0827415
celastrol&thioridazine	celastrol	thioridazine	-0.176191	-0.00393253	-0.0450214	0.0354277	-0.05864	-0.0827415
canertinib&hydrocortisone	canertinib	hydrocortisone	0.0658087	-0.225568	-0.0121382	-0.0750643	-0.0691815	-0.0827285
norgestrel&ranitidine	norgestrel	ranitidine	-0.0454865	0.0672574	-0.0236812	-0.0570191	-0.121285	-0.0826614
bms-536924&orlistat	bms-536924	orlistat	-0.06947	0.0495751	-0.073436	-0.0470274	-0.0784147	-0.0825584
bosutinib&hg-5-113-01	bosutinib	hg-5-113-01	-0.0256909	-0.118209	-0.0978933	-0.122411	0.0014768	-0.0825545
hg-6-64-01&nvp-tae684	hg-6-64-01	nvp-tae684	-0.184927	-0.0425676	-0.106917	-0.0936475	-0.0622291	-0.0824705
az-628&ciglitazone	az-628	ciglitazone	-0.0908318	-0.164575	-0.114401	-0.137369	0.0617647	-0.0823944
retinoic acid&thioridazine	retinoic acid	thioridazine	0.0315639	-0.00393253	-0.0113171	-0.0114726	-0.05864	-0.0822765
hki-272&paclitaxel	hki-272	paclitaxel	-0.00805633	-0.137053	-0.0557545	-0.139772	0.0198153	-0.0822627
carbamazepine&hg-6-64-01	carbamazepine	hg-6-64-01	-0.0615942	-0.184927	-0.156615	-0.0492754	-0.0936475	-0.0822239
carbamazepine&thiostrepton	carbamazepine	thiostrepton	-0.0615942	-0.130263	-0.132978	-0.0492754	-0.0737643	-0.0821129
afatinib&betamethasone	afatinib	betamethasone	0.0319412	-0.130605	-0.0455221	-0.158014	-0.00610542	-0.0820705
iloprost&thiostrepton	iloprost	thiostrepton	-0.193039	-0.130263	-0.168367	-0.0140218	-0.0737643	-0.0818033
caffeine&tg-101348	caffeine	tg-101348	0.0552333	-0.0375154	-0.0185285	0.0421712	-0.141847	-0.0817972
bms-536924&tg-101348	bms-536924	tg-101348	-0.06947	-0.0375154	-0.113743	-0.0470274	-0.141847	-0.0817064
ciglitazone&u0126	ciglitazone	u0126	-0.164575	0.0314197	-0.0471304	0.0617647	-0.138466	-0.0814783
rapamycin&thioridazine	rapamycin	thioridazine	-0.125609	-0.00393253	-0.0706301	0.0109634	-0.05864	-0.0810796
afatinib&sulforaphane	afatinib	sulforaphane	0.0319412	-0.0628441	-0.0286981	-0.158014	0.0311016	-0.0810334
bms-536924&fluphenazine	bms-536924	fluphenazine	-0.06947	0.1399	-0.0337503	-0.0470274	-0.109844	-0.0810265
ql-x-138&tg-101348	ql-x-138	tg-101348	-0.1139	-0.0375154	-0.111355	-0.00860291	-0.141847	-0.0809938
apigenin&hydrocortisone	apigenin	hydrocortisone	0.1446	-0.225568	-0.048967	-0.0600121	-0.0691815	-0.0807284
betamethasone&thioridazine	betamethasone	thioridazine	-0.130605	-0.00393253	-0.0338536	-0.00610542	-0.05864	-0.080712
pd 98059&thioridazine	pd 98059	thioridazine	0.0479833	-0.00393253	-0.00445904	0.0141421	-0.05864	-0.0806852
amsacrine&r406	amsacrine	r406	-0.0202247	-0.0146032	-0.0199715	0.0247314	-0.166803	-0.0805852
crizotinib&nvp-tae684	crizotinib	nvp-tae684	0.0482947	-0.0425676	-0.0299622	-0.0678617	-0.0622291	-0.0805493
hydrocortisone&reserpine	hydrocortisone	reserpine	-0.225568	0.174808	-0.0462428	-0.0691815	-0.0772324	-0.0804552
bosutinib&ql-x-138	bosutinib	ql-x-138	-0.0256909	-0.1139	-0.0853373	-0.122411	-0.00860291	-0.0804001
levonorgestrel&thioridazine	levonorgestrel	thioridazine	-0.0343137	-0.00393253	-0.0077311	0.0858245	-0.05864	-0.0803071
dobutamine&u0126	dobutamine	u0126	-0.235853	0.0314197	-0.064336	0.0322312	-0.138466	-0.0802645
afatinib&thalidomide	afatinib	thalidomide	0.0319412	-0.126603	-0.0733752	-0.158014	-0.00234513	-0.080249
bms-536924&loperamide	bms-536924	loperamide	-0.06947	0.00471545	-0.0966463	-0.0470274	-0.0601798	-0.0802019
pd 98059&tg-101348	pd 98059	tg-101348	0.0479833	-0.0375154	-0.0118078	0.0141421	-0.141847	-0.0801216
az-628&topotecan	az-628	topotecan	-0.0908318	-0.0913504	-0.117518	-0.137369	0.00110537	-0.080092
cg-930&hydrocortisone	cg-930	hydrocortisone	0.134963	-0.225568	-0.0542076	-0.0869591	-0.0691815	-0.0800884
thalidomide&thioridazine	thalidomide	thioridazine	-0.126603	-0.00393253	-0.0306834	-0.00234513	-0.05864	-0.0800828
az-628&etoposide	az-628	etoposide	-0.0908318	-0.142547	-0.120632	-0.137369	0.00295544	-0.0800712
estradiol&ranitidine	estradiol	ranitidine	-0.145569	0.0672574	-0.0553472	-0.0503072	-0.121285	-0.0800711
hki-272&wortmannin	hki-272	wortmannin	-0.00805633	-0.239512	-0.161101	-0.139772	-0.0283399	-0.0800654
bortezomib&tg-101348	bortezomib	tg-101348	-0.00028719	-0.0375154	-0.0218828	0.00129235	-0.141847	-0.0799842
terfenadine&thiostrepton	terfenadine	thiostrepton	-0.0359542	-0.130263	-0.135282	-0.0535314	-0.0737643	-0.0797559
bosutinib&caffeine	bosutinib	caffeine	-0.0256909	0.0552333	-0.0122568	-0.122411	0.0421712	-0.0796025
ciglitazone&thioridazine	ciglitazone	thioridazine	-0.164575	-0.00393253	-0.0331349	0.0617647	-0.05864	-0.0792822
amiodarone&gefitinib	amiodarone	gefitinib	0.0759395	-0.0687368	-0.0159891	-0.0984905	-0.0448657	-0.0792685
hg-5-88-01&hg-6-64-01	hg-5-88-01	hg-6-64-01	-0.0566479	-0.184927	-0.163352	-0.0324017	-0.0936475	-0.0792023
etoposide&nvp-tae684	etoposide	nvp-tae684	-0.142547	-0.0425676	-0.0908018	0.00295544	-0.0622291	-0.079174
betamethasone&crizotinib	betamethasone	crizotinib	-0.130605	0.0482947	-0.0143581	-0.00610542	-0.0678617	-0.0790665
az-628&simvastatin	az-628	simvastatin	-0.0908318	-0.0471099	-0.0791887	-0.137369	-0.00414781	-0.0790631
am580&u0126	am580	u0126	-0.13648	0.0314197	-0.102295	-0.015184	-0.138466	-0.0790094
nvp-tae684&piroxicam	nvp-tae684	piroxicam	-0.0425676	-0.158941	-0.0715434	-0.0622291	-0.0965664	-0.0789709
bms-536924&canertinib	bms-536924	canertinib	-0.06947	0.0658087	-0.0558782	-0.0470274	-0.0750643	-0.0789292
levonorgestrel&tg-101348	levonorgestrel	tg-101348	-0.0343137	-0.0375154	-0.0358474	0.0858245	-0.141847	-0.0789044
hg-6-64-01&topotecan	hg-6-64-01	topotecan	-0.184927	-0.0913504	-0.165803	-0.0936475	0.00110537	-0.078884
bosutinib&chloroquine	bosutinib	chloroquine	-0.0256909	-0.0660594	-0.0708973	-0.122411	-0.0110574	-0.0787408
crizotinib&thalidomide	crizotinib	thalidomide	0.0482947	-0.126603	-0.00994361	-0.0678617	-0.00234513	-0.0786999
hydrocortisone&ranitidine	hydrocortisone	ranitidine	-0.225568	0.0672574	-0.0749567	-0.0691815	-0.121285	-0.0786383
am580&thioridazine	am580	thioridazine	-0.13648	-0.00393253	-0.0863142	-0.015184	-0.05864	-0.0784657
afatinib&simvastatin	afatinib	simvastatin	0.0319412	-0.0471099	-0.0202905	-0.158014	-0.00414781	-0.0784084
amiodarone&thalidomide	amiodarone	thalidomide	0.0759395	-0.126603	-0.0344216	-0.0984905	-0.00234513	-0.0783666
gdc-0941&thiostrepton	gdc-0941	thiostrepton	-0.10304	-0.130263	-0.178871	-0.0316119	-0.0737643	-0.0783496
lapatinib&thiostrepton	lapatinib	thiostrepton	-0.0812298	-0.130263	-0.151895	-0.0354845	-0.0737643	-0.0783166
nvp-tae684&veliparib	nvp-tae684	veliparib	-0.0425676	0.0434244	-0.0329632	-0.0622291	-0.0397603	-0.078303
beclomethasone&thioridazine	beclomethasone	thioridazine	-0.313869	-0.00393253	-0.0603283	0.0496668	-0.05864	-0.0782166
pazopanib&thioridazine	pazopanib	thioridazine	-0.28867	-0.00393253	-0.0430044	0.0284495	-0.05864	-0.0781759
az-628&chloroquine	az-628	chloroquine	-0.0908318	-0.0660594	-0.0567765	-0.137369	-0.0110574	-0.0780385
nvp-tae684&orlistat	nvp-tae684	orlistat	-0.0425676	0.0495751	-0.0483703	-0.0622291	-0.0784147	-0.0779427
chlorpromazine&thiostrepton	chlorpromazine	thiostrepton	0.0364916	-0.130263	-0.117796	-0.0452463	-0.0737643	-0.0777471
nvp-tae684&thiotepa	nvp-tae684	thiotepa	-0.0425676	-0.147461	-0.0871994	-0.0622291	-0.0440076	-0.0776874
chlorpromazine&hydrocortisone	chlorpromazine	hydrocortisone	0.0364916	-0.225568	-0.0844328	-0.0452463	-0.0691815	-0.0776811
ciglitazone&tg-101348	ciglitazone	tg-101348	-0.164575	-0.0375154	-0.103616	0.0617647	-0.141847	-0.0776279
amiodarone&dobutamine	amiodarone	dobutamine	0.0759395	-0.235853	-1.57866e-05	-0.0984905	0.0322312	-0.0776068
hg-6-64-01&terfenadine	hg-6-64-01	terfenadine	-0.184927	-0.0359542	-0.161362	-0.0936475	-0.0535314	-0.0774823
iloprost&nvp-tae684	iloprost	nvp-tae684	-0.193039	-0.0425676	-0.0951132	-0.0140218	-0.0622291	-0.077422
apigenin&nvp-tae684	apigenin	nvp-tae684	0.1446	-0.0425676	-0.0221704	-0.0600121	-0.0622291	-0.0773165
hg-5-88-01&nvp-tae684	hg-5-88-01	nvp-tae684	-0.0566479	-0.0425676	-0.0599721	-0.0324017	-0.0622291	-0.0772902
paclitaxel&thioridazine	paclitaxel	thioridazine	-0.137053	-0.00393253	-0.0252403	0.0198153	-0.05864	-0.0772678
hki-272&ql-x-138	hki-272	ql-x-138	-0.00805633	-0.1139	-0.0966509	-0.139772	-0.00860291	-0.0772643
reserpine&resveratrol	reserpine	resveratrol	0.174808	-0.144113	-0.0421534	-0.0772324	-0.039284	-0.077193
r406&simvastatin	r406	simvastatin	-0.0146032	-0.0471099	-0.0225775	-0.166803	-0.00414781	-0.0771579
etoposide&u0126	etoposide	u0126	-0.142547	0.0314197	-0.0698526	0.00295544	-0.138466	-0.0771383
crizotinib&ql-x-138	crizotinib	ql-x-138	0.0482947	-0.1139	-0.0127699	-0.0678617	-0.00860291	-0.0768722
afatinib&amsacrine	afatinib	amsacrine	0.0319412	-0.0202247	-0.00874055	-0.158014	0.0247314	-0.0768697
coumestrol&tg-101348	coumestrol	tg-101348	-0.0404886	-0.0375154	-0.0389312	0.0749603	-0.141847	-0.0767265
cg-930&nvp-tae684	cg-930	nvp-tae684	0.134963	-0.0425676	-0.0264343	-0.0869591	-0.0622291	-0.0766768
bms-536924&thiostrepton	bms-536924	thiostrepton	-0.06947	-0.130263	-0.139961	-0.0470274	-0.0737643	-0.0766655
bms-536924&hki-272	bms-536924	hki-272	-0.06947	-0.00805633	-0.103534	-0.0470274	-0.139772	-0.0766143
methotrexate&nvp-tae684	methotrexate	nvp-tae684	0.0785172	-0.0425676	-0.0501031	-0.0262978	-0.0622291	-0.0765439
az-628&lenalidomide	az-628	lenalidomide	-0.0908318	-0.00853696	-0.0426489	-0.137369	0.0229216	-0.0765034
genistein&nvp-tae684	genistein	nvp-tae684	0.186677	-0.0425676	-0.0249037	0.0094762	-0.0622291	-0.076456
piroxicam&terfenadine	piroxicam	terfenadine	-0.158941	-0.0359542	-0.105417	-0.0965664	-0.0535314	-0.0764396
bosutinib&topotecan	bosutinib	topotecan	-0.0256909	-0.0913504	-0.0881117	-0.122411	0.00110537	-0.0764267
loperamide&nvp-tae684	loperamide	nvp-tae684	0.00471545	-0.0425676	-0.0510218	-0.0601798	-0.0622291	-0.0764231
mifepristone&r406	mifepristone	r406	-0.102561	-0.0146032	-0.0606281	0.034102	-0.166803	-0.0764194
thioridazine&topotecan	thioridazine	topotecan	-0.00393253	-0.0913504	-0.0394278	-0.05864	0.00110537	-0.0763957
hki-272&simvastatin	hki-272	simvastatin	-0.00805633	-0.0471099	-0.0220019	-0.139772	-0.00414781	-0.0762303
hydrocortisone&orlistat	hydrocortisone	orlistat	-0.225568	0.0495751	-0.0407375	-0.0691815	-0.0784147	-0.0762058
naloxone&thioridazine	naloxone	thioridazine	-0.0995556	-0.00393253	-0.0105521	-0.00969697	-0.05864	-0.0760725
amiodarone&gdc-0941	amiodarone	gdc-0941	0.0759395	-0.10304	-0.0615381	-0.0984905	-0.0316119	-0.076035
calcitriol&thioridazine	calcitriol	thioridazine	-0.227583	-0.00393253	-0.047536	0.113434	-0.05864	-0.0760072
retinoic acid&thiostrepton	retinoic acid	thiostrepton	0.0315639	-0.130263	-0.124705	-0.0114726	-0.0737643	-0.0759797
telmisartan&thioridazine	telmisartan	thioridazine	0.0695489	-0.00393253	-0.0102425	0.060663	-0.05864	-0.0759586
nvp-tae684&reserpine	nvp-tae684	reserpine	-0.0425676	0.174808	-0.0294507	-0.0622291	-0.0772324	-0.0759516
crizotinib&wortmannin	crizotinib	wortmannin	0.0482947	-0.239512	-0.0436418	-0.0678617	-0.0283399	-0.075935
hg-6-64-01&resveratrol	hg-6-64-01	resveratrol	-0.184927	-0.144113	-0.189118	-0.0936475	-0.039284	-0.0758542
estradiol&nvp-tae684	estradiol	nvp-tae684	-0.145569	-0.0425676	-0.074155	-0.0503072	-0.0622291	-0.0758284
lapatinib&nvp-tae684	lapatinib	nvp-tae684	-0.0812298	-0.0425676	-0.067245	-0.0354845	-0.0622291	-0.0756723
hydrocortisone&nvp-tae684	hydrocortisone	nvp-tae684	-0.225568	-0.0425676	-0.0895624	-0.0691815	-0.0622291	-0.0756242
amsacrine&tg-101348	amsacrine	tg-101348	-0.0202247	-0.0375154	-0.0416388	0.0247314	-0.141847	-0.0755001
chlorpromazine&nvp-tae684	chlorpromazine	nvp-tae684	0.0364916	-0.0425676	-0.0516881	-0.0452463	-0.0622291	-0.0753589
naloxone&nvp-tae684	naloxone	nvp-tae684	-0.0995556	-0.0425676	-0.0811823	-0.00969697	-0.0622291	-0.0753086
bms-536924&zm-447439	bms-536924	zm-447439	-0.06947	0.0134696	-0.0593606	-0.0470274	-0.0505002	-0.0751644
chlorpromazine&piroxicam	chlorpromazine	piroxicam	0.0364916	-0.158941	-0.0686209	-0.0452463	-0.0965664	-0.0750833
etoposide&thioridazine	etoposide	thioridazine	-0.142547	-0.00393253	-0.0382832	0.00295544	-0.05864	-0.0750565
alitretinoin&thioridazine	alitretinoin	thioridazine	-0.0119858	-0.00393253	-0.0195898	0.0224423	-0.05864	-0.0750161
afatinib&mifepristone	afatinib	mifepristone	0.0319412	-0.102561	-0.0590868	-0.158014	0.034102	-0.0750004
bms-536924&jnk-9l	bms-536924	jnk-9l	-0.06947	0.0892836	-0.036367	-0.0470274	-0.0860504	-0.0749689
az-628&bms-536924	az-628	bms-536924	-0.0908318	-0.06947	-0.0740131	-0.137369	-0.0470274	-0.0749493
kin001-220&nvp-tae684	kin001-220	nvp-tae684	0.0922078	-0.0425676	-0.041873	-0.0324675	-0.0622291	-0.0749399
nvp-tae684&terfenadine	nvp-tae684	terfenadine	-0.0425676	-0.0359542	-0.0881174	-0.0622291	-0.0535314	-0.0749326
daidzein&thiostrepton	daidzein	thiostrepton	0.230784	-0.130263	-0.0790654	0.0310617	-0.0737643	-0.0746689
alitretinoin&r406	alitretinoin	r406	-0.0119858	-0.0146032	-0.0159704	0.0224423	-0.166803	-0.0744628
bms-536924&cg-930	bms-536924	cg-930	-0.06947	0.134963	-0.0704106	-0.0470274	-0.0869591	-0.0744162
celastrol&u0126	celastrol	u0126	-0.176191	0.0314197	-0.0730708	0.0354277	-0.138466	-0.0743777
hki-272&telmisartan	hki-272	telmisartan	-0.00805633	0.0695489	-0.00379248	-0.139772	0.060663	-0.0743098
bms-536924&reserpine	bms-536924	reserpine	-0.06947	0.174808	-0.0530796	-0.0470274	-0.0772324	-0.0742925
az-628&hg-5-113-01	az-628	hg-5-113-01	-0.0908318	-0.118209	-0.114385	-0.137369	0.0014768	-0.0742833
methotrexate&thiostrepton	methotrexate	thiostrepton	0.0785172	-0.130263	-0.0865986	-0.0262978	-0.0737643	-0.0741925
afatinib&am580	afatinib	am580	0.0319412	-0.13648	-0.0930339	-0.158014	-0.015184	-0.0741714
decitabine&r406	decitabine	r406	-0.124544	-0.0146032	-0.0562119	0.125158	-0.166803	-0.0741521
bms-536924&u0126	bms-536924	u0126	-0.06947	0.0314197	-0.0732126	-0.0470274	-0.138466	-0.0741462
fluphenazine&gdc-0941	fluphenazine	gdc-0941	0.1399	-0.10304	-0.0472087	-0.109844	-0.0316119	-0.0739533
hg-6-64-01&pha-665752	hg-6-64-01	pha-665752	-0.184927	0.0148572	-0.0950597	-0.0936475	-0.0292182	-0.073801
hg-6-64-01&kin001-220	hg-6-64-01	kin001-220	-0.184927	0.0922078	-0.0483877	-0.0936475	-0.0324675	-0.0736905
ranitidine&wortmannin	ranitidine	wortmannin	0.0672574	-0.239512	-0.147887	-0.121285	-0.0283399	-0.0736416
az-628&etazolate	az-628	etazolate	-0.0908318	0.0473984	-0.0498622	-0.137369	0.0439725	-0.0736184
ql-x-138&thiostrepton	ql-x-138	thiostrepton	-0.1139	-0.130263	-0.170236	-0.00860291	-0.0737643	-0.0734393
doxorubicin&thiostrepton	doxorubicin	thiostrepton	0.357693	-0.130263	-0.0464163	-0.0269118	-0.0737643	-0.0733553
bosutinib&curcumin	bosutinib	curcumin	-0.0256909	-0.0815736	-0.0590491	-0.122411	0.0120351	-0.0731953
orlistat&wortmannin	orlistat	wortmannin	0.0495751	-0.239512	-0.131252	-0.0784147	-0.0283399	-0.0731866
bms-536924&resveratrol	bms-536924	resveratrol	-0.06947	-0.144113	-0.114852	-0.0470274	-0.039284	-0.0731776
nvp-tae684&progesterone	nvp-tae684	progesterone	-0.0425676	0.138865	-0.0299464	-0.0622291	-0.0246697	-0.0730604
bms-536924&veliparib	bms-536924	veliparib	-0.06947	0.0434244	-0.0567632	-0.0470274	-0.0397603	-0.073034
digitoxigenin&thioridazine	digitoxigenin	thioridazine	-0.352074	-0.00393253	-0.0817529	0.0967136	-0.05864	-0.0728861
estradiol&hg-6-64-01	estradiol	hg-6-64-01	-0.145569	-0.184927	-0.193636	-0.0503072	-0.0936475	-0.0728506
canertinib&iloprost	canertinib	iloprost	0.0658087	-0.193039	-0.0240944	-0.0750643	-0.0140218	-0.0727835
kin001-220&thiostrepton	kin001-220	thiostrepton	0.0922078	-0.130263	-0.073611	-0.0324675	-0.0737643	-0.0727788
gdc-0941&saracatinib	gdc-0941	saracatinib	-0.10304	0.113085	-0.0388395	-0.0316119	-0.0720675	-0.0727098
crizotinib&topotecan	crizotinib	topotecan	0.0482947	-0.0913504	-0.000788667	-0.0678617	0.00110537	-0.0726484
betamethasone&thiostrepton	betamethasone	thiostrepton	-0.130605	-0.130263	-0.168017	-0.00610542	-0.0737643	-0.0726447
am580&r406	am580	r406	-0.13648	-0.0146032	-0.113092	-0.015184	-0.166803	-0.0725919
genistein&hg-6-64-01	genistein	hg-6-64-01	0.186677	-0.184927	-0.0860873	0.0094762	-0.0936475	-0.0725418
bms-536924&estradiol	bms-536924	estradiol	-0.06947	-0.145569	-0.0875108	-0.0470274	-0.0503072	-0.0724839
hg-6-64-01&wortmannin	hg-6-64-01	wortmannin	-0.184927	-0.239512	-0.242888	-0.0936475	-0.0283399	-0.0724196
bms-536924&saracatinib	bms-536924	saracatinib	-0.06947	0.113085	-0.0475919	-0.0470274	-0.0720675	-0.0723701
simvastatin&thioridazine	simvastatin	thioridazine	-0.0471099	-0.00393253	-0.0276762	-0.00414781	-0.05864	-0.0723124
canertinib&lapatinib	canertinib	lapatinib	0.0658087	-0.0812298	-0.00282463	-0.0750643	-0.0354845	-0.0723058
lenalidomide&hki-272	lenalidomide	hki-272	-0.00853696	-0.00805633	-0.0108171	0.0229216	-0.139772	-0.0722946
amsacrine&thioridazine	amsacrine	thioridazine	-0.0202247	-0.00393253	-0.0160878	0.0247314	-0.05864	-0.0722539
betamethasone&bosutinib	betamethasone	bosutinib	-0.130605	-0.0256909	-0.0939717	-0.00610542	-0.122411	-0.0722352
gefitinib&hg-6-64-01	gefitinib	hg-6-64-01	-0.0687368	-0.184927	-0.166581	-0.0448657	-0.0936475	-0.0721765
hydrocortisone&terfenadine	hydrocortisone	terfenadine	-0.225568	-0.0359542	-0.13079	-0.0691815	-0.0535314	-0.0720513
bms-536924&terfenadine	bms-536924	terfenadine	-0.06947	-0.0359542	-0.102325	-0.0470274	-0.0535314	-0.0720138
afatinib&calcitriol	afatinib	calcitriol	0.0319412	-0.227583	-0.0825093	-0.158014	0.113434	-0.0719991
norgestrel&nvp-tae684	norgestrel	nvp-tae684	-0.0454865	-0.0425676	-0.0544025	-0.0570191	-0.0622291	-0.0718661
dasatinib&hydrocortisone	dasatinib	hydrocortisone	0.0901027	-0.225568	-0.0714869	-0.07533	-0.0691815	-0.0718435
bosutinib&levonorgestrel	bosutinib	levonorgestrel	-0.0256909	-0.0343137	-0.0183381	-0.122411	0.0858245	-0.0717437
naloxone&thiostrepton	naloxone	thiostrepton	-0.0995556	-0.130263	-0.145804	-0.00969697	-0.0737643	-0.0716934
am580&az-628	am580	az-628	-0.13648	-0.0908318	-0.147241	-0.015184	-0.137369	-0.071633
resveratrol&zm-447439	resveratrol	zm-447439	-0.144113	0.0134696	-0.0709221	-0.039284	-0.0505002	-0.0715382
apigenin&thiotepa	apigenin	thiotepa	0.1446	-0.147461	-0.0265923	-0.0600121	-0.0440076	-0.0714902
jnk-9l&resveratrol	jnk-9l	resveratrol	0.0892836	-0.144113	-0.046549	-0.0860504	-0.039284	-0.0714286
naloxone&ranitidine	naloxone	ranitidine	-0.0995556	0.0672574	-0.0250575	-0.00969697	-0.121285	-0.0714286
mifepristone&tg-101348	mifepristone	tg-101348	-0.102561	-0.0375154	-0.0958088	0.034102	-0.141847	-0.0714185
az-628&rosiglitazone	az-628	rosiglitazone	-0.0908318	0.0485104	-0.0203907	-0.137369	0.0265655	-0.0713141
betamethasone&nvp-tae684	betamethasone	nvp-tae684	-0.130605	-0.0425676	-0.103499	-0.00610542	-0.0622291	-0.0712777
az-628&coumestrol	az-628	coumestrol	-0.0908318	-0.0404886	-0.07156	-0.137369	0.0749603	-0.0712653
chloroquine&u0126	chloroquine	u0126	-0.0660594	0.0314197	-0.0330367	-0.0110574	-0.138466	-0.0712195
pha-665752&thiostrepton	pha-665752	thiostrepton	0.0148572	-0.130263	-0.10173	-0.0292182	-0.0737643	-0.0712175
cg-930&estradiol	cg-930	estradiol	0.134963	-0.145569	-0.0162447	-0.0869591	-0.0503072	-0.0712021
decitabine&thioridazine	decitabine	thioridazine	-0.124544	-0.00393253	-0.0258486	0.125158	-0.05864	-0.0711483
etoposide&hki-272	etoposide	hki-272	-0.142547	-0.00805633	-0.0857866	0.00295544	-0.139772	-0.0710356
hg-6-64-01&progesterone	hg-6-64-01	progesterone	-0.184927	0.138865	-0.0813383	-0.0936475	-0.0246697	-0.0709216
thiostrepton&veliparib	thiostrepton	veliparib	-0.130263	0.0434244	-0.0763327	-0.0737643	-0.0397603	-0.0709156
amiodarone&betamethasone	amiodarone	betamethasone	0.0759395	-0.130605	-0.0164676	-0.0984905	-0.00610542	-0.0709098
bms-536924&hydrocortisone	bms-536924	hydrocortisone	-0.06947	-0.225568	-0.111793	-0.0470274	-0.0691815	-0.0708979
am580&tg-101348	am580	tg-101348	-0.13648	-0.0375154	-0.14702	-0.015184	-0.141847	-0.0708911
etazolate&thioridazine	etazolate	thioridazine	0.0473984	-0.00393253	-0.00693159	0.0439725	-0.05864	-0.0708825
canertinib&gdc-0941	canertinib	gdc-0941	0.0658087	-0.10304	-0.0491152	-0.0750643	-0.0316119	-0.0708454
topotecan&u0126	topotecan	u0126	-0.0913504	0.0314197	-0.0365297	0.00110537	-0.138466	-0.070813
betamethasone&jnk-9l	betamethasone	jnk-9l	-0.130605	0.0892836	-0.0194606	-0.00610542	-0.0860504	-0.0707071
orlistat&thiotepa	orlistat	thiotepa	0.0495751	-0.147461	-0.0340217	-0.0784147	-0.0440076	-0.0706641
gdc-0941&nvp-tae684	gdc-0941	nvp-tae684	-0.10304	-0.0425676	-0.110224	-0.0316119	-0.0622291	-0.0704244
beclomethasone&r406	beclomethasone	r406	-0.313869	-0.0146032	-0.19221	0.0496668	-0.166803	-0.0703329
crizotinib&gdc-0941	crizotinib	gdc-0941	0.0482947	-0.10304	-0.0425449	-0.0678617	-0.0316119	-0.0702341
bms-536924&ranitidine	bms-536924	ranitidine	-0.06947	0.0672574	-0.0819834	-0.0470274	-0.121285	-0.0702142
az-628&curcumin	az-628	curcumin	-0.0908318	-0.0815736	-0.0879224	-0.137369	0.0120351	-0.0701428
resveratrol&thiostrepton	resveratrol	thiostrepton	-0.144113	-0.130263	-0.153541	-0.039284	-0.0737643	-0.0700986
orlistat&tamoxifen	orlistat	tamoxifen	0.0495751	-0.195139	-0.0394832	-0.0784147	-0.00251736	-0.0700637
tamoxifen&thiostrepton	tamoxifen	thiostrepton	-0.195139	-0.130263	-0.176157	-0.00251736	-0.0737643	-0.0698932
az-628&thalidomide	az-628	thalidomide	-0.0908318	-0.126603	-0.128113	-0.137369	-0.00234513	-0.0698899
hg-6-64-01&veliparib	hg-6-64-01	veliparib	-0.184927	0.0434244	-0.0668305	-0.0936475	-0.0397603	-0.0698657
afatinib&decitabine	afatinib	decitabine	0.0319412	-0.124544	-0.0334248	-0.158014	0.125158	-0.0698519
simvastatin&thiostrepton	simvastatin	thiostrepton	-0.0471099	-0.130263	-0.129856	-0.00414781	-0.0737643	-0.0697982
amsacrine&u0126	amsacrine	u0126	-0.0202247	0.0314197	-0.00169145	0.0247314	-0.138466	-0.0696061
ql-x-138&thioridazine	ql-x-138	thioridazine	-0.1139	-0.00393253	-0.0531403	-0.00860291	-0.05864	-0.0696019
amiodarone&mifepristone	amiodarone	mifepristone	0.0759395	-0.102561	-0.00427557	-0.0984905	0.034102	-0.0695965
carbamazepine&nvp-tae684	carbamazepine	nvp-tae684	-0.0615942	-0.0425676	-0.059123	-0.0492754	-0.0622291	-0.0695458
amiodarone&ql-x-138	amiodarone	ql-x-138	0.0759395	-0.1139	-0.0222264	-0.0984905	-0.00860291	-0.0694864
apigenin&bms-536924	apigenin	bms-536924	0.1446	-0.06947	-0.064763	-0.0600121	-0.0470274	-0.0693372
am580&bosutinib	am580	bosutinib	-0.13648	-0.0256909	-0.119737	-0.015184	-0.122411	-0.069211
loperamide&terfenadine	loperamide	terfenadine	0.00471545	-0.0359542	-0.019078	-0.0601798	-0.0535314	-0.0691891
thiostrepton&troglitazone	thiostrepton	troglitazone	-0.130263	0.184179	-0.0817816	-0.0737643	0.012549	-0.0691051
coumestrol&u0126	coumestrol	u0126	-0.0404886	0.0314197	-0.014178	0.0749603	-0.138466	-0.0689794
fccp&thioridazine	fccp	thioridazine	0.0177192	-0.00393253	-0.0264847	0.0392449	-0.05864	-0.0689743
carbamazepine&piroxicam	carbamazepine	piroxicam	-0.0615942	-0.158941	-0.0987628	-0.0492754	-0.0965664	-0.068973
bms-536924&gefitinib	bms-536924	gefitinib	-0.06947	-0.0687368	-0.0955891	-0.0470274	-0.0448657	-0.0689592
nvp-tae684&retinoic acid	nvp-tae684	retinoic acid	-0.0425676	0.0315639	-0.0583988	-0.0622291	-0.0114726	-0.0689133
fluphenazine&pazopanib	fluphenazine	pazopanib	0.1399	-0.28867	-0.0152815	-0.109844	0.0284495	-0.0688539
gdc-0941&hki-272	gdc-0941	hki-272	-0.10304	-0.00805633	-0.11504	-0.0316119	-0.139772	-0.0687956
isoreserpine&thiostrepton	isoreserpine	thiostrepton	-0.0366906	-0.130263	-0.13309	0.00241386	-0.0737643	-0.0687001
hydrocortisone&loperamide	hydrocortisone	loperamide	-0.225568	0.00471545	-0.072069	-0.0691815	-0.0601798	-0.0685602
bms-536924&pha-665752	bms-536924	pha-665752	-0.06947	0.0148572	-0.0738418	-0.0470274	-0.0292182	-0.0685499
tanespimycin&thiostrepton	tanespimycin	thiostrepton	0.185103	-0.130263	-0.0458212	-0.0220296	-0.0737643	-0.0685491
az-628&sulforaphane	az-628	sulforaphane	-0.0908318	-0.0628441	-0.0925667	-0.137369	0.0311016	-0.0685347
bms-536924&piroxicam	bms-536924	piroxicam	-0.06947	-0.158941	-0.105755	-0.0470274	-0.0965664	-0.0682662
simvastatin&tg-101348	simvastatin	tg-101348	-0.0471099	-0.0375154	-0.0590524	-0.00414781	-0.141847	-0.0682017
hg-6-64-01&tanespimycin	hg-6-64-01	tanespimycin	-0.184927	0.185103	-0.00496238	-0.0936475	-0.0220296	-0.0681635
levonorgestrel&hki-272	levonorgestrel	hki-272	-0.0343137	-0.00805633	-0.028484	0.0858245	-0.139772	-0.0680791
nvp-tae684&wortmannin	nvp-tae684	wortmannin	-0.0425676	-0.239512	-0.117523	-0.0622291	-0.0283399	-0.0679408
fluphenazine&thalidomide	fluphenazine	thalidomide	0.1399	-0.126603	-0.00696265	-0.109844	-0.00234513	-0.0679104
chlorpromazine&norgestrel	chlorpromazine	norgestrel	0.0364916	-0.0454865	-0.00985763	-0.0452463	-0.0570191	-0.0678522
orlistat&resveratrol	orlistat	resveratrol	0.0495751	-0.144113	-0.066112	-0.0784147	-0.039284	-0.0678416
piroxicam&zm-447439	piroxicam	zm-447439	-0.158941	0.0134696	-0.0308111	-0.0965664	-0.0505002	-0.0678332
thiostrepton&wortmannin	thiostrepton	wortmannin	-0.130263	-0.239512	-0.221846	-0.0737643	-0.0283399	-0.0678164
cg-930&iloprost	cg-930	iloprost	0.134963	-0.193039	-0.0358486	-0.0869591	-0.0140218	-0.0676863
nvp-tae684&pha-665752	nvp-tae684	pha-665752	-0.0425676	0.0148572	-0.0552956	-0.0622291	-0.0292182	-0.0676781
nvp-tae684&thalidomide	nvp-tae684	thalidomide	-0.0425676	-0.126603	-0.0995798	-0.0622291	-0.00234513	-0.0676525
hydrocortisone&norgestrel	hydrocortisone	norgestrel	-0.225568	-0.0454865	-0.151474	-0.0691815	-0.0570191	-0.0676244
amiodarone&beclomethasone	amiodarone	beclomethasone	0.0759395	-0.313869	-0.0946929	-0.0984905	0.0496668	-0.067606
gefitinib&nvp-tae684	gefitinib	nvp-tae684	-0.0687368	-0.0425676	-0.0792502	-0.0448657	-0.0622291	-0.0673997
bms-536924&chlorpromazine	bms-536924	chlorpromazine	-0.06947	0.0364916	-0.0768214	-0.0470274	-0.0452463	-0.0673274
cp466722&r406	cp466722	r406	-0.145822	-0.0146032	-0.09108	0.0472456	-0.166803	-0.0672467
coumestrol&thioridazine	coumestrol	thioridazine	-0.0404886	-0.00393253	-0.0117072	0.0749603	-0.05864	-0.0672297
gdc-0941&hg-6-64-01	gdc-0941	hg-6-64-01	-0.10304	-0.184927	-0.160616	-0.0316119	-0.0936475	-0.0672275
bms-536924&methotrexate	bms-536924	methotrexate	-0.06947	0.0785172	-0.061546	-0.0470274	-0.0262978	-0.0671768
fluphenazine&wortmannin	fluphenazine	wortmannin	0.1399	-0.239512	-0.0790084	-0.109844	-0.0283399	-0.0670834
bms-536924&chloroquine	bms-536924	chloroquine	-0.06947	-0.0660594	-0.102335	-0.0470274	-0.0110574	-0.0670672
gefitinib&terfenadine	gefitinib	terfenadine	-0.0687368	-0.0359542	-0.0724015	-0.0448657	-0.0535314	-0.0670544
hg-5-88-01&hydrocortisone	hg-5-88-01	hydrocortisone	-0.0566479	-0.225568	-0.1349	-0.0324017	-0.0691815	-0.0669581
simvastatin&u0126	simvastatin	u0126	-0.0471099	0.0314197	-0.000950538	-0.00414781	-0.138466	-0.0669466
crizotinib&dobutamine	crizotinib	dobutamine	0.0482947	-0.235853	-0.00297312	-0.0678617	0.0322312	-0.0668895
piroxicam&resveratrol	piroxicam	resveratrol	-0.158941	-0.144113	-0.145678	-0.0965664	-0.039284	-0.066862
nvp-tae684&troglitazone	nvp-tae684	troglitazone	-0.0425676	0.184179	-0.0170496	-0.0622291	0.012549	-0.0668528
am580&thiostrepton	am580	thiostrepton	-0.13648	-0.130263	-0.188237	-0.015184	-0.0737643	-0.0668129
afatinib&beclomethasone	afatinib	beclomethasone	0.0319412	-0.313869	-0.132471	-0.158014	0.0496668	-0.0668085
jnk-9l&wortmannin	jnk-9l	wortmannin	0.0892836	-0.239512	-0.0767001	-0.0860504	-0.0283399	-0.0667945
betamethasone&u0126	betamethasone	u0126	-0.130605	0.0314197	-0.0556439	-0.00610542	-0.138466	-0.0667727
hg-6-64-01&retinoic acid	hg-6-64-01	retinoic acid	-0.184927	0.0315639	-0.116713	-0.0936475	-0.0114726	-0.0667678
hki-272&thalidomide	hki-272	thalidomide	-0.00805633	-0.126603	-0.103823	-0.139772	-0.00234513	-0.0666707
camptothecin&thioridazine	camptothecin	thioridazine	0.0720084	-0.00393253	-0.0034916	0.0423447	-0.05864	-0.066665
canertinib&hg-6-64-01	canertinib	hg-6-64-01	0.0658087	-0.184927	-0.0583262	-0.0750643	-0.0936475	-0.0665626
bms-536924&gdc-0941	bms-536924	gdc-0941	-0.06947	-0.10304	-0.121613	-0.0470274	-0.0316119	-0.0665195
nvp-tae684&pentoxifylline	nvp-tae684	pentoxifylline	-0.0425676	0.107467	-0.0242801	-0.0622291	0.000161303	-0.0665116
iloprost&orlistat	iloprost	orlistat	-0.193039	0.0495751	-0.0535236	-0.0140218	-0.0784147	-0.066475
bms-536924&troglitazone	bms-536924	troglitazone	-0.06947	0.184179	-0.0574414	-0.0470274	0.012549	-0.0663856
isoreserpine&nvp-tae684	isoreserpine	nvp-tae684	-0.0366906	-0.0425676	-0.0567212	0.00241386	-0.0622291	-0.0663649
hg-6-64-01&isoreserpine	hg-6-64-01	isoreserpine	-0.184927	-0.0366906	-0.176597	-0.0936475	0.00241386	-0.0663025
bosutinib&etoposide	bosutinib	etoposide	-0.0256909	-0.142547	-0.114582	-0.122411	0.00295544	-0.0662083
curcumin&hki-272	curcumin	hki-272	-0.0815736	-0.00805633	-0.0773671	0.0120351	-0.139772	-0.0661923
genistein&thiostrepton	genistein	thiostrepton	0.186677	-0.130263	-0.0928976	0.0094762	-0.0737643	-0.0661526
gefitinib&hydrocortisone	gefitinib	hydrocortisone	-0.0687368	-0.225568	-0.130464	-0.0448657	-0.0691815	-0.0660939
bms-536924&doxorubicin	bms-536924	doxorubicin	-0.06947	0.357693	-0.0326389	-0.0470274	-0.0269118	-0.0660838
apigenin&gefitinib	apigenin	gefitinib	0.1446	-0.0687368	-0.025669	-0.0600121	-0.0448657	-0.065984
hydrocortisone&thiotepa	hydrocortisone	thiotepa	-0.225568	-0.147461	-0.172464	-0.0691815	-0.0440076	-0.0659736
chloroquine&nvp-tae684	chloroquine	nvp-tae684	-0.0660594	-0.0425676	-0.0742663	-0.0110574	-0.0622291	-0.0659553
hg-5-113-01&tg-101348	hg-5-113-01	tg-101348	-0.118209	-0.0375154	-0.0844693	0.0014768	-0.141847	-0.0659401
cg-930&thiotepa	cg-930	thiotepa	0.134963	-0.147461	-0.0138173	-0.0869591	-0.0440076	-0.0659251
curcumin&thioridazine	curcumin	thioridazine	-0.0815736	-0.00393253	-0.0218813	0.0120351	-0.05864	-0.0658557
bms-536924&pd 158780	bms-536924	pd 158780	-0.06947	0.0709522	-0.0747447	-0.0470274	0.0394938	-0.0658194
alitretinoin&tg-101348	alitretinoin	tg-101348	-0.0119858	-0.0375154	-0.0242325	0.0224423	-0.141847	-0.0657955
az-628&bortezomib	az-628	bortezomib	-0.0908318	-0.00028719	-0.065959	-0.137369	0.00129235	-0.0656615
hydrocortisone&zm-447439	hydrocortisone	zm-447439	-0.225568	0.0134696	-0.0424168	-0.0691815	-0.0505002	-0.0655683
disulfiram&thioridazine	disulfiram	thioridazine	-0.273208	-0.00393253	-0.054243	0.104693	-0.05864	-0.0655172
bosutinib&lenalidomide	bosutinib	lenalidomide	-0.0256909	-0.00853696	-0.00957357	-0.122411	0.0229216	-0.0654251
betamethasone&saracatinib	betamethasone	saracatinib	-0.130605	0.113085	-0.00351273	-0.00610542	-0.0720675	-0.0653499
betamethasone&hg-6-64-01	betamethasone	hg-6-64-01	-0.130605	-0.184927	-0.189452	-0.00610542	-0.0936475	-0.0652862
pd 98059&thiostrepton	pd 98059	thiostrepton	0.0479833	-0.130263	-0.108674	0.0141421	-0.0737643	-0.0652819
nvp-tae684&paclitaxel	nvp-tae684	paclitaxel	-0.0425676	-0.137053	-0.0747594	-0.0622291	0.0198153	-0.0652521
mifepristone&nvp-tae684	mifepristone	nvp-tae684	-0.102561	-0.0425676	-0.0797609	0.034102	-0.0622291	-0.0652297
estradiol&loperamide	estradiol	loperamide	-0.145569	0.00471545	-0.0575132	-0.0503072	-0.0601798	-0.0652232
nvp-tae684&topotecan	nvp-tae684	topotecan	-0.0425676	-0.0913504	-0.0706443	-0.0622291	0.00110537	-0.0652154
norgestrel&terfenadine	norgestrel	terfenadine	-0.0454865	-0.0359542	-0.0433094	-0.0570191	-0.0535314	-0.0652095
afatinib&disulfiram	afatinib	disulfiram	0.0319412	-0.273208	-0.082937	-0.158014	0.104693	-0.06519
gefitinib&ranitidine	gefitinib	ranitidine	-0.0687368	0.0672574	-0.0393379	-0.0448657	-0.121285	-0.0651719
bortezomib&bosutinib	bortezomib	bosutinib	-0.00028719	-0.0256909	-0.0287295	0.00129235	-0.122411	-0.0651466
carbamazepine&hydrocortisone	carbamazepine	hydrocortisone	-0.0615942	-0.225568	-0.154311	-0.0492754	-0.0691815	-0.0650632
am580&hki-272	am580	hki-272	-0.13648	-0.00805633	-0.137841	-0.015184	-0.139772	-0.0650559
proscillaridin&thioridazine	proscillaridin	thioridazine	-0.417153	-0.00393253	-0.104985	0.118154	-0.05864	-0.0650423
estradiol&orlistat	estradiol	orlistat	-0.145569	0.0495751	-0.0343024	-0.0503072	-0.0784147	-0.0648593
nvp-tae684&ql-x-138	nvp-tae684	ql-x-138	-0.0425676	-0.1139	-0.0845191	-0.0622291	-0.00860291	-0.0648189
thalidomide&thiostrepton	thalidomide	thiostrepton	-0.126603	-0.130263	-0.159667	-0.00234513	-0.0737643	-0.0647371
bms-536924&dasatinib	bms-536924	dasatinib	-0.06947	0.0901027	-0.0794406	-0.0470274	-0.07533	-0.0647263
pentoxifylline&thiostrepton	pentoxifylline	thiostrepton	0.107467	-0.130263	-0.0865618	0.000161303	-0.0737643	-0.0646813
gdc-0941&ranitidine	gdc-0941	ranitidine	-0.10304	0.0672574	-0.0856657	-0.0316119	-0.121285	-0.064664
dasatinib&resveratrol	dasatinib	resveratrol	0.0901027	-0.144113	-0.0744108	-0.07533	-0.039284	-0.0646465
amiodarone&hg-5-113-01	amiodarone	hg-5-113-01	0.0759395	-0.118209	-0.021931	-0.0984905	0.0014768	-0.0645562
bosutinib&coumestrol	bosutinib	coumestrol	-0.0256909	-0.0404886	-0.0329066	-0.122411	0.0749603	-0.0644943
bms-536924&tamoxifen	bms-536924	tamoxifen	-0.06947	-0.195139	-0.13327	-0.0470274	-0.00251736	-0.0644208
bms-536924&lapatinib	bms-536924	lapatinib	-0.06947	-0.0812298	-0.108424	-0.0470274	-0.0354845	-0.0644159
apigenin&resveratrol	apigenin	resveratrol	0.1446	-0.144113	-0.0673812	-0.0600121	-0.039284	-0.0643774
amsacrine&nvp-tae684	amsacrine	nvp-tae684	-0.0202247	-0.0425676	-0.0604163	0.0247314	-0.0622291	-0.0643223
lapatinib&piroxicam	lapatinib	piroxicam	-0.0812298	-0.158941	-0.126999	-0.0354845	-0.0965664	-0.0642968
carbamazepine&norgestrel	carbamazepine	norgestrel	-0.0615942	-0.0454865	-0.0398709	-0.0492754	-0.0570191	-0.0642836
bms-536924&hg-5-88-01	bms-536924	hg-5-88-01	-0.06947	-0.0566479	-0.0838756	-0.0470274	-0.0324017	-0.0642278
loperamide&piroxicam	loperamide	piroxicam	0.00471545	-0.158941	-0.0501264	-0.0601798	-0.0965664	-0.0642176
nvp-tae684&simvastatin	nvp-tae684	simvastatin	-0.0425676	-0.0471099	-0.0709663	-0.0622291	-0.00414781	-0.064203
dexamethasone&r406	dexamethasone	r406	-0.347097	-0.0146032	-0.197759	0.0677366	-0.166803	-0.0640783
estradiol&thiotepa	estradiol	thiotepa	-0.145569	-0.147461	-0.137583	-0.0503072	-0.0440076	-0.0640533
bosutinib&simvastatin	bosutinib	simvastatin	-0.0256909	-0.0471099	-0.0572079	-0.122411	-0.00414781	-0.064015
bms-536924&ql-x-138	bms-536924	ql-x-138	-0.06947	-0.1139	-0.114195	-0.0470274	-0.00860291	-0.06397
nvp-tae684&tamoxifen	nvp-tae684	tamoxifen	-0.0425676	-0.195139	-0.086875	-0.0622291	-0.00251736	-0.0639118
bms-536924&kin001-220	bms-536924	kin001-220	-0.06947	0.0922078	-0.0755367	-0.0470274	-0.0324675	-0.0638835
lenalidomide&thiostrepton	lenalidomide	thiostrepton	-0.00853696	-0.130263	-0.102761	0.0229216	-0.0737643	-0.0637434
dobutamine&hg-6-64-01	dobutamine	hg-6-64-01	-0.235853	-0.184927	-0.232608	0.0322312	-0.0936475	-0.0636805
dobutamine&nvp-tae684	dobutamine	nvp-tae684	-0.235853	-0.0425676	-0.0857326	0.0322312	-0.0622291	-0.0636136
deguelin&thioridazine	deguelin	thioridazine	0.0726152	-0.00393253	-0.00604942	0.119938	-0.05864	-0.0635905
r406&sulforaphane	r406	sulforaphane	-0.0146032	-0.0628441	-0.0545582	-0.166803	0.0311016	-0.0634844
celastrol&thiostrepton	celastrol	thiostrepton	-0.176191	-0.130263	-0.177298	0.0354277	-0.0737643	-0.0634517
piroxicam&wortmannin	piroxicam	wortmannin	-0.158941	-0.239512	-0.240688	-0.0965664	-0.0283399	-0.0634493
estradiol&resveratrol	estradiol	resveratrol	-0.145569	-0.144113	-0.1492	-0.0503072	-0.039284	-0.0633694
bms-536924&staurosporine	bms-536924	staurosporine	-0.06947	0.206217	-0.0409164	-0.0470274	-0.0508196	-0.0631052
cp466722&thioridazine	cp466722	thioridazine	-0.145822	-0.00393253	-0.0538458	0.0472456	-0.05864	-0.063005
hg-6-64-01&pazopanib	hg-6-64-01	pazopanib	-0.184927	-0.28867	-0.25029	-0.0936475	0.0284495	-0.0629966
estriol&thioridazine	estriol	thioridazine	-0.0490945	-0.00393253	-0.0176122	0.0700066	-0.05864	-0.0628184
bms-536924&retinoic acid	bms-536924	retinoic acid	-0.06947	0.0315639	-0.0711062	-0.0470274	-0.0114726	-0.0627477
bms-536924&thiotepa	bms-536924	thiotepa	-0.06947	-0.147461	-0.107335	-0.0470274	-0.0440076	-0.0626571
norgestrel&piroxicam	norgestrel	piroxicam	-0.0454865	-0.158941	-0.0964337	-0.0570191	-0.0965664	-0.0626018
gdc-0941&piroxicam	gdc-0941	piroxicam	-0.10304	-0.158941	-0.124193	-0.0316119	-0.0965664	-0.0625322
canertinib&resveratrol	canertinib	resveratrol	0.0658087	-0.144113	-0.0486273	-0.0750643	-0.039284	-0.0625188
digoxin&thioridazine	digoxin	thioridazine	-0.387432	-0.00393253	-0.0596808	0.250189	-0.05864	-0.0624773
bms-536924&wortmannin	bms-536924	wortmannin	-0.06947	-0.239512	-0.140624	-0.0470274	-0.0283399	-0.0624212
bortezomib&hki-272	bortezomib	hki-272	-0.00028719	-0.00805633	-0.00371714	0.00129235	-0.139772	-0.0623613
alitretinoin&az-628	alitretinoin	az-628	-0.0119858	-0.0908318	-0.0466569	0.0224423	-0.137369	-0.0622983
canertinib&ql-x-138	canertinib	ql-x-138	0.0658087	-0.1139	-0.0273031	-0.0750643	-0.00860291	-0.0622792
hg-5-88-01&zm-447439	hg-5-88-01	zm-447439	-0.0566479	0.0134696	-0.0178987	-0.0324017	-0.0505002	-0.0622433
beclomethasone&crizotinib	beclomethasone	crizotinib	-0.313869	0.0482947	-0.0343926	0.0496668	-0.0678617	-0.062184
estradiol&terfenadine	estradiol	terfenadine	-0.145569	-0.0359542	-0.102697	-0.0503072	-0.0535314	-0.0621677
estradiol&zm-447439	estradiol	zm-447439	-0.145569	0.0134696	-0.0331637	-0.0503072	-0.0505002	-0.0621469
am580&amiodarone	am580	amiodarone	-0.13648	0.0759395	-0.0751822	-0.015184	-0.0984905	-0.0620548
gefitinib&orlistat	gefitinib	orlistat	-0.0687368	0.0495751	-0.0258431	-0.0448657	-0.0784147	-0.0620055
iloprost&reserpine	iloprost	reserpine	-0.193039	0.174808	-0.027288	-0.0140218	-0.0772324	-0.0619941
loperamide&resveratrol	loperamide	resveratrol	0.00471545	-0.144113	-0.0837398	-0.0601798	-0.039284	-0.0619765
tg-101348&thalidomide	tg-101348	thalidomide	-0.0375154	-0.126603	-0.118325	-0.141847	-0.00234513	-0.061858
curcumin&tg-101348	curcumin	tg-101348	-0.0815736	-0.0375154	-0.065156	0.0120351	-0.141847	-0.0618182
gdc-0941&norgestrel	gdc-0941	norgestrel	-0.10304	-0.0454865	-0.113943	-0.0316119	-0.0570191	-0.0617322
hg-5-113-01&hki-272	hg-5-113-01	hki-272	-0.118209	-0.00805633	-0.0940262	0.0014768	-0.139772	-0.061666
calcitriol&u0126	calcitriol	u0126	-0.227583	0.0314197	-0.0705555	0.113434	-0.138466	-0.0616059
bms-536924&pd 98059	bms-536924	pd 98059	-0.06947	0.0479833	-0.0728058	-0.0470274	0.0141421	-0.061573
amsacrine&thiostrepton	amsacrine	thiostrepton	-0.0202247	-0.130263	-0.124611	0.0247314	-0.0737643	-0.0615157
r406&raloxifene	r406	raloxifene	-0.0146032	0.0167845	-0.00480748	-0.166803	-0.0146178	-0.0614585
estradiol&hydrocortisone	estradiol	hydrocortisone	-0.145569	-0.225568	-0.187522	-0.0503072	-0.0691815	-0.061413
chlorpromazine&resveratrol	chlorpromazine	resveratrol	0.0364916	-0.144113	-0.0951918	-0.0452463	-0.039284	-0.0614045
nvp-tae684&pazopanib	nvp-tae684	pazopanib	-0.0425676	-0.28867	-0.106208	-0.0622291	0.0284495	-0.0613206
bms-536924&isoreserpine	bms-536924	isoreserpine	-0.06947	-0.0366906	-0.0908559	-0.0470274	0.00241386	-0.0612795
dobutamine&thiostrepton	dobutamine	thiostrepton	-0.235853	-0.130263	-0.165942	0.0322312	-0.0737643	-0.0612589
carbamazepine&loperamide	carbamazepine	loperamide	-0.0615942	0.00471545	-0.00729319	-0.0492754	-0.0601798	-0.0612274
bms-536924&carbamazepine	bms-536924	carbamazepine	-0.06947	-0.0615942	-0.0721084	-0.0470274	-0.0492754	-0.0612245
cg-930&wortmannin	cg-930	wortmannin	0.134963	-0.239512	-0.1297	-0.0869591	-0.0283399	-0.0611453
ciglitazone&thiostrepton	ciglitazone	thiostrepton	-0.164575	-0.130263	-0.163699	0.0617647	-0.0737643	-0.0611038
crizotinib&hg-5-113-01	crizotinib	hg-5-113-01	0.0482947	-0.118209	-0.00477026	-0.0678617	0.0014768	-0.0610954
gdc-0941&jnk-9l	gdc-0941	jnk-9l	-0.10304	0.0892836	-0.0491414	-0.0316119	-0.0860504	-0.0610133
coumestrol&hki-272	coumestrol	hki-272	-0.0404886	-0.00805633	-0.0235753	0.0749603	-0.139772	-0.0608531
hg-5-88-01&piroxicam	hg-5-88-01	piroxicam	-0.0566479	-0.158941	-0.11054	-0.0324017	-0.0965664	-0.0607202
hg-5-88-01&loperamide	hg-5-88-01	loperamide	-0.0566479	0.00471545	-0.0247909	-0.0324017	-0.0601798	-0.0606724
etoposide&hg-6-64-01	etoposide	hg-6-64-01	-0.142547	-0.184927	-0.188718	0.00295544	-0.0936475	-0.0606626
chloroquine&hki-272	chloroquine	hki-272	-0.0660594	-0.00805633	-0.0539703	-0.0110574	-0.139772	-0.0606366
bms-536924&norgestrel	bms-536924	norgestrel	-0.06947	-0.0454865	-0.099636	-0.0470274	-0.0570191	-0.0604626
nvp-tae684&pd 158780	nvp-tae684	pd 158780	-0.0425676	0.0709522	-0.0404054	-0.0622291	0.0394938	-0.0603149
etoposide&thiostrepton	etoposide	thiostrepton	-0.142547	-0.130263	-0.136962	0.00295544	-0.0737643	-0.0602114
carbamazepine&gefitinib	carbamazepine	gefitinib	-0.0615942	-0.0687368	-0.0690367	-0.0492754	-0.0448657	-0.0602099
celastrol&nvp-tae684	celastrol	nvp-tae684	-0.176191	-0.0425676	-0.0864744	0.0354277	-0.0622291	-0.0601913
caffeine&nvp-tae684	caffeine	nvp-tae684	0.0552333	-0.0425676	-0.0412816	0.0421712	-0.0622291	-0.0601871
amsacrine&az-628	amsacrine	az-628	-0.0202247	-0.0908318	-0.0762333	0.0247314	-0.137369	-0.0601784
raloxifene&tg-101348	raloxifene	tg-101348	0.0167845	-0.0375154	-0.0145871	-0.0146178	-0.141847	-0.0601718
daidzein&nvp-tae684	daidzein	nvp-tae684	0.230784	-0.0425676	-0.0156224	0.0310617	-0.0622291	-0.060122
hki-272&topotecan	hki-272	topotecan	-0.00805633	-0.0913504	-0.050242	-0.139772	0.00110537	-0.0600293
am580&crizotinib	am580	crizotinib	-0.13648	0.0482947	-0.0455885	-0.015184	-0.0678617	-0.0600169
calcitriol&tg-101348	calcitriol	tg-101348	-0.227583	-0.0375154	-0.137653	0.113434	-0.141847	-0.0599613
dasatinib&estradiol	dasatinib	estradiol	0.0901027	-0.145569	-0.0307715	-0.07533	-0.0503072	-0.0599379
iloprost&ranitidine	iloprost	ranitidine	-0.193039	0.0672574	-0.0442562	-0.0140218	-0.121285	-0.0598908
thiostrepton&topotecan	thiostrepton	topotecan	-0.130263	-0.0913504	-0.143829	-0.0737643	0.00110537	-0.0598384
bms-536924&genistein	bms-536924	genistein	-0.06947	0.186677	-0.0591543	-0.0470274	0.0094762	-0.0597795
sulforaphane&u0126	sulforaphane	u0126	-0.0628441	0.0314197	-0.0137788	0.0311016	-0.138466	-0.0597591
hg-6-64-01&pd 98059	hg-6-64-01	pd 98059	-0.184927	0.0479833	-0.0827509	-0.0936475	0.0141421	-0.059754
lapatinib&resveratrol	lapatinib	resveratrol	-0.0812298	-0.144113	-0.126998	-0.0354845	-0.039284	-0.0597259
thiotepa&zm-447439	thiotepa	zm-447439	-0.147461	0.0134696	-0.0249005	-0.0440076	-0.0505002	-0.0596859
beclomethasone&thiostrepton	beclomethasone	thiostrepton	-0.313869	-0.130263	-0.232445	0.0496668	-0.0737643	-0.0596825
bortezomib&nvp-tae684	bortezomib	nvp-tae684	-0.00028719	-0.0425676	-0.0501117	0.00129235	-0.0622291	-0.0596384
bosutinib&gdc-0941	bosutinib	gdc-0941	-0.0256909	-0.10304	-0.120273	-0.122411	-0.0316119	-0.0595798
nvp-tae684&pd 98059	nvp-tae684	pd 98059	-0.0425676	0.0479833	-0.0255599	-0.0622291	0.0141421	-0.0595109
az-628&mifepristone	az-628	mifepristone	-0.0908318	-0.102561	-0.113958	-0.137369	0.034102	-0.0594922
coumestrol&thiostrepton	coumestrol	thiostrepton	-0.0404886	-0.130263	-0.141999	0.0749603	-0.0737643	-0.059414
paclitaxel&thiostrepton	paclitaxel	thiostrepton	-0.137053	-0.130263	-0.164214	0.0198153	-0.0737643	-0.0593901
cg-930&gefitinib	cg-930	gefitinib	0.134963	-0.0687368	-0.017822	-0.0869591	-0.0448657	-0.0592272
hydrocortisone&lapatinib	hydrocortisone	lapatinib	-0.225568	-0.0812298	-0.170452	-0.0691815	-0.0354845	-0.0592219
iloprost&loperamide	iloprost	loperamide	-0.193039	0.00471545	-0.085314	-0.0140218	-0.0601798	-0.059162
carbamazepine&terfenadine	carbamazepine	terfenadine	-0.0615942	-0.0359542	-0.0511516	-0.0492754	-0.0535314	-0.0591118
fccp&r406	fccp	r406	0.0177192	-0.0146032	-0.0145843	0.0392449	-0.166803	-0.0589491
bms-536924&pentoxifylline	bms-536924	pentoxifylline	-0.06947	0.107467	-0.0484411	-0.0470274	0.000161303	-0.0589307
lenalidomide&nvp-tae684	lenalidomide	nvp-tae684	-0.00853696	-0.0425676	-0.0522212	0.0229216	-0.0622291	-0.0588459
pazopanib&thiostrepton	pazopanib	thiostrepton	-0.28867	-0.130263	-0.188715	0.0284495	-0.0737643	-0.0588218
bms-536924&hg-5-113-01	bms-536924	hg-5-113-01	-0.06947	-0.118209	-0.111845	-0.0470274	0.0014768	-0.0587964
dexamethasone&thioridazine	dexamethasone	thioridazine	-0.347097	-0.00393253	-0.0750831	0.0677366	-0.05864	-0.0587552
piroxicam&thiotepa	piroxicam	thiotepa	-0.158941	-0.147461	-0.158052	-0.0965664	-0.0440076	-0.0587391
chloroquine&orlistat	chloroquine	orlistat	-0.0660594	0.0495751	-0.00720641	-0.0110574	-0.0784147	-0.058694
crizotinib&mifepristone	crizotinib	mifepristone	0.0482947	-0.102561	-0.00247339	-0.0678617	0.034102	-0.0586813
crizotinib&pazopanib	crizotinib	pazopanib	0.0482947	-0.28867	-0.00576582	-0.0678617	0.0284495	-0.0586275
thalidomide&u0126	thalidomide	u0126	-0.126603	0.0314197	-0.0658283	-0.00234513	-0.138466	-0.0586186
hg-6-64-01&tamoxifen	hg-6-64-01	tamoxifen	-0.184927	-0.195139	-0.19877	-0.0936475	-0.00251736	-0.0586066
az-628&disulfiram	az-628	disulfiram	-0.0908318	-0.273208	-0.17575	-0.137369	0.104693	-0.0585184
estradiol&hg-5-88-01	estradiol	hg-5-88-01	-0.145569	-0.0566479	-0.10591	-0.0503072	-0.0324017	-0.0585075
chlorpromazine&estradiol	chlorpromazine	estradiol	0.0364916	-0.145569	-0.0555823	-0.0452463	-0.0503072	-0.0584695
piroxicam&veliparib	piroxicam	veliparib	-0.158941	0.0434244	-0.0222764	-0.0965664	-0.0397603	-0.058374
dasatinib&thiotepa	dasatinib	thiotepa	0.0901027	-0.147461	-0.0266193	-0.07533	-0.0440076	-0.0583644
gdc-0941&orlistat	gdc-0941	orlistat	-0.10304	0.0495751	-0.0767458	-0.0316119	-0.0784147	-0.0583155
pha-665752&zm-447439	pha-665752	zm-447439	0.0148572	0.0134696	-0.00111685	-0.0292182	-0.0505002	-0.0583085
bms-536924&thalidomide	bms-536924	thalidomide	-0.06947	-0.126603	-0.0905617	-0.0470274	-0.00234513	-0.0582832
afatinib&cp466722	afatinib	cp466722	0.0319412	-0.145822	-0.0677697	-0.158014	0.0472456	-0.0582484
etazolate&thiostrepton	etazolate	thiostrepton	0.0473984	-0.130263	-0.125612	0.0439725	-0.0737643	-0.0581351
nvp-tae684&rosiglitazone	nvp-tae684	rosiglitazone	-0.0425676	0.0485104	-0.0279292	-0.0622291	0.0265655	-0.0581322
crizotinib&etoposide	crizotinib	etoposide	0.0482947	-0.142547	-0.0227038	-0.0678617	0.00295544	-0.0580351
dobutamine&ranitidine	dobutamine	ranitidine	-0.235853	0.0672574	-0.0758214	0.0322312	-0.121285	-0.057972
gefitinib&reserpine	gefitinib	reserpine	-0.0687368	0.174808	-0.0116967	-0.0448657	-0.0772324	-0.0579619
r406&rapamycin	r406	rapamycin	-0.0146032	-0.125609	-0.127085	-0.166803	0.0109634	-0.057937
bms-536924&iloprost	bms-536924	iloprost	-0.06947	-0.193039	-0.119442	-0.0470274	-0.0140218	-0.0578979
gefitinib&resveratrol	gefitinib	resveratrol	-0.0687368	-0.144113	-0.109408	-0.0448657	-0.039284	-0.0578952
bortezomib&thioridazine	bortezomib	thioridazine	-0.00028719	-0.00393253	-0.0208389	0.00129235	-0.05864	-0.0576975
bortezomib&thiostrepton	bortezomib	thiostrepton	-0.00028719	-0.130263	-0.116773	0.00129235	-0.0737643	-0.0576937
az-628&beclomethasone	az-628	beclomethasone	-0.0908318	-0.313869	-0.235686	-0.137369	0.0496668	-0.057658
sb-203580&thiostrepton	sb-203580	thiostrepton	0.223354	-0.130263	-0.0853985	0.107223	-0.0737643	-0.057613
hg-5-88-01&thiotepa	hg-5-88-01	thiotepa	-0.0566479	-0.147461	-0.0987879	-0.0324017	-0.0440076	-0.0576012
bms-536924&dobutamine	bms-536924	dobutamine	-0.06947	-0.235853	-0.127327	-0.0470274	0.0322312	-0.0575828
loperamide&thiotepa	loperamide	thiotepa	0.00471545	-0.147461	-0.0502789	-0.0601798	-0.0440076	-0.057506
dasatinib&iloprost	dasatinib	iloprost	0.0901027	-0.193039	-0.0399092	-0.07533	-0.0140218	-0.0574375
gemcitabine&thioridazine	gemcitabine	thioridazine	-0.039021	-0.00393253	-0.0510521	-0.00888887	-0.05864	-0.0573858
etoposide&fluphenazine	etoposide	fluphenazine	-0.142547	0.1399	-0.0055108	0.00295544	-0.109844	-0.057132
telmisartan&thiostrepton	telmisartan	thiostrepton	0.0695489	-0.130263	-0.109988	0.060663	-0.0737643	-0.0571018
levonorgestrel&thiostrepton	levonorgestrel	thiostrepton	-0.0343137	-0.130263	-0.130758	0.0858245	-0.0737643	-0.0570671
curcumin&nvp-tae684	curcumin	nvp-tae684	-0.0815736	-0.0425676	-0.0581099	0.0120351	-0.0622291	-0.0569689
cp466722&tg-101348	cp466722	tg-101348	-0.145822	-0.0375154	-0.105245	0.0472456	-0.141847	-0.056955
chloroquine&zm-447439	chloroquine	zm-447439	-0.0660594	0.0134696	-0.0269319	-0.0110574	-0.0505002	-0.056892
betamethasone&ranitidine	betamethasone	ranitidine	-0.130605	0.0672574	-0.072583	-0.00610542	-0.121285	-0.0567875
carbamazepine&zm-447439	carbamazepine	zm-447439	-0.0615942	0.0134696	-0.00849465	-0.0492754	-0.0505002	-0.0566208
gefitinib&piroxicam	gefitinib	piroxicam	-0.0687368	-0.158941	-0.0994761	-0.0448657	-0.0965664	-0.0565641
hg-6-64-01&methotrexate	hg-6-64-01	methotrexate	-0.184927	0.0785172	-0.064913	-0.0936475	-0.0262978	-0.056538
resveratrol&thiotepa	resveratrol	thiotepa	-0.144113	-0.147461	-0.177153	-0.039284	-0.0440076	-0.0564454
sunitinib&thioridazine	sunitinib	thioridazine	-0.224386	-0.00393253	-0.0676229	0.0961512	-0.05864	-0.0564368
doxorubicin&wortmannin	doxorubicin	wortmannin	0.357693	-0.239512	-0.0361174	-0.0269118	-0.0283399	-0.0564312
hg-5-113-01&hg-6-64-01	hg-5-113-01	hg-6-64-01	-0.118209	-0.184927	-0.180852	0.0014768	-0.0936475	-0.0564194
gdc-0941&reserpine	gdc-0941	reserpine	-0.10304	0.174808	-0.070152	-0.0316119	-0.0772324	-0.0564042
am580&fluphenazine	am580	fluphenazine	-0.13648	0.1399	-0.0463678	-0.015184	-0.109844	-0.0562743
afatinib&sunitinib	afatinib	sunitinib	0.0319412	-0.224386	-0.121035	-0.158014	0.0961512	-0.0562701
amiodarone&calcitriol	amiodarone	calcitriol	0.0759395	-0.227583	-0.00804746	-0.0984905	0.113434	-0.0562634
bms-536924&progesterone	bms-536924	progesterone	-0.06947	0.138865	-0.0720995	-0.0470274	-0.0246697	-0.0562534
methotrexate&resveratrol	methotrexate	resveratrol	0.0785172	-0.144113	-0.0246905	-0.0262978	-0.039284	-0.0562413
canertinib&wortmannin	canertinib	wortmannin	0.0658087	-0.239512	-0.0877962	-0.0750643	-0.0283399	-0.056206
cg-930&ql-x-138	cg-930	ql-x-138	0.134963	-0.1139	-0.0437008	-0.0869591	-0.00860291	-0.0560773
thiostrepton&tyrphostin ag 1478	thiostrepton	tyrphostin ag 1478	-0.130263	0.297143	-0.00444352	-0.0737643	-0.0549499	-0.0560406
mifepristone&hki-272	mifepristone	hki-272	-0.102561	-0.00805633	-0.0821645	0.034102	-0.139772	-0.0560272
lapatinib&loperamide	lapatinib	loperamide	-0.0812298	0.00471545	-0.0119961	-0.0354845	-0.0601798	-0.0559202
gefitinib&lapatinib	gefitinib	lapatinib	-0.0687368	-0.0812298	-0.0695856	-0.0448657	-0.0354845	-0.0558736
terfenadine&thiotepa	terfenadine	thiotepa	-0.0359542	-0.147461	-0.0918701	-0.0535314	-0.0440076	-0.0558716
mifepristone&thiostrepton	mifepristone	thiostrepton	-0.102561	-0.130263	-0.154214	0.034102	-0.0737643	-0.0558668
terfenadine&zm-447439	terfenadine	zm-447439	-0.0359542	0.0134696	-0.02512	-0.0535314	-0.0505002	-0.0558272
fenretinide&thioridazine	fenretinide	thioridazine	-0.0959041	-0.00393253	-0.0414666	0.0879121	-0.05864	-0.0558191
ciglitazone&nvp-tae684	ciglitazone	nvp-tae684	-0.164575	-0.0425676	-0.0639424	0.0617647	-0.0622291	-0.0556494
chloroquine&thiostrepton	chloroquine	thiostrepton	-0.0660594	-0.130263	-0.115263	-0.0110574	-0.0737643	-0.0556342
levonorgestrel&nvp-tae684	levonorgestrel	nvp-tae684	-0.0343137	-0.0425676	-0.0513516	0.0858245	-0.0622291	-0.0556218
calcitriol&hki-272	calcitriol	hki-272	-0.227583	-0.00805633	-0.111182	0.113434	-0.139772	-0.0556111
canertinib&gefitinib	canertinib	gefitinib	0.0658087	-0.0687368	-0.0179881	-0.0750643	-0.0448657	-0.0555556
saracatinib&wortmannin	saracatinib	wortmannin	0.113085	-0.239512	-0.0471678	-0.0720675	-0.0283399	-0.0555547
lapatinib&zm-447439	lapatinib	zm-447439	-0.0812298	0.0134696	-0.0169985	-0.0354845	-0.0505002	-0.0554285
pd 158780&thiostrepton	pd 158780	thiostrepton	0.0709522	-0.130263	-0.104034	0.0394938	-0.0737643	-0.0553976
bosutinib&fccp	bosutinib	fccp	-0.0256909	0.0177192	-0.0159807	-0.122411	0.0392449	-0.0553943
hg-6-64-01&pd 158780	hg-6-64-01	pd 158780	-0.184927	0.0709522	-0.130604	-0.0936475	0.0394938	-0.0552602
jnk-9l&tamoxifen	jnk-9l	tamoxifen	0.0892836	-0.195139	-0.00849688	-0.0860504	-0.00251736	-0.0552084
curcumin&u0126	curcumin	u0126	-0.0815736	0.0314197	-0.0280756	0.0120351	-0.138466	-0.0551458
jnk-9l&ql-x-138	jnk-9l	ql-x-138	0.0892836	-0.1139	-0.00652095	-0.0860504	-0.00860291	-0.0550789
cp466722&nvp-tae684	cp466722	nvp-tae684	-0.145822	-0.0425676	-0.116767	0.0472456	-0.0622291	-0.0550459
sulforaphane&thioridazine	sulforaphane	thioridazine	-0.0628441	-0.00393253	-0.0211528	0.0311016	-0.05864	-0.0550137
norgestrel&resveratrol	norgestrel	resveratrol	-0.0454865	-0.144113	-0.123848	-0.0570191	-0.039284	-0.0549366
beclomethasone&nvp-tae684	beclomethasone	nvp-tae684	-0.313869	-0.0425676	-0.141228	0.0496668	-0.0622291	-0.0548757
gemcitabine&nvp-tae684	gemcitabine	nvp-tae684	-0.039021	-0.0425676	-0.0938266	-0.00888887	-0.0622291	-0.054551
hg-6-64-01&thalidomide	hg-6-64-01	thalidomide	-0.184927	-0.126603	-0.174673	-0.0936475	-0.00234513	-0.0543876
gefitinib&thiotepa	gefitinib	thiotepa	-0.0687368	-0.147461	-0.107431	-0.0448657	-0.0440076	-0.0543601
sulforaphane&tg-101348	sulforaphane	tg-101348	-0.0628441	-0.0375154	-0.060015	0.0311016	-0.141847	-0.0543504
bms-536924&paclitaxel	bms-536924	paclitaxel	-0.06947	-0.137053	-0.109797	-0.0470274	0.0198153	-0.0542892
am580&nvp-tae684	am580	nvp-tae684	-0.13648	-0.0425676	-0.112117	-0.015184	-0.0622291	-0.0541721
capsaicin&nvp-tae684	capsaicin	nvp-tae684	0.0908739	-0.0425676	-0.0305924	0.16687	-0.0622291	-0.0541525
bms-536924&caffeine	bms-536924	caffeine	-0.06947	0.0552333	-0.0733772	-0.0470274	0.0421712	-0.054127
betamethasone&bms-536924	betamethasone	bms-536924	-0.130605	-0.06947	-0.127617	-0.00610542	-0.0470274	-0.0540934
hg-6-64-01&paclitaxel	hg-6-64-01	paclitaxel	-0.184927	-0.137053	-0.183984	-0.0936475	0.0198153	-0.054091
chlorpromazine&thiotepa	chlorpromazine	thiotepa	0.0364916	-0.147461	-0.0597043	-0.0452463	-0.0440076	-0.054052
estradiol&norgestrel	estradiol	norgestrel	-0.145569	-0.0454865	-0.0969797	-0.0503072	-0.0570191	-0.0539636
pha-665752&piroxicam	pha-665752	piroxicam	0.0148572	-0.158941	-0.0296742	-0.0292182	-0.0965664	-0.053937
az-628&camptothecin	az-628	camptothecin	-0.0908318	0.0720084	-0.0100562	-0.137369	0.0423447	-0.0539216
iloprost&piroxicam	iloprost	piroxicam	-0.193039	-0.158941	-0.17402	-0.0140218	-0.0965664	-0.0539192
bosutinib&calcitriol	bosutinib	calcitriol	-0.0256909	-0.227583	-0.140099	-0.122411	0.113434	-0.0538465
lapatinib&thiotepa	lapatinib	thiotepa	-0.0812298	-0.147461	-0.103027	-0.0354845	-0.0440076	-0.0536585
jnk-9l&pazopanib	jnk-9l	pazopanib	0.0892836	-0.28867	-0.0528425	-0.0860504	0.0284495	-0.0536321
staurosporine&wortmannin	staurosporine	wortmannin	0.206217	-0.239512	-0.0304437	-0.0508196	-0.0283399	-0.053593
chloroquine&hg-6-64-01	chloroquine	hg-6-64-01	-0.0660594	-0.184927	-0.149504	-0.0110574	-0.0936475	-0.0535838
beclomethasone&bosutinib	beclomethasone	bosutinib	-0.313869	-0.0256909	-0.184242	0.0496668	-0.122411	-0.0534848
resveratrol&veliparib	resveratrol	veliparib	-0.144113	0.0434244	-0.0362319	-0.039284	-0.0397603	-0.0534494
wortmannin&zm-447439	wortmannin	zm-447439	-0.239512	0.0134696	-0.115177	-0.0283399	-0.0505002	-0.0534383
bosutinib&mifepristone	bosutinib	mifepristone	-0.0256909	-0.102561	-0.0868821	-0.122411	0.034102	-0.0534228
carbamazepine&thiotepa	carbamazepine	thiotepa	-0.0615942	-0.147461	-0.0965986	-0.0492754	-0.0440076	-0.0534014
caffeine&thiostrepton	caffeine	thiostrepton	0.0552333	-0.130263	-0.132179	0.0421712	-0.0737643	-0.0533066
piroxicam&retinoic acid	piroxicam	retinoic acid	-0.158941	0.0315639	-0.0553757	-0.0965664	-0.0114726	-0.0532968
alitretinoin&thiostrepton	alitretinoin	thiostrepton	-0.0119858	-0.130263	-0.0949923	0.0224423	-0.0737643	-0.0532847
bms-536924&calcitriol	bms-536924	calcitriol	-0.06947	-0.227583	-0.127321	-0.0470274	0.113434	-0.053278
bms-536924&telmisartan	bms-536924	telmisartan	-0.06947	0.0695489	-0.0864458	-0.0470274	0.060663	-0.0532583
hydrocortisone&retinoic acid	hydrocortisone	retinoic acid	-0.225568	0.0315639	-0.10051	-0.0691815	-0.0114726	-0.0531423
am580&bms-536924	am580	bms-536924	-0.13648	-0.06947	-0.140488	-0.015184	-0.0470274	-0.0530511
az-628&calcitriol	az-628	calcitriol	-0.0908318	-0.227583	-0.168424	-0.137369	0.113434	-0.0530055
bms-536924&pazopanib	bms-536924	pazopanib	-0.06947	-0.28867	-0.14255	-0.0470274	0.0284495	-0.0529708
hg-5-113-01&thiostrepton	hg-5-113-01	thiostrepton	-0.118209	-0.130263	-0.150446	0.0014768	-0.0737643	-0.0528852
cycloheximide&thioridazine	cycloheximide	thioridazine	-0.111787	-0.00393253	-0.0333944	0.138354	-0.05864	-0.0527781
chlorpromazine&gefitinib	chlorpromazine	gefitinib	0.0364916	-0.0687368	-0.052641	-0.0452463	-0.0448657	-0.0527505
alitretinoin&bosutinib	alitretinoin	bosutinib	-0.0119858	-0.0256909	-0.0191875	0.0224423	-0.122411	-0.0527151
gdc-0941&resveratrol	gdc-0941	resveratrol	-0.10304	-0.144113	-0.15675	-0.0316119	-0.039284	-0.0525438
mifepristone&u0126	mifepristone	u0126	-0.102561	0.0314197	-0.0450581	0.034102	-0.138466	-0.0525419
jnk-9l&thalidomide	jnk-9l	thalidomide	0.0892836	-0.126603	-0.0327715	-0.0860504	-0.00234513	-0.0525283
estradiol&gdc-0941	estradiol	gdc-0941	-0.145569	-0.10304	-0.128239	-0.0503072	-0.0316119	-0.0525204
norgestrel&zm-447439	norgestrel	zm-447439	-0.0454865	0.0134696	-0.0152773	-0.0570191	-0.0505002	-0.0524231
hg-6-64-01&simvastatin	hg-6-64-01	simvastatin	-0.184927	-0.0471099	-0.150555	-0.0936475	-0.00414781	-0.0523646
ranitidine&simvastatin	ranitidine	simvastatin	0.0672574	-0.0471099	-0.00632921	-0.121285	-0.00414781	-0.0523492
bms-536924&celastrol	bms-536924	celastrol	-0.06947	-0.176191	-0.1144	-0.0470274	0.0354277	-0.0522973
dobutamine&zm-447439	dobutamine	zm-447439	-0.235853	0.0134696	-0.0605947	0.0322312	-0.0505002	-0.0522959
calcitriol&nvp-tae684	calcitriol	nvp-tae684	-0.227583	-0.0425676	-0.109042	0.113434	-0.0622291	-0.0522884
ciglitazone&hg-6-64-01	ciglitazone	hg-6-64-01	-0.164575	-0.184927	-0.200125	0.0617647	-0.0936475	-0.0522611
gdc-0941&loperamide	gdc-0941	loperamide	-0.10304	0.00471545	-0.10534	-0.0316119	-0.0601798	-0.0522314
chloroquine&veliparib	chloroquine	veliparib	-0.0660594	0.0434244	-0.00819496	-0.0110574	-0.0397603	-0.0522158
bms-536924&etoposide	bms-536924	etoposide	-0.06947	-0.142547	-0.113412	-0.0470274	0.00295544	-0.0521426
apigenin&gdc-0941	apigenin	gdc-0941	0.1446	-0.10304	-0.0854674	-0.0600121	-0.0316119	-0.0521404
doxorubicin&gdc-0941	doxorubicin	gdc-0941	0.357693	-0.10304	-0.0168333	-0.0269118	-0.0316119	-0.0521172
gdc-0941&gefitinib	gdc-0941	gefitinib	-0.10304	-0.0687368	-0.117213	-0.0316119	-0.0448657	-0.0519952
ranitidine&tamoxifen	ranitidine	tamoxifen	0.0672574	-0.195139	-0.0650191	-0.121285	-0.00251736	-0.0519383
bms-536924&rosiglitazone	bms-536924	rosiglitazone	-0.06947	0.0485104	-0.0662503	-0.0470274	0.0265655	-0.0518754
norgestrel&thiotepa	norgestrel	thiotepa	-0.0454865	-0.147461	-0.0952129	-0.0570191	-0.0440076	-0.0517688
carbamazepine&gdc-0941	carbamazepine	gdc-0941	-0.0615942	-0.10304	-0.117812	-0.0492754	-0.0316119	-0.0517428
bms-536924&mifepristone	bms-536924	mifepristone	-0.06947	-0.102561	-0.110961	-0.0470274	0.034102	-0.0517108
beclomethasone&u0126	beclomethasone	u0126	-0.313869	0.0314197	-0.14283	0.0496668	-0.138466	-0.0516915
decitabine&tg-101348	decitabine	tg-101348	-0.124544	-0.0375154	-0.0706391	0.125158	-0.141847	-0.0515862
am580&gdc-0941	am580	gdc-0941	-0.13648	-0.10304	-0.157467	-0.015184	-0.0316119	-0.0515555
bms-536924&ciglitazone	bms-536924	ciglitazone	-0.06947	-0.164575	-0.106909	-0.0470274	0.0617647	-0.0515464
decitabine&nvp-tae684	decitabine	nvp-tae684	-0.124544	-0.0425676	-0.0725866	0.125158	-0.0622291	-0.0515242
bms-536924&daidzein	bms-536924	daidzein	-0.06947	0.230784	-0.0514428	-0.0470274	0.0310617	-0.0514982
loperamide&naloxone	loperamide	naloxone	0.00471545	-0.0995556	-0.0133766	-0.0601798	-0.00969697	-0.051461
bosutinib&disulfiram	bosutinib	disulfiram	-0.0256909	-0.273208	-0.150068	-0.122411	0.104693	-0.0513754
ql-x-138&zm-447439	ql-x-138	zm-447439	-0.1139	0.0134696	-0.0528994	-0.00860291	-0.0505002	-0.0513698
bosutinib&sulforaphane	bosutinib	sulforaphane	-0.0256909	-0.0628441	-0.0482708	-0.122411	0.0311016	-0.0513575
curcumin&hg-6-64-01	curcumin	hg-6-64-01	-0.0815736	-0.184927	-0.150219	0.0120351	-0.0936475	-0.0513547
apigenin&wortmannin	apigenin	wortmannin	0.1446	-0.239512	-0.130483	-0.0600121	-0.0283399	-0.0513196
alitretinoin&nvp-tae684	alitretinoin	nvp-tae684	-0.0119858	-0.0425676	-0.0350758	0.0224423	-0.0622291	-0.0513049
bortezomib&hg-6-64-01	bortezomib	hg-6-64-01	-0.00028719	-0.184927	-0.115118	0.00129235	-0.0936475	-0.0512948
bms-536924&simvastatin	bms-536924	simvastatin	-0.06947	-0.0471099	-0.0820887	-0.0470274	-0.00414781	-0.0512507
lapatinib&norgestrel	lapatinib	norgestrel	-0.0812298	-0.0454865	-0.0631505	-0.0354845	-0.0570191	-0.0512404
fccp&nvp-tae684	fccp	nvp-tae684	0.0177192	-0.0425676	-0.0441936	0.0392449	-0.0622291	-0.0511516
digitoxigenin&r406	digitoxigenin	r406	-0.352074	-0.0146032	-0.206696	0.0967136	-0.166803	-0.0511383
celastrol&ranitidine	celastrol	ranitidine	-0.176191	0.0672574	-0.0359715	0.0354277	-0.121285	-0.0510755
bms-536924&naloxone	bms-536924	naloxone	-0.06947	-0.0995556	-0.105776	-0.0470274	-0.00969697	-0.0510273
carbamazepine&lapatinib	carbamazepine	lapatinib	-0.0615942	-0.0812298	-0.0762013	-0.0492754	-0.0354845	-0.0509937
hydrocortisone&resveratrol	hydrocortisone	resveratrol	-0.225568	-0.144113	-0.222595	-0.0691815	-0.039284	-0.0509432
hydrocortisone&pha-665752	hydrocortisone	pha-665752	-0.225568	0.0148572	-0.0644059	-0.0691815	-0.0292182	-0.0509427
bms-536924&etazolate	bms-536924	etazolate	-0.06947	0.0473984	-0.0726072	-0.0470274	0.0439725	-0.0509265
bi-2536&thiostrepton	bi-2536	thiostrepton	0.0442532	-0.130263	-0.0812524	-0.00364199	-0.0737643	-0.0508994
resveratrol&wortmannin	resveratrol	wortmannin	-0.144113	-0.239512	-0.244723	-0.039284	-0.0283399	-0.0508417
gefitinib&naloxone	gefitinib	naloxone	-0.0687368	-0.0995556	-0.100237	-0.0448657	-0.00969697	-0.0508387
etoposide&orlistat	etoposide	orlistat	-0.142547	0.0495751	-0.0550058	0.00295544	-0.0784147	-0.0507864
bms-536924&curcumin	bms-536924	curcumin	-0.06947	-0.0815736	-0.0908564	-0.0470274	0.0120351	-0.0506399
gdc-0941&progesterone	gdc-0941	progesterone	-0.10304	0.138865	-0.0821382	-0.0316119	-0.0246697	-0.0506305
az-628&capsaicin	az-628	capsaicin	-0.0908318	0.0908739	-0.0193887	-0.137369	0.16687	-0.0504926
bi-2536&bms-536924	bi-2536	bms-536924	0.0442532	-0.06947	-0.0705419	-0.00364199	-0.0470274	-0.0504601
cg-930&resveratrol	cg-930	resveratrol	0.134963	-0.144113	-0.0537146	-0.0869591	-0.039284	-0.0504327
nvp-tae684&telmisartan	nvp-tae684	telmisartan	-0.0425676	0.0695489	-0.0567518	-0.0622291	0.060663	-0.0504282
nvp-tae684&parthenolide	nvp-tae684	parthenolide	-0.0425676	0.103762	-0.0171911	-0.0622291	0.0411523	-0.0502833
gefitinib&veliparib	gefitinib	veliparib	-0.0687368	0.0434244	-0.0315618	-0.0448657	-0.0397603	-0.0502586
iloprost&thiotepa	iloprost	thiotepa	-0.193039	-0.147461	-0.174736	-0.0140218	-0.0440076	-0.0501706
gdc-0941&methotrexate	gdc-0941	methotrexate	-0.10304	0.0785172	-0.0627553	-0.0316119	-0.0262978	-0.0501521
gefitinib&pha-665752	gefitinib	pha-665752	-0.0687368	0.0148572	-0.0455735	-0.0448657	-0.0292182	-0.0501466
proscillaridin&r406	proscillaridin	r406	-0.417153	-0.0146032	-0.263158	0.118154	-0.166803	-0.0501112
disulfiram&tg-101348	disulfiram	tg-101348	-0.273208	-0.0375154	-0.150127	0.104693	-0.141847	-0.0500956
caffeine&piroxicam	caffeine	piroxicam	0.0552333	-0.158941	-0.0672957	0.0421712	-0.0965664	-0.0500928
hg-6-64-01&troglitazone	hg-6-64-01	troglitazone	-0.184927	0.184179	-0.0616597	-0.0936475	0.012549	-0.05
raloxifene&thiostrepton	raloxifene	thiostrepton	0.0167845	-0.130263	-0.0746285	-0.0146178	-0.0737643	-0.0499191
thiotepa&veliparib	thiotepa	veliparib	-0.147461	0.0434244	-0.00949374	-0.0440076	-0.0397603	-0.0496882
afatinib&estriol	afatinib	estriol	0.0319412	-0.0490945	-0.0021326	-0.158014	0.0700066	-0.0496553
pazopanib&zm-447439	pazopanib	zm-447439	-0.28867	0.0134696	-0.06739	0.0284495	-0.0505002	-0.0495519
isoreserpine&loperamide	isoreserpine	loperamide	-0.0366906	0.00471545	-0.0104786	0.00241386	-0.0601798	-0.0495393
chloroquine&jnk-9l	chloroquine	jnk-9l	-0.0660594	0.0892836	-0.00142851	-0.0110574	-0.0860504	-0.0495189
gefitinib&zm-447439	gefitinib	zm-447439	-0.0687368	0.0134696	-0.021811	-0.0448657	-0.0505002	-0.0495114
canertinib&dobutamine	canertinib	dobutamine	0.0658087	-0.235853	-0.0251308	-0.0750643	0.0322312	-0.0494262
alitretinoin&bms-536924	alitretinoin	bms-536924	-0.0119858	-0.06947	-0.0864423	0.0224423	-0.0470274	-0.0494168
gefitinib&progesterone	gefitinib	progesterone	-0.0687368	0.138865	-0.0320584	-0.0448657	-0.0246697	-0.0493747
bx-912&thioridazine	bx-912	thioridazine	0.00291884	-0.00393253	-0.0249548	0.0814594	-0.05864	-0.0492631
hydrocortisone&wortmannin	hydrocortisone	wortmannin	-0.225568	-0.239512	-0.271635	-0.0691815	-0.0283399	-0.049224
bms-536924&levonorgestrel	bms-536924	levonorgestrel	-0.06947	-0.0343137	-0.0912582	-0.0470274	0.0858245	-0.0492192
calcitriol&thiostrepton	calcitriol	thiostrepton	-0.227583	-0.130263	-0.186467	0.113434	-0.0737643	-0.0492171
amiloride&thioridazine	amiloride	thioridazine	0.00721148	-0.00393253	-0.0163386	0.0276745	-0.05864	-0.0491852
etoposide&jnk-9l	etoposide	jnk-9l	-0.142547	0.0892836	-0.0195993	0.00295544	-0.0860504	-0.048896
iloprost&zm-447439	iloprost	zm-447439	-0.193039	0.0134696	-0.0476048	-0.0140218	-0.0505002	-0.0488458
reserpine&wortmannin	reserpine	wortmannin	0.174808	-0.239512	-0.121207	-0.0772324	-0.0283399	-0.0488323
afatinib&gemcitabine	afatinib	gemcitabine	0.0319412	-0.039021	-0.0650454	-0.158014	-0.00888887	-0.0487155
gefitinib&kin001-220	gefitinib	kin001-220	-0.0687368	0.0922078	-0.00822177	-0.0448657	-0.0324675	-0.04862
gdc-0941&iloprost	gdc-0941	iloprost	-0.10304	-0.193039	-0.131058	-0.0316119	-0.0140218	-0.048616
terfenadine&wortmannin	terfenadine	wortmannin	-0.0359542	-0.239512	-0.179078	-0.0535314	-0.0283399	-0.0485734
lenalidomide&tg-101348	lenalidomide	tg-101348	-0.00853696	-0.0375154	-0.038244	0.0229216	-0.141847	-0.0485315
betamethasone&zm-447439	betamethasone	zm-447439	-0.130605	0.0134696	-0.0672458	-0.00610542	-0.0505002	-0.0485054
gdc-0941&thalidomide	gdc-0941	thalidomide	-0.10304	-0.126603	-0.143115	-0.0316119	-0.00234513	-0.0484074
pha-665752&thiotepa	pha-665752	thiotepa	0.0148572	-0.147461	-0.0348148	-0.0292182	-0.0440076	-0.0484001
daidzein&hg-6-64-01	daidzein	hg-6-64-01	0.230784	-0.184927	-0.0676829	0.0310617	-0.0936475	-0.0483892
cg-930&tamoxifen	cg-930	tamoxifen	0.134963	-0.195139	-0.0339862	-0.0869591	-0.00251736	-0.0483744
cg-930&gdc-0941	cg-930	gdc-0941	0.134963	-0.10304	-0.0757163	-0.0869591	-0.0316119	-0.0483435
gdc-0941&veliparib	gdc-0941	veliparib	-0.10304	0.0434244	-0.0612452	-0.0316119	-0.0397603	-0.0483173
betamethasone&gefitinib	betamethasone	gefitinib	-0.130605	-0.0687368	-0.0917924	-0.00610542	-0.0448657	-0.0482756
retinoic acid&terfenadine	retinoic acid	terfenadine	0.0315639	-0.0359542	-0.0243356	-0.0114726	-0.0535314	-0.0482056
isoreserpine&zm-447439	isoreserpine	zm-447439	-0.0366906	0.0134696	-0.0071575	0.00241386	-0.0505002	-0.048203
hg-6-64-01&sulforaphane	hg-6-64-01	sulforaphane	-0.184927	-0.0628441	-0.145732	-0.0936475	0.0311016	-0.0481726
bms-536924&tanespimycin	bms-536924	tanespimycin	-0.06947	0.185103	-0.0365101	-0.0470274	-0.0220296	-0.0481581
gemcitabine&r406	gemcitabine	r406	-0.039021	-0.0146032	-0.0587585	-0.00888887	-0.166803	-0.0480835
caffeine&hg-6-64-01	caffeine	hg-6-64-01	0.0552333	-0.184927	-0.13391	0.0421712	-0.0936475	-0.0480761
bosutinib&decitabine	bosutinib	decitabine	-0.0256909	-0.124544	-0.0704275	-0.122411	0.125158	-0.0480231
iloprost&terfenadine	iloprost	terfenadine	-0.193039	-0.0359542	-0.116567	-0.0140218	-0.0535314	-0.04799
etoposide&ranitidine	etoposide	ranitidine	-0.142547	0.0672574	-0.0868788	0.00295544	-0.121285	-0.0479295
fccp&tg-101348	fccp	tg-101348	0.0177192	-0.0375154	-0.041467	0.0392449	-0.141847	-0.0478795
decitabine&thiostrepton	decitabine	thiostrepton	-0.124544	-0.130263	-0.159256	0.125158	-0.0737643	-0.0478699
celastrol&hg-6-64-01	celastrol	hg-6-64-01	-0.176191	-0.184927	-0.196907	0.0354277	-0.0936475	-0.0478609
fccp&thiostrepton	fccp	thiostrepton	0.0177192	-0.130263	-0.109744	0.0392449	-0.0737643	-0.0478483
bi-2536&hg-6-64-01	bi-2536	hg-6-64-01	0.0442532	-0.184927	-0.0730266	-0.00364199	-0.0936475	-0.0478408
az-628&decitabine	az-628	decitabine	-0.0908318	-0.124544	-0.129162	-0.137369	0.125158	-0.047821
gdc-0941&thiotepa	gdc-0941	thiotepa	-0.10304	-0.147461	-0.137195	-0.0316119	-0.0440076	-0.0478007
veliparib&wortmannin	veliparib	wortmannin	0.0434244	-0.239512	-0.0789216	-0.0397603	-0.0283399	-0.0477651
carbamazepine&estradiol	carbamazepine	estradiol	-0.0615942	-0.145569	-0.11089	-0.0492754	-0.0503072	-0.047726
beclomethasone&hki-272	beclomethasone	hki-272	-0.313869	-0.00805633	-0.184279	0.0496668	-0.139772	-0.0477234
coumestrol&nvp-tae684	coumestrol	nvp-tae684	-0.0404886	-0.0425676	-0.0685177	0.0749603	-0.0622291	-0.0476931
bms-536924&bortezomib	bms-536924	bortezomib	-0.06947	-0.00028719	-0.0851013	-0.0470274	0.00129235	-0.0475808
jnk-9l&paclitaxel	jnk-9l	paclitaxel	0.0892836	-0.137053	-0.00133504	-0.0860504	0.0198153	-0.047531
disulfiram&u0126	disulfiram	u0126	-0.273208	0.0314197	-0.0914731	0.104693	-0.138466	-0.047515
gdc-0941&kin001-220	gdc-0941	kin001-220	-0.10304	0.0922078	-0.0788948	-0.0316119	-0.0324675	-0.047514
decitabine&u0126	decitabine	u0126	-0.124544	0.0314197	-0.0365009	0.125158	-0.138466	-0.0474544
hg-5-88-01&norgestrel	hg-5-88-01	norgestrel	-0.0566479	-0.0454865	-0.0445075	-0.0324017	-0.0570191	-0.0473728
nvp-tae684&sulforaphane	nvp-tae684	sulforaphane	-0.0425676	-0.0628441	-0.0585591	-0.0622291	0.0311016	-0.0473291
thalidomide&zm-447439	thalidomide	zm-447439	-0.126603	0.0134696	-0.0413584	-0.00234513	-0.0505002	-0.0473143
estradiol&pha-665752	estradiol	pha-665752	-0.145569	0.0148572	-0.0374332	-0.0503072	-0.0292182	-0.047284
dexamethasone&nvp-tae684	dexamethasone	nvp-tae684	-0.347097	-0.0425676	-0.157521	0.0677366	-0.0622291	-0.0472635
parthenolide&thiostrepton	parthenolide	thiostrepton	0.103762	-0.130263	-0.0635956	0.0411523	-0.0737643	-0.0471041
lapatinib&wortmannin	lapatinib	wortmannin	-0.0812298	-0.239512	-0.211141	-0.0354845	-0.0283399	-0.04708
gefitinib&norgestrel	gefitinib	norgestrel	-0.0687368	-0.0454865	-0.0731923	-0.0448657	-0.0570191	-0.0470534
estradiol&wortmannin	estradiol	wortmannin	-0.145569	-0.239512	-0.235754	-0.0503072	-0.0283399	-0.0470354
loperamide&thalidomide	loperamide	thalidomide	0.00471545	-0.126603	-0.0667989	-0.0601798	-0.00234513	-0.0469446
beclomethasone&tg-101348	beclomethasone	tg-101348	-0.313869	-0.0375154	-0.186654	0.0496668	-0.141847	-0.0468814
amsacrine&hg-6-64-01	amsacrine	hg-6-64-01	-0.0202247	-0.184927	-0.112685	0.0247314	-0.0936475	-0.0468721
loperamide&wortmannin	loperamide	wortmannin	0.00471545	-0.239512	-0.125407	-0.0601798	-0.0283399	-0.0468032
bi-2536&gdc-0941	bi-2536	gdc-0941	0.0442532	-0.10304	-0.0668804	-0.00364199	-0.0316119	-0.0467919
camptothecin&nvp-tae684	camptothecin	nvp-tae684	0.0720084	-0.0425676	-0.0381807	0.0423447	-0.0622291	-0.0466993
estriol&nvp-tae684	estriol	nvp-tae684	-0.0490945	-0.0425676	-0.0621063	0.0700066	-0.0622291	-0.0466324
hg-6-64-01&mifepristone	hg-6-64-01	mifepristone	-0.184927	-0.102561	-0.166327	-0.0936475	0.034102	-0.0466316
loperamide&topotecan	loperamide	topotecan	0.00471545	-0.0913504	-0.0306772	-0.0601798	0.00110537	-0.0466088
rosiglitazone&thiostrepton	rosiglitazone	thiostrepton	0.0485104	-0.130263	-0.104496	0.0265655	-0.0737643	-0.0465092
dasatinib&gefitinib	dasatinib	gefitinib	0.0901027	-0.0687368	-0.0329602	-0.07533	-0.0448657	-0.0464253
etazolate&hg-6-64-01	etazolate	hg-6-64-01	0.0473984	-0.184927	-0.120139	0.0439725	-0.0936475	-0.046412
barasertib&bms-536924	barasertib	bms-536924	0.0417023	-0.06947	-0.0153509	0.00675636	-0.0470274	-0.0463659
hg-5-113-01&nvp-tae684	hg-5-113-01	nvp-tae684	-0.118209	-0.0425676	-0.0799923	0.0014768	-0.0622291	-0.046345
chloroquine&terfenadine	chloroquine	terfenadine	-0.0660594	-0.0359542	-0.0672737	-0.0110574	-0.0535314	-0.0461788
crizotinib&disulfiram	crizotinib	disulfiram	0.0482947	-0.273208	-0.015623	-0.0678617	0.104693	-0.0461779
etazolate&nvp-tae684	etazolate	nvp-tae684	0.0473984	-0.0425676	-0.0532262	0.0439725	-0.0622291	-0.0461616
bms-536924&lenalidomide	bms-536924	lenalidomide	-0.06947	-0.00853696	-0.061954	-0.0470274	0.0229216	-0.0460594
cp466722&crizotinib	cp466722	crizotinib	-0.145822	0.0482947	-0.0282969	0.0472456	-0.0678617	-0.04594
doxorubicin&resveratrol	doxorubicin	resveratrol	0.357693	-0.144113	-0.0103461	-0.0269118	-0.039284	-0.0459184
pazopanib&ranitidine	pazopanib	ranitidine	-0.28867	0.0672574	-0.105634	0.0284495	-0.121285	-0.0459077
resveratrol&terfenadine	resveratrol	terfenadine	-0.144113	-0.0359542	-0.110162	-0.039284	-0.0535314	-0.0458975
hg-5-88-01&resveratrol	hg-5-88-01	resveratrol	-0.0566479	-0.144113	-0.128266	-0.0324017	-0.039284	-0.045869
r406&sunitinib	r406	sunitinib	-0.0146032	-0.224386	-0.148133	-0.166803	0.0961512	-0.0458608
emetine&thioridazine	emetine	thioridazine	-0.154255	-0.00393253	-0.0413894	0.117021	-0.05864	-0.0458273
chlorpromazine&wortmannin	chlorpromazine	wortmannin	0.0364916	-0.239512	-0.166534	-0.0452463	-0.0283399	-0.0457758
canertinib&pazopanib	canertinib	pazopanib	0.0658087	-0.28867	-0.0383459	-0.0750643	0.0284495	-0.0457607
hg-6-64-01&pentoxifylline	hg-6-64-01	pentoxifylline	-0.184927	0.107467	-0.0601733	-0.0936475	0.000161303	-0.0457094
beclomethasone&fluphenazine	beclomethasone	fluphenazine	-0.313869	0.1399	-0.0577488	0.0496668	-0.109844	-0.0456851
bms-536924&raloxifene	bms-536924	raloxifene	-0.06947	0.0167845	-0.0563939	-0.0470274	-0.0146178	-0.0456802
piroxicam&tamoxifen	piroxicam	tamoxifen	-0.158941	-0.195139	-0.177232	-0.0965664	-0.00251736	-0.0455357
az-628&raloxifene	az-628	raloxifene	-0.0908318	0.0167845	-0.0148375	-0.137369	-0.0146178	-0.0455303
bi-2536&nvp-tae684	bi-2536	nvp-tae684	0.0442532	-0.0425676	-0.0366097	-0.00364199	-0.0622291	-0.0454442
ql-x-138&ranitidine	ql-x-138	ranitidine	-0.1139	0.0672574	-0.059664	-0.00860291	-0.121285	-0.0454006
hg-5-88-01&terfenadine	hg-5-88-01	terfenadine	-0.0566479	-0.0359542	-0.0571954	-0.0324017	-0.0535314	-0.0453932
am580&ranitidine	am580	ranitidine	-0.13648	0.0672574	-0.138364	-0.015184	-0.121285	-0.0453817
afatinib&dexamethasone	afatinib	dexamethasone	0.0319412	-0.347097	-0.157921	-0.158014	0.0677366	-0.0451895
hg-5-113-01&zm-447439	hg-5-113-01	zm-447439	-0.118209	0.0134696	-0.0593185	0.0014768	-0.0505002	-0.0451346
hg-5-113-01&jnk-9l	hg-5-113-01	jnk-9l	-0.118209	0.0892836	-0.0030112	0.0014768	-0.0860504	-0.0450167
ql-x-138&reserpine	ql-x-138	reserpine	-0.1139	0.174808	-0.0118779	-0.00860291	-0.0772324	-0.0449932
bosutinib&camptothecin	bosutinib	camptothecin	-0.0256909	0.0720084	-0.00340465	-0.122411	0.0423447	-0.044978
alitretinoin&u0126	alitretinoin	u0126	-0.0119858	0.0314197	-0.0101307	0.0224423	-0.138466	-0.044927
amiodarone&disulfiram	amiodarone	disulfiram	0.0759395	-0.273208	-0.0300263	-0.0984905	0.104693	-0.0448865
tamoxifen&zm-447439	tamoxifen	zm-447439	-0.195139	0.0134696	-0.0472123	-0.00251736	-0.0505002	-0.0448133
gefitinib&thalidomide	gefitinib	thalidomide	-0.0687368	-0.126603	-0.0902775	-0.0448657	-0.00234513	-0.0447812
curcumin&thiostrepton	curcumin	thiostrepton	-0.0815736	-0.130263	-0.124049	0.0120351	-0.0737643	-0.0447519
celastrol&piroxicam	celastrol	piroxicam	-0.176191	-0.158941	-0.152959	0.0354277	-0.0965664	-0.0447378
gefitinib&wortmannin	gefitinib	wortmannin	-0.0687368	-0.239512	-0.169534	-0.0448657	-0.0283399	-0.0447094
am580&reserpine	am580	reserpine	-0.13648	0.174808	-0.104643	-0.015184	-0.0772324	-0.0446241
gefitinib&paclitaxel	gefitinib	paclitaxel	-0.0687368	-0.137053	-0.105526	-0.0448657	0.0198153	-0.0445981
gdc-0941&zm-447439	gdc-0941	zm-447439	-0.10304	0.0134696	-0.0984047	-0.0316119	-0.0505002	-0.044513
chloroquine&reserpine	chloroquine	reserpine	-0.0660594	0.174808	-0.00956179	-0.0110574	-0.0772324	-0.044507
bosutinib&rapamycin	bosutinib	rapamycin	-0.0256909	-0.125609	-0.130352	-0.122411	0.0109634	-0.0444908
calcitriol&crizotinib	calcitriol	crizotinib	-0.227583	0.0482947	-0.0101214	0.113434	-0.0678617	-0.0444561
carbamazepine&chlorpromazine	carbamazepine	chlorpromazine	-0.0615942	0.0364916	-0.0121407	-0.0492754	-0.0452463	-0.044401
isoreserpine&resveratrol	isoreserpine	resveratrol	-0.0366906	-0.144113	-0.122992	0.00241386	-0.039284	-0.0443813
disulfiram&thiostrepton	disulfiram	thiostrepton	-0.273208	-0.130263	-0.195638	0.104693	-0.0737643	-0.0442739
chloroquine&resveratrol	chloroquine	resveratrol	-0.0660594	-0.144113	-0.113786	-0.0110574	-0.039284	-0.0442341
norgestrel&pha-665752	norgestrel	pha-665752	-0.0454865	0.0148572	-0.000262605	-0.0570191	-0.0292182	-0.0441176
betamethasone&canertinib	betamethasone	canertinib	-0.130605	0.0658087	-0.0420791	-0.00610542	-0.0750643	-0.0441018
apigenin&tamoxifen	apigenin	tamoxifen	0.1446	-0.195139	-0.0464732	-0.0600121	-0.00251736	-0.0440131
afatinib&rapamycin	afatinib	rapamycin	0.0319412	-0.125609	-0.0988688	-0.158014	0.0109634	-0.0440123
amsacrine&bms-536924	amsacrine	bms-536924	-0.0202247	-0.06947	-0.0851437	0.0247314	-0.0470274	-0.0438635
hydrocortisone&naloxone	hydrocortisone	naloxone	-0.225568	-0.0995556	-0.157016	-0.0691815	-0.00969697	-0.0438243
cg-930&dobutamine	cg-930	dobutamine	0.134963	-0.235853	-0.0468216	-0.0869591	0.0322312	-0.0437799
nvp-tae684&raloxifene	nvp-tae684	raloxifene	-0.0425676	0.0167845	-0.052446	-0.0622291	-0.0146178	-0.0437743
bms-536924&parthenolide	bms-536924	parthenolide	-0.06947	0.103762	-0.045686	-0.0470274	0.0411523	-0.0437429
paclitaxel&ranitidine	paclitaxel	ranitidine	-0.137053	0.0672574	-0.0363071	0.0198153	-0.121285	-0.0437034
dasatinib&wortmannin	dasatinib	wortmannin	0.0901027	-0.239512	-0.141707	-0.07533	-0.0283399	-0.0436247
orlistat&thalidomide	orlistat	thalidomide	0.0495751	-0.126603	-0.0715082	-0.0784147	-0.00234513	-0.0436219
canertinib&chloroquine	canertinib	chloroquine	0.0658087	-0.0660594	-0.00185939	-0.0750643	-0.0110574	-0.0435653
estradiol&naloxone	estradiol	naloxone	-0.145569	-0.0995556	-0.126607	-0.0503072	-0.00969697	-0.0435154
dobutamine&orlistat	dobutamine	orlistat	-0.235853	0.0495751	-0.0628973	0.0322312	-0.0784147	-0.0434791
hydrocortisone&veliparib	hydrocortisone	veliparib	-0.225568	0.0434244	-0.0256147	-0.0691815	-0.0397603	-0.0434654
crizotinib&dexamethasone	crizotinib	dexamethasone	0.0482947	-0.347097	-0.0814342	-0.0678617	0.0677366	-0.0434467
dasatinib&dobutamine	dasatinib	dobutamine	0.0901027	-0.235853	-0.0698925	-0.07533	0.0322312	-0.0434417
barasertib&nvp-tae684	barasertib	nvp-tae684	0.0417023	-0.0425676	-0.0085058	0.00675636	-0.0622291	-0.0433875
disulfiram&nvp-tae684	disulfiram	nvp-tae684	-0.273208	-0.0425676	-0.0988576	0.104693	-0.0622291	-0.0433701
gdc-0941&hg-5-88-01	gdc-0941	hg-5-88-01	-0.10304	-0.0566479	-0.108314	-0.0316119	-0.0324017	-0.0433532
hydrocortisone&methotrexate	hydrocortisone	methotrexate	-0.225568	0.0785172	-0.0144352	-0.0691815	-0.0262978	-0.0433356
carbamazepine&pha-665752	carbamazepine	pha-665752	-0.0615942	0.0148572	-0.0122699	-0.0492754	-0.0292182	-0.0433311
dobutamine&loperamide	dobutamine	loperamide	-0.235853	0.00471545	-0.0906217	0.0322312	-0.0601798	-0.0432844
digitoxigenin&u0126	digitoxigenin	u0126	-0.352074	0.0314197	-0.165576	0.0967136	-0.138466	-0.0432739
carbamazepine&iloprost	carbamazepine	iloprost	-0.0615942	-0.193039	-0.123136	-0.0492754	-0.0140218	-0.0432165
iloprost&wortmannin	iloprost	wortmannin	-0.193039	-0.239512	-0.255963	-0.0140218	-0.0283399	-0.0432142
gefitinib&lenalidomide	gefitinib	lenalidomide	-0.0687368	-0.00853696	-0.0364227	-0.0448657	0.0229216	-0.0432139
canertinib&etoposide	canertinib	etoposide	0.0658087	-0.142547	-0.0178514	-0.0750643	0.00295544	-0.0431368
lapatinib&methotrexate	lapatinib	methotrexate	-0.0812298	0.0785172	-0.00342335	-0.0354845	-0.0262978	-0.043126
loperamide&ql-x-138	loperamide	ql-x-138	0.00471545	-0.1139	-0.0676847	-0.0601798	-0.00860291	-0.043043
orlistat&paclitaxel	orlistat	paclitaxel	0.0495751	-0.137053	-0.0228688	-0.0784147	0.0198153	-0.0428912
camptothecin&thiostrepton	camptothecin	thiostrepton	0.0720084	-0.130263	-0.0955285	0.0423447	-0.0737643	-0.0428862
betamethasone&cg-930	betamethasone	cg-930	-0.130605	0.134963	-0.0424597	-0.00610542	-0.0869591	-0.042843
az-628&fccp	az-628	fccp	-0.0908318	0.0177192	-0.036686	-0.137369	0.0392449	-0.0428402
nvp-tae684&sb-203580	nvp-tae684	sb-203580	-0.0425676	0.223354	-0.0201904	-0.0622291	0.107223	-0.0428189
gefitinib&loperamide	gefitinib	loperamide	-0.0687368	0.00471545	-0.0341534	-0.0448657	-0.0601798	-0.0427719
chlorpromazine&hg-5-88-01	chlorpromazine	hg-5-88-01	0.0364916	-0.0566479	-0.017192	-0.0452463	-0.0324017	-0.0427453
hydrocortisone&iloprost	hydrocortisone	iloprost	-0.225568	-0.193039	-0.203132	-0.0691815	-0.0140218	-0.0426311
dasatinib&gdc-0941	dasatinib	gdc-0941	0.0901027	-0.10304	-0.0701703	-0.07533	-0.0316119	-0.0424857
digitoxigenin&nvp-tae684	digitoxigenin	nvp-tae684	-0.352074	-0.0425676	-0.164023	0.0967136	-0.0622291	-0.0424742
hg-6-64-01&rosiglitazone	hg-6-64-01	rosiglitazone	-0.184927	0.0485104	-0.0906552	-0.0936475	0.0265655	-0.0423761
cg-930&chloroquine	cg-930	chloroquine	0.134963	-0.0660594	-0.0312886	-0.0869591	-0.0110574	-0.0423548
curcumin&zm-447439	curcumin	zm-447439	-0.0815736	0.0134696	-0.0184952	0.0120351	-0.0505002	-0.0423548
bi-2536&terfenadine	bi-2536	terfenadine	0.0442532	-0.0359542	-0.00722999	-0.00364199	-0.0535314	-0.0423493
bms-536924&sb-203580	bms-536924	sb-203580	-0.06947	0.223354	-0.0548358	-0.0470274	0.107223	-0.0423296
estradiol&progesterone	estradiol	progesterone	-0.145569	0.138865	-0.00398919	-0.0503072	-0.0246697	-0.0420907
carbamazepine&resveratrol	carbamazepine	resveratrol	-0.0615942	-0.144113	-0.132386	-0.0492754	-0.039284	-0.0420541
sunitinib&tg-101348	sunitinib	tg-101348	-0.224386	-0.0375154	-0.159688	0.0961512	-0.141847	-0.0419635
crizotinib&digitoxigenin	crizotinib	digitoxigenin	0.0482947	-0.352074	-0.0639403	-0.0678617	0.0967136	-0.0419344
hg-6-64-01&ql-x-138	hg-6-64-01	ql-x-138	-0.184927	-0.1139	-0.176993	-0.0936475	-0.00860291	-0.0418244
estriol&r406	estriol	r406	-0.0490945	-0.0146032	-0.0172117	0.0700066	-0.166803	-0.0417815
bms-536924&coumestrol	bms-536924	coumestrol	-0.06947	-0.0404886	-0.090611	-0.0470274	0.0749603	-0.0417248
dasatinib&tamoxifen	dasatinib	tamoxifen	0.0901027	-0.195139	-0.05304	-0.07533	-0.00251736	-0.0416346
chlorpromazine&terfenadine	chlorpromazine	terfenadine	0.0364916	-0.0359542	-0.0333467	-0.0452463	-0.0535314	-0.0416331
capsaicin&tg-101348	capsaicin	tg-101348	0.0908739	-0.0375154	-0.00416572	0.16687	-0.141847	-0.0416034
etoposide&zm-447439	etoposide	zm-447439	-0.142547	0.0134696	-0.0600934	0.00295544	-0.0505002	-0.0416025
amiloride&r406	amiloride	r406	0.00721148	-0.0146032	-0.00938185	0.0276745	-0.166803	-0.0415613
amsacrine&hki-272	amsacrine	hki-272	-0.0202247	-0.00805633	-0.0295434	0.0247314	-0.139772	-0.0415606
carbamazepine&hg-5-88-01	carbamazepine	hg-5-88-01	-0.0615942	-0.0566479	-0.0614924	-0.0492754	-0.0324017	-0.0415227
apigenin&iloprost	apigenin	iloprost	0.1446	-0.193039	-0.00205825	-0.0600121	-0.0140218	-0.0414992
pd 98059&piroxicam	pd 98059	piroxicam	0.0479833	-0.158941	-0.0240424	0.0141421	-0.0965664	-0.0414453
curcumin&loperamide	curcumin	loperamide	-0.0815736	0.00471545	-0.0409161	0.0120351	-0.0601798	-0.0414398
dobutamine&gefitinib	dobutamine	gefitinib	-0.235853	-0.0687368	-0.129837	0.0322312	-0.0448657	-0.0414294
progesterone&wortmannin	progesterone	wortmannin	0.138865	-0.239512	-0.12808	-0.0246697	-0.0283399	-0.0413717
lapatinib&terfenadine	lapatinib	terfenadine	-0.0812298	-0.0359542	-0.073428	-0.0354845	-0.0535314	-0.0413033
cp466722&u0126	cp466722	u0126	-0.145822	0.0314197	-0.0797733	0.0472456	-0.138466	-0.0412208
piroxicam&ql-x-138	piroxicam	ql-x-138	-0.158941	-0.1139	-0.13384	-0.0965664	-0.00860291	-0.0411874
gefitinib&methotrexate	gefitinib	methotrexate	-0.0687368	0.0785172	-0.01242	-0.0448657	-0.0262978	-0.0411576
canertinib&hg-5-113-01	canertinib	hg-5-113-01	0.0658087	-0.118209	-0.0293641	-0.0750643	0.0014768	-0.0411483
orlistat&topotecan	orlistat	topotecan	0.0495751	-0.0913504	-0.0455741	-0.0784147	0.00110537	-0.0410746
az-628&digitoxigenin	az-628	digitoxigenin	-0.0908318	-0.352074	-0.236415	-0.137369	0.0967136	-0.0410665
amiloride&az-628	amiloride	az-628	0.00721148	-0.0908318	-0.025544	0.0276745	-0.137369	-0.0410613
am580&saracatinib	am580	saracatinib	-0.13648	0.113085	-0.0465756	-0.015184	-0.0720675	-0.0410612
naloxone&zm-447439	naloxone	zm-447439	-0.0995556	0.0134696	-0.00862846	-0.00969697	-0.0505002	-0.0410605
carbamazepine&wortmannin	carbamazepine	wortmannin	-0.0615942	-0.239512	-0.202421	-0.0492754	-0.0283399	-0.0410537
alitretinoin&hki-272	alitretinoin	hki-272	-0.0119858	-0.00805633	-0.0282646	0.0224423	-0.139772	-0.0410503
norgestrel&ql-x-138	norgestrel	ql-x-138	-0.0454865	-0.1139	-0.0916038	-0.0570191	-0.00860291	-0.0410179
jnk-9l&topotecan	jnk-9l	topotecan	0.0892836	-0.0913504	-0.00072104	-0.0860504	0.00110537	-0.0409895
simvastatin&zm-447439	simvastatin	zm-447439	-0.0471099	0.0134696	-0.0318795	-0.00414781	-0.0505002	-0.0408887
hg-5-113-01&orlistat	hg-5-113-01	orlistat	-0.118209	0.0495751	-0.0220052	0.0014768	-0.0784147	-0.04088
gefitinib&pd 98059	gefitinib	pd 98059	-0.0687368	0.0479833	-0.0272172	-0.0448657	0.0141421	-0.0408393
sulforaphane&thiostrepton	sulforaphane	thiostrepton	-0.0628441	-0.130263	-0.137596	0.0311016	-0.0737643	-0.0407626
amsacrine&bosutinib	amsacrine	bosutinib	-0.0202247	-0.0256909	-0.0565262	0.0247314	-0.122411	-0.0406775
amiodarone&cp466722	amiodarone	cp466722	0.0759395	-0.145822	-0.0537124	-0.0984905	0.0472456	-0.0406013
hydrocortisone&progesterone	hydrocortisone	progesterone	-0.225568	0.138865	-0.0447624	-0.0691815	-0.0246697	-0.0403494
gdc-0941&pha-665752	gdc-0941	pha-665752	-0.10304	0.0148572	-0.101845	-0.0316119	-0.0292182	-0.0402648
az-628&bx-912	az-628	bx-912	-0.0908318	0.00291884	-0.0543139	-0.137369	0.0814594	-0.0402387
afatinib&digitoxigenin	afatinib	digitoxigenin	0.0319412	-0.352074	-0.162023	-0.158014	0.0967136	-0.0402335
dexamethasone&thiostrepton	dexamethasone	thiostrepton	-0.347097	-0.130263	-0.236431	0.0677366	-0.0737643	-0.0402244
chloroquine&loperamide	chloroquine	loperamide	-0.0660594	0.00471545	-0.0506238	-0.0110574	-0.0601798	-0.040176
piroxicam&simvastatin	piroxicam	simvastatin	-0.158941	-0.0471099	-0.0922931	-0.0965664	-0.00414781	-0.0400954
gdc-0941&pentoxifylline	gdc-0941	pentoxifylline	-0.10304	0.107467	-0.0644131	-0.0316119	0.000161303	-0.0400823
dobutamine&jnk-9l	dobutamine	jnk-9l	-0.235853	0.0892836	-0.0172841	0.0322312	-0.0860504	-0.0400656
norgestrel&wortmannin	norgestrel	wortmannin	-0.0454865	-0.239512	-0.190039	-0.0570191	-0.0283399	-0.0400322
estradiol&gefitinib	estradiol	gefitinib	-0.145569	-0.0687368	-0.115652	-0.0503072	-0.0448657	-0.0399796
ranitidine&thalidomide	ranitidine	thalidomide	0.0672574	-0.126603	-0.0763559	-0.121285	-0.00234513	-0.0399786
gefitinib&retinoic acid	gefitinib	retinoic acid	-0.0687368	0.0315639	-0.0392173	-0.0448657	-0.0114726	-0.0399441
beclomethasone&zm-447439	beclomethasone	zm-447439	-0.313869	0.0134696	-0.125505	0.0496668	-0.0505002	-0.0399426
chloroquine&ranitidine	chloroquine	ranitidine	-0.0660594	0.0672574	-0.0448343	-0.0110574	-0.121285	-0.0398724
az-628&gemcitabine	az-628	gemcitabine	-0.0908318	-0.039021	-0.0651029	-0.137369	-0.00888887	-0.0398695
beclomethasone&hg-6-64-01	beclomethasone	hg-6-64-01	-0.313869	-0.184927	-0.263852	0.0496668	-0.0936475	-0.0398434
hydrocortisone&thalidomide	hydrocortisone	thalidomide	-0.225568	-0.126603	-0.152378	-0.0691815	-0.00234513	-0.0397909
dasatinib&paclitaxel	dasatinib	paclitaxel	0.0901027	-0.137053	-0.0098613	-0.07533	0.0198153	-0.0397727
hki-272&sulforaphane	hki-272	sulforaphane	-0.00805633	-0.0628441	-0.0409934	-0.139772	0.0311016	-0.0397537
bx-912&r406	bx-912	r406	0.00291884	-0.0146032	-0.00596447	0.0814594	-0.166803	-0.0397524
piroxicam&raloxifene	piroxicam	raloxifene	-0.158941	0.0167845	-0.00146939	-0.0965664	-0.0146178	-0.0397424
gemcitabine&u0126	gemcitabine	u0126	-0.039021	0.0314197	-0.0647583	-0.00888887	-0.138466	-0.0395707
rapamycin&tg-101348	rapamycin	tg-101348	-0.125609	-0.0375154	-0.158651	0.0109634	-0.141847	-0.0395632
ciglitazone&orlistat	ciglitazone	orlistat	-0.164575	0.0495751	-0.0311221	0.0617647	-0.0784147	-0.039541
az-628&cp466722	az-628	cp466722	-0.0908318	-0.145822	-0.154028	-0.137369	0.0472456	-0.0394696
simvastatin&terfenadine	simvastatin	terfenadine	-0.0471099	-0.0359542	-0.0652649	-0.00414781	-0.0535314	-0.0394148
disulfiram&fluphenazine	disulfiram	fluphenazine	-0.273208	0.1399	-0.000528596	0.104693	-0.109844	-0.0394139
naloxone&norgestrel	naloxone	norgestrel	-0.0995556	-0.0454865	-0.0753634	-0.00969697	-0.0570191	-0.0393032
resveratrol&simvastatin	resveratrol	simvastatin	-0.144113	-0.0471099	-0.121182	-0.039284	-0.00414781	-0.0392813
gemcitabine&tg-101348	gemcitabine	tg-101348	-0.039021	-0.0375154	-0.0706286	-0.00888887	-0.141847	-0.0391843
betamethasone&reserpine	betamethasone	reserpine	-0.130605	0.174808	-0.0180914	-0.00610542	-0.0772324	-0.0391787
coumestrol&hg-6-64-01	coumestrol	hg-6-64-01	-0.0404886	-0.184927	-0.16568	0.0749603	-0.0936475	-0.0391362
methotrexate&wortmannin	methotrexate	wortmannin	0.0785172	-0.239512	-0.0856217	-0.0262978	-0.0283399	-0.0391002
am580&loperamide	am580	loperamide	-0.13648	0.00471545	-0.11667	-0.015184	-0.0601798	-0.0390858
bi-2536&piroxicam	bi-2536	piroxicam	0.0442532	-0.158941	-0.0322915	-0.00364199	-0.0965664	-0.0390636
hg-5-113-01&loperamide	hg-5-113-01	loperamide	-0.118209	0.00471545	-0.0678045	0.0014768	-0.0601798	-0.0390323
crizotinib&sunitinib	crizotinib	sunitinib	0.0482947	-0.224386	-0.0408578	-0.0678617	0.0961512	-0.0390286
hg-5-113-01&ranitidine	hg-5-113-01	ranitidine	-0.118209	0.0672574	-0.0708357	0.0014768	-0.121285	-0.038955
am580&staurosporine	am580	staurosporine	-0.13648	0.206217	-0.0195343	-0.015184	-0.0508196	-0.0388701
kin001-220&resveratrol	kin001-220	resveratrol	0.0922078	-0.144113	-0.0331883	-0.0324675	-0.039284	-0.0388636
crizotinib&gemcitabine	crizotinib	gemcitabine	0.0482947	-0.039021	-0.0308222	-0.0678617	-0.00888887	-0.0388633
amiloride&nvp-tae684	amiloride	nvp-tae684	0.00721148	-0.0425676	-0.0186384	0.0276745	-0.0622291	-0.0388083
amiodarone&sunitinib	amiodarone	sunitinib	0.0759395	-0.224386	-0.0804573	-0.0984905	0.0961512	-0.0387861
orlistat&simvastatin	orlistat	simvastatin	0.0495751	-0.0471099	-0.00854202	-0.0784147	-0.00414781	-0.038784
gdc-0941&lapatinib	gdc-0941	lapatinib	-0.10304	-0.0812298	-0.125584	-0.0316119	-0.0354845	-0.0387677
am580&chloroquine	am580	chloroquine	-0.13648	-0.0660594	-0.147493	-0.015184	-0.0110574	-0.0386944
kin001-220&wortmannin	kin001-220	wortmannin	0.0922078	-0.239512	-0.107781	-0.0324675	-0.0283399	-0.0386905
digitoxigenin&thiostrepton	digitoxigenin	thiostrepton	-0.352074	-0.130263	-0.23287	0.0967136	-0.0737643	-0.0386785
hydrocortisone&kin001-220	hydrocortisone	kin001-220	-0.225568	0.0922078	-0.0392563	-0.0691815	-0.0324675	-0.038611
tanespimycin&wortmannin	tanespimycin	wortmannin	0.185103	-0.239512	-0.0334132	-0.0220296	-0.0283399	-0.0384824
progesterone&thiotepa	progesterone	thiotepa	0.138865	-0.147461	-0.0279088	-0.0246697	-0.0440076	-0.0384513
isoreserpine&piroxicam	isoreserpine	piroxicam	-0.0366906	-0.158941	-0.103405	0.00241386	-0.0965664	-0.038421
am580&orlistat	am580	orlistat	-0.13648	0.0495751	-0.0957706	-0.015184	-0.0784147	-0.0383751
gefitinib&isoreserpine	gefitinib	isoreserpine	-0.0687368	-0.0366906	-0.058917	-0.0448657	0.00241386	-0.0382771
bms-536924&sulforaphane	bms-536924	sulforaphane	-0.06947	-0.0628441	-0.101771	-0.0470274	0.0311016	-0.0382249
paclitaxel&zm-447439	paclitaxel	zm-447439	-0.137053	0.0134696	-0.0212038	0.0198153	-0.0505002	-0.0382182
chloroquine&gdc-0941	chloroquine	gdc-0941	-0.0660594	-0.10304	-0.129398	-0.0110574	-0.0316119	-0.0382133
bms-536924&topotecan	bms-536924	topotecan	-0.06947	-0.0913504	-0.113573	-0.0470274	0.00110537	-0.0382074
gdc-0941&geldanamycin	gdc-0941	geldanamycin	-0.10304	-0.0284725	-0.103636	-0.0316119	-0.00720595	-0.0380752
gdc-0941&isoreserpine	gdc-0941	isoreserpine	-0.10304	-0.0366906	-0.128726	-0.0316119	0.00241386	-0.0379968
hg-5-113-01&terfenadine	hg-5-113-01	terfenadine	-0.118209	-0.0359542	-0.110481	0.0014768	-0.0535314	-0.03796
dexamethasone&tg-101348	dexamethasone	tg-101348	-0.347097	-0.0375154	-0.212087	0.0677366	-0.141847	-0.0379301
iloprost&norgestrel	iloprost	norgestrel	-0.193039	-0.0454865	-0.112808	-0.0140218	-0.0570191	-0.0379202
progesterone&resveratrol	progesterone	resveratrol	0.138865	-0.144113	-0.0604449	-0.0246697	-0.039284	-0.0378788
nvp-tae684&rapamycin	nvp-tae684	rapamycin	-0.0425676	-0.125609	-0.120277	-0.0622291	0.0109634	-0.0378602
crizotinib&proscillaridin	crizotinib	proscillaridin	0.0482947	-0.417153	-0.0794989	-0.0678617	0.118154	-0.0378167
curcumin&resveratrol	curcumin	resveratrol	-0.0815736	-0.144113	-0.136313	0.0120351	-0.039284	-0.0378032
chlorpromazine&gdc-0941	chlorpromazine	gdc-0941	0.0364916	-0.10304	-0.10448	-0.0452463	-0.0316119	-0.0377691
betamethasone&piroxicam	betamethasone	piroxicam	-0.130605	-0.158941	-0.141737	-0.00610542	-0.0965664	-0.037745
deguelin&nvp-tae684	deguelin	nvp-tae684	0.0726152	-0.0425676	-0.0246564	0.119938	-0.0622291	-0.0375942
naloxone&piroxicam	naloxone	piroxicam	-0.0995556	-0.158941	-0.126656	-0.00969697	-0.0965664	-0.0374897
betamethasone&terfenadine	betamethasone	terfenadine	-0.130605	-0.0359542	-0.0984717	-0.00610542	-0.0535314	-0.0374198
celastrol&gefitinib	celastrol	gefitinib	-0.176191	-0.0687368	-0.114037	0.0354277	-0.0448657	-0.0372592
ciglitazone&ranitidine	ciglitazone	ranitidine	-0.164575	0.0672574	-0.0431034	0.0617647	-0.121285	-0.0372182
decitabine&hki-272	decitabine	hki-272	-0.124544	-0.00805633	-0.058778	0.125158	-0.139772	-0.0371913
estriol&thiostrepton	estriol	thiostrepton	-0.0490945	-0.130263	-0.120152	0.0700066	-0.0737643	-0.0371776
terfenadine&thalidomide	terfenadine	thalidomide	-0.0359542	-0.126603	-0.111893	-0.0535314	-0.00234513	-0.0371498
celastrol&zm-447439	celastrol	zm-447439	-0.176191	0.0134696	-0.0359271	0.0354277	-0.0505002	-0.0371259
kin001-220&tamoxifen	kin001-220	tamoxifen	0.0922078	-0.195139	-0.0147348	-0.0324675	-0.00251736	-0.0369972
am580&norgestrel	am580	norgestrel	-0.13648	-0.0454865	-0.13207	-0.015184	-0.0570191	-0.0369927
az-628&dexamethasone	az-628	dexamethasone	-0.0908318	-0.347097	-0.220772	-0.137369	0.0677366	-0.0368914
ql-x-138&resveratrol	ql-x-138	resveratrol	-0.1139	-0.144113	-0.147011	-0.00860291	-0.039284	-0.0368875
gdc-0941&retinoic acid	gdc-0941	retinoic acid	-0.10304	0.0315639	-0.0784007	-0.0316119	-0.0114726	-0.0368122
gefitinib&hg-5-88-01	gefitinib	hg-5-88-01	-0.0687368	-0.0566479	-0.0720928	-0.0448657	-0.0324017	-0.0366991
orlistat&ql-x-138	orlistat	ql-x-138	0.0495751	-0.1139	-0.057603	-0.0784147	-0.00860291	-0.0366954
am580&resveratrol	am580	resveratrol	-0.13648	-0.144113	-0.182982	-0.015184	-0.039284	-0.0365512
naloxone&terfenadine	naloxone	terfenadine	-0.0995556	-0.0359542	-0.0647975	-0.00969697	-0.0535314	-0.0365351
pazopanib&reserpine	pazopanib	reserpine	-0.28867	0.174808	-0.0641486	0.0284495	-0.0772324	-0.0364087
tamoxifen&veliparib	tamoxifen	veliparib	-0.195139	0.0434244	-0.0150308	-0.00251736	-0.0397603	-0.0363838
saracatinib&thalidomide	saracatinib	thalidomide	0.113085	-0.126603	-0.0361427	-0.0720675	-0.00234513	-0.0363779
chloroquine&piroxicam	chloroquine	piroxicam	-0.0660594	-0.158941	-0.106465	-0.0110574	-0.0965664	-0.0362707
camptothecin&hg-6-64-01	camptothecin	hg-6-64-01	0.0720084	-0.184927	-0.0828326	0.0423447	-0.0936475	-0.0361741
etoposide&gefitinib	etoposide	gefitinib	-0.142547	-0.0687368	-0.0874028	0.00295544	-0.0448657	-0.0361553
am580&jnk-9l	am580	jnk-9l	-0.13648	0.0892836	-0.0778962	-0.015184	-0.0860504	-0.036074
bosutinib&gemcitabine	bosutinib	gemcitabine	-0.0256909	-0.039021	-0.0646626	-0.122411	-0.00888887	-0.0360631
pha-665752&resveratrol	pha-665752	resveratrol	0.0148572	-0.144113	-0.0755208	-0.0292182	-0.039284	-0.036059
loperamide&pazopanib	loperamide	pazopanib	0.00471545	-0.28867	-0.121969	-0.0601798	0.0284495	-0.0360256
gefitinib&topotecan	gefitinib	topotecan	-0.0687368	-0.0913504	-0.0909115	-0.0448657	0.00110537	-0.0360241
betamethasone&norgestrel	betamethasone	norgestrel	-0.130605	-0.0454865	-0.109014	-0.00610542	-0.0570191	-0.0360207
betamethasone&orlistat	betamethasone	orlistat	-0.130605	0.0495751	-0.0699535	-0.00610542	-0.0784147	-0.0360018
capsaicin&thiostrepton	capsaicin	thiostrepton	0.0908739	-0.130263	-0.106098	0.16687	-0.0737643	-0.0358884
estradiol&lapatinib	estradiol	lapatinib	-0.145569	-0.0812298	-0.127159	-0.0503072	-0.0354845	-0.0358072
bms-536924&cp466722	bms-536924	cp466722	-0.06947	-0.145822	-0.138106	-0.0470274	0.0472456	-0.0357711
alitretinoin&zm-447439	alitretinoin	zm-447439	-0.0119858	0.0134696	-0.00438049	0.0224423	-0.0505002	-0.0357498
hg-5-113-01&piroxicam	hg-5-113-01	piroxicam	-0.118209	-0.158941	-0.121987	0.0014768	-0.0965664	-0.0357336
nvp-tae684&sunitinib	nvp-tae684	sunitinib	-0.0425676	-0.224386	-0.116296	-0.0622291	0.0961512	-0.0356671
piroxicam&thalidomide	piroxicam	thalidomide	-0.158941	-0.126603	-0.144957	-0.0965664	-0.00234513	-0.0356513
gdc-0941&tamoxifen	gdc-0941	tamoxifen	-0.10304	-0.195139	-0.138212	-0.0316119	-0.00251736	-0.0355927
amiodarone&digitoxigenin	amiodarone	digitoxigenin	0.0759395	-0.352074	-0.0973386	-0.0984905	0.0967136	-0.0355916
az-628&sunitinib	az-628	sunitinib	-0.0908318	-0.224386	-0.19523	-0.137369	0.0961512	-0.0355821
thalidomide&veliparib	thalidomide	veliparib	-0.126603	0.0434244	-0.0589368	-0.00234513	-0.0397603	-0.0355617
gefitinib&iloprost	gefitinib	iloprost	-0.0687368	-0.193039	-0.126779	-0.0448657	-0.0140218	-0.0355028
am580&hg-6-64-01	am580	hg-6-64-01	-0.13648	-0.184927	-0.211693	-0.015184	-0.0936475	-0.0354189
canertinib&topotecan	canertinib	topotecan	0.0658087	-0.0913504	-0.00892103	-0.0750643	0.00110537	-0.0353945
bms-536924&gemcitabine	bms-536924	gemcitabine	-0.06947	-0.039021	-0.0790861	-0.0470274	-0.00888887	-0.0353761
alitretinoin&hg-6-64-01	alitretinoin	hg-6-64-01	-0.0119858	-0.184927	-0.103716	0.0224423	-0.0936475	-0.0353466
hydrocortisone&pazopanib	hydrocortisone	pazopanib	-0.225568	-0.28867	-0.274646	-0.0691815	0.0284495	-0.0353275
bms-536924&rapamycin	bms-536924	rapamycin	-0.06947	-0.125609	-0.151611	-0.0470274	0.0109634	-0.03532
nvp-tae684&quercetin	nvp-tae684	quercetin	-0.0425676	0.0593267	-0.0143178	-0.0622291	0.0747723	-0.0352956
bms-536924&camptothecin	bms-536924	camptothecin	-0.06947	0.0720084	-0.0633603	-0.0470274	0.0423447	-0.0352895
reserpine&topotecan	reserpine	topotecan	0.174808	-0.0913504	-0.0111656	-0.0772324	0.00110537	-0.0352397
betamethasone&gdc-0941	betamethasone	gdc-0941	-0.130605	-0.10304	-0.147286	-0.00610542	-0.0316119	-0.035147
loperamide&tamoxifen	loperamide	tamoxifen	0.00471545	-0.195139	-0.0690092	-0.0601798	-0.00251736	-0.0351157
cp466722&hki-272	cp466722	hki-272	-0.145822	-0.00805633	-0.117673	0.0472456	-0.139772	-0.0350848
cg-930&etoposide	cg-930	etoposide	0.134963	-0.142547	-0.0397553	-0.0869591	0.00295544	-0.0350777
crizotinib&rapamycin	crizotinib	rapamycin	0.0482947	-0.125609	-0.0611835	-0.0678617	0.0109634	-0.0350747
hg-6-64-01&telmisartan	hg-6-64-01	telmisartan	-0.184927	0.0695489	-0.121031	-0.0936475	0.060663	-0.034999
etoposide&resveratrol	etoposide	resveratrol	-0.142547	-0.144113	-0.155397	0.00295544	-0.039284	-0.0349808
loperamide&simvastatin	loperamide	simvastatin	0.00471545	-0.0471099	-0.0382999	-0.0601798	-0.00414781	-0.0349448
bms-536924&capsaicin	bms-536924	capsaicin	-0.06947	0.0908739	-0.0824044	-0.0470274	0.16687	-0.034873
gdc-0941&pazopanib	gdc-0941	pazopanib	-0.10304	-0.28867	-0.182725	-0.0316119	0.0284495	-0.0348446
paclitaxel&reserpine	paclitaxel	reserpine	-0.137053	0.174808	-0.00139675	0.0198153	-0.0772324	-0.0347472
chlorpromazine&isoreserpine	chlorpromazine	isoreserpine	0.0364916	-0.0366906	-0.00518097	-0.0452463	0.00241386	-0.0346552
naloxone&thiotepa	naloxone	thiotepa	-0.0995556	-0.147461	-0.0992625	-0.00969697	-0.0440076	-0.034582
sunitinib&u0126	sunitinib	u0126	-0.224386	0.0314197	-0.116876	0.0961512	-0.138466	-0.0345095
rapamycin&u0126	rapamycin	u0126	-0.125609	0.0314197	-0.110226	0.0109634	-0.138466	-0.0344653
bosutinib&estriol	bosutinib	estriol	-0.0256909	-0.0490945	-0.05167	-0.122411	0.0700066	-0.0344415
bortezomib&piroxicam	bortezomib	piroxicam	-0.00028719	-0.158941	-0.0571185	0.00129235	-0.0965664	-0.0344137
gefitinib&gemcitabine	gefitinib	gemcitabine	-0.0687368	-0.039021	-0.0677984	-0.0448657	-0.00888887	-0.034364
ql-x-138&veliparib	ql-x-138	veliparib	-0.1139	0.0434244	-0.0154203	-0.00860291	-0.0397603	-0.0343599
bx-912&nvp-tae684	bx-912	nvp-tae684	0.00291884	-0.0425676	-0.0515998	0.0814594	-0.0622291	-0.0343211
topotecan&zm-447439	topotecan	zm-447439	-0.0913504	0.0134696	-0.0362148	0.00110537	-0.0505002	-0.0342405
orlistat&pazopanib	orlistat	pazopanib	0.0495751	-0.28867	-0.0507115	-0.0784147	0.0284495	-0.0341794
amsacrine&ranitidine	amsacrine	ranitidine	-0.0202247	0.0672574	-0.0116642	0.0247314	-0.121285	-0.0341778
hg-6-64-01&lenalidomide	hg-6-64-01	lenalidomide	-0.184927	-0.00853696	-0.116426	-0.0936475	0.0229216	-0.0339989
am580&terfenadine	am580	terfenadine	-0.13648	-0.0359542	-0.16541	-0.015184	-0.0535314	-0.0339383
hg-6-64-01&levonorgestrel	hg-6-64-01	levonorgestrel	-0.184927	-0.0343137	-0.161695	-0.0936475	0.0858245	-0.0339118
az-628&rapamycin	az-628	rapamycin	-0.0908318	-0.125609	-0.142733	-0.137369	0.0109634	-0.0338768
isoreserpine&thiotepa	isoreserpine	thiotepa	-0.0366906	-0.147461	-0.091022	0.00241386	-0.0440076	-0.0338622
bosutinib&dexamethasone	bosutinib	dexamethasone	-0.0256909	-0.347097	-0.187048	-0.122411	0.0677366	-0.0338343
bms-536924&disulfiram	bms-536924	disulfiram	-0.06947	-0.273208	-0.13777	-0.0470274	0.104693	-0.0338233
carbamazepine&chloroquine	carbamazepine	chloroquine	-0.0615942	-0.0660594	-0.0693014	-0.0492754	-0.0110574	-0.0338177
norgestrel&tamoxifen	norgestrel	tamoxifen	-0.0454865	-0.195139	-0.127977	-0.0570191	-0.00251736	-0.0337999
gemcitabine&saracatinib	gemcitabine	saracatinib	-0.039021	0.113085	-0.020292	-0.00888887	-0.0720675	-0.0337266
apigenin&betamethasone	apigenin	betamethasone	0.1446	-0.130605	-0.0312467	-0.0600121	-0.00610542	-0.0336889
gefitinib&tamoxifen	gefitinib	tamoxifen	-0.0687368	-0.195139	-0.137755	-0.0448657	-0.00251736	-0.0336054
celastrol&loperamide	celastrol	loperamide	-0.176191	0.00471545	-0.0534537	0.0354277	-0.0601798	-0.0335557
canertinib&thalidomide	canertinib	thalidomide	0.0658087	-0.126603	-0.0321188	-0.0750643	-0.00234513	-0.0335441
gdc-0941&topotecan	gdc-0941	topotecan	-0.10304	-0.0913504	-0.132945	-0.0316119	0.00110537	-0.033481
dexamethasone&u0126	dexamethasone	u0126	-0.347097	0.0314197	-0.17774	0.0677366	-0.138466	-0.0334258
betamethasone&hydrocortisone	betamethasone	hydrocortisone	-0.130605	-0.225568	-0.163482	-0.00610542	-0.0691815	-0.0334052
iloprost&resveratrol	iloprost	resveratrol	-0.193039	-0.144113	-0.183528	-0.0140218	-0.039284	-0.0332982
gdc-0941&ql-x-138	gdc-0941	ql-x-138	-0.10304	-0.1139	-0.139788	-0.0316119	-0.00860291	-0.0332891
hg-6-64-01&parthenolide	hg-6-64-01	parthenolide	-0.184927	0.103762	-0.0509122	-0.0936475	0.0411523	-0.0332277
gdc-0941&hydrocortisone	gdc-0941	hydrocortisone	-0.10304	-0.225568	-0.158533	-0.0316119	-0.0691815	-0.0332211
jnk-9l&rapamycin	jnk-9l	rapamycin	0.0892836	-0.125609	-0.0910064	-0.0860504	0.0109634	-0.0331906
betamethasone&thiotepa	betamethasone	thiotepa	-0.130605	-0.147461	-0.150214	-0.00610542	-0.0440076	-0.0331748
celastrol&orlistat	celastrol	orlistat	-0.176191	0.0495751	-0.0292445	0.0354277	-0.0784147	-0.033145
pd 98059&terfenadine	pd 98059	terfenadine	0.0479833	-0.0359542	-0.0107386	0.0141421	-0.0535314	-0.0331106
etoposide&gdc-0941	etoposide	gdc-0941	-0.142547	-0.10304	-0.156452	0.00295544	-0.0316119	-0.0330645
pazopanib&terfenadine	pazopanib	terfenadine	-0.28867	-0.0359542	-0.159839	0.0284495	-0.0535314	-0.0330512
gefitinib&troglitazone	gefitinib	troglitazone	-0.0687368	0.184179	-0.0127839	-0.0448657	0.012549	-0.0330305
bi-2536&gefitinib	bi-2536	gefitinib	0.0442532	-0.0687368	-0.0265942	-0.00364199	-0.0448657	-0.032941
digitoxigenin&tg-101348	digitoxigenin	tg-101348	-0.352074	-0.0375154	-0.224456	0.0967136	-0.141847	-0.0329375
terfenadine&topotecan	terfenadine	topotecan	-0.0359542	-0.0913504	-0.0991778	-0.0535314	0.00110537	-0.0329316
am580&zm-447439	am580	zm-447439	-0.13648	0.0134696	-0.104313	-0.015184	-0.0505002	-0.0328027
betamethasone&loperamide	betamethasone	loperamide	-0.130605	0.00471545	-0.0540984	-0.00610542	-0.0601798	-0.0327869
chloroquine&dasatinib	chloroquine	dasatinib	-0.0660594	0.0901027	-0.0145136	-0.0110574	-0.07533	-0.0327844
etazolate&gdc-0941	etazolate	gdc-0941	0.0473984	-0.10304	-0.0808336	0.0439725	-0.0316119	-0.0326744
bx-912&tg-101348	bx-912	tg-101348	0.00291884	-0.0375154	-0.0318826	0.0814594	-0.141847	-0.0326215
crizotinib&geldanamycin	crizotinib	geldanamycin	0.0482947	-0.0284725	-0.0730254	-0.0678617	-0.00720595	-0.0325991
pha-665752&thalidomide	pha-665752	thalidomide	0.0148572	-0.126603	-0.0780777	-0.0292182	-0.00234513	-0.0325759
ql-x-138&terfenadine	ql-x-138	terfenadine	-0.1139	-0.0359542	-0.0955677	-0.00860291	-0.0535314	-0.0325743
gdc-0941&naloxone	gdc-0941	naloxone	-0.10304	-0.0995556	-0.129745	-0.0316119	-0.00969697	-0.0325292
geldanamycin&nvp-tae684	geldanamycin	nvp-tae684	-0.0284725	-0.0425676	-0.10116	-0.00720595	-0.0622291	-0.0324942
curcumin&ranitidine	curcumin	ranitidine	-0.0815736	0.0672574	-0.0152225	0.0120351	-0.121285	-0.0324941
gdc-0941&terfenadine	gdc-0941	terfenadine	-0.10304	-0.0359542	-0.103975	-0.0316119	-0.0535314	-0.032479
methotrexate&thalidomide	methotrexate	thalidomide	0.0785172	-0.126603	-0.048583	-0.0262978	-0.00234513	-0.0324706
genistein&resveratrol	genistein	resveratrol	0.186677	-0.144113	-0.0331259	0.0094762	-0.039284	-0.0323896
ciglitazone&zm-447439	ciglitazone	zm-447439	-0.164575	0.0134696	-0.0262523	0.0617647	-0.0505002	-0.0323564
am580&piroxicam	am580	piroxicam	-0.13648	-0.158941	-0.182596	-0.015184	-0.0965664	-0.032351
bms-536924&geldanamycin	bms-536924	geldanamycin	-0.06947	-0.0284725	-0.095247	-0.0470274	-0.00720595	-0.0323213
gdc-0941&hg-5-113-01	gdc-0941	hg-5-113-01	-0.10304	-0.118209	-0.138073	-0.0316119	0.0014768	-0.0322735
raloxifene&resveratrol	raloxifene	resveratrol	0.0167845	-0.144113	-0.0410663	-0.0146178	-0.039284	-0.0322344
chlorpromazine&lapatinib	chlorpromazine	lapatinib	0.0364916	-0.0812298	-0.0308941	-0.0452463	-0.0354845	-0.0321715
etoposide&terfenadine	etoposide	terfenadine	-0.142547	-0.0359542	-0.11711	0.00295544	-0.0535314	-0.0321455
gdc-0941&genistein	gdc-0941	genistein	-0.10304	0.186677	-0.0566325	-0.0316119	0.0094762	-0.0321372
gdc-0941&pd 98059	gdc-0941	pd 98059	-0.10304	0.0479833	-0.087493	-0.0316119	0.0141421	-0.0320931
beclomethasone&orlistat	beclomethasone	orlistat	-0.313869	0.0495751	-0.149222	0.0496668	-0.0784147	-0.0320469
bosutinib&digitoxigenin	bosutinib	digitoxigenin	-0.0256909	-0.352074	-0.210681	-0.122411	0.0967136	-0.0319506
resveratrol&retinoic acid	resveratrol	retinoic acid	-0.144113	0.0315639	-0.0955742	-0.039284	-0.0114726	-0.0319337
afatinib&proscillaridin	afatinib	proscillaridin	0.0319412	-0.417153	-0.204852	-0.158014	0.118154	-0.0319043
mifepristone&zm-447439	mifepristone	zm-447439	-0.102561	0.0134696	-0.0438674	0.034102	-0.0505002	-0.0318424
ranitidine&topotecan	ranitidine	topotecan	0.0672574	-0.0913504	-0.0636218	-0.121285	0.00110537	-0.0318278
dobutamine&norgestrel	dobutamine	norgestrel	-0.235853	-0.0454865	-0.126705	0.0322312	-0.0570191	-0.0318018
dasatinib&thalidomide	dasatinib	thalidomide	0.0901027	-0.126603	-0.0830428	-0.07533	-0.00234513	-0.031778
kin001-220&ql-x-138	kin001-220	ql-x-138	0.0922078	-0.1139	-0.0174129	-0.0324675	-0.00860291	-0.0317398
beclomethasone&bms-536924	beclomethasone	bms-536924	-0.313869	-0.06947	-0.136931	0.0496668	-0.0470274	-0.0317144
betamethasone&carbamazepine	betamethasone	carbamazepine	-0.130605	-0.0615942	-0.0958459	-0.00610542	-0.0492754	-0.0317139
gdc-0941&tanespimycin	gdc-0941	tanespimycin	-0.10304	0.185103	-0.0157428	-0.0316119	-0.0220296	-0.0316742
kin001-220&thalidomide	kin001-220	thalidomide	0.0922078	-0.126603	-0.0552966	-0.0324675	-0.00234513	-0.0316131
hg-6-64-01&raloxifene	hg-6-64-01	raloxifene	-0.184927	0.0167845	-0.0696879	-0.0936475	-0.0146178	-0.0315802
disulfiram&hki-272	disulfiram	hki-272	-0.273208	-0.00805633	-0.116895	0.104693	-0.139772	-0.0315376
nvp-tae684&proscillaridin	nvp-tae684	proscillaridin	-0.0425676	-0.417153	-0.179551	-0.0622291	0.118154	-0.031536
dobutamine&piroxicam	dobutamine	piroxicam	-0.235853	-0.158941	-0.197872	0.0322312	-0.0965664	-0.0315283
dasatinib&ql-x-138	dasatinib	ql-x-138	0.0901027	-0.1139	-0.0536096	-0.07533	-0.00860291	-0.0315058
gemcitabine&hki-272	gemcitabine	hki-272	-0.039021	-0.00805633	-0.0714307	-0.00888887	-0.139772	-0.0314904
chloroquine&estradiol	chloroquine	estradiol	-0.0660594	-0.145569	-0.0940704	-0.0110574	-0.0503072	-0.0314896
gemcitabine&thiostrepton	gemcitabine	thiostrepton	-0.039021	-0.130263	-0.0763115	-0.00888887	-0.0737643	-0.0314242
curcumin&gefitinib	curcumin	gefitinib	-0.0815736	-0.0687368	-0.0794046	0.0120351	-0.0448657	-0.0314057
betamethasone&dasatinib	betamethasone	dasatinib	-0.130605	0.0901027	-0.0575887	-0.00610542	-0.07533	-0.0313809
gefitinib&pd 158780	gefitinib	pd 158780	-0.0687368	0.0709522	-0.0575933	-0.0448657	0.0394938	-0.0313766
amiloride&bms-536924	amiloride	bms-536924	0.00721148	-0.06947	-0.0570064	0.0276745	-0.0470274	-0.0313505
fenretinide&nvp-tae684	fenretinide	nvp-tae684	-0.0959041	-0.0425676	-0.0708362	0.0879121	-0.0622291	-0.031339
bms-536924&fccp	bms-536924	fccp	-0.06947	0.0177192	-0.0939855	-0.0470274	0.0392449	-0.0313059
betamethasone&methotrexate	betamethasone	methotrexate	-0.130605	0.0785172	-0.0455689	-0.00610542	-0.0262978	-0.0312215
am580&gefitinib	am580	gefitinib	-0.13648	-0.0687368	-0.12334	-0.015184	-0.0448657	-0.0312104
gemcitabine&hg-6-64-01	gemcitabine	hg-6-64-01	-0.039021	-0.184927	-0.10977	-0.00888887	-0.0936475	-0.0311647
geldanamycin&terfenadine	geldanamycin	terfenadine	-0.0284725	-0.0359542	-0.09924	-0.00720595	-0.0535314	-0.0311249
gefitinib&hg-5-113-01	gefitinib	hg-5-113-01	-0.0687368	-0.118209	-0.116275	-0.0448657	0.0014768	-0.0310955
amiodarone&gemcitabine	amiodarone	gemcitabine	0.0759395	-0.039021	-0.0253089	-0.0984905	-0.00888887	-0.031089
isoreserpine&norgestrel	isoreserpine	norgestrel	-0.0366906	-0.0454865	-0.03894	0.00241386	-0.0570191	-0.0310681
amiloride&thiostrepton	amiloride	thiostrepton	0.00721148	-0.130263	-0.0618481	0.0276745	-0.0737643	-0.0310559
chloroquine&gefitinib	chloroquine	gefitinib	-0.0660594	-0.0687368	-0.0860546	-0.0110574	-0.0448657	-0.0310517
genistein&hydrocortisone	genistein	hydrocortisone	0.186677	-0.225568	-0.0385005	0.0094762	-0.0691815	-0.0310378
apigenin&chloroquine	apigenin	chloroquine	0.1446	-0.0660594	-0.0253825	-0.0600121	-0.0110574	-0.0309811
fluphenazine&gemcitabine	fluphenazine	gemcitabine	0.1399	-0.039021	-0.0312211	-0.109844	-0.00888887	-0.0309385
pha-665752&ql-x-138	pha-665752	ql-x-138	0.0148572	-0.1139	-0.0496426	-0.0292182	-0.00860291	-0.0309138
dobutamine&veliparib	dobutamine	veliparib	-0.235853	0.0434244	-0.034473	0.0322312	-0.0397603	-0.0309112
tamoxifen&wortmannin	tamoxifen	wortmannin	-0.195139	-0.239512	-0.258965	-0.00251736	-0.0283399	-0.0308943
hki-272&rapamycin	hki-272	rapamycin	-0.00805633	-0.125609	-0.138168	-0.139772	0.0109634	-0.0308434
dexamethasone&hki-272	dexamethasone	hki-272	-0.347097	-0.00805633	-0.203616	0.0677366	-0.139772	-0.0308349
amiloride&tg-101348	amiloride	tg-101348	0.00721148	-0.0375154	-0.0156375	0.0276745	-0.141847	-0.0307764
resveratrol&troglitazone	resveratrol	troglitazone	-0.144113	0.184179	-0.0476913	-0.039284	0.012549	-0.0307754
pha-665752&terfenadine	pha-665752	terfenadine	0.0148572	-0.0359542	-0.0445407	-0.0292182	-0.0535314	-0.0307643
celastrol&norgestrel	celastrol	norgestrel	-0.176191	-0.0454865	-0.0859408	0.0354277	-0.0570191	-0.0306753
dexamethasone&hg-6-64-01	dexamethasone	hg-6-64-01	-0.347097	-0.184927	-0.294655	0.0677366	-0.0936475	-0.0306603
bosutinib&cp466722	bosutinib	cp466722	-0.0256909	-0.145822	-0.115924	-0.122411	0.0472456	-0.0306349
levonorgestrel&zm-447439	levonorgestrel	zm-447439	-0.0343137	0.0134696	-0.000959628	0.0858245	-0.0505002	-0.0306306
alitretinoin&gdc-0941	alitretinoin	gdc-0941	-0.0119858	-0.10304	-0.075828	0.0224423	-0.0316119	-0.0306202
bms-536924&decitabine	bms-536924	decitabine	-0.06947	-0.124544	-0.108826	-0.0470274	0.125158	-0.0305818
cp466722&saracatinib	cp466722	saracatinib	-0.145822	0.113085	-0.00378671	0.0472456	-0.0720675	-0.0304977
carbamazepine&naloxone	carbamazepine	naloxone	-0.0615942	-0.0995556	-0.073685	-0.0492754	-0.00969697	-0.0304446
thalidomide&wortmannin	thalidomide	wortmannin	-0.126603	-0.239512	-0.204797	-0.00234513	-0.0283399	-0.0304408
estriol&u0126	estriol	u0126	-0.0490945	0.0314197	-0.00234193	0.0700066	-0.138466	-0.0303884
am580&dasatinib	am580	dasatinib	-0.13648	0.0901027	-0.102585	-0.015184	-0.07533	-0.0303716
hg-6-64-01&sb-203580	hg-6-64-01	sb-203580	-0.184927	0.223354	-0.0656645	-0.0936475	0.107223	-0.0303464
retinoic acid&thiotepa	retinoic acid	thiotepa	0.0315639	-0.147461	-0.070529	-0.0114726	-0.0440076	-0.0303151
estradiol&iloprost	estradiol	iloprost	-0.145569	-0.193039	-0.183923	-0.0503072	-0.0140218	-0.0302435
amsacrine&gdc-0941	amsacrine	gdc-0941	-0.0202247	-0.10304	-0.106318	0.0247314	-0.0316119	-0.0301553
resveratrol&thalidomide	resveratrol	thalidomide	-0.144113	-0.126603	-0.133437	-0.039284	-0.00234513	-0.0301311
carbamazepine&etoposide	carbamazepine	etoposide	-0.0615942	-0.142547	-0.104273	-0.0492754	0.00295544	-0.0300807
pha-665752&raloxifene	pha-665752	raloxifene	0.0148572	0.0167845	-0.00425006	-0.0292182	-0.0146178	-0.0300686
celastrol&resveratrol	celastrol	resveratrol	-0.176191	-0.144113	-0.18223	0.0354277	-0.039284	-0.0300581
am580&doxorubicin	am580	doxorubicin	-0.13648	0.357693	-0.0575014	-0.015184	-0.0269118	-0.0300533
rapamycin&thiostrepton	rapamycin	thiostrepton	-0.125609	-0.130263	-0.173718	0.0109634	-0.0737643	-0.0299185
retinoic acid&wortmannin	retinoic acid	wortmannin	0.0315639	-0.239512	-0.159104	-0.0114726	-0.0283399	-0.0298858
bms-536924&estriol	bms-536924	estriol	-0.06947	-0.0490945	-0.0926899	-0.0470274	0.0700066	-0.0298612
cp466722&fluphenazine	cp466722	fluphenazine	-0.145822	0.1399	-0.027506	0.0472456	-0.109844	-0.0298373
amiodarone&dexamethasone	amiodarone	dexamethasone	0.0759395	-0.347097	-0.12642	-0.0984905	0.0677366	-0.0298295
hg-6-64-01&rapamycin	hg-6-64-01	rapamycin	-0.184927	-0.125609	-0.193027	-0.0936475	0.0109634	-0.0297971
pd 158780&resveratrol	pd 158780	resveratrol	0.0709522	-0.144113	-0.0762391	0.0394938	-0.039284	-0.0297836
geldanamycin&jnk-9l	geldanamycin	jnk-9l	-0.0284725	0.0892836	-0.0673459	-0.00720595	-0.0860504	-0.0297772
thiotepa&wortmannin	thiotepa	wortmannin	-0.147461	-0.239512	-0.230057	-0.0440076	-0.0283399	-0.0296597
caffeine&gefitinib	caffeine	gefitinib	0.0552333	-0.0687368	-0.0437646	0.0421712	-0.0448657	-0.0295764
hg-5-88-01&naloxone	hg-5-88-01	naloxone	-0.0566479	-0.0995556	-0.0810783	-0.0324017	-0.00969697	-0.0295473
estradiol&ql-x-138	estradiol	ql-x-138	-0.145569	-0.1139	-0.15394	-0.0503072	-0.00860291	-0.0294904
geldanamycin&gemcitabine	geldanamycin	gemcitabine	-0.0284725	-0.039021	-0.0984331	-0.00720595	-0.00888887	-0.0294593
hg-5-88-01&simvastatin	hg-5-88-01	simvastatin	-0.0566479	-0.0471099	-0.0528752	-0.0324017	-0.00414781	-0.0294501
cg-930&thalidomide	cg-930	thalidomide	0.134963	-0.126603	-0.0753766	-0.0869591	-0.00234513	-0.0293341
afatinib&geldanamycin	afatinib	geldanamycin	0.0319412	-0.0284725	-0.0810447	-0.158014	-0.00720595	-0.0292826
estriol&tg-101348	estriol	tg-101348	-0.0490945	-0.0375154	-0.060801	0.0700066	-0.141847	-0.0292646
fluphenazine&rapamycin	fluphenazine	rapamycin	0.1399	-0.125609	-0.0709657	-0.109844	0.0109634	-0.0292174
lenalidomide&resveratrol	lenalidomide	resveratrol	-0.00853696	-0.144113	-0.092596	0.0229216	-0.039284	-0.0292132
naloxone&pha-665752	naloxone	pha-665752	-0.0995556	0.0148572	-0.0461332	-0.00969697	-0.0292182	-0.0291783
bi-2536&wortmannin	bi-2536	wortmannin	0.0442532	-0.239512	-0.121931	-0.00364199	-0.0283399	-0.0291652
hg-5-113-01&reserpine	hg-5-113-01	reserpine	-0.118209	0.174808	-0.0258604	0.0014768	-0.0772324	-0.0291219
isoreserpine&terfenadine	isoreserpine	terfenadine	-0.0366906	-0.0359542	-0.0534645	0.00241386	-0.0535314	-0.0290077
cp466722&thiostrepton	cp466722	thiostrepton	-0.145822	-0.130263	-0.175513	0.0472456	-0.0737643	-0.0290055
canertinib&mifepristone	canertinib	mifepristone	0.0658087	-0.102561	-0.0173162	-0.0750643	0.034102	-0.0289596
gemcitabine&terfenadine	gemcitabine	terfenadine	-0.039021	-0.0359542	-0.0667975	-0.00888887	-0.0535314	-0.0289483
cg-930&pazopanib	cg-930	pazopanib	0.134963	-0.28867	-0.0854441	-0.0869591	0.0284495	-0.0289166
canertinib&gemcitabine	canertinib	gemcitabine	0.0658087	-0.039021	-0.013114	-0.0750643	-0.00888887	-0.0288749
chloroquine&kin001-220	chloroquine	kin001-220	-0.0660594	0.0922078	-0.00245341	-0.0110574	-0.0324675	-0.0288608
betamethasone&estradiol	betamethasone	estradiol	-0.130605	-0.145569	-0.162696	-0.00610542	-0.0503072	-0.0288394
dobutamine&resveratrol	dobutamine	resveratrol	-0.235853	-0.144113	-0.186266	0.0322312	-0.039284	-0.0288213
apigenin&thalidomide	apigenin	thalidomide	0.1446	-0.126603	-0.0554024	-0.0600121	-0.00234513	-0.0287897
bms-536924&mitoxantrone	bms-536924	mitoxantrone	-0.06947	0.0283478	-0.013284	-0.0470274	0.00968203	-0.0287881
dasatinib&topotecan	dasatinib	topotecan	0.0901027	-0.0913504	-0.0344232	-0.07533	0.00110537	-0.0287827
hydrocortisone&isoreserpine	hydrocortisone	isoreserpine	-0.225568	-0.0366906	-0.134147	-0.0691815	0.00241386	-0.028767
emetine&r406	emetine	r406	-0.154255	-0.0146032	-0.0806468	0.117021	-0.166803	-0.0287651
az-628&estriol	az-628	estriol	-0.0908318	-0.0490945	-0.0800471	-0.137369	0.0700066	-0.0287647
crizotinib&fenretinide	crizotinib	fenretinide	0.0482947	-0.0959041	-0.00232632	-0.0678617	0.0879121	-0.0287628
loperamide&mifepristone	loperamide	mifepristone	0.00471545	-0.102561	-0.0637808	-0.0601798	0.034102	-0.0287476
apigenin&hg-5-113-01	apigenin	hg-5-113-01	0.1446	-0.118209	-0.0426472	-0.0600121	0.0014768	-0.0287432
am580&cg-930	am580	cg-930	-0.13648	0.134963	-0.103123	-0.015184	-0.0869591	-0.0285719
hg-5-88-01&lapatinib	hg-5-88-01	lapatinib	-0.0566479	-0.0812298	-0.0867642	-0.0324017	-0.0354845	-0.0284971
digitoxigenin&hki-272	digitoxigenin	hki-272	-0.352074	-0.00805633	-0.203464	0.0967136	-0.139772	-0.0284585
chlorpromazine&thalidomide	chlorpromazine	thalidomide	0.0364916	-0.126603	-0.100754	-0.0452463	-0.00234513	-0.0283698
cp466722&hg-6-64-01	cp466722	hg-6-64-01	-0.145822	-0.184927	-0.193263	0.0472456	-0.0936475	-0.0283458
betamethasone&veliparib	betamethasone	veliparib	-0.130605	0.0434244	-0.0475897	-0.00610542	-0.0397603	-0.0283018
betamethasone&lapatinib	betamethasone	lapatinib	-0.130605	-0.0812298	-0.113551	-0.00610542	-0.0354845	-0.0281862
am580&pha-665752	am580	pha-665752	-0.13648	0.0148572	-0.111399	-0.015184	-0.0292182	-0.0281194
jnk-9l&mifepristone	jnk-9l	mifepristone	0.0892836	-0.102561	-0.0177793	-0.0860504	0.034102	-0.0281187
lenalidomide&terfenadine	lenalidomide	terfenadine	-0.00853696	-0.0359542	-0.0242508	0.0229216	-0.0535314	-0.028114
fenretinide&u0126	fenretinide	u0126	-0.0959041	0.0314197	-0.0354194	0.0879121	-0.138466	-0.0280933
etoposide&loperamide	etoposide	loperamide	-0.142547	0.00471545	-0.0575402	0.00295544	-0.0601798	-0.0280904
tamoxifen&terfenadine	tamoxifen	terfenadine	-0.195139	-0.0359542	-0.109849	-0.00251736	-0.0535314	-0.0280419
dasatinib&pazopanib	dasatinib	pazopanib	0.0901027	-0.28867	-0.113381	-0.07533	0.0284495	-0.027995
etoposide&piroxicam	etoposide	piroxicam	-0.142547	-0.158941	-0.172065	0.00295544	-0.0965664	-0.0279262
gemcitabine&veliparib	gemcitabine	veliparib	-0.039021	0.0434244	-0.0295961	-0.00888887	-0.0397603	-0.0277376
thalidomide&thiotepa	thalidomide	thiotepa	-0.126603	-0.147461	-0.148962	-0.00234513	-0.0440076	-0.0276786
etoposide&veliparib	etoposide	veliparib	-0.142547	0.0434244	-0.0273813	0.00295544	-0.0397603	-0.0276686
amsacrine&piroxicam	amsacrine	piroxicam	-0.0202247	-0.158941	-0.0599048	0.0247314	-0.0965664	-0.027664
lapatinib&pha-665752	lapatinib	pha-665752	-0.0812298	0.0148572	-0.0269542	-0.0354845	-0.0292182	-0.027658
bms-536924&digitoxigenin	bms-536924	digitoxigenin	-0.06947	-0.352074	-0.171452	-0.0470274	0.0967136	-0.0276358
beclomethasone&saracatinib	beclomethasone	saracatinib	-0.313869	0.113085	-0.0510427	0.0496668	-0.0720675	-0.0276114
dexamethasone&saracatinib	dexamethasone	saracatinib	-0.347097	0.113085	-0.107594	0.0677366	-0.0720675	-0.0275622
am580&canertinib	am580	canertinib	-0.13648	0.0658087	-0.0744259	-0.015184	-0.0750643	-0.027534
lapatinib&retinoic acid	lapatinib	retinoic acid	-0.0812298	0.0315639	-0.0465194	-0.0354845	-0.0114726	-0.0274675
dasatinib&hg-5-113-01	dasatinib	hg-5-113-01	0.0901027	-0.118209	-0.0631665	-0.07533	0.0014768	-0.027432
geldanamycin&u0126	geldanamycin	u0126	-0.0284725	0.0314197	-0.0932491	-0.00720595	-0.138466	-0.0273076
loperamide&paclitaxel	loperamide	paclitaxel	0.00471545	-0.137053	-0.0673599	-0.0601798	0.0198153	-0.0273047
betamethasone&pha-665752	betamethasone	pha-665752	-0.130605	0.0148572	-0.0778403	-0.00610542	-0.0292182	-0.0272916
barasertib&gdc-0941	barasertib	gdc-0941	0.0417023	-0.10304	-0.0341989	0.00675636	-0.0316119	-0.0272671
betamethasone&chlorpromazine	betamethasone	chlorpromazine	-0.130605	0.0364916	-0.11117	-0.00610542	-0.0452463	-0.0272361
am580&wortmannin	am580	wortmannin	-0.13648	-0.239512	-0.245408	-0.015184	-0.0283399	-0.0272328
gdc-0941&parthenolide	gdc-0941	parthenolide	-0.10304	0.103762	-0.0407968	-0.0316119	0.0411523	-0.0271876
digoxin&r406	digoxin	r406	-0.387432	-0.0146032	-0.185129	0.250189	-0.166803	-0.0271597
isoreserpine&lapatinib	isoreserpine	lapatinib	-0.0366906	-0.0812298	-0.0671418	0.00241386	-0.0354845	-0.0271193
hg-5-88-01&thalidomide	hg-5-88-01	thalidomide	-0.0566479	-0.126603	-0.119146	-0.0324017	-0.00234513	-0.0271074
hg-5-113-01&veliparib	hg-5-113-01	veliparib	-0.118209	0.0434244	-0.0478853	0.0014768	-0.0397603	-0.027084
chloroquine&hydrocortisone	chloroquine	hydrocortisone	-0.0660594	-0.225568	-0.115799	-0.0110574	-0.0691815	-0.0270833
barasertib&thiostrepton	barasertib	thiostrepton	0.0417023	-0.130263	-0.0130206	0.00675636	-0.0737643	-0.0270145
carbamazepine&gemcitabine	carbamazepine	gemcitabine	-0.0615942	-0.039021	-0.0656085	-0.0492754	-0.00888887	-0.0270047
hydrocortisone&tamoxifen	hydrocortisone	tamoxifen	-0.225568	-0.195139	-0.234459	-0.0691815	-0.00251736	-0.0269992
am580&kin001-220	am580	kin001-220	-0.13648	0.0922078	-0.0758859	-0.015184	-0.0324675	-0.0269698
hg-5-88-01&retinoic acid	hg-5-88-01	retinoic acid	-0.0566479	0.0315639	-0.00913066	-0.0324017	-0.0114726	-0.0269423
pentoxifylline&wortmannin	pentoxifylline	wortmannin	0.107467	-0.239512	-0.0983388	0.000161303	-0.0283399	-0.0269411
gdc-0941&lenalidomide	gdc-0941	lenalidomide	-0.10304	-0.00853696	-0.0681479	-0.0316119	0.0229216	-0.0268665
am580&betamethasone	am580	betamethasone	-0.13648	-0.130605	-0.146699	-0.015184	-0.00610542	-0.0268655
dobutamine&gdc-0941	dobutamine	gdc-0941	-0.235853	-0.10304	-0.158165	0.0322312	-0.0316119	-0.0268645
sulforaphane&zm-447439	sulforaphane	zm-447439	-0.0628441	0.0134696	-0.0160907	0.0311016	-0.0505002	-0.0268616
chlorpromazine&geldanamycin	chlorpromazine	geldanamycin	0.0364916	-0.0284725	-0.0895745	-0.0452463	-0.00720595	-0.0268029
geldanamycin&thioridazine	geldanamycin	thioridazine	-0.0284725	-0.00393253	-0.073521	-0.00720595	-0.05864	-0.0267565
pentoxifylline&resveratrol	pentoxifylline	resveratrol	0.107467	-0.144113	-0.010552	0.000161303	-0.039284	-0.0267429
chloroquine&thiotepa	chloroquine	thiotepa	-0.0660594	-0.147461	-0.110173	-0.0110574	-0.0440076	-0.0267215
afatinib&fenretinide	afatinib	fenretinide	0.0319412	-0.0959041	-0.0446451	-0.158014	0.0879121	-0.0267157
proscillaridin&tg-101348	proscillaridin	tg-101348	-0.417153	-0.0375154	-0.267802	0.118154	-0.141847	-0.0267114
daidzein&gdc-0941	daidzein	gdc-0941	0.230784	-0.10304	-0.0475689	0.0310617	-0.0316119	-0.0266963
gefitinib&pazopanib	gefitinib	pazopanib	-0.0687368	-0.28867	-0.147247	-0.0448657	0.0284495	-0.0266664
geldanamycin&wortmannin	geldanamycin	wortmannin	-0.0284725	-0.239512	-0.0957782	-0.00720595	-0.0283399	-0.026657
gemcitabine&resveratrol	gemcitabine	resveratrol	-0.039021	-0.144113	-0.0905317	-0.00888887	-0.039284	-0.0266283
am580&thiotepa	am580	thiotepa	-0.13648	-0.147461	-0.186886	-0.015184	-0.0440076	-0.0265665
celastrol&gdc-0941	celastrol	gdc-0941	-0.176191	-0.10304	-0.135705	0.0354277	-0.0316119	-0.0265429
gdc-0941&mifepristone	gdc-0941	mifepristone	-0.10304	-0.102561	-0.143267	-0.0316119	0.034102	-0.0265266
disulfiram&hg-6-64-01	disulfiram	hg-6-64-01	-0.273208	-0.184927	-0.226175	0.104693	-0.0936475	-0.0264817
curcumin&veliparib	curcumin	veliparib	-0.0815736	0.0434244	-0.0140684	0.0120351	-0.0397603	-0.026442
chloroquine&norgestrel	chloroquine	norgestrel	-0.0660594	-0.0454865	-0.0659751	-0.0110574	-0.0570191	-0.0264109
canertinib&rapamycin	canertinib	rapamycin	0.0658087	-0.125609	-0.0678263	-0.0750643	0.0109634	-0.0263894
bi-2536&hydrocortisone	bi-2536	hydrocortisone	0.0442532	-0.225568	-0.0564016	-0.00364199	-0.0691815	-0.0263116
piroxicam&topotecan	piroxicam	topotecan	-0.158941	-0.0913504	-0.122329	-0.0965664	0.00110537	-0.0263039
fenretinide&thiostrepton	fenretinide	thiostrepton	-0.0959041	-0.130263	-0.152783	0.0879121	-0.0737643	-0.0262645
carbamazepine&retinoic acid	carbamazepine	retinoic acid	-0.0615942	0.0315639	-0.00843001	-0.0492754	-0.0114726	-0.0262597
chlorpromazine&naloxone	chlorpromazine	naloxone	0.0364916	-0.0995556	-0.0476365	-0.0452463	-0.00969697	-0.0261404
gdc-0941&rosiglitazone	gdc-0941	rosiglitazone	-0.10304	0.0485104	-0.0544366	-0.0316119	0.0265655	-0.0261001
az-628&proscillaridin	az-628	proscillaridin	-0.0908318	-0.417153	-0.27766	-0.137369	0.118154	-0.0260974
hydrocortisone&raloxifene	hydrocortisone	raloxifene	-0.225568	0.0167845	-0.0332564	-0.0691815	-0.0146178	-0.0260947
calcitriol&hg-6-64-01	calcitriol	hg-6-64-01	-0.227583	-0.184927	-0.224159	0.113434	-0.0936475	-0.0260764
decitabine&hg-6-64-01	decitabine	hg-6-64-01	-0.124544	-0.184927	-0.195577	0.125158	-0.0936475	-0.0260623
betamethasone&geldanamycin	betamethasone	geldanamycin	-0.130605	-0.0284725	-0.0875345	-0.00610542	-0.00720595	-0.0260403
cg-930&topotecan	cg-930	topotecan	0.134963	-0.0913504	-0.00495187	-0.0869591	0.00110537	-0.0260389
raloxifene&thiotepa	raloxifene	thiotepa	0.0167845	-0.147461	-0.00760741	-0.0146178	-0.0440076	-0.0260099
iloprost&methotrexate	iloprost	methotrexate	-0.193039	0.0785172	-0.0217056	-0.0140218	-0.0262978	-0.0260062
carbamazepine&hg-5-113-01	carbamazepine	hg-5-113-01	-0.0615942	-0.118209	-0.118197	-0.0492754	0.0014768	-0.025982
geldanamycin&rapamycin	geldanamycin	rapamycin	-0.0284725	-0.125609	-0.0947424	-0.00720595	0.0109634	-0.0259742
apigenin&gemcitabine	apigenin	gemcitabine	0.1446	-0.039021	-0.0339217	-0.0600121	-0.00888887	-0.0259083
iloprost&raloxifene	iloprost	raloxifene	-0.193039	0.0167845	-0.0359223	-0.0140218	-0.0146178	-0.0258436
az-628&fenretinide	az-628	fenretinide	-0.0908318	-0.0959041	-0.0936975	-0.137369	0.0879121	-0.0258403
dobutamine&reserpine	dobutamine	reserpine	-0.235853	0.174808	-0.0262037	0.0322312	-0.0772324	-0.0258018
estradiol&retinoic acid	estradiol	retinoic acid	-0.145569	0.0315639	-0.0606397	-0.0503072	-0.0114726	-0.0257794
cp466722&jnk-9l	cp466722	jnk-9l	-0.145822	0.0892836	-0.0610912	0.0472456	-0.0860504	-0.0257578
gefitinib&sulforaphane	gefitinib	sulforaphane	-0.0687368	-0.0628441	-0.071478	-0.0448657	0.0311016	-0.0257442
pd 158780&piroxicam	pd 158780	piroxicam	0.0709522	-0.158941	-0.0443249	0.0394938	-0.0965664	-0.0256766
am580&tanespimycin	am580	tanespimycin	-0.13648	0.185103	-0.04711	-0.015184	-0.0220296	-0.0256755
am580&hydrocortisone	am580	hydrocortisone	-0.13648	-0.225568	-0.186427	-0.015184	-0.0691815	-0.025612
norgestrel&thalidomide	norgestrel	thalidomide	-0.0454865	-0.126603	-0.100035	-0.0570191	-0.00234513	-0.0255735
amiodarone&geldanamycin	amiodarone	geldanamycin	0.0759395	-0.0284725	-0.072837	-0.0984905	-0.00720595	-0.0255481
az-628&geldanamycin	az-628	geldanamycin	-0.0908318	-0.0284725	-0.0819471	-0.137369	-0.00720595	-0.0255329
canertinib&tamoxifen	canertinib	tamoxifen	0.0658087	-0.195139	-0.0183288	-0.0750643	-0.00251736	-0.0254702
geldanamycin&methotrexate	geldanamycin	methotrexate	-0.0284725	0.0785172	-0.0848008	-0.00720595	-0.0262978	-0.025462
geldanamycin&resveratrol	geldanamycin	resveratrol	-0.0284725	-0.144113	-0.0862313	-0.00720595	-0.039284	-0.0254203
etoposide&wortmannin	etoposide	wortmannin	-0.142547	-0.239512	-0.207297	0.00295544	-0.0283399	-0.0254066
betamethasone&resveratrol	betamethasone	resveratrol	-0.130605	-0.144113	-0.162132	-0.00610542	-0.039284	-0.0254023
iloprost&veliparib	iloprost	veliparib	-0.193039	0.0434244	-0.0207148	-0.0140218	-0.0397603	-0.0253378
gefitinib&ql-x-138	gefitinib	ql-x-138	-0.0687368	-0.1139	-0.106672	-0.0448657	-0.00860291	-0.0253371
beclomethasone&geldanamycin	beclomethasone	geldanamycin	-0.313869	-0.0284725	-0.0935638	0.0496668	-0.00720595	-0.0253083
iloprost&naloxone	iloprost	naloxone	-0.193039	-0.0995556	-0.122111	-0.0140218	-0.00969697	-0.0252681
emetine&nvp-tae684	emetine	nvp-tae684	-0.154255	-0.0425676	-0.0862731	0.117021	-0.0622291	-0.0252458
proscillaridin&thiostrepton	proscillaridin	thiostrepton	-0.417153	-0.130263	-0.283851	0.118154	-0.0737643	-0.0252401
cg-930&geldanamycin	cg-930	geldanamycin	0.134963	-0.0284725	-0.0839345	-0.0869591	-0.00720595	-0.0252394
amiloride&hg-6-64-01	amiloride	hg-6-64-01	0.00721148	-0.184927	-0.0682399	0.0276745	-0.0936475	-0.0252288
cg-930&hg-5-113-01	cg-930	hg-5-113-01	0.134963	-0.118209	-0.0538214	-0.0869591	0.0014768	-0.0252151
pd 98059&resveratrol	pd 98059	resveratrol	0.0479833	-0.144113	-0.0770852	0.0141421	-0.039284	-0.0252101
bi-2536&resveratrol	bi-2536	resveratrol	0.0442532	-0.144113	-0.0622686	-0.00364199	-0.039284	-0.0251423
am580&carbamazepine	am580	carbamazepine	-0.13648	-0.0615942	-0.123143	-0.015184	-0.0492754	-0.025139
am580&chlorpromazine	am580	chlorpromazine	-0.13648	0.0364916	-0.123603	-0.015184	-0.0452463	-0.0251258
curcumin&orlistat	curcumin	orlistat	-0.0815736	0.0495751	-0.0235082	0.0120351	-0.0784147	-0.025086
geldanamycin&topotecan	geldanamycin	topotecan	-0.0284725	-0.0913504	-0.102389	-0.00720595	0.00110537	-0.0250859
ql-x-138&thiotepa	ql-x-138	thiotepa	-0.1139	-0.147461	-0.134318	-0.00860291	-0.0440076	-0.025071
hg-5-88-01&iloprost	hg-5-88-01	iloprost	-0.0566479	-0.193039	-0.155499	-0.0324017	-0.0140218	-0.0250459
pha-665752&topotecan	pha-665752	topotecan	0.0148572	-0.0913504	-0.0441378	-0.0292182	0.00110537	-0.0250236
iloprost&lapatinib	iloprost	lapatinib	-0.193039	-0.0812298	-0.137791	-0.0140218	-0.0354845	-0.025
pazopanib&piroxicam	pazopanib	piroxicam	-0.28867	-0.158941	-0.216205	0.0284495	-0.0965664	-0.0249603
afatinib&digoxin	afatinib	digoxin	0.0319412	-0.387432	-0.143642	-0.158014	0.250189	-0.0249563
hydrocortisone&topotecan	hydrocortisone	topotecan	-0.225568	-0.0913504	-0.142072	-0.0691815	0.00110537	-0.0249069
estradiol&topotecan	estradiol	topotecan	-0.145569	-0.0913504	-0.125957	-0.0503072	0.00110537	-0.0249056
gemcitabine&jnk-9l	gemcitabine	jnk-9l	-0.039021	0.0892836	-0.0315407	-0.00888887	-0.0860504	-0.024863
geldanamycin&hg-6-64-01	geldanamycin	hg-6-64-01	-0.0284725	-0.184927	-0.0987867	-0.00720595	-0.0936475	-0.0248487
apigenin&geldanamycin	apigenin	geldanamycin	0.1446	-0.0284725	-0.0805355	-0.0600121	-0.00720595	-0.024832
gdc-0941&pd 158780	gdc-0941	pd 158780	-0.10304	0.0709522	-0.0811383	-0.0316119	0.0394938	-0.0248104
gdc-0941&raloxifene	gdc-0941	raloxifene	-0.10304	0.0167845	-0.0474038	-0.0316119	-0.0146178	-0.0247883
geldanamycin&thiotepa	geldanamycin	thiotepa	-0.0284725	-0.147461	-0.0845578	-0.00720595	-0.0440076	-0.0247661
geldanamycin&lenalidomide	geldanamycin	lenalidomide	-0.0284725	-0.00853696	-0.0793782	-0.00720595	0.0229216	-0.0247135
chlorpromazine&paclitaxel	chlorpromazine	paclitaxel	0.0364916	-0.137053	-0.0561687	-0.0452463	0.0198153	-0.0246917
geldanamycin&hydrocortisone	geldanamycin	hydrocortisone	-0.0284725	-0.225568	-0.0956867	-0.00720595	-0.0691815	-0.0246744
am580&apigenin	am580	apigenin	-0.13648	0.1446	-0.0954034	-0.015184	-0.0600121	-0.0246289
norgestrel&pazopanib	norgestrel	pazopanib	-0.0454865	-0.28867	-0.189303	-0.0570191	0.0284495	-0.0246199
betamethasone&hg-5-88-01	betamethasone	hg-5-88-01	-0.130605	-0.0566479	-0.122751	-0.00610542	-0.0324017	-0.024619
geldanamycin&r406	geldanamycin	r406	-0.0284725	-0.0146032	-0.0974242	-0.00720595	-0.166803	-0.0246058
hg-5-113-01&kin001-220	hg-5-113-01	kin001-220	-0.118209	0.0922078	-0.025887	0.0014768	-0.0324675	-0.0245729
iloprost&pha-665752	iloprost	pha-665752	-0.193039	0.0148572	-0.0658492	-0.0140218	-0.0292182	-0.0245654
geldanamycin&raloxifene	geldanamycin	raloxifene	-0.0284725	0.0167845	-0.071241	-0.00720595	-0.0146178	-0.0245648
gemcitabine&pha-665752	gemcitabine	pha-665752	-0.039021	0.0148572	-0.051893	-0.00888887	-0.0292182	-0.0245362
estradiol&geldanamycin	estradiol	geldanamycin	-0.145569	-0.0284725	-0.0860459	-0.0503072	-0.00720595	-0.0245326
rapamycin&veliparib	rapamycin	veliparib	-0.125609	0.0434244	-0.0924487	0.0109634	-0.0397603	-0.0244974
hydrocortisone&lenalidomide	hydrocortisone	lenalidomide	-0.225568	-0.00853696	-0.0547389	-0.0691815	0.0229216	-0.0244874
gefitinib&mifepristone	gefitinib	mifepristone	-0.0687368	-0.102561	-0.123065	-0.0448657	0.034102	-0.0244748
beclomethasone&gefitinib	beclomethasone	gefitinib	-0.313869	-0.0687368	-0.164022	0.0496668	-0.0448657	-0.0244543
am580&veliparib	am580	veliparib	-0.13648	0.0434244	-0.0700429	-0.015184	-0.0397603	-0.0244003
betamethasone&kin001-220	betamethasone	kin001-220	-0.130605	0.0922078	-0.00746086	-0.00610542	-0.0324675	-0.0243984
geldanamycin&pha-665752	geldanamycin	pha-665752	-0.0284725	0.0148572	-0.0840496	-0.00720595	-0.0292182	-0.0243542
tamoxifen&thiotepa	tamoxifen	thiotepa	-0.195139	-0.147461	-0.186182	-0.00251736	-0.0440076	-0.0242974
deguelin&thiostrepton	deguelin	thiostrepton	0.0726152	-0.130263	-0.0934888	0.119938	-0.0737643	-0.0242784
canertinib&geldanamycin	canertinib	geldanamycin	0.0658087	-0.0284725	-0.0747674	-0.0750643	-0.00720595	-0.0241904
gdc-0941&troglitazone	gdc-0941	troglitazone	-0.10304	0.184179	-0.0633121	-0.0316119	0.012549	-0.0241765
gemcitabine&ranitidine	gemcitabine	ranitidine	-0.039021	0.0672574	-0.0633245	-0.00888887	-0.121285	-0.0241091
geldanamycin&thiostrepton	geldanamycin	thiostrepton	-0.0284725	-0.130263	-0.0870163	-0.00720595	-0.0737643	-0.0240948
rapamycin&saracatinib	rapamycin	saracatinib	-0.125609	0.113085	-0.0530996	0.0109634	-0.0720675	-0.0240043
bms-536924&dexamethasone	bms-536924	dexamethasone	-0.06947	-0.347097	-0.163861	-0.0470274	0.0677366	-0.0239893
kin001-220&pazopanib	kin001-220	pazopanib	0.0922078	-0.28867	-0.0481454	-0.0324675	0.0284495	-0.0239444
geldanamycin&progesterone	geldanamycin	progesterone	-0.0284725	0.138865	-0.078292	-0.00720595	-0.0246697	-0.0239442
dasatinib&etoposide	dasatinib	etoposide	0.0901027	-0.142547	-0.0736608	-0.07533	0.00295544	-0.0239289
hki-272&proscillaridin	hki-272	proscillaridin	-0.00805633	-0.417153	-0.227787	-0.139772	0.118154	-0.0239169
amiodarone&fenretinide	amiodarone	fenretinide	0.0759395	-0.0959041	-0.00326247	-0.0984905	0.0879121	-0.0239034
bms-536924&deguelin	bms-536924	deguelin	-0.06947	0.0726152	-0.0460858	-0.0470274	0.119938	-0.023896
amiodarone&rapamycin	amiodarone	rapamycin	0.0759395	-0.125609	-0.0872135	-0.0984905	0.0109634	-0.0238403
carbamazepine&tamoxifen	carbamazepine	tamoxifen	-0.0615942	-0.195139	-0.157203	-0.0492754	-0.00251736	-0.0238249
hg-5-88-01&wortmannin	hg-5-88-01	wortmannin	-0.0566479	-0.239512	-0.195423	-0.0324017	-0.0283399	-0.0238203
iloprost&kin001-220	iloprost	kin001-220	-0.193039	0.0922078	-0.00458441	-0.0140218	-0.0324675	-0.0238135
gefitinib&simvastatin	gefitinib	simvastatin	-0.0687368	-0.0471099	-0.0921154	-0.0448657	-0.00414781	-0.0235889
hydrocortisone&ql-x-138	hydrocortisone	ql-x-138	-0.225568	-0.1139	-0.174392	-0.0691815	-0.00860291	-0.0234861
geldanamycin&reserpine	geldanamycin	reserpine	-0.0284725	0.174808	-0.0869296	-0.00720595	-0.0772324	-0.0234819
gemcitabine&reserpine	gemcitabine	reserpine	-0.039021	0.174808	-0.0405962	-0.00888887	-0.0772324	-0.0234735
sunitinib&thiostrepton	sunitinib	thiostrepton	-0.224386	-0.130263	-0.225732	0.0961512	-0.0737643	-0.0233565
dobutamine&terfenadine	dobutamine	terfenadine	-0.235853	-0.0359542	-0.129199	0.0322312	-0.0535314	-0.0233552
estradiol&raloxifene	estradiol	raloxifene	-0.145569	0.0167845	-0.0097307	-0.0503072	-0.0146178	-0.0233499
cg-930&paclitaxel	cg-930	paclitaxel	0.134963	-0.137053	-0.00276085	-0.0869591	0.0198153	-0.0233482
am580&lapatinib	am580	lapatinib	-0.13648	-0.0812298	-0.145869	-0.015184	-0.0354845	-0.0233284
dasatinib&geldanamycin	dasatinib	geldanamycin	0.0901027	-0.0284725	-0.0851054	-0.07533	-0.00720595	-0.0233227
estradiol&thalidomide	estradiol	thalidomide	-0.145569	-0.126603	-0.153484	-0.0503072	-0.00234513	-0.0232581
geldanamycin&zm-447439	geldanamycin	zm-447439	-0.0284725	0.0134696	-0.0925293	-0.00720595	-0.0505002	-0.0232244
reserpine&thalidomide	reserpine	thalidomide	0.174808	-0.126603	-0.0586265	-0.0772324	-0.00234513	-0.0231185
raloxifene&thalidomide	raloxifene	thalidomide	0.0167845	-0.126603	-0.0285033	-0.0146178	-0.00234513	-0.0230801
beclomethasone&veliparib	beclomethasone	veliparib	-0.313869	0.0434244	-0.100503	0.0496668	-0.0397603	-0.0230678
isoreserpine&wortmannin	isoreserpine	wortmannin	-0.0366906	-0.239512	-0.192685	0.00241386	-0.0283399	-0.0230667
hg-5-88-01&topotecan	hg-5-88-01	topotecan	-0.0566479	-0.0913504	-0.0953926	-0.0324017	0.00110537	-0.0230292
barasertib&hg-6-64-01	barasertib	hg-6-64-01	0.0417023	-0.184927	-0.00891509	0.00675636	-0.0936475	-0.0229633
digoxin&thiostrepton	digoxin	thiostrepton	-0.387432	-0.130263	-0.22974	0.250189	-0.0737643	-0.0229526
bms-536924&sunitinib	bms-536924	sunitinib	-0.06947	-0.224386	-0.174886	-0.0470274	0.0961512	-0.0229494
gemcitabine&wortmannin	gemcitabine	wortmannin	-0.039021	-0.239512	-0.106345	-0.00888887	-0.0283399	-0.022932
geldanamycin&hki-272	geldanamycin	hki-272	-0.0284725	-0.00805633	-0.087938	-0.00720595	-0.139772	-0.0229279
afatinib&emetine	afatinib	emetine	0.0319412	-0.154255	-0.0661666	-0.158014	0.117021	-0.0229104
betamethasone&chloroquine	betamethasone	chloroquine	-0.130605	-0.0660594	-0.118326	-0.00610542	-0.0110574	-0.0229089
bi-2536&estradiol	bi-2536	estradiol	0.0442532	-0.145569	-0.0208914	-0.00364199	-0.0503072	-0.0228935
geldanamycin&loperamide	geldanamycin	loperamide	-0.0284725	0.00471545	-0.0872138	-0.00720595	-0.0601798	-0.022882
geldanamycin&kin001-220	geldanamycin	kin001-220	-0.0284725	0.0922078	-0.0814806	-0.00720595	-0.0324675	-0.0228445
iloprost&retinoic acid	iloprost	retinoic acid	-0.193039	0.0315639	-0.0785172	-0.0140218	-0.0114726	-0.0228217
celastrol&terfenadine	celastrol	terfenadine	-0.176191	-0.0359542	-0.107488	0.0354277	-0.0535314	-0.0227966
gemcitabine&methotrexate	gemcitabine	methotrexate	-0.039021	0.0785172	-0.0386845	-0.00888887	-0.0262978	-0.0227911
bortezomib&hydrocortisone	bortezomib	hydrocortisone	-0.00028719	-0.225568	-0.0876998	0.00129235	-0.0691815	-0.0227647
etoposide&lapatinib	etoposide	lapatinib	-0.142547	-0.0812298	-0.112713	0.00295544	-0.0354845	-0.0227373
pazopanib&pha-665752	pazopanib	pha-665752	-0.28867	0.0148572	-0.0921569	0.0284495	-0.0292182	-0.0227186
geldanamycin&ranitidine	geldanamycin	ranitidine	-0.0284725	0.0672574	-0.0845958	-0.00720595	-0.121285	-0.0227007
estriol&hg-6-64-01	estriol	hg-6-64-01	-0.0490945	-0.184927	-0.131552	0.0700066	-0.0936475	-0.0226988
alitretinoin&geldanamycin	alitretinoin	geldanamycin	-0.0119858	-0.0284725	-0.0728631	0.0224423	-0.00720595	-0.0226908
mifepristone&ranitidine	mifepristone	ranitidine	-0.102561	0.0672574	-0.0558767	0.034102	-0.121285	-0.0226833
naloxone&resveratrol	naloxone	resveratrol	-0.0995556	-0.144113	-0.146279	-0.00969697	-0.039284	-0.0226122
geldanamycin&hg-5-88-01	geldanamycin	hg-5-88-01	-0.0284725	-0.0566479	-0.0857683	-0.00720595	-0.0324017	-0.0226086
ciglitazone&geldanamycin	ciglitazone	geldanamycin	-0.164575	-0.0284725	-0.0796297	0.0617647	-0.00720595	-0.0225837
fluphenazine&geldanamycin	fluphenazine	geldanamycin	0.1399	-0.0284725	-0.0861165	-0.109844	-0.00720595	-0.0225734
geldanamycin&parthenolide	geldanamycin	parthenolide	-0.0284725	0.103762	-0.0761793	-0.00720595	0.0411523	-0.0225455
betamethasone&gemcitabine	betamethasone	gemcitabine	-0.130605	-0.039021	-0.0838603	-0.00610542	-0.00888887	-0.022519
geldanamycin&lapatinib	geldanamycin	lapatinib	-0.0284725	-0.0812298	-0.0841375	-0.00720595	-0.0354845	-0.0224901
geldanamycin&pd 158780	geldanamycin	pd 158780	-0.0284725	0.0709522	-0.084779	-0.00720595	0.0394938	-0.0224775
rapamycin&staurosporine	rapamycin	staurosporine	-0.125609	0.206217	-0.034707	0.0109634	-0.0508196	-0.0224697
geldanamycin&troglitazone	geldanamycin	troglitazone	-0.0284725	0.184179	-0.0736461	-0.00720595	0.012549	-0.0224255
estradiol&etoposide	estradiol	etoposide	-0.145569	-0.142547	-0.143814	-0.0503072	0.00295544	-0.0224179
bi-2536&thiotepa	bi-2536	thiotepa	0.0442532	-0.147461	-0.0261058	-0.00364199	-0.0440076	-0.0223858
hg-5-88-01&pha-665752	hg-5-88-01	pha-665752	-0.0566479	0.0148572	-0.012122	-0.0324017	-0.0292182	-0.0223801
betamethasone&progesterone	betamethasone	progesterone	-0.130605	0.138865	-0.0446292	-0.00610542	-0.0246697	-0.0223501
proscillaridin&u0126	proscillaridin	u0126	-0.417153	0.0314197	-0.19116	0.118154	-0.138466	-0.0223315
geldanamycin&piroxicam	geldanamycin	piroxicam	-0.0284725	-0.158941	-0.0873612	-0.00720595	-0.0965664	-0.0223029
piroxicam&telmisartan	piroxicam	telmisartan	-0.158941	0.0695489	-0.0528212	-0.0965664	0.060663	-0.0222936
betamethasone&wortmannin	betamethasone	wortmannin	-0.130605	-0.239512	-0.222294	-0.00610542	-0.0283399	-0.0222587
coumestrol&gefitinib	coumestrol	gefitinib	-0.0404886	-0.0687368	-0.078281	0.0749603	-0.0448657	-0.0222347
bosutinib&geldanamycin	bosutinib	geldanamycin	-0.0256909	-0.0284725	-0.0846108	-0.122411	-0.00720595	-0.022232
lapatinib&ql-x-138	lapatinib	ql-x-138	-0.0812298	-0.1139	-0.117664	-0.0354845	-0.00860291	-0.0222259
geldanamycin&hg-5-113-01	geldanamycin	hg-5-113-01	-0.0284725	-0.118209	-0.104627	-0.00720595	0.0014768	-0.0221721
methotrexate&tamoxifen	methotrexate	tamoxifen	0.0785172	-0.195139	-0.00865616	-0.0262978	-0.00251736	-0.0221699
curcumin&gdc-0941	curcumin	gdc-0941	-0.0815736	-0.10304	-0.124697	0.0120351	-0.0316119	-0.0221212
dexamethasone&jnk-9l	dexamethasone	jnk-9l	-0.347097	0.0892836	-0.149448	0.0677366	-0.0860504	-0.0221037
iloprost&thalidomide	iloprost	thalidomide	-0.193039	-0.126603	-0.171253	-0.0140218	-0.00234513	-0.0220938
geldanamycin&thalidomide	geldanamycin	thalidomide	-0.0284725	-0.126603	-0.0882902	-0.00720595	-0.00234513	-0.0220897
fenretinide&r406	fenretinide	r406	-0.0959041	-0.0146032	-0.0665547	0.0879121	-0.166803	-0.0220882
geldanamycin&staurosporine	geldanamycin	staurosporine	-0.0284725	0.206217	-0.0676232	-0.00720595	-0.0508196	-0.0220716
apigenin&etoposide	apigenin	etoposide	0.1446	-0.142547	-0.0403318	-0.0600121	0.00295544	-0.022052
az-628&quercetin	az-628	quercetin	-0.0908318	0.0593267	-0.00805695	-0.137369	0.0747723	-0.0220502
hki-272&sunitinib	hki-272	sunitinib	-0.00805633	-0.224386	-0.137044	-0.139772	0.0961512	-0.0220461
bortezomib&norgestrel	bortezomib	norgestrel	-0.00028719	-0.0454865	-0.0073836	0.00129235	-0.0570191	-0.022031
gefitinib&geldanamycin	gefitinib	geldanamycin	-0.0687368	-0.0284725	-0.0877689	-0.0448657	-0.00720595	-0.0220014
resveratrol&rosiglitazone	resveratrol	rosiglitazone	-0.144113	0.0485104	-0.0277254	-0.039284	0.0265655	-0.021994
geldanamycin&norgestrel	geldanamycin	norgestrel	-0.0284725	-0.0454865	-0.0840217	-0.00720595	-0.0570191	-0.0219327
geldanamycin&telmisartan	geldanamycin	telmisartan	-0.0284725	0.0695489	-0.0863231	-0.00720595	0.060663	-0.021908
estradiol&genistein	estradiol	genistein	-0.145569	0.186677	-0.00600245	-0.0503072	0.0094762	-0.0218571
curcumin&terfenadine	curcumin	terfenadine	-0.0815736	-0.0359542	-0.0598057	0.0120351	-0.0535314	-0.0218508
geldanamycin&naloxone	geldanamycin	naloxone	-0.0284725	-0.0995556	-0.0752356	-0.00720595	-0.00969697	-0.0218456
etazolate&geldanamycin	etazolate	geldanamycin	0.0473984	-0.0284725	-0.0830703	0.0439725	-0.00720595	-0.0218268
carbamazepine&geldanamycin	carbamazepine	geldanamycin	-0.0615942	-0.0284725	-0.0820097	-0.0492754	-0.00720595	-0.0218264
pha-665752&wortmannin	pha-665752	wortmannin	0.0148572	-0.239512	-0.142513	-0.0292182	-0.0283399	-0.0218212
dobutamine&geldanamycin	dobutamine	geldanamycin	-0.235853	-0.0284725	-0.0893195	0.0322312	-0.00720595	-0.0217968
hg-5-113-01&pha-665752	hg-5-113-01	pha-665752	-0.118209	0.0148572	-0.0711709	0.0014768	-0.0292182	-0.0217187
dexamethasone&fluphenazine	dexamethasone	fluphenazine	-0.347097	0.1399	-0.100602	0.0677366	-0.109844	-0.0217154
amiodarone&proscillaridin	amiodarone	proscillaridin	0.0759395	-0.417153	-0.140017	-0.0984905	0.118154	-0.0216829
betamethasone&retinoic acid	betamethasone	retinoic acid	-0.130605	0.0315639	-0.0960528	-0.00610542	-0.0114726	-0.021677
coumestrol&zm-447439	coumestrol	zm-447439	-0.0404886	0.0134696	-0.0127117	0.0749603	-0.0505002	-0.0216406
hg-5-88-01&pd 98059	hg-5-88-01	pd 98059	-0.0566479	0.0479833	-0.00193582	-0.0324017	0.0141421	-0.0216226
cg-930&curcumin	cg-930	curcumin	0.134963	-0.0815736	-0.0120968	-0.0869591	0.0120351	-0.021538
bortezomib&gdc-0941	bortezomib	gdc-0941	-0.00028719	-0.10304	-0.0980201	0.00129235	-0.0316119	-0.0214794
cycloheximide&r406	cycloheximide	r406	-0.111787	-0.0146032	-0.0805926	0.138354	-0.166803	-0.0214509
gemcitabine&tanespimycin	gemcitabine	tanespimycin	-0.039021	0.185103	-0.0131749	-0.00888887	-0.0220296	-0.0213512
gemcitabine&thalidomide	gemcitabine	thalidomide	-0.039021	-0.126603	-0.0831461	-0.00888887	-0.00234513	-0.0213309
estriol&hki-272	estriol	hki-272	-0.0490945	-0.00805633	-0.0248379	0.0700066	-0.139772	-0.0213111
cg-930&sulforaphane	cg-930	sulforaphane	0.134963	-0.0628441	-0.000164072	-0.0869591	0.0311016	-0.0213025
chlorpromazine&ql-x-138	chlorpromazine	ql-x-138	0.0364916	-0.1139	-0.0757447	-0.0452463	-0.00860291	-0.021284
cg-930&gemcitabine	cg-930	gemcitabine	0.134963	-0.039021	-0.0506654	-0.0869591	-0.00888887	-0.0212592
hydrocortisone&pentoxifylline	hydrocortisone	pentoxifylline	-0.225568	0.107467	-0.0327624	-0.0691815	0.000161303	-0.0212473
am580&estradiol	am580	estradiol	-0.13648	-0.145569	-0.17821	-0.015184	-0.0503072	-0.021231
hydrocortisone&simvastatin	hydrocortisone	simvastatin	-0.225568	-0.0471099	-0.106057	-0.0691815	-0.00414781	-0.0212158
paclitaxel&veliparib	paclitaxel	veliparib	-0.137053	0.0434244	-0.00358428	0.0198153	-0.0397603	-0.0212125
gdc-0941&wortmannin	gdc-0941	wortmannin	-0.10304	-0.239512	-0.188766	-0.0316119	-0.0283399	-0.0212046
manumycin a&thioridazine	manumycin a	thioridazine	-0.0986527	-0.00393253	-0.074072	0.0380919	-0.05864	-0.021199
geldanamycin&orlistat	geldanamycin	orlistat	-0.0284725	0.0495751	-0.0808267	-0.00720595	-0.0784147	-0.0211751
chloroquine&pha-665752	chloroquine	pha-665752	-0.0660594	0.0148572	-0.0457164	-0.0110574	-0.0292182	-0.0211735
celastrol&dasatinib	celastrol	dasatinib	-0.176191	0.0901027	-0.0368099	0.0354277	-0.07533	-0.0211138
lapatinib&raloxifene	lapatinib	raloxifene	-0.0812298	0.0167845	-0.00380054	-0.0354845	-0.0146178	-0.0211103
etoposide&gemcitabine	etoposide	gemcitabine	-0.142547	-0.039021	-0.0701156	0.00295544	-0.00888887	-0.0210917
camptothecin&gdc-0941	camptothecin	gdc-0941	0.0720084	-0.10304	-0.0648068	0.0423447	-0.0316119	-0.0210815
daidzein&resveratrol	daidzein	resveratrol	0.230784	-0.144113	-0.0268016	0.0310617	-0.039284	-0.0210728
gdc-0941&paclitaxel	gdc-0941	paclitaxel	-0.10304	-0.137053	-0.135561	-0.0316119	0.0198153	-0.0210481
bortezomib&gefitinib	bortezomib	gefitinib	-0.00028719	-0.0687368	-0.0552052	0.00129235	-0.0448657	-0.0210204
coumestrol&loperamide	coumestrol	loperamide	-0.0404886	0.00471545	-0.041378	0.0749603	-0.0601798	-0.0210056
quercetin&thiostrepton	quercetin	thiostrepton	0.0593267	-0.130263	-0.0899833	0.0747723	-0.0737643	-0.0209966
levonorgestrel&loperamide	levonorgestrel	loperamide	-0.0343137	0.00471545	-0.0229347	0.0858245	-0.0601798	-0.0209893
curcumin&thiotepa	curcumin	thiotepa	-0.0815736	-0.147461	-0.106252	0.0120351	-0.0440076	-0.0209803
gemcitabine&hydrocortisone	gemcitabine	hydrocortisone	-0.039021	-0.225568	-0.0852165	-0.00888887	-0.0691815	-0.0209609
beclomethasone&gdc-0941	beclomethasone	gdc-0941	-0.313869	-0.10304	-0.194006	0.0496668	-0.0316119	-0.0208936
crizotinib&digoxin	crizotinib	digoxin	0.0482947	-0.387432	-0.0241475	-0.0678617	0.250189	-0.0208763
geldanamycin&genistein	geldanamycin	genistein	-0.0284725	0.186677	-0.0767395	-0.00720595	0.0094762	-0.0208672
geldanamycin&tanespimycin	geldanamycin	tanespimycin	-0.0284725	0.185103	-0.0775551	-0.00720595	-0.0220296	-0.0208644
dasatinib&gemcitabine	dasatinib	gemcitabine	0.0901027	-0.039021	-0.0323297	-0.07533	-0.00888887	-0.0208282
carbamazepine&topotecan	carbamazepine	topotecan	-0.0615942	-0.0913504	-0.0791977	-0.0492754	0.00110537	-0.0207995
am580&genistein	am580	genistein	-0.13648	0.186677	-0.0816395	-0.015184	0.0094762	-0.020798
geldanamycin&tg-101348	geldanamycin	tg-101348	-0.0284725	-0.0375154	-0.098239	-0.00720595	-0.141847	-0.0207943
topotecan&veliparib	topotecan	veliparib	-0.0913504	0.0434244	-0.0275512	0.00110537	-0.0397603	-0.0207866
gdc-0941&simvastatin	gdc-0941	simvastatin	-0.10304	-0.0471099	-0.104088	-0.0316119	-0.00414781	-0.0207789
geldanamycin&veliparib	geldanamycin	veliparib	-0.0284725	0.0434244	-0.0792107	-0.00720595	-0.0397603	-0.0207729
am580&gemcitabine	am580	gemcitabine	-0.13648	-0.039021	-0.125508	-0.015184	-0.00888887	-0.0207249
ciglitazone&gefitinib	ciglitazone	gefitinib	-0.164575	-0.0687368	-0.106177	0.0617647	-0.0448657	-0.0207246
geldanamycin&rosiglitazone	geldanamycin	rosiglitazone	-0.0284725	0.0485104	-0.0772953	-0.00720595	0.0265655	-0.0207012
beclomethasone&loperamide	beclomethasone	loperamide	-0.313869	0.00471545	-0.138305	0.0496668	-0.0601798	-0.0206965
paclitaxel&resveratrol	paclitaxel	resveratrol	-0.137053	-0.144113	-0.151341	0.0198153	-0.039284	-0.0206491
cp466722&gdc-0941	cp466722	gdc-0941	-0.145822	-0.10304	-0.151247	0.0472456	-0.0316119	-0.0205797
lapatinib&simvastatin	lapatinib	simvastatin	-0.0812298	-0.0471099	-0.0872199	-0.0354845	-0.00414781	-0.0205777
alitretinoin&gefitinib	alitretinoin	gefitinib	-0.0119858	-0.0687368	-0.0640541	0.0224423	-0.0448657	-0.0205011
chloroquine&wortmannin	chloroquine	wortmannin	-0.0660594	-0.239512	-0.181482	-0.0110574	-0.0283399	-0.0204472
pd 98059&thiotepa	pd 98059	thiotepa	0.0479833	-0.147461	-0.0328501	0.0141421	-0.0440076	-0.0204389
am580&hg-5-113-01	am580	hg-5-113-01	-0.13648	-0.118209	-0.166083	-0.015184	0.0014768	-0.0203996
gdc-0941&levonorgestrel	gdc-0941	levonorgestrel	-0.10304	-0.0343137	-0.103757	-0.0316119	0.0858245	-0.0203915
caffeine&gdc-0941	caffeine	gdc-0941	0.0552333	-0.10304	-0.10479	0.0421712	-0.0316119	-0.0203157
chlorpromazine&etoposide	chlorpromazine	etoposide	0.0364916	-0.142547	-0.0819657	-0.0452463	0.00295544	-0.0203035
bms-536924&proscillaridin	bms-536924	proscillaridin	-0.06947	-0.417153	-0.199257	-0.0470274	0.118154	-0.0202498
chloroquine&ql-x-138	chloroquine	ql-x-138	-0.0660594	-0.1139	-0.0965985	-0.0110574	-0.00860291	-0.0202316
gefitinib&raloxifene	gefitinib	raloxifene	-0.0687368	0.0167845	-0.00142312	-0.0448657	-0.0146178	-0.0201852
gemcitabine&progesterone	gemcitabine	progesterone	-0.039021	0.138865	-0.0302876	-0.00888887	-0.0246697	-0.0201364
alitretinoin&piroxicam	alitretinoin	piroxicam	-0.0119858	-0.158941	-0.0574877	0.0224423	-0.0965664	-0.0200493
chloroquine&geldanamycin	chloroquine	geldanamycin	-0.0660594	-0.0284725	-0.0877371	-0.0110574	-0.00720595	-0.020045
geldanamycin&saracatinib	geldanamycin	saracatinib	-0.0284725	0.113085	-0.0778267	-0.00720595	-0.0720675	-0.0199809
gemcitabine&ql-x-138	gemcitabine	ql-x-138	-0.039021	-0.1139	-0.0782736	-0.00888887	-0.00860291	-0.0199778
dexamethasone&geldanamycin	dexamethasone	geldanamycin	-0.347097	-0.0284725	-0.104151	0.0677366	-0.00720595	-0.0198494
sulforaphane&terfenadine	sulforaphane	terfenadine	-0.0628441	-0.0359542	-0.0745166	0.0311016	-0.0535314	-0.0198337
chloroquine&lapatinib	chloroquine	lapatinib	-0.0660594	-0.0812298	-0.0695037	-0.0110574	-0.0354845	-0.0197525
chloroquine&isoreserpine	chloroquine	isoreserpine	-0.0660594	-0.0366906	-0.0509485	-0.0110574	0.00241386	-0.0197479
ranitidine&sulforaphane	ranitidine	sulforaphane	0.0672574	-0.0628441	-0.0102634	-0.121285	0.0311016	-0.0197301
gemcitabine&lenalidomide	gemcitabine	lenalidomide	-0.039021	-0.00853696	-0.0499935	-0.00888887	0.0229216	-0.0197236
flavopiridol&geldanamycin	flavopiridol	geldanamycin	0.125123	-0.0284725	-0.0321776	0.0185974	-0.00720595	-0.0197016
geldanamycin&iloprost	geldanamycin	iloprost	-0.0284725	-0.193039	-0.0875466	-0.00720595	-0.0140218	-0.0196926
ciglitazone&terfenadine	ciglitazone	terfenadine	-0.164575	-0.0359542	-0.0934959	0.0617647	-0.0535314	-0.0196902
topotecan&wortmannin	topotecan	wortmannin	-0.0913504	-0.239512	-0.183611	0.00110537	-0.0283399	-0.0196516
mifepristone&raloxifene	mifepristone	raloxifene	-0.102561	0.0167845	-0.0159809	0.034102	-0.0146178	-0.019639
geldanamycin&mifepristone	geldanamycin	mifepristone	-0.0284725	-0.102561	-0.0840712	-0.00720595	0.034102	-0.0196319
am580&progesterone	am580	progesterone	-0.13648	0.138865	-0.113389	-0.015184	-0.0246697	-0.0196187
ciglitazone&loperamide	ciglitazone	loperamide	-0.164575	0.00471545	-0.0618798	0.0617647	-0.0601798	-0.0195652
chloroquine&chlorpromazine	chloroquine	chlorpromazine	-0.0660594	0.0364916	-0.0463752	-0.0110574	-0.0452463	-0.0195555
betamethasone&raloxifene	betamethasone	raloxifene	-0.130605	0.0167845	-0.0175571	-0.00610542	-0.0146178	-0.0194147
etoposide&reserpine	etoposide	reserpine	-0.142547	0.174808	-0.0389744	0.00295544	-0.0772324	-0.0194017
beclomethasone&jnk-9l	beclomethasone	jnk-9l	-0.313869	0.0892836	-0.120275	0.0496668	-0.0860504	-0.0193938
norgestrel&simvastatin	norgestrel	simvastatin	-0.0454865	-0.0471099	-0.0568645	-0.0570191	-0.00414781	-0.0193905
hg-5-88-01&ql-x-138	hg-5-88-01	ql-x-138	-0.0566479	-0.1139	-0.0909529	-0.0324017	-0.00860291	-0.0192594
hg-5-113-01&norgestrel	hg-5-113-01	norgestrel	-0.118209	-0.0454865	-0.0940615	0.0014768	-0.0570191	-0.0192204
bosutinib&sunitinib	bosutinib	sunitinib	-0.0256909	-0.224386	-0.170432	-0.122411	0.0961512	-0.0191944
chlorpromazine&tamoxifen	chlorpromazine	tamoxifen	0.0364916	-0.195139	-0.0841874	-0.0452463	-0.00251736	-0.0191601
celastrol&cg-930	celastrol	cg-930	-0.176191	0.134963	-0.0286314	0.0354277	-0.0869591	-0.0191328
geldanamycin&ql-x-138	geldanamycin	ql-x-138	-0.0284725	-0.1139	-0.0962335	-0.00720595	-0.00860291	-0.0191147
daidzein&geldanamycin	daidzein	geldanamycin	0.230784	-0.0284725	-0.0777052	0.0310617	-0.00720595	-0.019104
hydrocortisone&pd 158780	hydrocortisone	pd 158780	-0.225568	0.0709522	-0.0818593	-0.0691815	0.0394938	-0.0190151
mitoxantrone&nvp-tae684	mitoxantrone	nvp-tae684	0.0283478	-0.0425676	-0.0158201	0.00968203	-0.0622291	-0.0189948
gdc-0941&gemcitabine	gdc-0941	gemcitabine	-0.10304	-0.039021	-0.0861433	-0.0316119	-0.00888887	-0.0189946
gemcitabine&lapatinib	gemcitabine	lapatinib	-0.039021	-0.0812298	-0.0706933	-0.00888887	-0.0354845	-0.0189849
etoposide&ql-x-138	etoposide	ql-x-138	-0.142547	-0.1139	-0.145665	0.00295544	-0.00860291	-0.0189392
amsacrine&gefitinib	amsacrine	gefitinib	-0.0202247	-0.0687368	-0.0524845	0.0247314	-0.0448657	-0.0188642
pazopanib&veliparib	pazopanib	veliparib	-0.28867	0.0434244	-0.0241487	0.0284495	-0.0397603	-0.0187812
gdc-0941&mitoxantrone	gdc-0941	mitoxantrone	-0.10304	0.0283478	-0.009837	-0.0316119	0.00968203	-0.0187762
pha-665752&tamoxifen	pha-665752	tamoxifen	0.0148572	-0.195139	-0.0575185	-0.0292182	-0.00251736	-0.0187405
doxorubicin&geldanamycin	doxorubicin	geldanamycin	0.357693	-0.0284725	-0.0707351	-0.0269118	-0.00720595	-0.0186695
am580&hg-5-88-01	am580	hg-5-88-01	-0.13648	-0.0566479	-0.154041	-0.015184	-0.0324017	-0.0186617
alitretinoin&resveratrol	alitretinoin	resveratrol	-0.0119858	-0.144113	-0.0903568	0.0224423	-0.039284	-0.0186437
am580&etoposide	am580	etoposide	-0.13648	-0.142547	-0.178973	-0.015184	0.00295544	-0.0185663
gdc-0941&telmisartan	gdc-0941	telmisartan	-0.10304	0.0695489	-0.0859794	-0.0316119	0.060663	-0.0185137
estradiol&pd 98059	estradiol	pd 98059	-0.145569	0.0479833	-0.0561859	-0.0503072	0.0141421	-0.0185085
gemcitabine&rosiglitazone	gemcitabine	rosiglitazone	-0.039021	0.0485104	-0.0327927	-0.00888887	0.0265655	-0.0184645
pazopanib&wortmannin	pazopanib	wortmannin	-0.28867	-0.239512	-0.30124	0.0284495	-0.0283399	-0.0184405
genistein&wortmannin	genistein	wortmannin	0.186677	-0.239512	-0.100173	0.0094762	-0.0283399	-0.0184365
capsaicin&geldanamycin	capsaicin	geldanamycin	0.0908739	-0.0284725	-0.0740409	0.16687	-0.00720595	-0.0184284
digoxin&nvp-tae684	digoxin	nvp-tae684	-0.387432	-0.0425676	-0.126707	0.250189	-0.0622291	-0.0183775
etoposide&hydrocortisone	etoposide	hydrocortisone	-0.142547	-0.225568	-0.182038	0.00295544	-0.0691815	-0.0183714
chlorpromazine&topotecan	chlorpromazine	topotecan	0.0364916	-0.0913504	-0.0521918	-0.0452463	0.00110537	-0.0183604
estradiol&gemcitabine	estradiol	gemcitabine	-0.145569	-0.039021	-0.0642137	-0.0503072	-0.00888887	-0.0183536
progesterone&thalidomide	progesterone	thalidomide	0.138865	-0.126603	-0.0712666	-0.0246697	-0.00234513	-0.0183231
raloxifene&tamoxifen	raloxifene	tamoxifen	0.0167845	-0.195139	-0.0136862	-0.0146178	-0.00251736	-0.0182978
decitabine&geldanamycin	decitabine	geldanamycin	-0.124544	-0.0284725	-0.0888879	0.125158	-0.00720595	-0.0182827
paclitaxel&terfenadine	paclitaxel	terfenadine	-0.137053	-0.0359542	-0.0846673	0.0198153	-0.0535314	-0.0182736
gemcitabine&hg-5-88-01	gemcitabine	hg-5-88-01	-0.039021	-0.0566479	-0.0568693	-0.00888887	-0.0324017	-0.0182536
geldanamycin&pd 98059	geldanamycin	pd 98059	-0.0284725	0.0479833	-0.082265	-0.00720595	0.0141421	-0.0182499
geldanamycin&retinoic acid	geldanamycin	retinoic acid	-0.0284725	0.0315639	-0.0833619	-0.00720595	-0.0114726	-0.018202
ciglitazone&gdc-0941	ciglitazone	gdc-0941	-0.164575	-0.10304	-0.137296	0.0617647	-0.0316119	-0.0181958
coumestrol&geldanamycin	coumestrol	geldanamycin	-0.0404886	-0.0284725	-0.0804736	0.0749603	-0.00720595	-0.0181908
emetine&thiostrepton	emetine	thiostrepton	-0.154255	-0.130263	-0.179004	0.117021	-0.0737643	-0.0181019
raloxifene&wortmannin	raloxifene	wortmannin	0.0167845	-0.239512	-0.0812047	-0.0146178	-0.0283399	-0.0180627
curcumin&geldanamycin	curcumin	geldanamycin	-0.0815736	-0.0284725	-0.0908626	0.0120351	-0.00720595	-0.0179854
gemcitabine&zm-447439	gemcitabine	zm-447439	-0.039021	0.0134696	-0.0546524	-0.00888887	-0.0505002	-0.0179674
hg-5-113-01&isoreserpine	hg-5-113-01	isoreserpine	-0.118209	-0.0366906	-0.0961871	0.0014768	0.00241386	-0.017947
chloroquine&progesterone	chloroquine	progesterone	-0.0660594	0.138865	-0.00778851	-0.0110574	-0.0246697	-0.0179007
methotrexate&topotecan	methotrexate	topotecan	0.0785172	-0.0913504	-0.0106551	-0.0262978	0.00110537	-0.0178708
alitretinoin&estradiol	alitretinoin	estradiol	-0.0119858	-0.145569	-0.0648564	0.0224423	-0.0503072	-0.0178627
celastrol&thiotepa	celastrol	thiotepa	-0.176191	-0.147461	-0.165593	0.0354277	-0.0440076	-0.0178237
afatinib&cycloheximide	afatinib	cycloheximide	0.0319412	-0.111787	-0.046036	-0.158014	0.138354	-0.0177818
calcitriol&geldanamycin	calcitriol	geldanamycin	-0.227583	-0.0284725	-0.0985034	0.113434	-0.00720595	-0.0177579
carbamazepine&simvastatin	carbamazepine	simvastatin	-0.0615942	-0.0471099	-0.0673067	-0.0492754	-0.00414781	-0.0177452
chlorpromazine&hg-5-113-01	chlorpromazine	hg-5-113-01	0.0364916	-0.118209	-0.0764514	-0.0452463	0.0014768	-0.017743
hg-5-113-01&hg-5-88-01	hg-5-113-01	hg-5-88-01	-0.118209	-0.0566479	-0.0940707	0.0014768	-0.0324017	-0.0177206
isoreserpine&pha-665752	isoreserpine	pha-665752	-0.0366906	0.0148572	-0.0104435	0.00241386	-0.0292182	-0.0176488
fenretinide&geldanamycin	fenretinide	geldanamycin	-0.0959041	-0.0284725	-0.0897666	0.0879121	-0.00720595	-0.0176355
pd 98059&wortmannin	pd 98059	wortmannin	0.0479833	-0.239512	-0.141698	0.0141421	-0.0283399	-0.0175916
retinoic acid&tamoxifen	retinoic acid	tamoxifen	0.0315639	-0.195139	-0.0809412	-0.0114726	-0.00251736	-0.0175686
chloroquine&retinoic acid	chloroquine	retinoic acid	-0.0660594	0.0315639	-0.0611685	-0.0110574	-0.0114726	-0.0175626
mifepristone&veliparib	mifepristone	veliparib	-0.102561	0.0434244	-0.0130239	0.034102	-0.0397603	-0.0175172
caffeine&geldanamycin	caffeine	geldanamycin	0.0552333	-0.0284725	-0.0796993	0.0421712	-0.00720595	-0.017514
pazopanib&resveratrol	pazopanib	resveratrol	-0.28867	-0.144113	-0.230152	0.0284495	-0.039284	-0.0175099
etoposide&geldanamycin	etoposide	geldanamycin	-0.142547	-0.0284725	-0.107564	0.00295544	-0.00720595	-0.0175052
carbamazepine&isoreserpine	carbamazepine	isoreserpine	-0.0615942	-0.0366906	-0.0564843	-0.0492754	0.00241386	-0.0174913
fenretinide&tg-101348	fenretinide	tg-101348	-0.0959041	-0.0375154	-0.0910201	0.0879121	-0.141847	-0.0174749
gemcitabine&thiotepa	gemcitabine	thiotepa	-0.039021	-0.147461	-0.0652127	-0.00888887	-0.0440076	-0.0174382
amiloride&bosutinib	amiloride	bosutinib	0.00721148	-0.0256909	-0.011636	0.0276745	-0.122411	-0.0174357
fccp&hg-6-64-01	fccp	hg-6-64-01	0.0177192	-0.184927	-0.101678	0.0392449	-0.0936475	-0.0173895
geldanamycin&levonorgestrel	geldanamycin	levonorgestrel	-0.0284725	-0.0343137	-0.0874224	-0.00720595	0.0858245	-0.0173874
am580&isoreserpine	am580	isoreserpine	-0.13648	-0.0366906	-0.138674	-0.015184	0.00241386	-0.017373
amiodarone&digoxin	amiodarone	digoxin	0.0759395	-0.387432	-0.0522213	-0.0984905	0.250189	-0.017359
thiotepa&topotecan	thiotepa	topotecan	-0.147461	-0.0913504	-0.112603	-0.0440076	0.00110537	-0.0173335
resveratrol&topotecan	resveratrol	topotecan	-0.144113	-0.0913504	-0.135016	-0.039284	0.00110537	-0.0172651
pd 158780&terfenadine	pd 158780	terfenadine	0.0709522	-0.0359542	-0.022879	0.0394938	-0.0535314	-0.0172414
geldanamycin&pentoxifylline	geldanamycin	pentoxifylline	-0.0284725	0.107467	-0.0688282	-0.00720595	0.000161303	-0.0171758
bortezomib&loperamide	bortezomib	loperamide	-0.00028719	0.00471545	-0.0114767	0.00129235	-0.0601798	-0.017105
am580&pd 98059	am580	pd 98059	-0.13648	0.0479833	-0.099852	-0.015184	0.0141421	-0.017084
az-628&emetine	az-628	emetine	-0.0908318	-0.154255	-0.130437	-0.137369	0.117021	-0.0169908
celastrol&hydrocortisone	celastrol	hydrocortisone	-0.176191	-0.225568	-0.171538	0.0354277	-0.0691815	-0.0169737
emetine&tg-101348	emetine	tg-101348	-0.154255	-0.0375154	-0.119831	0.117021	-0.141847	-0.016963
geldanamycin&pazopanib	geldanamycin	pazopanib	-0.0284725	-0.28867	-0.0912903	-0.00720595	0.0284495	-0.0169118
digitoxigenin&saracatinib	digitoxigenin	saracatinib	-0.352074	0.113085	-0.0599145	0.0967136	-0.0720675	-0.0169058
camptothecin&geldanamycin	camptothecin	geldanamycin	0.0720084	-0.0284725	-0.0904876	0.0423447	-0.00720595	-0.0168325
bms-536924&emetine	bms-536924	emetine	-0.06947	-0.154255	-0.124506	-0.0470274	0.117021	-0.0168233
geldanamycin&isoreserpine	geldanamycin	isoreserpine	-0.0284725	-0.0366906	-0.0809256	-0.00720595	0.00241386	-0.0168128
etoposide&hg-5-88-01	etoposide	hg-5-88-01	-0.142547	-0.0566479	-0.122801	0.00295544	-0.0324017	-0.0168034
geldanamycin&paclitaxel	geldanamycin	paclitaxel	-0.0284725	-0.137053	-0.0904524	-0.00720595	0.0198153	-0.016746
bi-2536&chloroquine	bi-2536	chloroquine	0.0442532	-0.0660594	-0.00224402	-0.00364199	-0.0110574	-0.0167102
ciglitazone&veliparib	ciglitazone	veliparib	-0.164575	0.0434244	-0.00371586	0.0617647	-0.0397603	-0.0166623
alitretinoin&gemcitabine	alitretinoin	gemcitabine	-0.0119858	-0.039021	-0.0522159	0.0224423	-0.00888887	-0.0166403
lenalidomide&piroxicam	lenalidomide	piroxicam	-0.00853696	-0.158941	-0.0595866	0.0229216	-0.0965664	-0.0165711
gemcitabine&raloxifene	gemcitabine	raloxifene	-0.039021	0.0167845	-0.046911	-0.00888887	-0.0146178	-0.016535
proscillaridin&saracatinib	proscillaridin	saracatinib	-0.417153	0.113085	-0.0912402	0.118154	-0.0720675	-0.0165306
bx-912&hki-272	bx-912	hki-272	0.00291884	-0.00805633	-0.0140097	0.0814594	-0.139772	-0.0164654
chloroquine&thalidomide	chloroquine	thalidomide	-0.0660594	-0.126603	-0.113296	-0.0110574	-0.00234513	-0.0164167
deguelin&geldanamycin	deguelin	geldanamycin	0.0726152	-0.0284725	-0.0818139	0.119938	-0.00720595	-0.0163981
progesterone&tamoxifen	progesterone	tamoxifen	0.138865	-0.195139	-0.0253242	-0.0246697	-0.00251736	-0.0163797
lapatinib&naloxone	lapatinib	naloxone	-0.0812298	-0.0995556	-0.108373	-0.0354845	-0.00969697	-0.016369
am580&geldanamycin	am580	geldanamycin	-0.13648	-0.0284725	-0.0987996	-0.015184	-0.00720595	-0.01631
gemcitabine&orlistat	gemcitabine	orlistat	-0.039021	0.0495751	-0.0473731	-0.00888887	-0.0784147	-0.0162564
gemcitabine&loperamide	gemcitabine	loperamide	-0.039021	0.00471545	-0.0613194	-0.00888887	-0.0601798	-0.0162552
betamethasone&genistein	betamethasone	genistein	-0.130605	0.186677	-0.0430226	-0.00610542	0.0094762	-0.0162507
estriol&geldanamycin	estriol	geldanamycin	-0.0490945	-0.0284725	-0.0717214	0.0700066	-0.00720595	-0.0162405
cycloheximide&thiostrepton	cycloheximide	thiostrepton	-0.111787	-0.130263	-0.180784	0.138354	-0.0737643	-0.0162341
gemcitabine&staurosporine	gemcitabine	staurosporine	-0.039021	0.206217	-0.0120144	-0.00888887	-0.0508196	-0.0162279
lapatinib&tamoxifen	lapatinib	tamoxifen	-0.0812298	-0.195139	-0.186943	-0.0354845	-0.00251736	-0.0162107
gemcitabine&kin001-220	gemcitabine	kin001-220	-0.039021	0.0922078	-0.0467683	-0.00888887	-0.0324675	-0.0162069
paclitaxel&pha-665752	paclitaxel	pha-665752	-0.137053	0.0148572	-0.0443104	0.0198153	-0.0292182	-0.0161836
am580&iloprost	am580	iloprost	-0.13648	-0.193039	-0.194921	-0.015184	-0.0140218	-0.0161814
am580&ql-x-138	am580	ql-x-138	-0.13648	-0.1139	-0.170652	-0.015184	-0.00860291	-0.0161041
geldanamycin&sb-203580	geldanamycin	sb-203580	-0.0284725	0.223354	-0.0818837	-0.00720595	0.107223	-0.0160764
naloxone&ql-x-138	naloxone	ql-x-138	-0.0995556	-0.1139	-0.122425	-0.00969697	-0.00860291	-0.0160762
crizotinib&cycloheximide	crizotinib	cycloheximide	0.0482947	-0.111787	-0.0151642	-0.0678617	0.138354	-0.0160668
chloroquine&lenalidomide	chloroquine	lenalidomide	-0.0660594	-0.00853696	-0.0473966	-0.0110574	0.0229216	-0.0160561
hg-5-113-01&raloxifene	hg-5-113-01	raloxifene	-0.118209	0.0167845	-0.00879661	0.0014768	-0.0146178	-0.0160083
bms-536924&bx-912	bms-536924	bx-912	-0.06947	0.00291884	-0.0858626	-0.0470274	0.0814594	-0.0159732
bx-912&thiostrepton	bx-912	thiostrepton	0.00291884	-0.130263	-0.10208	0.0814594	-0.0737643	-0.0158772
estradiol&pd 158780	estradiol	pd 158780	-0.145569	0.0709522	-0.0328078	-0.0503072	0.0394938	-0.0158212
chlorpromazine&iloprost	chlorpromazine	iloprost	0.0364916	-0.193039	-0.0659062	-0.0452463	-0.0140218	-0.0158128
celastrol&geldanamycin	celastrol	geldanamycin	-0.176191	-0.0284725	-0.088726	0.0354277	-0.00720595	-0.0157887
apigenin&dobutamine	apigenin	dobutamine	0.1446	-0.235853	-0.0387609	-0.0600121	0.0322312	-0.0157724
resveratrol&tamoxifen	resveratrol	tamoxifen	-0.144113	-0.195139	-0.189742	-0.039284	-0.00251736	-0.0157646
geldanamycin&tamoxifen	geldanamycin	tamoxifen	-0.0284725	-0.195139	-0.0896783	-0.00720595	-0.00251736	-0.0157047
doxorubicin&gemcitabine	doxorubicin	gemcitabine	0.357693	-0.039021	-0.0183056	-0.0269118	-0.00888887	-0.0156814
progesterone&topotecan	progesterone	topotecan	0.138865	-0.0913504	-0.0164865	-0.0246697	0.00110537	-0.015643
carbamazepine&paclitaxel	carbamazepine	paclitaxel	-0.0615942	-0.137053	-0.10084	-0.0492754	0.0198153	-0.0156098
gdc-0941&rapamycin	gdc-0941	rapamycin	-0.10304	-0.125609	-0.154519	-0.0316119	0.0109634	-0.0155823
dobutamine&gemcitabine	dobutamine	gemcitabine	-0.235853	-0.039021	-0.0832945	0.0322312	-0.00888887	-0.0155504
gemcitabine&piroxicam	gemcitabine	piroxicam	-0.039021	-0.158941	-0.0723372	-0.00888887	-0.0965664	-0.0155209
cg-930&mifepristone	cg-930	mifepristone	0.134963	-0.102561	-0.0323119	-0.0869591	0.034102	-0.0155209
bi-2536&ql-x-138	bi-2536	ql-x-138	0.0442532	-0.1139	-0.0551227	-0.00364199	-0.00860291	-0.0155123
gemcitabine&norgestrel	gemcitabine	norgestrel	-0.039021	-0.0454865	-0.0513333	-0.00888887	-0.0570191	-0.0154923
lapatinib&topotecan	lapatinib	topotecan	-0.0812298	-0.0913504	-0.0857656	-0.0354845	0.00110537	-0.0154066
bi-2536&gemcitabine	bi-2536	gemcitabine	0.0442532	-0.039021	-0.0507076	-0.00364199	-0.00888887	-0.0153916
gemcitabine&simvastatin	gemcitabine	simvastatin	-0.039021	-0.0471099	-0.0695711	-0.00888887	-0.00414781	-0.0153695
cycloheximide&nvp-tae684	cycloheximide	nvp-tae684	-0.111787	-0.0425676	-0.0872308	0.138354	-0.0622291	-0.0153281
raloxifene&rapamycin	raloxifene	rapamycin	0.0167845	-0.125609	-0.0917921	-0.0146178	0.0109634	-0.0152853
gemcitabine&sulforaphane	gemcitabine	sulforaphane	-0.039021	-0.0628441	-0.0512065	-0.00888887	0.0311016	-0.0152723
estradiol&pazopanib	estradiol	pazopanib	-0.145569	-0.28867	-0.221197	-0.0503072	0.0284495	-0.01524
am580&troglitazone	am580	troglitazone	-0.13648	0.184179	-0.103867	-0.015184	0.012549	-0.0152312
pazopanib&raloxifene	pazopanib	raloxifene	-0.28867	0.0167845	-0.039036	0.0284495	-0.0146178	-0.0152237
hg-5-113-01&resveratrol	hg-5-113-01	resveratrol	-0.118209	-0.144113	-0.135441	0.0014768	-0.039284	-0.0151949
decitabine&gdc-0941	decitabine	gdc-0941	-0.124544	-0.10304	-0.116466	0.125158	-0.0316119	-0.0151878
chlorpromazine&gemcitabine	chlorpromazine	gemcitabine	0.0364916	-0.039021	-0.0564575	-0.0452463	-0.00888887	-0.0151724
chloroquine&hg-5-113-01	chloroquine	hg-5-113-01	-0.0660594	-0.118209	-0.113774	-0.0110574	0.0014768	-0.0151448
etazolate&piroxicam	etazolate	piroxicam	0.0473984	-0.158941	-0.0362788	0.0439725	-0.0965664	-0.0151037
estradiol&tamoxifen	estradiol	tamoxifen	-0.145569	-0.195139	-0.181529	-0.0503072	-0.00251736	-0.0151021
hydrocortisone&pd 98059	hydrocortisone	pd 98059	-0.225568	0.0479833	-0.0729111	-0.0691815	0.0141421	-0.0150916
gefitinib&rapamycin	gefitinib	rapamycin	-0.0687368	-0.125609	-0.152946	-0.0448657	0.0109634	-0.0150899
calcitriol&zm-447439	calcitriol	zm-447439	-0.227583	0.0134696	-0.0756185	0.113434	-0.0505002	-0.0150533
fccp&gdc-0941	fccp	gdc-0941	0.0177192	-0.10304	-0.0703285	0.0392449	-0.0316119	-0.0150492
geldanamycin&sulforaphane	geldanamycin	sulforaphane	-0.0284725	-0.0628441	-0.0876416	-0.00720595	0.0311016	-0.0149777
bortezomib&wortmannin	bortezomib	wortmannin	-0.00028719	-0.239512	-0.135096	0.00129235	-0.0283399	-0.0149758
caffeine&wortmannin	caffeine	wortmannin	0.0552333	-0.239512	-0.171085	0.0421712	-0.0283399	-0.0149618
iloprost&ql-x-138	iloprost	ql-x-138	-0.193039	-0.1139	-0.180609	-0.0140218	-0.00860291	-0.0149605
naloxone&wortmannin	naloxone	wortmannin	-0.0995556	-0.239512	-0.205607	-0.00969697	-0.0283399	-0.0149533
paclitaxel&piroxicam	paclitaxel	piroxicam	-0.137053	-0.158941	-0.155246	0.0198153	-0.0965664	-0.0148384
amsacrine&loperamide	amsacrine	loperamide	-0.0202247	0.00471545	-0.0134971	0.0247314	-0.0601798	-0.0148361
apigenin&simvastatin	apigenin	simvastatin	0.1446	-0.0471099	-0.00270207	-0.0600121	-0.00414781	-0.0148233
etoposide&thiotepa	etoposide	thiotepa	-0.142547	-0.147461	-0.1528	0.00295544	-0.0440076	-0.0148
piroxicam&rosiglitazone	piroxicam	rosiglitazone	-0.158941	0.0485104	-0.0235868	-0.0965664	0.0265655	-0.0147394
bortezomib&geldanamycin	bortezomib	geldanamycin	-0.00028719	-0.0284725	-0.091545	0.00129235	-0.00720595	-0.0147351
gemcitabine&retinoic acid	gemcitabine	retinoic acid	-0.039021	0.0315639	-0.0560338	-0.00888887	-0.0114726	-0.0147333
doxorubicin&thalidomide	doxorubicin	thalidomide	0.357693	-0.126603	-0.00760625	-0.0269118	-0.00234513	-0.0147161
mifepristone&orlistat	mifepristone	orlistat	-0.102561	0.0495751	-0.0447956	0.034102	-0.0784147	-0.0147109
gemcitabine&genistein	gemcitabine	genistein	-0.039021	0.186677	-0.0320077	-0.00888887	0.0094762	-0.0146667
saracatinib&sunitinib	saracatinib	sunitinib	0.113085	-0.224386	-0.0409253	-0.0720675	0.0961512	-0.0146076
hg-5-88-01&pazopanib	hg-5-88-01	pazopanib	-0.0566479	-0.28867	-0.175696	-0.0324017	0.0284495	-0.0145727
bosutinib&bx-912	bosutinib	bx-912	-0.0256909	0.00291884	-0.0159657	-0.122411	0.0814594	-0.0145511
amiloride&geldanamycin	amiloride	geldanamycin	0.00721148	-0.0284725	-0.0895913	0.0276745	-0.00720595	-0.0144974
etoposide&raloxifene	etoposide	raloxifene	-0.142547	0.0167845	-0.0183518	0.00295544	-0.0146178	-0.0144759
amsacrine&terfenadine	amsacrine	terfenadine	-0.0202247	-0.0359542	-0.0445404	0.0247314	-0.0535314	-0.0144361
disulfiram&orlistat	disulfiram	orlistat	-0.273208	0.0495751	-0.0659326	0.104693	-0.0784147	-0.0144303
apigenin&pazopanib	apigenin	pazopanib	0.1446	-0.28867	-0.0756312	-0.0600121	0.0284495	-0.0143546
ql-x-138&wortmannin	ql-x-138	wortmannin	-0.1139	-0.239512	-0.185326	-0.00860291	-0.0283399	-0.0143463
methotrexate&ql-x-138	methotrexate	ql-x-138	0.0785172	-0.1139	-0.024143	-0.0262978	-0.00860291	-0.0143374
gefitinib&telmisartan	gefitinib	telmisartan	-0.0687368	0.0695489	-0.0639955	-0.0448657	0.060663	-0.0143331
bi-2536&naloxone	bi-2536	naloxone	0.0442532	-0.0995556	-0.022475	-0.00364199	-0.00969697	-0.0143205
lapatinib&paclitaxel	lapatinib	paclitaxel	-0.0812298	-0.137053	-0.111322	-0.0354845	0.0198153	-0.0143083
geldanamycin&mitoxantrone	geldanamycin	mitoxantrone	-0.0284725	0.0283478	-0.0831813	-0.00720595	0.00968203	-0.0142791
digitoxigenin&fluphenazine	digitoxigenin	fluphenazine	-0.352074	0.1399	-0.0931504	0.0967136	-0.109844	-0.0142538
geldanamycin&tyrphostin ag 1478	geldanamycin	tyrphostin ag 1478	-0.0284725	0.297143	-0.0609511	-0.00720595	-0.0549499	-0.0142422
amiloride&gdc-0941	amiloride	gdc-0941	0.00721148	-0.10304	-0.0551166	0.0276745	-0.0316119	-0.0142373
gemcitabine&hg-5-113-01	gemcitabine	hg-5-113-01	-0.039021	-0.118209	-0.06895	-0.00888887	0.0014768	-0.0142292
beclomethasone&raloxifene	beclomethasone	raloxifene	-0.313869	0.0167845	-0.0634078	0.0496668	-0.0146178	-0.0142262
estradiol&isoreserpine	estradiol	isoreserpine	-0.145569	-0.0366906	-0.104251	-0.0503072	0.00241386	-0.0142194
[truncated: 453 more rows]

## Sheet: CMAP
ID	Name	Viral Score	Fibrosis Score	FDA approved	Description	MOA	drug_class
BRD-K08132273	tyrphostin	29.87	-42.79	no	EGFR inhibitor	EGFR inhibitor	EGFR/ErbB inhibitors
BRD-K11158509	tyrphostin-B44	-43.13	-74.23	no	EGFR inhibitor	EGFR inhibitor	EGFR/ErbB inhibitors
BRD-K13087974	4,5-dianilinophthalimide	-22.1	0	no	EGFR inhibitor	EGFR inhibitor	EGFR/ErbB inhibitors
BRD-K14441456	tyrphostin-AG-556	-56.16	85.65	no	EGFR inhibitor	EGFR inhibitor	EGFR/ErbB inhibitors
BRD-K16977723	PP-3	0	16.8	no	EGFR inhibitor	EGFR inhibitor	EGFR/ErbB inhibitors
BRD-K17497770	butein	-22.04	91.34	no	EGFR inhibitor	EGFR inhibitor, SRC inhibitor	EGFR/ErbB inhibitors
BRD-K21853356	RG-14620	17.63	33.92	no	EGFR inhibitor	EGFR inhibitor	EGFR/ErbB inhibitors
BRD-K23583188	lavendustin-a	0	30.38	no	EGFR inhibitor	EGFR inhibitor	EGFR/ErbB inhibitors
BRD-K32292990	CGP-53353	8.52	-47.9	no	EGFR inhibitor	EGFR inhibitor, PKC inhibitor	EGFR/ErbB inhibitors
BRD-K32906660	bis-tyrphostin	-23.85	0	no	EGFR inhibitor	EGFR inhibitor	EGFR/ErbB inhibitors
BRD-K43796186	benzyl-quinazolin-4-yl-amine	-79.1	-95.99	no	EGFR inhibitor	EGFR inhibitor	EGFR/ErbB inhibitors
BRD-K49294207	BIBU-1361	-86.93	0	no	EGFR inhibitor	EGFR inhibitor	EGFR/ErbB inhibitors
BRD-K49657628	tyrphostin-AG-18	-58.03	0	no	EGFR inhibitor	EGFR inhibitor, Tyrosine kinase inhibitor	EGFR/ErbB inhibitors
BRD-K50168500	canertinib	0	-36.55	no	EGFR inhibitor	EGFR inhibitor	EGFR/ErbB inhibitors
BRD-K64052750	gefitinib	30.26	-2.67	yes	EGFR inhibitor	EGFR inhibitor	EGFR/ErbB inhibitors
BRD-K66175015	afatinib	0	29.99	yes	EGFR inhibitor	EGFR inhibitor	EGFR/ErbB inhibitors
BRD-K68336408	tyrphostin-AG-1478	-82.58	26.84	no	EGFR inhibitor	EGFR inhibitor	EGFR/ErbB inhibitors
BRD-K68407802	KIN001-055	0	21.58	no	EGFR inhibitor	EGFR inhibitor, JAK inhibitor, Leukotriene inhibitor, Mediator release inhibitor	EGFR/ErbB inhibitors
BRD-K70401845	erlotinib	0	29.16	yes	EGFR inhibitor	EGFR inhibitor	EGFR/ErbB inhibitors
BRD-K70914287	BIBX-1382	-69.73	74.22	no	EGFR inhibitor	EGFR inhibitor, Tyrosine kinase inhibitor	EGFR/ErbB inhibitors
BRD-K72420232	WZ-4002	-13.33	67.95	no	EGFR inhibitor	EGFR inhibitor	EGFR/ErbB inhibitors
BRD-K72783841	tyrphostin-AG-555	-32.53	59.41	no	EGFR inhibitor	EGFR inhibitor	EGFR/ErbB inhibitors
BRD-K73293050	WZ-3146	-30.76	0	no	EGFR inhibitor	EGFR inhibitor	EGFR/ErbB inhibitors
BRD-K76908866	CP-724714	-8.25	0	no	EGFR inhibitor	EGFR inhibitor, Receptor tyrosine protein kinase inhibitor, Tyrosine kinase inhibitor	EGFR/ErbB inhibitors
BRD-K79930101	GW-583340	33.93	28.99	no	EGFR inhibitor	EGFR inhibitor, ErbB2 inhibitor, Receptor tyrosine protein kinase inhibitor	EGFR/ErbB inhibitors
BRD-K81209512	AG-494	16.79	0	no	EGFR inhibitor	EGFR inhibitor, Tyrosine kinase inhibitor	EGFR/ErbB inhibitors
BRD-K85606544	neratinib	-51.71	-31.27	yes	EGFR inhibitor	EGFR inhibitor	EGFR/ErbB inhibitors
BRD-K88741031	methyl-2,5-dihydroxycinnamate	-91.57	28.29	no	EGFR inhibitor	EGFR inhibitor, Tyrosine kinase inhibitor	EGFR/ErbB inhibitors
BRD-K96778649	tyrphostin-47	12.91	-18.71	no	EGFR inhibitor	EGFR inhibitor	EGFR/ErbB inhibitors
BRD-M07438658	lapatinib	0	12.61	yes	EGFR inhibitor	EGFR inhibitor, ErbB2 inhibitor	EGFR/ErbB inhibitors
BRD-U08759356	EI-346-erlotinib-analog	0	-40.16	no	EGFR inhibitor	EGFR inhibitor	EGFR/ErbB inhibitors
BRD-U25771771	WZ-4-145	0	-41.72	no	EGFR inhibitor	EGFR inhibitor	EGFR/ErbB inhibitors
BRD-K99964838	bosutinib	-67.34	28.45	yes	ABL inhibitor	ABL inhibitor, BCR-ABL kinase inhibitor, SRC inhibitor	SRC/ABL inhibitors
BRD-U68942961	JW-7-24-1	-42.25	-22.06	no	LCK Inhibitor	LCK Inhibitor	SRC/ABL inhibitors
BRD-K04976539	aminogenistein	12.01	-91.11	no	SRC inhibitor	SRC inhibitor	SRC/ABL inhibitors
BRD-K19540840	saracatinib	-13.87	7.21	no	SRC inhibitor	SRC inhibitor	SRC/ABL inhibitors
BRD-K50495309	SRC-kinase-inhibitor-I	0	-75.75	no	SRC inhibitor	SRC inhibitor	SRC/ABL inhibitors
BRD-K95785537	PP-2	-16	48.67	no	SRC inhibitor	SRC inhibitor	SRC/ABL inhibitors
BRD-K97330509	SRC-kinase-inhibitor-II	38.09	0	no	SRC inhibitor	SRC inhibitor	SRC/ABL inhibitors
BRD-U44618005	WH-4023	60.75	0	no	SRC inhibitor	SRC inhibitor	SRC/ABL inhibitors
BRD-K64857848	XMD-885	10.04	55.67	no	Leucine rich repeat kinase inhibitor	Leucine rich repeat kinase inhibitor, MAP kinase inhibitor	RAF/MEK/MAPK inhibitors
BRD-K03816923	rottlerin	0	-96.52	no	MAP kinase inhibitor	MAP kinase inhibitor, Protein kinase inhibitor	RAF/MEK/MAPK inhibitors
BRD-K42500029	CGP-57380	0	-71.2	no	MAP kinase inhibitor	MAP kinase inhibitor	RAF/MEK/MAPK inhibitors
BRD-K50387473	XMD-892	-35.01	0	no	MAP kinase inhibitor	MAP kinase inhibitor	RAF/MEK/MAPK inhibitors
BRD-K88677950	PD-198306	0	-45.28	no	MAP kinase inhibitor	MAP kinase inhibitor, MEK inhibitor	RAF/MEK/MAPK inhibitors
BRD-K05104363	PD-184352	-5.67	-9.14	no	MEK inhibitor	MEK inhibitor	RAF/MEK/MAPK inhibitors
BRD-K06753942	nobiletin	-34.27	75.78	no	MEK inhibitor	MEK inhibitor	RAF/MEK/MAPK inhibitors
BRD-K48427617	U-0124	-77.87	0	no	MEK inhibitor	MEK inhibitor	RAF/MEK/MAPK inhibitors
BRD-K49865102	PD-0325901	-6.37	0	no	MEK inhibitor	MEK inhibitor, MAP kinase inhibitor, Protein kinase inhibitor	RAF/MEK/MAPK inhibitors
BRD-K53523901	arctigenin	-5.83	0	no	MEK inhibitor	MEK inhibitor	RAF/MEK/MAPK inhibitors
BRD-K57080016	selumetinib	-60.19	32.3	no	MEK inhibitor	MEK inhibitor	RAF/MEK/MAPK inhibitors
BRD-K62810658	PD-98059	49.35	14.16	no	MEK inhibitor	MEK inhibitor, MAP kinase inhibitor	RAF/MEK/MAPK inhibitors
BRD-K92817986	BJM-CSC-19	-1.52	0	no	MEK inhibitor	MEK inhibitor	RAF/MEK/MAPK inhibitors
BRD-K39520573	GW-5074	-48.33	0	no	Leucine rich repeat kinase inhibitor	Leucine rich repeat kinase inhibitor, RAF inhibitor	RAF/MEK/MAPK inhibitors
BRD-K01253243	SB-590885	53.27	93.43	no	RAF inhibitor	RAF inhibitor	RAF/MEK/MAPK inhibitors
BRD-K05804044	AZ-628	0	-76.78	no	RAF inhibitor	RAF inhibitor	RAF/MEK/MAPK inhibitors
BRD-K16478699	PLX-4720	0	-62.93	no	RAF inhibitor	RAF inhibitor	RAF/MEK/MAPK inhibitors
BRD-K56343971	vemurafenib	72.49	-4.09	yes	RAF inhibitor	RAF inhibitor	RAF/MEK/MAPK inhibitors
BRD-K67578145	GDC-0879	0	-41.15	no	RAF inhibitor	RAF inhibitor	RAF/MEK/MAPK inhibitors
BRD-U37049823	HG-6-64-01	-71.42	-16.74	no	RAF inhibitor	RAF inhibitor	RAF/MEK/MAPK inhibitors
BRD-A96485169	EBPC	0	90.71	no	Aldose reductase inhibitor	Aldose reductase inhibitor	other kinase inhibitors
BRD-K35498378	alrestatin	0	32.1	no	Aldose reductase inhibitor	Aldose reductase inhibitor	other kinase inhibitors
BRD-K68332390	ponalrestat	0	-29.12	no	Aldose reductase inhibitor	Aldose reductase inhibitor	other kinase inhibitors
BRD-K66792149	quinoclamine	-66.38	0	no	Algicide	Algicide	other kinase inhibitors
BRD-K78431006	crizotinib	-51.23	-18.12	yes	ALK inhibitor	ALK inhibitor	other kinase inhibitors
BRD-K54233340	dorsomorphin	-13.5	-64.1	no	AMPK inhibitor	AMPK inhibitor	other kinase inhibitors
BRD-K07881437	danusertib	33.49	60.12	no	Aurora kinase inhibitor	Aurora kinase inhibitor, Growth factor receptor inhibitor	other kinase inhibitors
BRD-K21971034	OM-137	-17.48	-27.98	no	Aurora kinase inhibitor	Aurora kinase inhibitor	other kinase inhibitors
BRD-K36740062	GSK-1070916	0	-22.43	no	Aurora kinase inhibitor	Aurora kinase inhibitor	other kinase inhibitors
BRD-K53561341	KIN001-220	-70.1	0	no	Aurora kinase inhibitor	Aurora kinase inhibitor	other kinase inhibitors
BRD-K53665955	MK-5108	0	-48.86	no	Aurora kinase inhibitor	Aurora kinase inhibitor	other kinase inhibitors
BRD-K71512533	SNS-314	-17.75	0	no	Aurora kinase inhibitor	Aurora kinase inhibitor	other kinase inhibitors
BRD-K77286328	reversine	30.37	-56.11	no	Aurora kinase inhibitor	Aurora kinase inhibitor	other kinase inhibitors
BRD-K83972459	JWE-035	-95.91	14.88	no	Aurora kinase inhibitor	Aurora kinase inhibitor	other kinase inhibitors
BRD-K97056771	HY-11007	77.75	55.99	no	BCR-ABL kinase inhibitor	BCR-ABL kinase inhibitor	other kinase inhibitors
BRD-A30655177	LFM-A13	-2.38	-7.6	no	BTK inhibitor	BTK inhibitor	other kinase inhibitors
BRD-A64228451	terreic-acid	-16.07	0	no	BTK inhibitor	BTK inhibitor	other kinase inhibitors
BRD-U86922168	QL-XII-47	42.44	-97.86	no	BTK inhibitor	BTK inhibitor, Cytoplasmic tyrosine protein kinase BMX inhibitor	other kinase inhibitors
BRD-K06543683	bisindolylmaleimide-ix	0	-43.28	no	CDK inhibitor	CDK inhibitor, PKC inhibitor	other kinase inhibitors
BRD-K50836978	purvalanol-a	0	-36.25	no	CDK inhibitor	CDK inhibitor, DYRK inhibitor	other kinase inhibitors
BRD-K87932577	CDK1-5-inhibitor	0	47.64	no	CDK inhibitor	CDK inhibitor, Glycogen synthase kinase inhibitor	other kinase inhibitors
BRD-K93658967	aloisine	16.61	0	no	CDK inhibitor	CDK inhibitor, CFTR channel agonist, Glycogen synthase kinase inhibitor	other kinase inhibitors
BRD-A06352508	SB-218078	-22.77	-31.22	no	CHK inhibitor	CHK inhibitor	other kinase inhibitors
BRD-K37846922	3,3'-diindolylmethane	-48.53	-10.18	no	CHK inhibitor	CHK inhibitor, Cytochrome P450 activator, Indoleamine 2,3-dioxygenase inhibitor	other kinase inhibitors
BRD-K46056750	AZD-7762	-40.43	-17.29	no	CHK inhibitor	CHK inhibitor	other kinase inhibitors
BRD-K95435023	PHA-665752	-34.41	0	no	c-Met inhibitor	c-Met inhibitor	other kinase inhibitors
BRD-K00337317	NU-7441	90.32	20.31	no	DNA dependent protein kinase inhibitor	DNA dependent protein kinase inhibitor, P-glycoprotein inhibitor	other kinase inhibitors
BRD-K09499853	KU-0060648	-52.7	0	no	DNA dependent protein kinase inhibitor	DNA dependent protein kinase inhibitor, PI3K inhibitor	other kinase inhibitors
BRD-K51018020	VAMA-37	0	-27.8	no	DNA dependent protein kinase inhibitor	DNA dependent protein kinase inhibitor	other kinase inhibitors
BRD-M16762496	PIK-75	0	-53.33	no	DNA protein kinase inhibitor	DNA protein kinase inhibitor, PI3K inhibitor	other kinase inhibitors
BRD-K28428262	brivanib	-41.29	-55.45	no	FGFR inhibitor	FGFR inhibitor, VEGFR inhibitor	other kinase inhibitors
BRD-K97764662	PD-173074	-12.06	0	no	FGFR inhibitor	FGFR inhibitor, VEGFR inhibitor	other kinase inhibitors
BRD-K12502280	TG-101348	-87.77	0	no	FLT3 inhibitor	FLT3 inhibitor, JAK inhibitor	other kinase inhibitors
BRD-K16664969	GTP-14564	-27.26	-29.93	no	FLT3 inhibitor	FLT3 inhibitor, Tyrosine kinase inhibitor	other kinase inhibitors
BRD-K23192422	lestaurtinib	-35.94	0	no	FLT3 inhibitor	FLT3 inhibitor, Growth factor receptor inhibitor, JAK inhibitor	other kinase inhibitors
BRD-K68488863	ENMD-2076	0	-14.27	no	FLT3 inhibitor	FLT3 inhibitor, VEGFR inhibitor, Aurora kinase inhibitor	other kinase inhibitors
BRD-K76064317	tyrphostin-AG-1296	94.83	-31.56	no	FLT3 inhibitor	FLT3 inhibitor	other kinase inhibitors
BRD-K81376179	TCS-359	62.26	0	no	FLT3 inhibitor	FLT3 inhibitor	other kinase inhibitors
BRD-K89162000	tandutinib	-34.27	0	no	FLT3 inhibitor	FLT3 inhibitor, KIT inhibitor, PDGFR receptor inhibitor	other kinase inhibitors
BRD-K93918653	quizartinib	56.7	0	no	FLT3 inhibitor	FLT3 inhibitor	other kinase inhibitors
BRD-M64432851	sunitinib	-47.47	51.22	yes	FLT3 inhibitor	FLT3 inhibitor, KIT inhibitor, PDGFR receptor inhibitor, RET tyrosine kinase inhibitor, VEGFR inhibitor	other kinase inhibitors
BRD-K04923131	GSK-3-inhibitor-IX	-65.27	0	no	Glycogen synthase kinase inhibitor	Glycogen synthase kinase inhibitor, Lipoxygenase inhibitor	other kinase inhibitors
BRD-K67860401	AR-A014418	-41.9	-32.54	no	Glycogen synthase kinase inhibitor	Glycogen synthase kinase inhibitor	other kinase inhibitors
BRD-K76805682	SB-415286	-36.78	-48.03	no	Glycogen synthase kinase inhibitor	Glycogen synthase kinase inhibitor	other kinase inhibitors
BRD-K94176593	TWS-119	-27.04	0	no	Glycogen synthase kinase inhibitor	Glycogen synthase kinase inhibitor	other kinase inhibitors
BRD-K04833372	GSK-1904529A	14.53	78.76	no	IGF-1 inhibitor	IGF-1 inhibitor, IGF-1R inhibitor, Insulin receptor ligand	other kinase inhibitors
BRD-K07888196	tyrphostin-AG-538	83.35	86.73	no	IGF-1 inhibitor	IGF-1 inhibitor	other kinase inhibitors
BRD-K13049116	BMS-754807	-40.62	14.48	no	IGF-1 inhibitor	IGF-1 inhibitor	other kinase inhibitors
BRD-K32710582	EI-247	0	-20.71	no	IGF-1 inhibitor	IGF-1 inhibitor	other kinase inhibitors
BRD-K35377380	I-OMe-AG-538	-17.28	0	no	IGF-1 inhibitor	IGF-1 inhibitor	other kinase inhibitors
BRD-K67537649	PQ-401	23.69	0	no	IGF-1 inhibitor	IGF-1 inhibitor, IGF-1R inhibitor	other kinase inhibitors
BRD-A52193669	withaferin-a	-67.8	0	no	IKK inhibitor	IKK inhibitor	other kinase inhibitors
BRD-K14618467	IKK-16	-79.97	0	no	IKK inhibitor	IKK inhibitor	other kinase inhibitors
BRD-K26373640	IKK-2-inhibitor	88.92	0	no	IKK inhibitor	IKK inhibitor, SYK inhibitor	other kinase inhibitors
BRD-K51575138	TPCA-1	59.31	20.51	no	IKK inhibitor	IKK inhibitor	other kinase inhibitors
BRD-K74305673	IKK-2-inhibitor-V	0	-96.83	no	IKK inhibitor	IKK inhibitor, NFkB pathway inhibitor	other kinase inhibitors
BRD-A28105619	cucurbitacin-i	-35.94	-87.7	no	JAK inhibitor	JAK inhibitor, Lipocortin synthesis stimulant, STAT inhibitor	other kinase inhibitors
BRD-K24576554	AT-9283	-56.01	0	no	JAK inhibitor	JAK inhibitor, Aurora kinase inhibitor, ABL inhibitor, BCR-ABL kinase inhibitor, FLT3 inhibitor, Mitotic inhibitor, Protein kinase inhibitor	other kinase inhibitors
BRD-K31283835	tofacitinib	-21.76	0	yes	JAK inhibitor	JAK inhibitor	other kinase inhibitors
BRD-K40624912	ZM-39923	91.46	67.81	no	JAK inhibitor	JAK inhibitor	other kinase inhibitors
BRD-K52850071	JAK3-Inhibitor-II	-35.93	98.93	no	JAK inhibitor	JAK inhibitor	other kinase inhibitors
BRD-K95676198	JAK3-inhibitor-V	-10.36	0	no	JAK inhibitor	JAK inhibitor	other kinase inhibitors
BRD-K01567962	pyrazolanthrone	0	68.48	no	JNK inhibitor	JNK inhibitor	other kinase inhibitors
BRD-K19220233	JNK-9L	0	-86.27	no	JNK inhibitor	JNK inhibitor	other kinase inhibitors
BRD-K73982490	BI-78D3	-11.21	0	no	JNK inhibitor	JNK inhibitor	other kinase inhibitors
BRD-K84085265	CG-930	23.76	0	no	JNK inhibitor	JNK inhibitor	other kinase inhibitors
BRD-U51951544	ZG-10	0	-74.98	no	JNK inhibitor	JNK inhibitor	other kinase inhibitors
BRD-K71035033	masitinib	-15.97	0	no	KIT inhibitor	KIT inhibitor, PDGFR receptor inhibitor, SRC inhibitor	other kinase inhibitors
BRD-K86930074	cediranib	-80.69	27.09	no	KIT inhibitor	KIT inhibitor, VEGFR inhibitor	other kinase inhibitors
BRD-K99616396	motesanib	-54.35	14.49	no	KIT inhibitor	KIT inhibitor, PDGFR receptor inhibitor, VEGFR inhibitor	other kinase inhibitors
BRD-K01436366	XMD-1150	-79.87	93.91	no	Leucine rich repeat kinase inhibitor	Leucine rich repeat kinase inhibitor	other kinase inhibitors
BRD-A45498368	WYE-125132	0	-36.78	no	MTOR inhibitor	MTOR inhibitor	other kinase inhibitors
BRD-K12184916	dactolisib	0	-27.67	no	MTOR inhibitor	MTOR inhibitor, PI3K inhibitor, Protein kinase inhibitor	other kinase inhibitors
BRD-K29733039	deforolimus	-27.04	0	no	MTOR inhibitor	MTOR inhibitor	other kinase inhibitors
BRD-K40175214	torin-1	-74.46	-51.24	no	MTOR inhibitor	MTOR inhibitor, PI3K inhibitor	other kinase inhibitors
BRD-K67868012	PI-103	0	-59.75	no	MTOR inhibitor	MTOR inhibitor, PI3K inhibitor	other kinase inhibitors
BRD-K68174511	torin-2	0	-39.35	no	MTOR inhibitor	MTOR inhibitor	other kinase inhibitors
BRD-K69932463	AZD-8055	-62.56	-24.01	no	MTOR inhibitor	MTOR inhibitor	other kinase inhibitors
BRD-K94294671	OSI-027	0	-13.17	no	MTOR inhibitor	MTOR inhibitor	other kinase inhibitors
BRD-U33728988	QL-X-138	0	33.15	no	MTOR inhibitor	MTOR inhibitor	other kinase inhibitors
BRD-K78278890	NM-PP1	85.91	41.86	no	Mutant kinase inhibitor	Mutant kinase inhibitor	other kinase inhibitors
BRD-K05464208	JX-401	22.54	0	no	p38 MAPK inhibitor	p38 MAPK inhibitor	other kinase inhibitors
BRD-K07736136	VX-702	0	-46.99	no	p38 MAPK inhibitor	p38 MAPK inhibitor	other kinase inhibitors
BRD-K42452249	EO-1428	-62.84	-22.71	no	p38 MAPK inhibitor	p38 MAPK inhibitor	other kinase inhibitors
BRD-K52751261	TAK-715	67.54	-38.13	no	p38 MAPK inhibitor	p38 MAPK inhibitor	other kinase inhibitors
BRD-K54095730	CMPD-1	0	-30.51	no	p38 MAPK inhibitor	p38 MAPK inhibitor	other kinase inhibitors
BRD-K54330070	SB-202190	-69.67	42.89	no	p38 MAPK inhibitor	p38 MAPK inhibitor	other kinase inhibitors
BRD-K85871428	SC-68376	-29.68	0	no	p38 MAPK inhibitor	p38 MAPK inhibitor	other kinase inhibitors
BRD-K91900765	VX-745	-61.94	0	no	p38 MAPK inhibitor	p38 MAPK inhibitor	other kinase inhibitors
BRD-K91904471	SD-169	-49.22	0	no	p38 MAPK inhibitor	p38 MAPK inhibitor	other kinase inhibitors
BRD-K96809896	SKF-86002	-39.83	-79.72	no	p38 MAPK inhibitor	p38 MAPK inhibitor	other kinase inhibitors
BRD-K99291625	SB-203580	-24.29	0	no	p38 MAPK inhibitor	p38 MAPK inhibitor	other kinase inhibitors
BRD-K20287671	SU-4312	-42.36	0	no	PDGFR receptor inhibitor	PDGFR receptor inhibitor, Tyrosine kinase inhibitor, VEGFR inhibitor	other kinase inhibitors
BRD-K27665173	D-64406	69.19	0	no	PDGFR receptor inhibitor	PDGFR receptor inhibitor	other kinase inhibitors
BRD-K29905972	axitinib	93.06	-12.59	yes	PDGFR receptor inhibitor	PDGFR receptor inhibitor, VEGFR inhibitor	other kinase inhibitors
BRD-K33204703	AG-370	53.91	-23.83	no	PDGFR receptor inhibitor	PDGFR receptor inhibitor	other kinase inhibitors
BRD-K57926513	tyrphostin-AG-1295	0	36.81	no	PDGFR receptor inhibitor	PDGFR receptor inhibitor	other kinase inhibitors
BRD-K82688027	RG-13022	-12.14	0	no	PDGFR receptor inhibitor	PDGFR receptor inhibitor	other kinase inhibitors
BRD-K95763993	trapidil	15.61	0	no	PDGFR receptor inhibitor	PDGFR receptor inhibitor	other kinase inhibitors
BRD-K96084870	DMBI	0	-26.88	no	PDGFR receptor inhibitor	PDGFR receptor inhibitor, VEGFR inhibitor	other kinase inhibitors
BRD-K06750613	GSK-1059615	0	-48.08	no	PI3K inhibitor	PI3K inhibitor	other kinase inhibitors
BRD-K41895714	AS-605240	0	-16.02	no	PI3K inhibitor	PI3K inhibitor	other kinase inhibitors
BRD-K52911425	GDC-0941	-11.65	0	no	PI3K inhibitor	PI3K inhibitor	other kinase inhibitors
BRD-K58772419	AZD-6482	-11.65	-18.39	no	PI3K inhibitor	PI3K inhibitor	other kinase inhibitors
BRD-K63068307	ZSTK-474	0	-53.24	no	PI3K inhibitor	PI3K inhibitor	other kinase inhibitors
BRD-K63915849	AS-604850	0	48.47	no	PI3K inhibitor	PI3K inhibitor	other kinase inhibitors
BRD-K95901403	XL-147	-21.67	-62.14	no	PI3K inhibitor	PI3K inhibitor	other kinase inhibitors
BRD-K97365803	PI-828	-48.75	0	no	PI3K inhibitor	PI3K inhibitor	other kinase inhibitors
BRD-K99818283	PIK-90	41.12	-34.87	no	PI3K inhibitor	PI3K inhibitor	other kinase inhibitors
BRD-K95885906	quercetagetin	47.59	0	no	PIM inhibitor	PIM inhibitor	other kinase inhibitors
BRD-A55756846	H-7	57.46	0	no	PKA inhibitor	PKA inhibitor	other kinase inhibitors
BRD-K18742343	H-8	0	-18.91	no	PKA inhibitor	PKA inhibitor	other kinase inhibitors
BRD-K27737647	H-89	-20.56	33.13	no	PKA inhibitor	PKA inhibitor	other kinase inhibitors
BRD-K70577657	H-9	0	-16.44	no	PKA inhibitor	PKA inhibitor	other kinase inhibitors
BRD-A15079084	phorbol-12-myristate-13-acetate	77.31	0	no	PKC activator	PKC activator	other kinase inhibitors
BRD-A52650764	ingenol	26.44	0	no	PKC activator	PKC activator	other kinase inhibitors
BRD-K91145395	prostratin	78.79	0	no	PKC activator	PKC activator	other kinase inhibitors
BRD-K07325606	hispidin	0	99.01	no	PKC inhibitor	PKC inhibitor	other kinase inhibitors
BRD-K09991945	GSK-3-inhibitor-II	0	-31.37	no	PKC inhibitor	PKC inhibitor	other kinase inhibitors
BRD-K56064827	EI-273	-20.14	-34.58	no	PKC inhibitor	PKC inhibitor	other kinase inhibitors
BRD-K79404599	enzastaurin	-9.24	83.7	no	PKC inhibitor	PKC inhibitor	other kinase inhibitors
BRD-K82823804	SA-792987	21.35	-50.36	no	PKC inhibitor	PKC inhibitor	other kinase inhibitors
BRD-K89687904	PKCbeta-inhibitor	99.91	-34.54	no	PKC inhibitor	PKC inhibitor	other kinase inhibitors
BRD-K35687265	ON-01910	-14.39	0	no	PLK inhibitor	PLK inhibitor	other kinase inhibitors
BRD-K64890080	BI-2536	-59.12	63.04	no	PLK inhibitor	PLK inhibitor	other kinase inhibitors
BRD-K90382497	GW-843682X	1.03	0	no	PLK inhibitor	PLK inhibitor	other kinase inhibitors
BRD-U44700465	HG-5-88-01	0	-12.72	no	Protein kinase inhibitor	Protein kinase inhibitor	other kinase inhibitors
BRD-K01192156	tyrphostin-AG-112	83.7	0	no	Protein tyrosine kinase inhibitor	Protein tyrosine kinase inhibitor	other kinase inhibitors
BRD-K17415526	tyrphostin-AG-835	37.19	-46.19	no	Protein tyrosine kinase inhibitor	Protein tyrosine kinase inhibitor	other kinase inhibitors
BRD-K36737713	AG-957	18.1	0	no	Protein tyrosine kinase inhibitor	Protein tyrosine kinase inhibitor	other kinase inhibitors
BRD-K38477985	malonoben	-36.67	-97.94	no	Protein tyrosine kinase inhibitor	Protein tyrosine kinase inhibitor	other kinase inhibitors
BRD-K40255344	tyrphostin-A9	0	-47.26	no	Protein tyrosine kinase inhibitor	Protein tyrosine kinase inhibitor, Tyrosine kinase inhibitor	other kinase inhibitors
BRD-K43405658	tyrphostin-AG-527	51.24	-41.92	no	Protein tyrosine kinase inhibitor	Protein tyrosine kinase inhibitor	other kinase inhibitors
BRD-K04853698	LDN-193189	0	-75.45	no	Serine/threonine kinase inhibitor	Serine/threonine kinase inhibitor	other kinase inhibitors
BRD-K22828899	TUL-XXI039	19.82	0	no	Serine/threonine kinase inhibitor	Serine/threonine kinase inhibitor	other kinase inhibitors
BRD-K35128472	2-aminopurine	42.45	-10.68	no	Serine/threonine kinase inhibitor	Serine/threonine kinase inhibitor	other kinase inhibitors
BRD-K20285085	fostamatinib	-92.07	79.75	yes	SYK inhibitor	SYK inhibitor	other kinase inhibitors
BRD-K26241953	piceatannol	0	82.14	no	SYK inhibitor	SYK inhibitor	other kinase inhibitors
BRD-K30189597	SYK-inhibitor	34.44	44.1	no	SYK inhibitor	SYK inhibitor	other kinase inhibitors
BRD-K29673530	hypericin	16.54	35.58	no	Tyrosine kinase inhibitor	Tyrosine kinase inhibitor	other kinase inhibitors
BRD-K41564320	purvalanol-b	-74.66	0	no	Tyrosine kinase inhibitor	Tyrosine kinase inhibitor	other kinase inhibitors
BRD-K51223576	AG-99	25.09	42.8	no	Tyrosine kinase inhibitor	Tyrosine kinase inhibitor	other kinase inhibitors
BRD-K51476772	ST-638	-11.12	-9.23	no	Tyrosine kinase inhibitor	Tyrosine kinase inhibitor	other kinase inhibitors
BRD-K89930444	AG-592	22.49	-55.82	no	Tyrosine kinase inhibitor	Tyrosine kinase inhibitor	other kinase inhibitors
BRD-K34995470	SU-1498	0	-9.34	no	VEGFR inhibitor	VEGFR inhibitor	other kinase inhibitors
BRD-K47150025	KI-8751	54.7	0	no	VEGFR inhibitor	VEGFR inhibitor, KIT inhibitor, PDGFR receptor inhibitor	other kinase inhibitors
BRD-K67831364	ZM-323881	32.32	-62.04	no	VEGFR inhibitor	VEGFR inhibitor	other kinase inhibitors
BRD-K95655893	MAZ-51	-31.78	0	no	VEGFR inhibitor	VEGFR inhibitor	other kinase inhibitors
BRD-K04710043	hexamethylenebisacetamide	89.7	0	no	AKT inhibitor	AKT inhibitor, Differentiation inducer, NFkB pathway inhibitor	other kinase inhibitors
BRD-K68065987	MK-2206	-63.47	23.38	no	AKT inhibitor	AKT inhibitor	other kinase inhibitors
BRD-K80431395	triciribine	0	-39.58	no	AKT inhibitor	AKT inhibitor	other kinase inhibitors
BRD-K98493452	honokiol	0	35.51	no	AKT inhibitor	AKT inhibitor	other kinase inhibitors
BRD-M86331534	pyrvinium-pamoate	-38.47	-95.99	no	AKT inhibitor	AKT inhibitor	other kinase inhibitors
BRD-A59985574	topotecan	0	-46.55	yes	Topoisomerase inhibitor	Topoisomerase inhibitor	topoisomerase inhibtitors
BRD-K04548931	pidorubicine	0	-59.5	no	Topoisomerase inhibitor	Topoisomerase inhibitor	topoisomerase inhibtitors
BRD-K08547377	irinotecan	0	-33.78	yes	Topoisomerase inhibitor	Topoisomerase inhibitor	topoisomerase inhibtitors
BRD-K37798499	etoposide	0	-24.6	yes	Topoisomerase inhibitor	Topoisomerase inhibitor	topoisomerase inhibtitors
BRD-K56334280	amonafide	85.88	-40.57	no	Topoisomerase inhibitor	Topoisomerase inhibitor	topoisomerase inhibtitors
BRD-K63784565	BRD-K63784565	-10.69	82.82	no	Topoisomerase inhibitor	Topoisomerase inhibitor	topoisomerase inhibtitors
BRD-K66412701	pazufloxacin	33.82	-34.66	no	Topoisomerase inhibitor	Topoisomerase inhibitor	topoisomerase inhibtitors
BRD-K85985071	ellipticine	0	-16.17	no	Topoisomerase inhibitor	Topoisomerase inhibitor	topoisomerase inhibtitors
BRD-K98490050	amsacrine	0	-37.95	yes	Topoisomerase inhibitor	Topoisomerase inhibitor	topoisomerase inhibtitors
BRD-A31801025	formestane	52.64	-7.68	yes	Aromatase inhibitor	Aromatase inhibitor	anticancer drugs
BRD-A73741725	exemestane	83.77	0	yes	Aromatase inhibitor	Aromatase inhibitor	anticancer drugs
BRD-K88789588	letrozole	-3.84	0	yes	Aromatase inhibitor	Aromatase inhibitor	anticancer drugs
BRD-K92723993	imatinib	-14.37	-78.53	yes	BCR-ABL kinase inhibitor	BCR-ABL kinase inhibitor, KIT inhibitor, PDGFR receptor inhibitor	anticancer drugs
BRD-K51313569	palbociclib	32.79	0	yes	CDK inhibitor	CDK inhibitor	anticancer drugs
BRD-K09631521	thiotepa	0	-21.46	yes	Cytochrome P450 inhibitor	Cytochrome P450 inhibitor	anticancer drugs
BRD-K59456551	methotrexate	41.1	0	yes	Dihydrofolate reductase inhibitor	Dihydrofolate reductase inhibitor	anticancer drugs
BRD-A09722536	cyclophosphamide	-47.48	46.25	yes	DNA alkylating agent	DNA alkylating agent	anticancer drugs
BRD-A48237631	mitomycin-c	0	-69.83	no	DNA alkylating agent	DNA alkylating agent, DNA inhibitor, DNA synthesis inhibitor	anticancer drugs
BRD-K23204545	busulfan	-33.22	55.23	yes	DNA inhibitor	DNA inhibitor	anticancer drugs
BRD-K29458283	chlorambucil	0	-45.36	yes	DNA inhibitor	DNA inhibitor	anticancer drugs
BRD-K03406345	azacitidine	0	-65.04	yes	DNA methyltransferase inhibitor	DNA methyltransferase inhibitor	anticancer drugs
BRD-K79254416	decitabine	72.19	-29.3	yes	DNA methyltransferase inhibitor	DNA methyltransferase inhibitor	anticancer drugs
BRD-A80638690	floxuridine	43.66	0	yes	DNA synthesis inhibitor	DNA synthesis inhibitor	anticancer drugs
BRD-K61192372	capecitabine	59.79	0	yes	DNA synthesis inhibitor	DNA synthesis inhibitor, Thymidylate synthase inhibitor	anticancer drugs
BRD-K67043667	altretamine	-6.24	15.91	yes	DNA synthesis inhibitor	DNA synthesis inhibitor	anticancer drugs
BRD-K04210847	tamoxifen	-96.98	32.23	yes	Estrogen receptor antagonist	Estrogen receptor antagonist, Selective estrogen receptor modulator (SERM)	anticancer drugs
BRD-K67174588	toremifene	20.96	0	yes	Estrogen receptor antagonist	Estrogen receptor antagonist, Selective estrogen receptor modulator (SERM)	anticancer drugs
BRD-K49810818	sorafenib	0	-96.28	yes	FLT3 inhibitor	FLT3 inhibitor, KIT inhibitor, PDGFR receptor inhibitor, RAF inhibitor, VEGFR inhibitor, RET tyrosine kinase inhibitor	anticancer drugs
BRD-K02130563	panobinostat	0	-75.22	yes	HDAC inhibitor	HDAC inhibitor	anticancer drugs
BRD-K17743125	belinostat	0	-57.78	yes	HDAC inhibitor	HDAC inhibitor	anticancer drugs
BRD-K77908580	entinostat	0	-71.07	no	HDAC inhibitor	HDAC inhibitor	anticancer drugs
BRD-K81418486	vorinostat	0	-68.88	yes	HDAC inhibitor	HDAC inhibitor	anticancer drugs
BRD-K53972329	ruxolitinib	20.61	0	yes	JAK inhibitor	JAK inhibitor	anticancer drugs
BRD-K74514084	pazopanib	0	-40.85	yes	KIT inhibitor	KIT inhibitor, PDGFR receptor inhibitor, VEGFR inhibitor	anticancer drugs
BRD-A55594068	vinblastine	45.06	-78.01	yes	Microtubule inhibitor	Microtubule inhibitor, Tubulin inhibitor	anticancer drugs
BRD-A62025033	temsirolimus	85.48	-43.02	yes	MTOR inhibitor	MTOR inhibitor	anticancer drugs
BRD-K02113016	olaparib	-75.26	41.78	yes	PARP inhibitor	PARP inhibitor	anticancer drugs
BRD-K88560311	rucaparib	0	48.99	yes	PARP inhibitor	PARP inhibitor	anticancer drugs
BRD-K35483542	alitretinoin	22.61	0	yes	Retinoid receptor agonist	Retinoid receptor agonist	anticancer drugs
BRD-A82371568	clofarabine	35.38	0	yes	Ribonucleoside reductase inhibitor	Ribonucleoside reductase inhibitor	anticancer drugs
BRD-K15108141	gemcitabine	22.24	0	yes	Ribonucleotide reductase inhibitor	Ribonucleotide reductase inhibitor	anticancer drugs
BRD-K33106058	cytarabine	43.43	0	yes	Ribonucleotide reductase inhibitor	Ribonucleotide reductase inhibitor	anticancer drugs
BRD-A79903587	tegafur	-28.46	0	yes	Thymidylate synthase inhibitor	Thymidylate synthase inhibitor	anticancer drugs
BRD-K11630072	carmofur	-37.8	0	no	Thymidylate synthase inhibitor	Thymidylate synthase inhibitor	anticancer drugs
BRD-K89839824	raltitrexed	0	10.36	yes	Thymidylate synthase inhibitor	Thymidylate synthase inhibitor	anticancer drugs
BRD-A28746609	paclitaxel	-9.09	-60.66	yes	Tubulin inhibitor	Tubulin inhibitor	anticancer drugs
BRD-K12539581	nocodazole	66.95	-62.74	no	Tubulin inhibitor	Tubulin inhibitor	anticancer drugs
BRD-K59753975	vindesine	53.44	-51.91	yes	Tubulin inhibitor	Tubulin inhibitor	anticancer drugs
BRD-K63265447	docetaxel	-15.5	0	yes	Tubulin inhibitor	Tubulin inhibitor	anticancer drugs
BRD-K82109576	vincristine	32.77	-44.03	yes	Tubulin inhibitor	Tubulin inhibitor	anticancer drugs
BRD-K63504947	semaxanib	25.61	0	no	VEGFR inhibitor	VEGFR inhibitor	anticancer drugs
BRD-A22769835	homochlorcyclizine	19.71	0	no	Antihistamine	Antihistamine	immunomodulator/antihistamine drugs
BRD-A04553218	chlorphenamine	-14.43	-35.95	no	Histamine receptor antagonist	Histamine receptor antagonist	immunomodulator/antihistamine drugs
BRD-A06352418	terfenadine	-95.49	68.09	yes	Histamine receptor antagonist	Histamine receptor antagonist	immunomodulator/antihistamine drugs
BRD-A23072235	pheniramine	18.89	-62.64	yes	Histamine receptor antagonist	Histamine receptor antagonist	immunomodulator/antihistamine drugs
BRD-A42571354	cetirizine	-61.29	-14.06	yes	Histamine receptor antagonist	Histamine receptor antagonist	immunomodulator/antihistamine drugs
BRD-A44008656	doxylamine	-53.51	9.46	yes	Histamine receptor antagonist	Histamine receptor antagonist	immunomodulator/antihistamine drugs
BRD-A68723818	brompheniramine	0	32.51	yes	Histamine receptor antagonist	Histamine receptor antagonist	immunomodulator/antihistamine drugs
BRD-A68888262	azelastine	-31.6	61.49	yes	Histamine receptor antagonist	Histamine receptor antagonist	immunomodulator/antihistamine drugs
BRD-A73368467	fexofenadine	-90.99	-14.69	yes	Histamine receptor antagonist	Histamine receptor antagonist	immunomodulator/antihistamine drugs
BRD-K00673382	famotidine	0	96.38	yes	Histamine receptor antagonist	Histamine receptor antagonist	immunomodulator/antihistamine drugs
BRD-K08996725	zolantidine	-38.25	74.98	no	Histamine receptor antagonist	Histamine receptor antagonist	immunomodulator/antihistamine drugs
BRD-K11107424	tiotidine	0	57.58	no	Histamine receptor antagonist	Histamine receptor antagonist	immunomodulator/antihistamine drugs
BRD-K11742128	triprolidine	64.12	-44.53	yes	Histamine receptor antagonist	Histamine receptor antagonist	immunomodulator/antihistamine drugs
BRD-K15086322	JNJ-10191584	20.58	-47.22	no	Histamine receptor antagonist	Histamine receptor antagonist	immunomodulator/antihistamine drugs
BRD-K22947005	dexbrompheniramine	-34.8	-18.12	yes	Histamine receptor antagonist	Histamine receptor antagonist	immunomodulator/antihistamine drugs
BRD-K27184429	levocetirizine	88.11	-36.63	yes	Histamine receptor antagonist	Histamine receptor antagonist	immunomodulator/antihistamine drugs
BRD-K28143534	cyproheptadine	39.41	33.85	yes	Histamine receptor antagonist	Histamine receptor antagonist	immunomodulator/antihistamine drugs
BRD-K30240666	clemastine	-30.79	0	yes	Histamine receptor antagonist	Histamine receptor antagonist	immunomodulator/antihistamine drugs
BRD-K33453211	levocabastine	-57.72	0	yes	Histamine receptor antagonist	Histamine receptor antagonist	immunomodulator/antihistamine drugs
BRD-K34415467	trimethobenzamide	-66.99	91.84	yes	Histamine receptor antagonist	Histamine receptor antagonist	immunomodulator/antihistamine drugs
BRD-K36616567	doxepin	26.88	-38.25	yes	Histamine receptor antagonist	Histamine receptor antagonist	immunomodulator/antihistamine drugs
BRD-K39462424	dexchlorpheniramine	-22.15	-42.37	yes	Histamine receptor antagonist	Histamine receptor antagonist	immunomodulator/antihistamine drugs
BRD-K51918615	iodophenpropit	-48.78	82.46	no	Histamine receptor antagonist	Histamine receptor antagonist	immunomodulator/antihistamine drugs
BRD-K57033106	tripelennamine	15.61	0	yes	Histamine receptor antagonist	Histamine receptor antagonist	immunomodulator/antihistamine drugs
BRD-K62206109	VUF-5681	-44.01	0	no	Histamine receptor antagonist	Histamine receptor antagonist	immunomodulator/antihistamine drugs
BRD-K63874012	thioperamide	98.8	0	no	Histamine receptor antagonist	Histamine receptor antagonist	immunomodulator/antihistamine drugs
BRD-K66782112	BRD-K66782112	-51.05	48.06	no	Histamine receptor antagonist	Histamine receptor antagonist	immunomodulator/antihistamine drugs
BRD-K67637637	olopatadine	-47.41	0	yes	Histamine receptor antagonist	Histamine receptor antagonist	immunomodulator/antihistamine drugs
BRD-K70505054	ranitidine	-62.35	-35.12	yes	Histamine receptor antagonist	Histamine receptor antagonist	immunomodulator/antihistamine drugs
BRD-K71430621	clobenpropit	-83.07	-4.52	no	Histamine receptor antagonist	Histamine receptor antagonist	immunomodulator/antihistamine drugs
BRD-K73589491	nizatidine	-15.1	-14.84	yes	Histamine receptor antagonist	Histamine receptor antagonist	immunomodulator/antihistamine drugs
BRD-K80315159	DPPE	0	51.08	no	Histamine receptor antagonist	Histamine receptor antagonist	immunomodulator/antihistamine drugs
BRD-K81855038	roxatidine	0	-27.28	no	Histamine receptor antagonist	Histamine receptor antagonist	immunomodulator/antihistamine drugs
BRD-K82357231	desloratadine	-31.19	0	yes	Histamine receptor antagonist	Histamine receptor antagonist	immunomodulator/antihistamine drugs
BRD-K83302049	protopine	-48.68	-37.57	no	Histamine receptor antagonist	Histamine receptor antagonist	immunomodulator/antihistamine drugs
BRD-K97061094	azacyclonol	-17.83	-37.1	no	Histamine receptor antagonist	Histamine receptor antagonist	immunomodulator/antihistamine drugs
BRD-K97564742	mepyramine	0	71.55	no	Histamine receptor antagonist	Histamine receptor antagonist	immunomodulator/antihistamine drugs
BRD-K29530284	amlexanox	0	47.4	yes	Histamine receptor modulator	Histamine receptor modulator	immunomodulator/antihistamine drugs
BRD-K77171813	proxyfan	46.66	60.83	no	Histamine receptor modulator	Histamine receptor modulator	immunomodulator/antihistamine drugs
BRD-K26863634	BIX-01338	34.59	0	no	Histone lysine methyltransferase inhibitor	Histone lysine methyltransferase inhibitor	immunomodulator/antihistamine drugs
BRD-K72264770	QW-BI-011	-27.8	0	no	Histone lysine methyltransferase inhibitor	Histone lysine methyltransferase inhibitor	immunomodulator/antihistamine drugs
BRD-K74236984	UNC-0321	87.5	0	no	Histone lysine methyltransferase inhibitor	Histone lysine methyltransferase inhibitor	immunomodulator/antihistamine drugs
BRD-A42831637	tetrahydrocannabinol-7-oic-acid	-44.1	0	no	Anti-inflammatory	Anti-inflammatory, Cannabinoid metabolite	immunomodulator/antihistamine drugs
BRD-A60294240	tribenoside	0	-69.45	no	Anti-inflammatory	Anti-inflammatory, Capillary stabilizing agent	immunomodulator/antihistamine drugs
BRD-A80960055	celastrol	0	-69.05	no	Anti-inflammatory	Anti-inflammatory, Antioxidant, NFkB pathway inhibitor, HSP inhibitor, Topoisomerase inhibitor	immunomodulator/antihistamine drugs
BRD-K34014345	naproxol	36.67	-64.49	no	Anti-inflammatory	Anti-inflammatory	immunomodulator/antihistamine drugs
BRD-K64614248	salicin	29.62	90.54	no	Anti-inflammatory	Anti-inflammatory	immunomodulator/antihistamine drugs
BRD-A13946108	sulindac	95.18	0	yes	Cyclooxygenase inhibitor	Cyclooxygenase inhibitor	immunomodulator/antihistamine drugs
BRD-A17655518	ibuprofen	-5.55	9.27	yes	Cyclooxygenase inhibitor	Cyclooxygenase inhibitor, NFkB pathway inhibitor	immunomodulator/antihistamine drugs
BRD-A22844106	tenoxicam	-22.95	-35.31	yes	Cyclooxygenase inhibitor	Cyclooxygenase inhibitor	immunomodulator/antihistamine drugs
BRD-A39172021	ampiroxicam	0	-28.3	no	Cyclooxygenase inhibitor	Cyclooxygenase inhibitor	immunomodulator/antihistamine drugs
BRD-A40639672	ketorolac	26.51	0	yes	Cyclooxygenase inhibitor	Cyclooxygenase inhibitor	immunomodulator/antihistamine drugs
BRD-A43082555	loxoprofen	-13.19	0	no	Cyclooxygenase inhibitor	Cyclooxygenase inhibitor, Prostanoid receptor antagonist	immunomodulator/antihistamine drugs
BRD-A57382968	piroxicam	-3.01	-3.12	yes	Cyclooxygenase inhibitor	Cyclooxygenase inhibitor	immunomodulator/antihistamine drugs
BRD-A72988804	tiaprofenic-acid	77.19	-42.3	no	Cyclooxygenase inhibitor	Cyclooxygenase inhibitor	immunomodulator/antihistamine drugs
BRD-A74667430	etodolac	0	61.89	yes	Cyclooxygenase inhibitor	Cyclooxygenase inhibitor	immunomodulator/antihistamine drugs
BRD-A84174393	meloxicam	3.94	-8.45	yes	Cyclooxygenase inhibitor	Cyclooxygenase inhibitor	immunomodulator/antihistamine drugs
BRD-A86044036	flurbiprofen	21.53	0	yes	Cyclooxygenase inhibitor	Cyclooxygenase inhibitor	immunomodulator/antihistamine drugs
BRD-A87479750	tenidap	0	48.86	no	Cyclooxygenase inhibitor	Cyclooxygenase inhibitor	immunomodulator/antihistamine drugs
BRD-A97739905	ketoprofen	0	-52.41	yes	Cyclooxygenase inhibitor	Cyclooxygenase inhibitor	immunomodulator/antihistamine drugs
BRD-A98378129	talniflumate	17.38	-68.04	no	Cyclooxygenase inhibitor	Cyclooxygenase inhibitor	immunomodulator/antihistamine drugs
BRD-K02637541	celecoxib	-2.49	-9.08	yes	Cyclooxygenase inhibitor	Cyclooxygenase inhibitor	immunomodulator/antihistamine drugs
BRD-K08252256	diclofenac	0	46.82	yes	Cyclooxygenase inhibitor	Cyclooxygenase inhibitor	immunomodulator/antihistamine drugs
BRD-K10843433	phenylbutazone	73.8	0	yes	Cyclooxygenase inhibitor	Cyclooxygenase inhibitor, Prostanoid receptor antagonist	immunomodulator/antihistamine drugs
BRD-K11433652	aspirin	58.77	0	yes	Cyclooxygenase inhibitor	Cyclooxygenase inhibitor	immunomodulator/antihistamine drugs
BRD-K14965640	ibuprofen	0	-36.49	yes	Cyclooxygenase inhibitor	Cyclooxygenase inhibitor	immunomodulator/antihistamine drugs
BRD-K21667562	AM-404	56.3	12.71	no	Cyclooxygenase inhibitor	Cyclooxygenase inhibitor, FAAH inhibitor, TRPV antagonist	immunomodulator/antihistamine drugs
BRD-K21733600	rofecoxib	-69.99	0	yes	Cyclooxygenase inhibitor	Cyclooxygenase inhibitor	immunomodulator/antihistamine drugs
BRD-K25394294	oxaprozin	-65.81	0	yes	Cyclooxygenase inhibitor	Cyclooxygenase inhibitor	immunomodulator/antihistamine drugs
BRD-K28849549	mesalazine	0	98.4	no	Cyclooxygenase inhibitor	Cyclooxygenase inhibitor, Lipoxygenase inhibitor, Prostanoid receptor antagonist	immunomodulator/antihistamine drugs
BRD-K39339537	epirizole	-58.22	25.51	no	Cyclooxygenase inhibitor	Cyclooxygenase inhibitor	immunomodulator/antihistamine drugs
BRD-K43764301	dexketoprofen	28.9	-47.78	yes	Cyclooxygenase inhibitor	Cyclooxygenase inhibitor	immunomodulator/antihistamine drugs
BRD-K47679368	bromfenac	-72.99	-74	yes	Cyclooxygenase inhibitor	Cyclooxygenase inhibitor	immunomodulator/antihistamine drugs
BRD-K49372556	mofezolac	0	14.41	no	Cyclooxygenase inhibitor	Cyclooxygenase inhibitor	immunomodulator/antihistamine drugs
BRD-K57222227	indometacin	6.45	-5.67	no	Cyclooxygenase inhibitor	Cyclooxygenase inhibitor	immunomodulator/antihistamine drugs
BRD-K65146499	nabumetone	-73.48	46.4	yes	Cyclooxygenase inhibitor	Cyclooxygenase inhibitor	immunomodulator/antihistamine drugs
BRD-K68558722	deracoxib	-44.6	0	no	Cyclooxygenase inhibitor	Cyclooxygenase inhibitor	immunomodulator/antihistamine drugs
BRD-K76775527	nimesulide	17.54	-25.02	yes	Cyclooxygenase inhibitor	Cyclooxygenase inhibitor	immunomodulator/antihistamine drugs
BRD-K82562631	tolmetin	-40.83	0	yes	Cyclooxygenase inhibitor	Cyclooxygenase inhibitor	immunomodulator/antihistamine drugs
BRD-K98763141	niflumic-acid	-60.35	0	no	Cyclooxygenase inhibitor	Cyclooxygenase inhibitor	immunomodulator/antihistamine drugs
BRD-A38030642	cyclosporin-a	18.58	-19.06	no	Calcineurin inhibitor	Calcineurin inhibitor	immunomodulator/antihistamine drugs
BRD-K44094599	tacrolimus	44.27	0	yes	Calcineurin inhibitor	Calcineurin inhibitor	immunomodulator/antihistamine drugs
BRD-K32821942	azathioprine	-13.07	12.92	yes	Dehydrogenase inhibitor	Dehydrogenase inhibitor	immunomodulator/antihistamine drugs
BRD-K78692225	leflunomide	49.73	-30.41	yes	Dihydroorotate dehydrogenase inhibitor	Dihydroorotate dehydrogenase inhibitor, PDGFR receptor inhibitor	immunomodulator/antihistamine drugs
BRD-K20920669	cromoglicic-acid	-41.98	-24.16	no	Immunosuppressant	Immunosuppressant	immunomodulator/antihistamine drugs
BRD-K13514097	everolimus	-86.66	0	yes	MTOR inhibitor	MTOR inhibitor	immunomodulator/antihistamine drugs
BRD-K89626439	sirolimus	-20.32	0	yes	MTOR inhibitor	MTOR inhibitor	immunomodulator/antihistamine drugs
BRD-A07765530	epinephrine	57.91	0	yes	carbonic anhydrase activator	carbonic anhydrase activator	steroids/hormones
BRD-A02367930	ethinyl-estradiol	-67.48	20.31	no	DNA directed DNA polymerase stimulant	DNA directed DNA polymerase stimulant, Estrogenic component in oral contraceptives, Estrogen receptor agonist	steroids/hormones
BRD-A75402480	desoxycorticosterone	82.73	0	no	Mineralocorticoid receptor agonist	Mineralocorticoid receptor agonist	steroids/hormones
BRD-K73589401	corticosterone	-56.93	-94.34	no	mineralocorticoid receptor agonist	mineralocorticoid receptor agonist	steroids/hormones
BRD-K98521173	desoxycortone	59.68	0	no	Mineralocorticoid receptor agonist	Mineralocorticoid receptor agonist	steroids/hormones
BRD-K46556543	canrenoic-acid	0	39.87	no	Mineralocorticoid receptor antagonist	Mineralocorticoid receptor antagonist	steroids/hormones
BRD-K90027355	spironolactone	0	-10.21	yes	Mineralocorticoid receptor antagonist	Mineralocorticoid receptor antagonist	steroids/hormones
BRD-A23637604	oxymetholone	62.85	48.66	yes	Androgen receptor agonist	Androgen receptor agonist	steroids/hormones
BRD-A48720949	testosterone	21.46	-51.18	yes	androgen receptor agonist	androgen receptor agonist	steroids/hormones
BRD-A55393291	testosterone	61.43	0	yes	Androgen receptor agonist	Androgen receptor agonist	steroids/hormones
BRD-K18523449	mestanolone	87.51	-54.58	no	Androgenic steroid	Androgenic steroid	steroids/hormones
BRD-K88679075	methandriol	0	68.35	no	Androgenic steroid	Androgenic steroid	steroids/hormones
BRD-K17674993	diflorasone	-31.3	-51.51	no	Corticosteroid agonist	Corticosteroid agonist, Glucocorticoid receptor agonist, Cytochrome P450 inhibitor, Immunosuppressant	steroids/hormones
BRD-A65449987	flunisolide	39.4	-67.81	yes	Cytochrome P450 inhibitor	Cytochrome P450 inhibitor	steroids/hormones
BRD-A18620900	estriol	-88.37	0	yes	Estrogen receptor agonist	Estrogen receptor agonist	steroids/hormones
BRD-A22143024	estropipate	31.41	25.96	yes	Estrogen receptor agonist	Estrogen receptor agonist	steroids/hormones
BRD-A24381660	zeranol	-80.19	0	no	Estrogen receptor agonist	Estrogen receptor agonist	steroids/hormones
BRD-A27143604	DPN	-38.29	54.24	no	Estrogen receptor agonist	Estrogen receptor agonist	steroids/hormones
BRD-A39747742	estradiol-valerate	72.3	-18.64	no	Estrogen receptor agonist	Estrogen receptor agonist	steroids/hormones
BRD-A60070924	alpha-estradiol	0	41.84	no	Estrogen receptor agonist	Estrogen receptor agonist	steroids/hormones
BRD-A74907996	equol	-30.12	0	no	Estrogen receptor agonist	Estrogen receptor agonist	steroids/hormones
BRD-K04046242	equilin	-26.42	0	no	Estrogen receptor agonist	Estrogen receptor agonist	steroids/hormones
BRD-K42095107	daidzein	-16.92	-7.81	no	Estrogen receptor agonist	Estrogen receptor agonist	steroids/hormones
BRD-K62353524	DY-131	0	8.44	no	Estrogen receptor agonist	Estrogen receptor agonist	steroids/hormones
BRD-K81839095	estrone	57.19	-17.58	yes	Estrogen receptor agonist	Estrogen receptor agonist, Estrogenic hormone	steroids/hormones
BRD-K87573634	propylpyrazole	0	79.27	no	Estrogen receptor agonist	Estrogen receptor agonist	steroids/hormones
BRD-K90543092	levonorgestrel	-44.07	0	yes	Estrogen receptor agonist	Estrogen receptor agonist, Glucocorticoid receptor antagonist, Progesterone receptor agonist, Progesterone receptor antagonist	steroids/hormones
BRD-K95309561	dienestrol	-19.52	0	yes	Estrogen receptor agonist	Estrogen receptor agonist	steroids/hormones
BRD-K97509413	coumestrol	25.86	93.52	no	Estrogen receptor agonist	Estrogen receptor agonist	steroids/hormones
BRD-A92537424	danazol	-27.9	0	yes	Estrogen receptor antagonist	Estrogen receptor antagonist, Progesterone receptor agonist	steroids/hormones
BRD-K29950728	clomifene	33.07	-45.71	no	Estrogen receptor antagonist	Estrogen receptor antagonist	steroids/hormones
BRD-K63828191	raloxifene	-38.32	0	yes	Estrogen receptor antagonist	Estrogen receptor antagonist, Selective estrogen receptor modulator (SERM)	steroids/hormones
BRD-A01346607	flumetasone	21.87	-66.55	no	Glucocorticoid receptor agonist	Glucocorticoid receptor agonist	steroids/hormones
BRD-A02180903	betamethasone	66.11	-76.82	yes	Glucocorticoid receptor agonist	Glucocorticoid receptor agonist, Anti-inflammatory	steroids/hormones
BRD-A07000685	hydrocortisone	86.59	-84.25	yes	Glucocorticoid receptor agonist	Glucocorticoid receptor agonist	steroids/hormones
BRD-A13133631	fluorometholone	0	-39.16	yes	Glucocorticoid receptor agonist	Glucocorticoid receptor agonist	steroids/hormones
BRD-A15297126	fluocinonide	0	-93.03	yes	Glucocorticoid receptor agonist	Glucocorticoid receptor agonist	steroids/hormones
BRD-A16478930	amcinonide	65.05	0	yes	Glucocorticoid receptor agonist	Glucocorticoid receptor agonist	steroids/hormones
BRD-A17448384	beclometasone	51.83	0	no	Glucocorticoid receptor agonist	Glucocorticoid receptor agonist	steroids/hormones
BRD-A20126139	medrysone	68.29	-65.83	yes	Glucocorticoid receptor agonist	Glucocorticoid receptor agonist	steroids/hormones
BRD-A25143711	hydrocortisone	58.01	-81.85	yes	Glucocorticoid receptor agonist	Glucocorticoid receptor agonist	steroids/hormones
BRD-A26095496	clobetasol	67.2	-81.91	no	Glucocorticoid receptor agonist	Glucocorticoid receptor agonist	steroids/hormones
BRD-A27887842	prednisolone	71.92	-28.27	yes	Glucocorticoid receptor agonist	Glucocorticoid receptor agonist	steroids/hormones
BRD-A35108200	dexamethasone	-7.22	-56.42	yes	Glucocorticoid receptor agonist	Glucocorticoid receptor agonist	steroids/hormones
BRD-A38749782	fludrocortisone	45.66	0	no	Glucocorticoid receptor agonist	Glucocorticoid receptor agonist, Mineralocorticoid receptor agonist	steroids/hormones
BRD-A46186775	hydrocortisone	29.38	-19.18	yes	Glucocorticoid receptor agonist	Glucocorticoid receptor agonist	steroids/hormones
BRD-A49765801	fludroxycortide	0	-35.09	no	Glucocorticoid receptor agonist	Glucocorticoid receptor agonist	steroids/hormones
BRD-A54487287	cortisone	40.81	30.14	no	Glucocorticoid receptor agonist	Glucocorticoid receptor agonist	steroids/hormones
BRD-A62525898	prednisone	-43.01	-61.67	yes	Glucocorticoid receptor agonist	Glucocorticoid receptor agonist	steroids/hormones
BRD-A65767837	hydrocortisone	21.33	-51.43	yes	Glucocorticoid receptor agonist	Glucocorticoid receptor agonist	steroids/hormones
BRD-A78391468	prednisolone	38.54	-57.86	yes	Glucocorticoid receptor agonist	Glucocorticoid receptor agonist	steroids/hormones
BRD-A82238138	budesonide	38.2	0	yes	Glucocorticoid receptor agonist	Glucocorticoid receptor agonist	steroids/hormones
BRD-A90131694	alclometasone	59.78	-61.25	no	Glucocorticoid receptor agonist	Glucocorticoid receptor agonist, Immunosuppressant	steroids/hormones
BRD-A92177080	betamethasone	11.26	0	yes	Glucocorticoid receptor agonist	Glucocorticoid receptor agonist	steroids/hormones
BRD-A92439610	triamcinolone	77.2	-82.7	yes	Glucocorticoid receptor agonist	Glucocorticoid receptor agonist	steroids/hormones
BRD-A93424738	dexamethasone	49.33	-59.77	yes	Glucocorticoid receptor agonist	Glucocorticoid receptor agonist, Cytochrome P450 inhibitor, Glucocorticoid receptor modulator, Corticosteroid agonist	steroids/hormones
BRD-K14791739	fluticasone	16.47	-49.69	no	Glucocorticoid receptor agonist	Glucocorticoid receptor agonist	steroids/hormones
BRD-K29173907	isoflupredone	34.3	-36.18	no	Glucocorticoid receptor agonist	Glucocorticoid receptor agonist	steroids/hormones
BRD-K30697463	desoximetasone	25.49	-47.17	yes	Glucocorticoid receptor agonist	Glucocorticoid receptor agonist	steroids/hormones
BRD-K31627533	rimexolone	44.83	0	yes	Glucocorticoid receptor agonist	Glucocorticoid receptor agonist	steroids/hormones
BRD-K33312228	halometasone	88.26	-92.04	no	Glucocorticoid receptor agonist	Glucocorticoid receptor agonist	steroids/hormones
BRD-K35240538	methylprednisolone	44.31	-83.54	yes	Glucocorticoid receptor agonist	Glucocorticoid receptor agonist	steroids/hormones
BRD-K38003476	clocortolone	69.65	-93.35	no	Glucocorticoid receptor agonist	Glucocorticoid receptor agonist, Steroid	steroids/hormones
BRD-K39983086	loteprednol	26.13	-88.97	no	Glucocorticoid receptor agonist	Glucocorticoid receptor agonist, Phospholipase inhibitor	steroids/hormones
BRD-K43736954	cortisone	-62.36	0	no	Glucocorticoid receptor agonist	Glucocorticoid receptor agonist	steroids/hormones
BRD-K53790871	triamcinolone	0	-67.16	yes	Glucocorticoid receptor agonist	Glucocorticoid receptor agonist, Corticosteroid agonist, Immunosuppressant	steroids/hormones
BRD-K60640630	mometasone	64.59	-71.89	no	Glucocorticoid receptor agonist	Glucocorticoid receptor agonist, Immunosuppressant	steroids/hormones
BRD-K62310379	fluticasone	88.96	-81.2	no	Glucocorticoid receptor agonist	Glucocorticoid receptor agonist	steroids/hormones
BRD-K73978287	hydrocortisone	70.55	-98.02	yes	Glucocorticoid receptor agonist	Glucocorticoid receptor agonist, Immunosuppressant, Corticosteroid agonist	steroids/hormones
BRD-K81709173	halcinonide	21.95	-93.15	yes	Glucocorticoid receptor agonist	Glucocorticoid receptor agonist	steroids/hormones
BRD-K87990216	piretanide	21.7	0	yes	Glucocorticoid receptor agonist	Glucocorticoid receptor agonist	steroids/hormones
BRD-K94070024	depomedrol	-43.58	-37.42	no	Glucocorticoid receptor agonist	Glucocorticoid receptor agonist	steroids/hormones
BRD-K94353609	fluocinolone	70.09	-77.88	no	Glucocorticoid receptor agonist	Glucocorticoid receptor agonist, Corticosteroid agonist	steroids/hormones
BRD-K97810537	beclometasone	80.81	-11.92	no	Glucocorticoid receptor agonist	Glucocorticoid receptor agonist, Immunosuppressant	steroids/hormones
BRD-A44780397	mifepristone	0	-27.76	yes	Glucocorticoid receptor antagonist	Glucocorticoid receptor antagonist, Progesterone receptor antagonist	steroids/hormones
BRD-A04756508	norgestimate	0	-56.97	yes	Progesterone receptor agonist	Progesterone receptor agonist	steroids/hormones
BRD-A29731977	17-hydroxyprogesterone-caproate	0	-48.53	no	progesterone receptor agonist	progesterone receptor agonist	steroids/hormones
BRD-A39415247	norethisterone	-10.92	-56.4	no	Progesterone receptor agonist	Progesterone receptor agonist	steroids/hormones
BRD-K12002134	megestrol	79.51	0	no	progesterone receptor agonist	progesterone receptor agonist	steroids/hormones
BRD-K27351809	nomegestrol	40.31	0	yes	Progesterone receptor agonist	Progesterone receptor agonist	steroids/hormones
BRD-K39391626	ethylestrenol	-52.44	0	yes	Progesterone receptor agonist	Progesterone receptor agonist	steroids/hormones
BRD-K64994968	progesterone	3.46	15.56	yes	Progesterone receptor agonist	Progesterone receptor agonist	steroids/hormones
BRD-K68620903	dydrogesterone	59.55	39.49	yes	Progesterone receptor agonist	Progesterone receptor agonist	steroids/hormones
BRD-K82216340	medroxyprogesterone	0	-61.84	no	progesterone receptor agonist	progesterone receptor agonist	steroids/hormones
BRD-K96037667	norethindrone	-97.7	50.32	yes	Progesterone receptor agonist	Progesterone receptor agonist, Progestogen hormone	steroids/hormones
BRD-A00758722	noretynodrel	29.1	71.23	no	Progestogen hormone	Progestogen hormone	steroids/hormones
BRD-A27554692	altrenogest	89.77	0	no	Progestogen hormone	Progestogen hormone	steroids/hormones
BRD-K03981224	ethisterone	-49.79	59.63	no	Progestogen hormone	Progestogen hormone	steroids/hormones
BRD-A15131297	benazepril	-19.72	70.8	yes	ACE inhibitor	ACE inhibitor	cardiac/hypertension medications
BRD-A51382177	fosinopril	28.43	0	yes	ACE inhibitor	ACE inhibitor	cardiac/hypertension medications
BRD-K44497846	enalapril	0	-71.78	yes	ACE inhibitor	ACE inhibitor	cardiac/hypertension medications
BRD-K52930707	rescinnamine	36.35	73.35	yes	ACE inhibitor	ACE inhibitor	cardiac/hypertension medications
BRD-K54529596	captopril	0	-63.01	yes	ACE inhibitor	ACE inhibitor	cardiac/hypertension medications
BRD-K72222507	quinapril	-35.13	-22.45	yes	ACE inhibitor	ACE inhibitor	cardiac/hypertension medications
BRD-K89348303	ramipril	-84.39	0	yes	ACE inhibitor	ACE inhibitor	cardiac/hypertension medications
BRD-K92731339	perindopril	0	90.3	yes	ACE inhibitor	ACE inhibitor	cardiac/hypertension medications
BRD-K30020243	aliskiren	0	-55.37	yes	Antihypertensive	Antihypertensive, Peptidase inhibitor, Protease inhibitor, Renin inhibitor	cardiac/hypertension medications
BRD-A12560204	nitrendipine	53.5	0	yes	Calcium channel blocker	Calcium channel blocker	cardiac/hypertension medications
BRD-A26711594	nicardipine	0	2.89	yes	Calcium channel blocker	Calcium channel blocker	cardiac/hypertension medications
BRD-A35519318	benidipine	40.29	75.6	no	Calcium channel blocker	Calcium channel blocker	cardiac/hypertension medications
BRD-A52282606	lacidipine	0	54.19	yes	Calcium channel blocker	Calcium channel blocker	cardiac/hypertension medications
BRD-A58048407	nimodipine	0	-18.98	yes	Calcium channel blocker	Calcium channel blocker	cardiac/hypertension medications
BRD-A64297288	amlodipine	34.01	0	yes	Calcium channel blocker	Calcium channel blocker	cardiac/hypertension medications
BRD-A90799790	isradipine	26.38	49.66	yes	Calcium channel blocker	Calcium channel blocker	cardiac/hypertension medications
BRD-A96107863	nisoldipine	-34.74	-21.81	yes	Calcium channel blocker	Calcium channel blocker	cardiac/hypertension medications
BRD-K96354014	nifedipine	0	13.98	yes	Calcium channel blocker	Calcium channel blocker	cardiac/hypertension medications
BRD-A50684349	fenoldopam	-30.29	0	yes	Dopamine receptor agonist	Dopamine receptor agonist	cardiac/hypertension medications
BRD-K74763371	bosentan	0	-26.35	yes	Endothelin receptor antagonist	Endothelin receptor antagonist	cardiac/hypertension medications
BRD-K52080565	rilmenidine	25.62	-62.57	no	Imidazoline receptor agonist	Imidazoline receptor agonist	cardiac/hypertension medications
BRD-K77771411	moxonidine	-13.95	11.21	yes	Imidazoline receptor agonist	Imidazoline receptor agonist	cardiac/hypertension medications
BRD-K14888893	minoxidil	0	-25.66	yes	KATP activator	KATP activator, KIR6 channel (KATP) activator, Vasodilator	cardiac/hypertension medications
BRD-A41250306	cyclopenthiazide	32.27	0	yes	Thiazide diuretic	Thiazide diuretic	cardiac/hypertension medications
BRD-A56675431	altizide	17.28	0	no	Thiazide diuretic	Thiazide diuretic	cardiac/hypertension medications
BRD-A59303141	quinethazone	-76.18	-27.54	yes	Thiazide diuretic	Thiazide diuretic	cardiac/hypertension medications
BRD-A95869247	indapamide	13.31	19.72	yes	Thiazide diuretic	Thiazide diuretic	cardiac/hypertension medications
BRD-K09549677	mibefradil	-38.74	0	yes	T-type calcium channel blocker	T-type calcium channel blocker	cardiac/hypertension medications
BRD-K83144676	olmesartan	-23.3	-16.23	no	Angiotensin antagonist	Angiotensin antagonist	cardiac/hypertension medications
BRD-A63836183	PD-123319	0	26.1	no	Angiotensin receptor antagonist	Angiotensin receptor antagonist	cardiac/hypertension medications
BRD-A65671304	candesartan	-17.43	29.84	no	Angiotensin receptor antagonist	Angiotensin receptor antagonist	cardiac/hypertension medications
BRD-K11373525	ZD-7155	24.35	35.8	no	Angiotensin receptor antagonist	Angiotensin receptor antagonist	cardiac/hypertension medications
BRD-K45158365	valsartan	46.55	-13.2	yes	Angiotensin receptor antagonist	Angiotensin receptor antagonist	cardiac/hypertension medications
BRD-K60038276	irbesartan	0	-11.87	yes	Angiotensin receptor antagonist	Angiotensin receptor antagonist	cardiac/hypertension medications
BRD-K73999723	telmisartan	20.19	8.08	yes	Angiotensin receptor antagonist	Angiotensin receptor antagonist	cardiac/hypertension medications
BRD-K76205745	losartan	-83.22	19.12	yes	Angiotensin receptor antagonist	Angiotensin receptor antagonist	cardiac/hypertension medications
BRD-K88759641	EMD-66684	0	-16.01	no	Angiotensin receptor antagonist	Angiotensin receptor antagonist	cardiac/hypertension medications
BRD-A06390036	hydroquinidine	-90.26	-48.35	no	Antiarrhythmic	Antiarrhythmic	cardiac/hypertension medications
BRD-A26334849	propafenone	12.6	-7.67	yes	Antiarrhythmic	Antiarrhythmic	cardiac/hypertension medications
BRD-A78295502	hydroquinine	69.78	74.27	no	Antiarrhythmic	Antiarrhythmic	cardiac/hypertension medications
BRD-A34806832	proscillaridin	41.28	-99.15	yes	ATPase inhibitor	ATPase inhibitor	cardiac/hypertension medications
BRD-A68930007	ouabain	39.71	-98.17	yes	ATPase inhibitor	ATPase inhibitor	cardiac/hypertension medications
BRD-A71459254	cymarin	0	-73.52	no	ATPase inhibitor	ATPase inhibitor	cardiac/hypertension medications
BRD-A93236127	digitoxin	0	-98.16	yes	ATPase inhibitor	ATPase inhibitor	cardiac/hypertension medications
BRD-A94756469	digoxin	0	-98.85	yes	ATPase inhibitor	ATPase inhibitor	cardiac/hypertension medications
BRD-K18518344	digitoxigenin	0	-99.35	no	ATPase inhibitor	ATPase inhibitor	cardiac/hypertension medications
BRD-K63606607	bufalin	29.95	-99.29	no	ATPase inhibitor	ATPase inhibitor	cardiac/hypertension medications
BRD-A09533288	verapamil	83.98	-16.32	yes	Calcium channel blocker	Calcium channel blocker	cardiac/hypertension medications
BRD-A69636825	diltiazem	-10.01	65.47	yes	Calcium channel blocker	Calcium channel blocker	cardiac/hypertension medications
BRD-K62996583	lidoflazine	-17.73	85.51	yes	Calcium channel blocker	Calcium channel blocker	cardiac/hypertension medications
BRD-K52662033	lidocaine	44.01	0	yes	Histamine receptor agonist	Histamine receptor agonist	cardiac/hypertension medications
BRD-K17561142	amiodarone	0	-20.83	yes	Potassium channel blocker	Potassium channel blocker	cardiac/hypertension medications
BRD-K86887724	dofetilide	-72.73	0	yes	Potassium channel blocker	Potassium channel blocker	cardiac/hypertension medications
BRD-A09472452	flecainide	-29.83	0	yes	Sodium channel blocker	Sodium channel blocker	cardiac/hypertension medications
BRD-A29734509	disopyramide	23.11	-27.82	yes	Sodium channel blocker	Sodium channel blocker	cardiac/hypertension medications
BRD-A64092382	mexiletine	25.22	0	yes	Sodium channel blocker	Sodium channel blocker	cardiac/hypertension medications
BRD-A64479082	quinidine	-29.9	-19.66	yes	Sodium channel blocker	Sodium channel blocker	cardiac/hypertension medications
BRD-A92670106	tocainide	-73.9	-8.57	yes	Sodium channel blocker	Sodium channel blocker	cardiac/hypertension medications
BRD-K21548250	moracizine	58.43	67.54	no	Sodium channel blocker	Sodium channel blocker	cardiac/hypertension medications
BRD-K75089421	procainamide	8.72	0	yes	Sodium channel blocker	Sodium channel blocker	cardiac/hypertension medications
BRD-A91008255	bepridil	56.45	35.61	yes	Calcium channel blocker	Calcium channel blocker, L-type calcium channel blocker	cardiac/hypertension medications
BRD-A15493168	tetracycline	56.14	0	yes	Bacterial 30S ribosomal subunit inhibitor	Bacterial 30S ribosomal subunit inhibitor	other drugs
BRD-A27489425	rolitetracycline	30.25	0	no	Bacterial 30S ribosomal subunit inhibitor	Bacterial 30S ribosomal subunit inhibitor	other drugs
BRD-A45140972	meclocycline	0	20.58	no	Bacterial 30S ribosomal subunit inhibitor	Bacterial 30S ribosomal subunit inhibitor, Bacterial 50S ribosomal subunit inhibitor	other drugs
BRD-A75368507	demeclocycline	0	-80.48	yes	Bacterial 30S ribosomal subunit inhibitor	Bacterial 30S ribosomal subunit inhibitor	other drugs
BRD-A88774919	doxycycline	-60.13	0	yes	Bacterial 30S ribosomal subunit inhibitor	Bacterial 30S ribosomal subunit inhibitor, Metalloproteinase inhibitor	other drugs
BRD-K49668410	clarithromycin	30.67	-24.65	yes	Bacterial 50S ribosomal subunit inhibitor	Bacterial 50S ribosomal subunit inhibitor	other drugs
BRD-K66876909	linezolid	41.67	-12.28	yes	Bacterial 50S ribosomal subunit inhibitor	Bacterial 50S ribosomal subunit inhibitor	other drugs
BRD-K74501079	azithromycin	-33.67	-65.4	yes	Bacterial 50S ribosomal subunit inhibitor	Bacterial 50S ribosomal subunit inhibitor	other drugs
BRD-K25310650	ormetoprim	-29.2	-34.4	no	Bacterial antifolate	Bacterial antifolate	other drugs
BRD-K50859149	sulfafurazole	-32.45	0	no	Bacterial antifolate	Bacterial antifolate	other drugs
BRD-K62363391	dapsone	72.27	-51.68	yes	Bacterial antifolate	Bacterial antifolate	other drugs
BRD-A16665823	butoconazole	-88.42	0	yes	Bacterial cell wall synthesis inhibitor	Bacterial cell wall synthesis inhibitor	other drugs
BRD-A67981824	cefotaxime	22.16	0	yes	Bacterial cell wall synthesis inhibitor	Bacterial cell wall synthesis inhibitor	other drugs
BRD-A79314293	cephalosporanic-acid	-78.39	37.6	no	Bacterial cell wall synthesis inhibitor	Bacterial cell wall synthesis inhibitor	other drugs
BRD-A84702196	penicillin	64	79.76	no	Bacterial cell wall synthesis inhibitor	Bacterial cell wall synthesis inhibitor	other drugs
BRD-A87387433	cefpodoxime	-55.85	-21.91	no	Bacterial cell wall synthesis inhibitor	Bacterial cell wall synthesis inhibitor	other drugs
BRD-K01612348	meropenem	-45.9	-5.32	yes	Bacterial cell wall synthesis inhibitor	Bacterial cell wall synthesis inhibitor	other drugs
BRD-K02275692	cefotiam	18.38	0	yes	Bacterial cell wall synthesis inhibitor	Bacterial cell wall synthesis inhibitor	other drugs
BRD-K04993501	cefixime	-40.73	87.59	yes	Bacterial cell wall synthesis inhibitor	Bacterial cell wall synthesis inhibitor	other drugs
BRD-K18574842	nafcillin	-34.57	-23.5	yes	Bacterial cell wall synthesis inhibitor	Bacterial cell wall synthesis inhibitor	other drugs
BRD-K23369905	oxiconazole	25.23	0	yes	Bacterial cell wall synthesis inhibitor	Bacterial cell wall synthesis inhibitor	other drugs
BRD-K41051431	mecillinam	38.04	45.77	no	Bacterial cell wall synthesis inhibitor	Bacterial cell wall synthesis inhibitor	other drugs
BRD-K52735702	cefdinir	0	-19.39	yes	Bacterial cell wall synthesis inhibitor	Bacterial cell wall synthesis inhibitor	other drugs
BRD-K67100011	pivmecillinam	0	-58.26	no	Bacterial cell wall synthesis inhibitor	Bacterial cell wall synthesis inhibitor	other drugs
BRD-K87226815	cycloserine	-32.78	-19.13	yes	Bacterial cell wall synthesis inhibitor	Bacterial cell wall synthesis inhibitor	other drugs
BRD-K89046952	ciclacillin	92.44	57.96	no	Bacterial cell wall synthesis inhibitor	Bacterial cell wall synthesis inhibitor	other drugs
BRD-K90733503	cefalexin	64.94	0	no	Bacterial cell wall synthesis inhibitor	Bacterial cell wall synthesis inhibitor	other drugs
BRD-M47937986	cefatrizine	0	29.72	no	Bacterial cell wall synthesis inhibitor	Bacterial cell wall synthesis inhibitor	other drugs
BRD-U97083655	teicoplanin	93.16	0	yes	Bacterial cell wall synthesis inhibitor	Bacterial cell wall synthesis inhibitor	other drugs
BRD-A41450521	tosufloxacin	29.3	-47.24	no	Bacterial DNA gyrase inhibitor	Bacterial DNA gyrase inhibitor	other drugs
BRD-A74980173	gatifloxacin	-40.92	0	yes	Bacterial DNA gyrase inhibitor	Bacterial DNA gyrase inhibitor	other drugs
BRD-K09471561	levofloxacin	-28.46	-25.95	yes	Bacterial DNA gyrase inhibitor	Bacterial DNA gyrase inhibitor	other drugs
BRD-K55034111	pefloxacin	65.93	0	yes	Bacterial DNA gyrase inhibitor	Bacterial DNA gyrase inhibitor	other drugs
BRD-K62374253	rufloxacin	27.41	64.29	no	Bacterial DNA gyrase inhibitor	Bacterial DNA gyrase inhibitor	other drugs
BRD-K66615216	moxifloxacin	0	-3.3	yes	Bacterial DNA gyrase inhibitor	Bacterial DNA gyrase inhibitor	other drugs
BRD-K76534306	enrofloxacin	-57.08	6.8	no	Bacterial DNA gyrase inhibitor	Bacterial DNA gyrase inhibitor	other drugs
BRD-K79092138	nitrofural	-81.15	0	no	Bacterial DNA inhibitor	Bacterial DNA inhibitor	other drugs
BRD-A72711497	lasalocid	-32.42	-51.12	no	Bacterial permeability inducer	Bacterial permeability inducer	other drugs
BRD-K46068882	eugenitol	0	74.32	no	Bacterial quorum sensing inhibitor	Bacterial quorum sensing inhibitor, Chromone, Monoamine oxidase inhibitor, Androgen receptor antagonist	other drugs
BRD-K30649484	mafenide	-85.55	0	yes	Carbonic anhydrase inhibitor	Carbonic anhydrase inhibitor	other drugs
BRD-K91370081	anisomycin	-31.02	-99.16	no	DNA synthesis inhibitor	DNA synthesis inhibitor	other drugs
BRD-K41731458	triclosan	20.64	0	yes	Enoyl-[acyl-carrier-protein] reductase [NADH] inhibitor	Enoyl-[acyl-carrier-protein] reductase [NADH] inhibitor	other drugs
BRD-K97863768	prothionamide	-62.27	0	no	Mycobacterium tuberculosis enoyl-[acyl-carrier-protein] reductase [NADH] (inhA) inhibitor	Mycobacterium tuberculosis enoyl-[acyl-carrier-protein] reductase [NADH] (inhA) inhibitor	other drugs
BRD-K63550407	erythromycin	0	-69.02	yes	NFkB pathway inhibitor	NFkB pathway inhibitor	other drugs
BRD-A43150328	penicillic-acid	68.52	0	no	other antibiotic	other antibiotic	other drugs
BRD-K21520694	sulfacetamide	-99.04	57.34	yes	PABA antagonist	PABA antagonist	other drugs
BRD-K37848908	ceforanide	43.69	38.81	yes	Penicillin binding protein inhibitor	Penicillin binding protein inhibitor	other drugs
BRD-K55044200	amoxicillin	96.67	0	yes	Penicillin binding protein inhibitor	Penicillin binding protein inhibitor	other drugs
BRD-K55191674	benzylpenicillin	0	-49.5	yes	Penicillin binding protein inhibitor	Penicillin binding protein inhibitor	other drugs
BRD-A17065207	brefeldin-a	25.24	70.32	no	Protein synthesis inhibitor	Protein synthesis inhibitor, Brefeldin A inhibited guanine nucleotide exchange protein inhibitor, Golgi-specific brefeldin A-resistance guanine nucleotide exchange factor inhibitor	other drugs
BRD-A28970875	puromycin	52.99	-56.56	no	Protein synthesis inhibitor	Protein synthesis inhibitor	other drugs
BRD-A41555725	chlortetracycline	64.16	63.59	yes	Protein synthesis inhibitor	Protein synthesis inhibitor	other drugs
BRD-A73605923	mocimycin	-55.59	0	no	Protein synthesis inhibitor	Protein synthesis inhibitor	other drugs
BRD-K96134740	kitasamycin	0	36.81	no	Protein synthesis inhibitor	Protein synthesis inhibitor	other drugs
BRD-A73909368	dactinomycin	0	-79.85	yes	RNA polymerase inhibitor	RNA polymerase inhibitor	other drugs
BRD-K28346421	rifapentine	17.71	0	yes	RNA polymerase inhibitor	RNA polymerase inhibitor	other drugs
BRD-K89708791	rifaximin	78.83	0	yes	RNA synthesis inhibitor	RNA synthesis inhibitor	other drugs
BRD-A70649075	sulconazole	-43.52	0	yes	Sterol demethylase inhibitor	Sterol demethylase inhibitor	other drugs
BRD-A94543220	bifonazole	-67.51	-68.02	yes	Sterol demethylase inhibitor	Sterol demethylase inhibitor	other drugs
BRD-A95939040	sertaconazole	-89.97	23.13	yes	Sterol demethylase inhibitor	Sterol demethylase inhibitor	other drugs
BRD-K05977355	fluconazole	28.09	-77.7	yes	Sterol demethylase inhibitor	Sterol demethylase inhibitor	other drugs
BRD-K29113274	ketoconazole	0	-41.98	yes	Sterol demethylase inhibitor	Sterol demethylase inhibitor	other drugs
BRD-K86204871	terconazole	0	19.38	yes	Sterol demethylase inhibitor	Sterol demethylase inhibitor	other drugs
BRD-A19053259	pseudopelletierine	57.46	0	no	Anthelmintic	Anthelmintic	other drugs
BRD-A21858158	praziquantel	28.46	-16.23	yes	Anthelmintic	Anthelmintic	other drugs
BRD-K15834839	lobendazole	0	49.7	no	Anthelmintic	Anthelmintic	other drugs
BRD-K66019333	oxantel	-40.84	27.23	no	Anthelmintic	Anthelmintic	other drugs
BRD-K79131256	albendazole	0	-13.61	yes	Anthelmintic	Anthelmintic, Tubulin inhibitor	other drugs
BRD-K70327191	benzoxiquine	24.43	-16.03	no	Anti-infective	Anti-infective	other drugs
BRD-A55913614	primaquine	0	-28.2	yes	Antimalarial	Antimalarial, DNA inhibitor	other drugs
BRD-K39621635	artemether	-79.98	-62.94	yes	Antimalarial	Antimalarial	other drugs
BRD-A42759514	ornidazole	-77.34	2.81	yes	Antiprotozoal	Antiprotozoal	other drugs
BRD-K64514229	toltrazuril	-18.02	0	no	Antiprotozoal	Antiprotozoal	other drugs
BRD-K89125793	tinidazole	-12.08	0	yes	Antiprotozoal	Antiprotozoal	other drugs
BRD-K39120595	bithionol	-83.6	0	yes	Autotaxin inhibitor	Autotaxin inhibitor	other drugs
BRD-A04352665	maraviroc	0	64.66	yes	CC chemokine receptor antagonist	CC chemokine receptor antagonist	other drugs
BRD-K09255212	clioquinol	36.29	-34.45	yes	Chelating agent	Chelating agent	other drugs
BRD-A74771556	nikkomycin	-51.86	0	no	Chitin inhibitor	Chitin inhibitor	other drugs
BRD-K46212057	voriconazole	45.99	0	yes	Cytochrome P450 inhibitor	Cytochrome P450 inhibitor	other drugs
BRD-K28183345	proguanil	0	80.33	no	Dihydrofolate reductase inhibitor	Dihydrofolate reductase inhibitor	other drugs
BRD-K88429204	pyrimethamine	-10.16	-21.69	yes	Dihydrofolate reductase inhibitor	Dihydrofolate reductase inhibitor	other drugs
BRD-K52020312	metronidazole	0	-70.95	yes	DNA inhibitor	DNA inhibitor, Antiprotozoal	other drugs
BRD-K35960502	niclosamide	-12.15	-5.94	yes	DNA replication inhibitor	DNA replication inhibitor, STAT inhibitor	other drugs
BRD-A47829399	artesunate	-7.4	0	yes	DNA synthesis inhibitor	DNA synthesis inhibitor	other drugs
BRD-K68132782	terbinafine	-58.38	11.07	yes	Fungal squalene epoxidase inhibitor	Fungal squalene epoxidase inhibitor	other drugs
BRD-K74141488	naftifine	65.47	0	yes	Fungal squalene epoxidase inhibitor	Fungal squalene epoxidase inhibitor	other drugs
BRD-A48570745	ivermectin	0	-30.09	yes	GABA receptor agonist	GABA receptor agonist	other drugs
BRD-K91290917	amodiaquine	0	-42.44	yes	Histamine receptor agonist	Histamine receptor agonist	other drugs
BRD-K81916719	triclabendazole	-72.3	73.96	yes	Microtubule inhibitor	Microtubule inhibitor	other drugs
BRD-A84493640	atovaquone	-63.87	0	yes	Mitochondrial electron transport inhibitor	Mitochondrial electron transport inhibitor	other drugs
BRD-A25687296	emetine	0	-93	no	Protein synthesis inhibitor	Protein synthesis inhibitor	other drugs
BRD-A62184259	cycloheximide	50.65	-92.83	no	Protein synthesis inhibitor	Protein synthesis inhibitor	other drugs
BRD-K10974103	diloxanide	-30.94	18.37	no	Protein synthesis inhibitor	Protein synthesis inhibitor	other drugs
BRD-K96471533	nitazoxanide	0	-31.83	yes	Pyruvate ferredoxin oxidoreductase inhibitor	Pyruvate ferredoxin oxidoreductase inhibitor	other drugs
BRD-K51318897	fenbendazole	-40.68	0	no	Tubulin inhibitor	Tubulin inhibitor	other drugs
BRD-K52075715	oxibendazole	-73.04	-21.43	no	Tubulin inhibitor	Tubulin inhibitor	other drugs
BRD-K77987382	mebendazole	-4.74	-83.12	yes	Tubulin inhibitor	Tubulin inhibitor	other drugs
BRD-K86003836	flubendazole	89.05	-90.72	no	Tubulin inhibitor	Tubulin inhibitor	other drugs
BRD-K10670311	sulfasalazine	-15.45	68.86	yes	Antirheumatic	Antirheumatic, NFkB pathway inhibitor	other drugs
BRD-A96255180	ribavirin	-49.02	18.54	yes	Antiviral	Antiviral	other drugs
BRD-K72093121	vidarabine	57.55	87.51	yes	Antiviral	Antiviral	other drugs
BRD-K93880783	stavudine	38.72	-38.86	yes	DNA directed DNA polymerase inhibitor	DNA directed DNA polymerase inhibitor, Reverse transcriptase inhibitor	other drugs
BRD-K32318651	acyclovir	-31.07	0	yes	DNA polymerase inhibitor	DNA polymerase inhibitor	other drugs
BRD-K45033733	famciclovir	12.73	6.35	yes	DNA polymerase inhibitor	DNA polymerase inhibitor	other drugs
BRD-K46435977	valaciclovir	31.47	0	no	DNA polymerase inhibitor	DNA polymerase inhibitor	other drugs
BRD-K17823458	danoprevir	0	53.04	no	HCV inhibitor	HCV inhibitor	other drugs
BRD-K81783531	VX-222	-83.51	-20.19	no	HCV inhibitor	HCV inhibitor	other drugs
BRD-K86727142	embelin	52.71	43.62	no	HCV inhibitor	HCV inhibitor, XIAP inhibitor	other drugs
BRD-K14221570	benzopurpurin-4b	-46.97	-67.85	no	HIV entry inhibitor	HIV entry inhibitor	other drugs
BRD-K05658747	raltegravir	0	44.7	yes	HIV integrase inhibitor	HIV integrase inhibitor	other drugs
BRD-K55991774	BAS-09104376	-23.86	0	no	HIV integrase inhibitor	HIV integrase inhibitor	other drugs
BRD-K05906022	limonin	36.56	0	no	HIV protease inhibitor	HIV protease inhibitor	other drugs
BRD-K09963420	saquinavir	-13.37	0	yes	HIV protease inhibitor	HIV protease inhibitor	other drugs
BRD-K40758068	efavirenz	-46.3	-54.3	yes	HIV protease inhibitor	HIV protease inhibitor	other drugs
BRD-K51485625	ritonavir	59.57	0	yes	HIV protease inhibitor	HIV protease inhibitor	other drugs
BRD-K60460488	nelfinavir	60.71	-30.33	yes	HIV protease inhibitor	HIV protease inhibitor	other drugs
BRD-K02992638	lamivudine	-55.49	-54.2	yes	Nucleoside reverse transcriptase inhibitor	Nucleoside reverse transcriptase inhibitor	other drugs
BRD-K85925969	zalcitabine	-74.42	0	yes	Nucleoside reverse transcriptase inhibitor	Nucleoside reverse transcriptase inhibitor	other drugs
BRD-K99063460	didanosine	-18.04	-36.53	yes	Nucleoside reverse transcriptase inhibitor	Nucleoside reverse transcriptase inhibitor	other drugs
BRD-K08206212	entecavir	-27.7	62.28	yes	Reverse transcriptase inhibitor	Reverse transcriptase inhibitor, DNA replication inhibitor	other drugs
BRD-K15502390	nevirapine	-63.04	-73.71	yes	Reverse transcriptase inhibitor	Reverse transcriptase inhibitor	other drugs
BRD-K72903603	zidovudine	-71.71	0	yes	Reverse transcriptase inhibitor	Reverse transcriptase inhibitor	other drugs
BRD-A11990600	lorazepam	0	-35.75	yes	Benzodiazepine receptor agonist	Benzodiazepine receptor agonist	other drugs
BRD-K00532621	midazolam	0	-19.99	yes	Benzodiazepine receptor agonist	Benzodiazepine receptor agonist	other drugs
BRD-K16508793	diazepam	0	19.64	yes	Benzodiazepine receptor agonist	Benzodiazepine receptor agonist	other drugs
BRD-K32398298	alprazolam	-59.58	0	yes	Benzodiazepine receptor agonist	Benzodiazepine receptor agonist	other drugs
BRD-K33882852	ZK-93423	0	-93.78	no	Benzodiazepine receptor agonist	Benzodiazepine receptor agonist	other drugs
BRD-K44876623	zolpidem	-21	0	yes	Benzodiazepine receptor agonist	Benzodiazepine receptor agonist	other drugs
BRD-K57930253	nitrazepam	0	47.61	yes	Benzodiazepine receptor agonist	Benzodiazepine receptor agonist	other drugs
BRD-K68103045	CGS-20625	0	-42.07	no	Benzodiazepine receptor agonist	Benzodiazepine receptor agonist, GABA benzodiazepine site receptor partial agonist	other drugs
BRD-K86595100	chlordiazepoxide	-19.37	0	yes	Benzodiazepine receptor agonist	Benzodiazepine receptor agonist	other drugs
BRD-A41451487	PK-11195	-4.09	-5.21	no	Benzodiazepine receptor antagonist	Benzodiazepine receptor antagonist	other drugs
BRD-K68392338	ZK-93426	0	12.62	no	Benzodiazepine receptor antagonist	Benzodiazepine receptor antagonist	other drugs
BRD-A22380646	pantoprazole	-17.52	14.14	yes	ATPase inhibitor	ATPase inhibitor	other drugs
BRD-A49172652	lansoprazole	27.44	0	yes	ATPase inhibitor	ATPase inhibitor	other drugs
BRD-A56892734	esomeprazole	17.92	88.14	yes	ATPase inhibitor	ATPase inhibitor	other drugs
BRD-A63998256	helveticoside	0	-78.53	no	ATPase inhibitor	ATPase inhibitor	other drugs
BRD-A68631409	evodiamine	0	-58.03	no	ATPase inhibitor	ATPase inhibitor, TRPV agonist	other drugs
BRD-A80502530	cinobufagin	-17.05	-86.37	no	ATPase inhibitor	ATPase inhibitor	other drugs
BRD-K55748775	SCH-28080	51.18	0	no	ATPase inhibitor	ATPase inhibitor	other drugs
BRD-K77390737	xanthohumol	68.47	0	no	ATPase inhibitor	ATPase inhibitor	other drugs
BRD-K84595254	strophanthidin	0	-94.62	no	ATPase inhibitor	ATPase inhibitor	other drugs
BRD-K32164935	tolazamide	52.91	-88.54	yes	ATP channel blocker	ATP channel blocker	other drugs
BRD-K85119730	tolbutamide	0	-25.11	yes	ATP channel blocker	ATP channel blocker	other drugs
BRD-A16444946	acarbose	-51.58	0	yes	Glucosidase inhibitor	Glucosidase inhibitor	other drugs
BRD-K44779798	miglitol	-10.27	81.92	yes	Glucosidase inhibitor	Glucosidase inhibitor	other drugs
BRD-K34776109	glimepiride	-6.77	9.84	yes	Insulin secretagogue	Insulin secretagogue	other drugs
BRD-K44353683	nateglinide	27.88	0	yes	Insulin secretagogue	Insulin secretagogue	other drugs
BRD-K82846253	repaglinide	0	-20.62	yes	Insulin secretagogue	Insulin secretagogue	other drugs
BRD-A13084692	troglitazone	20.61	0	yes	Insulin sensitizer	Insulin sensitizer, PPAR receptor agonist	other drugs
BRD-A48430263	pioglitazone	15.21	-14.62	yes	Insulin sensitizer	Insulin sensitizer, PPAR receptor agonist	other drugs
BRD-A97437073	rosiglitazone	33.15	0	yes	Insulin sensitizer	Insulin sensitizer, PPAR receptor agonist	other drugs
BRD-K79602928	metformin	-98.93	0	yes	Insulin sensitizer	Insulin sensitizer	other drugs
BRD-K73109821	diazoxide	19.36	69.28	yes	Potassium channel activator	Potassium channel activator	other drugs
BRD-K12219985	glipizide	22.6	13.66	yes	Sulfonylurea	Sulfonylurea	other drugs
BRD-K36927236	glibenclamide	30.66	0	no	Sulfonylurea	Sulfonylurea	other drugs
BRD-A26384407	chlortalidone	0	13.22	no	Carbonic anhydrase inhibitor	Carbonic anhydrase inhibitor	other drugs
BRD-A61793559	metolazone	-75.54	0	yes	Carbonic anhydrase inhibitor	Carbonic anhydrase inhibitor	other drugs
BRD-K51730347	diphencyprone	-63.04	0	no	Immunostimulant	Immunostimulant	other drugs
BRD-A02189320	met-leu-phe	0	-58.87	no	-666	-666	other drugs
BRD-K09638361	SA-63133	0	-23.04	no	-666	-666	other drugs
BRD-K24538644	KUC104502N	0	69.13	no	-666	-666	other drugs
BRD-K34508425	KUC103898N	0	-39.16	no	-666	-666	other drugs
BRD-K62736196	guanabenz	-15.95	-27.96	yes	-666	-666	other drugs
BRD-K64785675	TG100-115	-10.35	0	no	-666	-666	other drugs
BRD-K64835161	BRD-K64835161	46.79	0	no	-666	-666	other drugs
BRD-K65910366	KUC103904N	23.85	34.42	no	-666	-666	other drugs
BRD-K68756823	FR-180204	-52.59	0	no	-666	-666	other drugs
BRD-K73395020	SA-1478088	17.36	0	no	-666	-666	other drugs
BRD-K80325895	eicosadienoic-acid	14.57	-11.38	no	-666	-666	other drugs
BRD-K80672993	M2-PK-activator	5.22	-37.32	no	-666	-666	other drugs
BRD-A07824748	flavanone	88	0	no	11-beta-HSD1 inhibitor	11-beta-HSD1 inhibitor	other drugs
BRD-A98702003	carbenoxolone	74.48	0	yes	11-beta-HSD1 inhibitor	11-beta-HSD1 inhibitor	other drugs
BRD-K18135438	chenodeoxycholic-acid	72.22	0	no	11-beta-HSD1 inhibitor	11-beta-HSD1 inhibitor, FXR agonist	other drugs
BRD-K55301415	abiraterone	0	-83.68	yes	17,20 lyase inhibitor	17,20 lyase inhibitor, Androgen biosynthesis inhibitor, Cytochrome P450 inhibitor, Steroid sulfatase inhibitor	other drugs
BRD-A01593789	chlormadinone	94.25	-69.43	no	5-alpha reductase inhibitor	5-alpha reductase inhibitor, Progesterone receptor agonist	other drugs
BRD-K01095011	finasteride	-11.68	-6.94	yes	5-alpha reductase inhibitor	5-alpha reductase inhibitor	other drugs
BRD-K64044582	linoleamide	-24.17	-47.68	no	ACAT inhibitor	ACAT inhibitor	other drugs
BRD-A14574269	UB-165	49.63	0	no	Acetylcholine receptor agonist	Acetylcholine receptor agonist	other drugs
BRD-A24543851	nornicotine	63.9	0	no	Acetylcholine receptor agonist	Acetylcholine receptor agonist	other drugs
BRD-A70268693	PG-9	83.58	15.48	no	Acetylcholine receptor agonist	Acetylcholine receptor agonist	other drugs
BRD-A99833829	bethanechol	70.64	0	yes	Acetylcholine receptor agonist	Acetylcholine receptor agonist	other drugs
BRD-K01663662	diphenidol	-10.72	0	yes	Acetylcholine receptor agonist	Acetylcholine receptor agonist	other drugs
BRD-K05395900	nicotine	9.04	0	yes	Acetylcholine receptor agonist	Acetylcholine receptor agonist	other drugs
BRD-K08619838	tremorine	-19.2	-54.47	no	Acetylcholine receptor agonist	Acetylcholine receptor agonist	other drugs
BRD-K10042277	desmethylclozapine	31.08	78.01	no	Acetylcholine receptor agonist	Acetylcholine receptor agonist	other drugs
BRD-K19309090	SR-95639A	30.94	0	no	Acetylcholine receptor agonist	Acetylcholine receptor agonist	other drugs
BRD-K21936341	oxotremorine	0	-37.51	no	Acetylcholine receptor agonist	Acetylcholine receptor agonist, Cholinergic receptor agonist	other drugs
BRD-K23922020	arecaidine	24.35	36.02	no	Acetylcholine receptor agonist	Acetylcholine receptor agonist	other drugs
BRD-K36638830	anabasine	66.71	0	no	Acetylcholine receptor agonist	Acetylcholine receptor agonist	other drugs
BRD-K63792901	arecaidine	99.68	0	no	Acetylcholine receptor agonist	Acetylcholine receptor agonist	other drugs
BRD-K71731651	PNU-120596	-29.32	-48.26	no	Acetylcholine receptor agonist	Acetylcholine receptor agonist	other drugs
BRD-K85090592	pilocarpine	-35.67	0	yes	Acetylcholine receptor agonist	Acetylcholine receptor agonist	other drugs
BRD-A05352148	ipratropium	-5.77	0	yes	Acetylcholine receptor antagonist	Acetylcholine receptor antagonist	other drugs
BRD-A09467419	mebeverine	-21.62	0	yes	Acetylcholine receptor antagonist	Acetylcholine receptor antagonist	other drugs
BRD-A31800922	procyclidine	0	-40.99	yes	Acetylcholine receptor antagonist	Acetylcholine receptor antagonist	other drugs
BRD-A32164164	methyllycaconitine	68.51	27.77	no	Acetylcholine receptor antagonist	Acetylcholine receptor antagonist	other drugs
BRD-A33711280	metixene	42.62	58.61	no	Acetylcholine receptor antagonist	Acetylcholine receptor antagonist	other drugs
BRD-A36471396	biperiden	0	-65.99	yes	Acetylcholine receptor antagonist	Acetylcholine receptor antagonist	other drugs
BRD-A49906757	scopolamine	-31.01	-34.74	yes	Acetylcholine receptor antagonist	Acetylcholine receptor antagonist	other drugs
BRD-A53576514	orphenadrine	-50.4	0	yes	Acetylcholine receptor antagonist	Acetylcholine receptor antagonist	other drugs
BRD-A54596827	solifenacin	-20.65	43.07	yes	Acetylcholine receptor antagonist	Acetylcholine receptor antagonist	other drugs
BRD-A59215453	lobelanidine	-49.76	-71.85	no	Acetylcholine receptor antagonist	Acetylcholine receptor antagonist, Dopamine receptor modulator, Opioid receptor antagonist, Vesicular monoamine transporter ligand	other drugs
BRD-A62035778	scopolamine	0	47.47	yes	Acetylcholine receptor antagonist	Acetylcholine receptor antagonist	other drugs
BRD-A69917777	aminopentamide	75.02	0	no	Acetylcholine receptor antagonist	Acetylcholine receptor antagonist	other drugs
BRD-A75935363	atracurium	-51.74	0	yes	Acetylcholine receptor antagonist	Acetylcholine receptor antagonist	other drugs
BRD-A77291778	cyclopentolate	-15	91.26	yes	Acetylcholine receptor antagonist	Acetylcholine receptor antagonist	other drugs
BRD-A81233518	glycopyrrolate	-32.91	-55.22	yes	Acetylcholine receptor antagonist	Acetylcholine receptor antagonist	other drugs
BRD-A84134924	pancuronium	-54.5	-62.49	yes	Acetylcholine receptor antagonist	Acetylcholine receptor antagonist	other drugs
BRD-A89337244	PD-102807	0	-28.49	no	Acetylcholine receptor antagonist	Acetylcholine receptor antagonist	other drugs
BRD-A92161634	scopoline	-63.24	0	no	Acetylcholine receptor antagonist	Acetylcholine receptor antagonist	other drugs
BRD-A97479839	piperidolate	-79.69	0	yes	Acetylcholine receptor antagonist	Acetylcholine receptor antagonist	other drugs
BRD-A99177642	deltaline	-73.91	0	no	Acetylcholine receptor antagonist	Acetylcholine receptor antagonist	other drugs
BRD-K02607075	tubocurarine	-42.88	0	yes	Acetylcholine receptor antagonist	Acetylcholine receptor antagonist	other drugs
BRD-K03440695	boldine	26.98	0	no	Acetylcholine receptor antagonist	Acetylcholine receptor antagonist, Dopamine receptor antagonist	other drugs
BRD-K26429091	J-104129	17.45	0	no	Acetylcholine receptor antagonist	Acetylcholine receptor antagonist	other drugs
BRD-K31633810	DAU-5884	0	-20.71	no	Acetylcholine receptor antagonist	Acetylcholine receptor antagonist	other drugs
BRD-K40530731	hyoscyamine	-16.28	68.27	yes	Acetylcholine receptor antagonist	Acetylcholine receptor antagonist	other drugs
BRD-K54316499	tolterodine	-48.7	0	yes	Acetylcholine receptor antagonist	Acetylcholine receptor antagonist	other drugs
BRD-K66206289	lobeline	-33.59	0	no	Acetylcholine receptor antagonist	Acetylcholine receptor antagonist	other drugs
BRD-K68507560	dicycloverine	93.21	16.34	no	Acetylcholine receptor antagonist	Acetylcholine receptor antagonist	other drugs
BRD-K80451230	zamifenacin	92.74	76.3	no	Acetylcholine receptor antagonist	Acetylcholine receptor antagonist	other drugs
BRD-K84566043	fenpiverinium	31.26	-29.63	no	Acetylcholine receptor antagonist	Acetylcholine receptor antagonist	other drugs
BRD-K89375097	pirenzepine	15.86	-67.04	yes	Acetylcholine receptor antagonist	Acetylcholine receptor antagonist	other drugs
BRD-K18779551	bifemelane	46.63	38.25	no	Acetylcholine release stimulant	Acetylcholine release stimulant, Adrenergic transmitter uptake inhibitor, Reducing agent	other drugs
BRD-A37052580	physostigmine	13.89	0	yes	Acetylcholinesterase inhibitor	Acetylcholinesterase inhibitor, Cholinesterase inhibitor	other drugs
BRD-A49160188	donepezil	14.64	-10.68	yes	Acetylcholinesterase inhibitor	Acetylcholinesterase inhibitor	other drugs
BRD-K07996107	harpagoside	87.65	-48.38	no	Acetylcholinesterase inhibitor	Acetylcholinesterase inhibitor	other drugs
BRD-K08556791	ethoprop	8.5	-26.03	no	Acetylcholinesterase inhibitor	Acetylcholinesterase inhibitor	other drugs
BRD-K13819402	desoxypeganine	46.92	0	no	Acetylcholinesterase inhibitor	Acetylcholinesterase inhibitor, Monoamine oxidase inhibitor	other drugs
BRD-K14765469	vesamicol	-2.12	-11.73	no	Acetylcholinesterase inhibitor	Acetylcholinesterase inhibitor	other drugs
BRD-K15402119	huperzine-a	-19.9	0	no	Acetylcholinesterase inhibitor	Acetylcholinesterase inhibitor	other drugs
BRD-K25741894	skimmianine	-53.53	0	no	Acetylcholinesterase inhibitor	Acetylcholinesterase inhibitor, Furoquinoline alkaloid	other drugs
BRD-K25905511	buddleoflavonoloside	-37.71	0	no	Acetylcholinesterase inhibitor	Acetylcholinesterase inhibitor	other drugs
BRD-K66896231	BRD-K66896231	29.86	51.01	no	Acetylcholinesterase inhibitor	Acetylcholinesterase inhibitor	other drugs
BRD-K70881766	solanine	-51.93	70.46	no	Acetylcholinesterase inhibitor	Acetylcholinesterase inhibitor	other drugs
BRD-K81209159	herniarin	32.54	-49.01	no	Acetylcholinesterase inhibitor	Acetylcholinesterase inhibitor	other drugs
BRD-K81473089	tacrine	11.68	-23.3	yes	Acetylcholinesterase inhibitor	Acetylcholinesterase inhibitor, Acetylcholine release stimulant, Butyrylcholinesterase inhibitor, Potassium channel antagonist	other drugs
BRD-A19248578	latrunculin-b	-90.65	-2.74	no	Actin polymerization inhibitor	Actin polymerization inhibitor, Unidentified pharmacological activity	other drugs
BRD-K25504083	cytochalasin-d	-51.81	0	no	Actin polymerization inhibitor	Actin polymerization inhibitor	other drugs
BRD-K93034159	cladribine	0	-23.71	yes	Adenosine deaminase inhibitor	Adenosine deaminase inhibitor, Ribonucleoside reductase inhibitor	other drugs
BRD-A18497530	5-iodotubercidin	0	-59.24	no	Adenosine kinase inhibitor	Adenosine kinase inhibitor	other drugs
BRD-A04706586	bucladesine	0	-59.98	no	Adenosine receptor agonist	Adenosine receptor agonist, cAMP stimulant	other drugs
BRD-A31007383	SDZ-WAG-994	79.06	77.46	no	Adenosine receptor agonist	Adenosine receptor agonist	other drugs
BRD-A35338386	NECA	-35.02	0	no	Adenosine receptor agonist	Adenosine receptor agonist	other drugs
BRD-A48809242	IB-MECA	-84.27	15.79	no	Adenosine receptor agonist	Adenosine receptor agonist	other drugs
BRD-A64933752	CV-1808	0	18.27	no	Adenosine receptor agonist	Adenosine receptor agonist	other drugs
BRD-A81866333	CGS-21680	-40.32	0	no	Adenosine receptor agonist	Adenosine receptor agonist	other drugs
BRD-A85234536	N6-cyclopentyladenosine	31.13	0	no	Adenosine receptor agonist	Adenosine receptor agonist	other drugs
BRD-A06784547	MRS-1334	95.44	91.06	no	Adenosine receptor antagonist	Adenosine receptor antagonist	other drugs
BRD-A41722204	sulmazole	-22.99	33.77	no	Adenosine receptor antagonist	Adenosine receptor antagonist	other drugs
BRD-A70407468	PSB-36	98.04	-31.43	no	Adenosine receptor antagonist	Adenosine receptor antagonist	other drugs
BRD-K02404261	caffeine	-28	-27.81	yes	Adenosine receptor antagonist	Adenosine receptor antagonist, Diuretic, Phosphodiesterase inhibitor	other drugs
BRD-K10177585	PSB-11	-53.75	0	no	Adenosine receptor antagonist	Adenosine receptor antagonist	other drugs
BRD-K19605405	ZM-241385	-38.7	23.51	no	Adenosine receptor antagonist	Adenosine receptor antagonist	other drugs
BRD-K37618799	MRS-1220	-46.52	0	no	Adenosine receptor antagonist	Adenosine receptor antagonist	other drugs
BRD-K40213712	SAL-1	86.68	62.07	no	Adenosine receptor antagonist	Adenosine receptor antagonist	other drugs
BRD-K46469693	SCH-442416	-34.76	-52.2	no	Adenosine receptor antagonist	Adenosine receptor antagonist	other drugs
BRD-K49049886	CGS-15943	0	-49.5	no	Adenosine receptor antagonist	Adenosine receptor antagonist	other drugs
BRD-K72024482	MRS-1754	0	47.99	no	Adenosine receptor antagonist	Adenosine receptor antagonist	other drugs
BRD-K81225797	SCH-58261	31.1	0	no	Adenosine receptor antagonist	Adenosine receptor antagonist	other drugs
BRD-K97799481	theophylline	-62.24	0	yes	Adenosine receptor antagonist	Adenosine receptor antagonist	other drugs
BRD-K59273480	propentofylline	0	17.18	no	Adenosine reuptake inhibitor	Adenosine reuptake inhibitor, Phosphodiesterase inhibitor	other drugs
BRD-A55416093	colforsin	-43.94	-62.79	no	Adenylyl cyclase activator	Adenylyl cyclase activator, Adenylate cyclase stimulant	other drugs
BRD-A70449690	forskolin	0	-61.7	no	Adenylyl cyclase activator	Adenylyl cyclase activator	other drugs
BRD-A56987319	SQ-22536	0	-21.42	no	Adenylyl cyclase inhibitor	Adenylyl cyclase inhibitor	other drugs
BRD-A51714012	venlafaxine	16.78	18.27	yes	Adrenergic inhibitor	Adrenergic inhibitor, Norepinephrine reuptake inhibitor, Serotonin reuptake inhibitor	other drugs
BRD-K90789829	nefazodone	-2	0	yes	Adrenergic inhibitor	Adrenergic inhibitor, Norepinephrine reuptake inhibitor, Serotonin receptor antagonist, Serotonin reuptake inhibitor	other drugs
BRD-A01320529	salmeterol	94.4	92.38	yes	Adrenergic receptor agonist	Adrenergic receptor agonist	other drugs
BRD-A02990301	lofexidine	-33.66	31.5	yes	Adrenergic receptor agonist	Adrenergic receptor agonist	other drugs
BRD-A04327189	synephrine	-47.61	-9.28	no	Adrenergic receptor agonist	Adrenergic receptor agonist	other drugs
BRD-A07780951	orciprenaline	0	-41.84	no	Adrenergic receptor agonist	Adrenergic receptor agonist	other drugs
BRD-A09925278	etilefrine	0	-32.35	yes	Adrenergic receptor agonist	Adrenergic receptor agonist	other drugs
BRD-A16332958	modafinil	26.66	-74.73	yes	Adrenergic receptor agonist	Adrenergic receptor agonist	other drugs
BRD-A16700644	isoxsuprine	81.81	-23.28	yes	Adrenergic receptor agonist	Adrenergic receptor agonist	other drugs
BRD-A22684332	procaterol	-20.83	-14.12	no	Adrenergic receptor agonist	Adrenergic receptor agonist	other drugs
BRD-A28856712	tetryzoline	-61.36	0	no	Adrenergic receptor agonist	Adrenergic receptor agonist	other drugs
BRD-A36267905	buphenine	21.31	62.68	no	Adrenergic receptor agonist	Adrenergic receptor agonist	other drugs
BRD-A47494775	dipivefrine	-82.18	0	no	Adrenergic receptor agonist	Adrenergic receptor agonist	other drugs
BRD-A50157456	terbutaline	58.05	0	yes	Adrenergic receptor agonist	Adrenergic receptor agonist	other drugs
BRD-A65440446	cimaterol	0	42.79	no	Adrenergic receptor agonist	Adrenergic receptor agonist	other drugs
BRD-A66563878	medetomidine	-32.15	0	no	Adrenergic receptor agonist	Adrenergic receptor agonist	other drugs
BRD-A73581086	ergometrine	85.97	0	no	Adrenergic receptor agonist	Adrenergic receptor agonist, Serotonin receptor agonist	other drugs
BRD-A79981887	midodrine	-35.4	-4.65	yes	Adrenergic receptor agonist	Adrenergic receptor agonist	other drugs
BRD-A93206962	L-755507	13.75	40.72	no	Adrenergic receptor agonist	Adrenergic receptor agonist	other drugs
BRD-A97104540	fenoterol	0	-35.63	yes	Adrenergic receptor agonist	Adrenergic receptor agonist	other drugs
BRD-A98431941	ephedrine	0	-6	yes	Adrenergic receptor agonist	Adrenergic receptor agonist	other drugs
BRD-K06335600	tizanidine	-53.27	0	yes	Adrenergic receptor agonist	Adrenergic receptor agonist	other drugs
BRD-K07507905	BRL-37344	75.28	-44.98	no	Adrenergic receptor agonist	Adrenergic receptor agonist	other drugs
BRD-K16195444	oxymetazoline	-22.55	0	yes	Adrenergic receptor agonist	Adrenergic receptor agonist	other drugs
BRD-K18194590	mephentermine	-59.8	-81.82	yes	Adrenergic receptor agonist	Adrenergic receptor agonist	other drugs
BRD-K18905250	ST-91	0	-16.97	no	Adrenergic receptor agonist	Adrenergic receptor agonist	other drugs
BRD-K21565985	xylazine	57.19	-95.67	no	Adrenergic receptor agonist	Adrenergic receptor agonist	other drugs
BRD-K32830106	guanfacine	-51.67	0	yes	Adrenergic receptor agonist	Adrenergic receptor agonist	other drugs
BRD-K45296539	ZD-7114	-36.04	-43	no	Adrenergic receptor agonist	Adrenergic receptor agonist	other drugs
BRD-K54142781	cirazoline	0	-29.38	no	Adrenergic receptor agonist	Adrenergic receptor agonist	other drugs
BRD-K63165456	norcyclobenzaprine	25.72	0	no	Adrenergic receptor agonist	Adrenergic receptor agonist, Serotonin receptor antagonist	other drugs
BRD-K64157027	ZD-2079	0	-15.51	no	Adrenergic receptor agonist	Adrenergic receptor agonist	other drugs
BRD-K67847053	guanabenz	-49.37	0	yes	Adrenergic receptor agonist	Adrenergic receptor agonist	other drugs
BRD-K68264559	brimonidine	43.84	-27.9	yes	Adrenergic receptor agonist	Adrenergic receptor agonist	other drugs
BRD-K75615183	talipexole	-15.01	15.85	no	Adrenergic receptor agonist	Adrenergic receptor agonist, Dopamine receptor agonist	other drugs
BRD-K77641333	naphazoline	27.89	0	yes	Adrenergic receptor agonist	Adrenergic receptor agonist	other drugs
BRD-K84175871	pseudoephedrine	-20.73	0	yes	Adrenergic receptor agonist	Adrenergic receptor agonist	other drugs
BRD-K98530306	clonidine	55.82	83.42	yes	Adrenergic receptor agonist	Adrenergic receptor agonist	other drugs
BRD-M00539986	formoterol	0	-23.43	yes	Adrenergic receptor agonist	Adrenergic receptor agonist	other drugs
BRD-A00993607	alprenolol	-77.39	30.3	no	Adrenergic receptor antagonist	Adrenergic receptor antagonist	other drugs
BRD-A01787639	naftopidil	0	92.28	no	Adrenergic receptor antagonist	Adrenergic receptor antagonist	other drugs
BRD-A02759312	betaxolol	-12.35	13.28	yes	Adrenergic receptor antagonist	Adrenergic receptor antagonist	other drugs
BRD-A03359064	ICI-89406	0	-51.66	no	Adrenergic receptor antagonist	Adrenergic receptor antagonist	other drugs
BRD-A03623303	metoprolol	0	-26.43	yes	Adrenergic receptor antagonist	Adrenergic receptor antagonist	other drugs
BRD-A07395371	esmolol	97.43	-88.51	yes	Adrenergic receptor antagonist	Adrenergic receptor antagonist	other drugs
BRD-A09056319	alfuzosin	12.07	-6.83	yes	Adrenergic receptor antagonist	Adrenergic receptor antagonist	other drugs
BRD-A10903566	imiloxan	24.38	-27.42	no	Adrenergic receptor antagonist	Adrenergic receptor antagonist	other drugs
BRD-A10977446	carvedilol	-18.63	0	yes	Adrenergic receptor antagonist	Adrenergic receptor antagonist	other drugs
BRD-A13188892	doxazosin	0	-38.95	yes	Adrenergic receptor antagonist	Adrenergic receptor antagonist	other drugs
BRD-A15530910	carpindolol	-65.24	84.31	no	Adrenergic receptor antagonist	Adrenergic receptor antagonist, Serotonin receptor antagonist	other drugs
BRD-A20239487	atenolol	-58.55	-38.5	yes	Adrenergic receptor antagonist	Adrenergic receptor antagonist	other drugs
BRD-A22256192	terazosin	-54.54	14.53	yes	Adrenergic receptor antagonist	Adrenergic receptor antagonist	other drugs
BRD-A24191444	ifenprodil	-16.92	46.83	yes	Adrenergic receptor antagonist	Adrenergic receptor antagonist, Glutamate receptor antagonist	other drugs
BRD-A24429032	HEAT	-45.78	-53.72	no	Adrenergic receptor antagonist	Adrenergic receptor antagonist	other drugs
BRD-A26845397	isamoltan	51.28	38.21	no	Adrenergic receptor antagonist	Adrenergic receptor antagonist	other drugs
BRD-A31575449	CGP-20712	0	19.8	no	Adrenergic receptor antagonist	Adrenergic receptor antagonist	other drugs
BRD-A33168282	sotalol	0	6.96	yes	Adrenergic receptor antagonist	Adrenergic receptor antagonist	other drugs
BRD-A34205397	suloctidil	-45.07	-56.78	yes	Adrenergic receptor antagonist	Adrenergic receptor antagonist	other drugs
BRD-A37837077	cyclazosin	-83.14	-23.82	no	Adrenergic receptor antagonist	Adrenergic receptor antagonist	other drugs
BRD-A41304429	practolol	-90.01	-20.16	yes	Adrenergic receptor antagonist	Adrenergic receptor antagonist	other drugs
BRD-A42167015	carteolol	0	81.17	yes	Adrenergic receptor antagonist	Adrenergic receptor antagonist	other drugs
BRD-A43671941	oxprenolol	87.99	13.75	yes	Adrenergic receptor antagonist	Adrenergic receptor antagonist	other drugs
BRD-A43974499	reboxetine	-43.68	0	yes	Adrenergic receptor antagonist	Adrenergic receptor antagonist	other drugs
BRD-A51410489	yohimbine	36.05	-21.91	yes	Adrenergic receptor antagonist	Adrenergic receptor antagonist	other drugs
BRD-A64977602	mirtazapine	80.29	15.33	yes	Adrenergic receptor antagonist	Adrenergic receptor antagonist, Serotonin receptor antagonist	other drugs
BRD-A65076780	dihydroergocristine	-29.28	0	no	Adrenergic receptor antagonist	Adrenergic receptor antagonist, Prolactin inhibitor	other drugs
BRD-A65597028	RX-821002	73.73	0	no	Adrenergic receptor antagonist	Adrenergic receptor antagonist	other drugs
BRD-A67799922	phenoxybenzamine	-25.98	-10.38	yes	Adrenergic receptor antagonist	Adrenergic receptor antagonist	other drugs
BRD-A67862938	naftidrofuryl	68.7	-44.33	no	Adrenergic receptor antagonist	Adrenergic receptor antagonist	other drugs
BRD-A87606379	nadolol	-31.81	-40.41	yes	Adrenergic receptor antagonist	Adrenergic receptor antagonist	other drugs
BRD-A89175223	bisoprolol	0	8.01	yes	Adrenergic receptor antagonist	Adrenergic receptor antagonist	other drugs
BRD-A97701745	pindolol	-23.71	-26.14	yes	Adrenergic receptor antagonist	Adrenergic receptor antagonist, Serotonin receptor antagonist	other drugs
BRD-K06467078	corynanthine	39.61	-54.01	no	Adrenergic receptor antagonist	Adrenergic receptor antagonist	other drugs
BRD-K08640512	RS-100329	0	20.96	no	Adrenergic receptor antagonist	Adrenergic receptor antagonist	other drugs
BRD-K08806317	timolol	-36.67	0	yes	Adrenergic receptor antagonist	Adrenergic receptor antagonist	other drugs
BRD-K19462402	buflomedil	-59.71	91.44	no	Adrenergic receptor antagonist	Adrenergic receptor antagonist, Calcium channel blocker	other drugs
BRD-K31054881	BMY-7378	-20.63	-41.03	no	Adrenergic receptor antagonist	Adrenergic receptor antagonist, Serotonin receptor antagonist	other drugs
BRD-K32412559	morphothebaine	37.78	0	no	Adrenergic receptor antagonist	Adrenergic receptor antagonist	other drugs
BRD-K35430135	SR-59230A	-68.19	87.22	no	Adrenergic receptor antagonist	Adrenergic receptor antagonist	other drugs
BRD-K36864847	BD-1047	-67.87	11.34	no	Adrenergic receptor antagonist	Adrenergic receptor antagonist	other drugs
BRD-K40965114	cyanopindolol	-24.16	39.78	no	Adrenergic receptor antagonist	Adrenergic receptor antagonist	other drugs
BRD-K46211610	tolazoline	-23.61	0	yes	Adrenergic receptor antagonist	Adrenergic receptor antagonist	other drugs
BRD-K49111258	prazosin	0	-14.77	yes	Adrenergic receptor antagonist	Adrenergic receptor antagonist	other drugs
BRD-K62609077	scoulerine	45.82	11.59	no	Adrenergic receptor antagonist	Adrenergic receptor antagonist, GABA receptor antagonist, Serotonin receptor antagonist	other drugs
BRD-K70778732	trazodone	-53.9	-29	yes	Adrenergic receptor antagonist	Adrenergic receptor antagonist, Serotonin receptor antagonist, Serotonin reuptake inhibitor	other drugs
BRD-K73196317	urapidil	-33.43	28.17	no	Adrenergic receptor antagonist	Adrenergic receptor antagonist	other drugs
BRD-K76840893	RS-17053	-26.62	40.06	no	Adrenergic receptor antagonist	Adrenergic receptor antagonist	other drugs
BRD-K86600316	RS-79948	0	-7.63	no	Adrenergic receptor antagonist	Adrenergic receptor antagonist	other drugs
BRD-K90333595	phentolamine	18.99	27.59	yes	Adrenergic receptor antagonist	Adrenergic receptor antagonist	other drugs
BRD-K93188295	ARC-239	23.9	0	no	Adrenergic receptor antagonist	Adrenergic receptor antagonist	other drugs
BRD-K32744045	disulfiram	48.58	-51.61	yes	Aldehyde dehydrogenase inhibitor	Aldehyde dehydrogenase inhibitor, TRPV agonist, DNA methyltransferase inhibitor	other drugs
BRD-A67373739	AICA-ribonucleotide	85.05	40.32	no	AMPK activator	AMPK activator	other drugs
BRD-A95696820	acadesine	0	-12.43	no	AMPK activator	AMPK activator	other drugs
BRD-K11399644	phenformin	41.44	0	yes	AMPK activator	AMPK activator	other drugs
BRD-K16554956	PTB1	0	70.39	no	AMPK activator	AMPK activator	other drugs
BRD-A29485665	bicalutamide	-1.49	0	yes	Androgen receptor antagonist	Androgen receptor antagonist	other drugs
BRD-A39290993	cyproterone	33.15	29.41	no	Androgen receptor antagonist	Androgen receptor antagonist, Progesterone receptor agonist, Testosterone receptor antagonist	other drugs
BRD-A56245458	reichstein	0	-98.34	no	Androgen receptor antagonist	Androgen receptor antagonist	other drugs
BRD-K23566484	nilutamide	0	-49.3	yes	Androgen receptor antagonist	Androgen receptor antagonist	other drugs
BRD-K28307902	flutamide	1.92	-8.97	yes	Androgen receptor antagonist	Androgen receptor antagonist	other drugs
BRD-K32977963	eugenol	70.34	0	no	Androgen receptor antagonist	Androgen receptor antagonist	other drugs
BRD-K48923948	BMS-641988	84.35	0	no	Androgen receptor antagonist	Androgen receptor antagonist	other drugs
BRD-K16621777	enobosarm	46.68	0	no	Androgen receptor modulator	Androgen receptor modulator	other drugs
BRD-K82164249	andarine	25.53	-21	no	Androgen receptor modulator	Androgen receptor modulator	other drugs
BRD-K03384561	roquinimex	-74.69	-47.63	no	Angiogenesis inhibitor	Angiogenesis inhibitor, TNF production inhibitor	other drugs
BRD-K19533706	tranilast	0	-16.1	no	Angiogenesis inhibitor	Angiogenesis inhibitor	other drugs
BRD-K36377456	marmesin	19.96	-12.91	no	Angiogenesis inhibitor	Angiogenesis inhibitor	other drugs
BRD-K59469039	AG-879	91.8	-38.66	no	Angiogenesis inhibitor	Angiogenesis inhibitor, Tyrosine kinase inhibitor, VEGFR inhibitor	other drugs
BRD-K77695569	tiabendazole	0	-20.4	no	Angiogenesis inhibitor	Angiogenesis inhibitor	other drugs
BRD-A99571536	dubinidine	0	38.81	no	Anti-epileptic	Anti-epileptic	other drugs
BRD-K12260308	xanthoxyline	47.88	0	no	Antifungal	Antifungal	other drugs
BRD-K42142750	retrorsine	0	-48.89	no	Antimitotic	Antimitotic, Cytotoxic agent, Mutagenic	other drugs
BRD-A58955223	sulforaphane	-30.3	0	no	Antineoplastic	Antineoplastic, Aryl hydrocarbon receptor antagonist	other drugs
BRD-A66199457	asiaticoside	-88.68	0	no	Antineoplastic	Antineoplastic	other drugs
BRD-K01555864	dibenzoylmethane	72.91	-21.65	no	Antineoplastic	Antineoplastic	other drugs
BRD-K30296925	flavokavain-b	25.92	-28.4	no	Antineoplastic	Antineoplastic	other drugs
BRD-K43860855	iobenguane	-32.4	0	yes	Antineoplastic	Antineoplastic	other drugs
BRD-K56450366	NSC-94258	-65.27	97.41	no	Antineoplastic	Antineoplastic	other drugs
BRD-A14985772	ascorbyl-palmitate	0	-49.96	no	antioxidant	antioxidant	other drugs
BRD-A41941932	vitexin	43.53	0	no	Antioxidant	Antioxidant	other drugs
BRD-A79237180	ascorbic-acid	-48.72	0	no	Antioxidant	Antioxidant	other drugs
BRD-K20482099	rutin	0	-6.35	no	Antioxidant	Antioxidant, Capillary stabilizing agent, Nitric oxide scavenger	other drugs
BRD-K76587808	fraxetin	75.84	0	no	Antioxidant	Antioxidant	other drugs
BRD-K91733562	secoisolariciresinol	-68.41	0	no	Antioxidant	Antioxidant	other drugs
BRD-K96271548	coumaric-acid	-39.02	36.01	no	Antioxidant	Antioxidant	other drugs
BRD-M40783228	mesna	0	95.72	yes	Antioxidant	Antioxidant	other drugs
BRD-K57179821	crotamiton	0	-18.97	yes	Antipruritic	Antipruritic	other drugs
BRD-K54416256	methimazole	87.35	0	yes	Antithyroid	Antithyroid	other drugs
BRD-A42423104	benproperine	-65.76	-56	no	Antitussive	Antitussive	other drugs
BRD-A45333398	periplocymarin	0	-91.43	no	Apoptosis stimulant	Apoptosis stimulant	other drugs
BRD-A72758037	asiatic-acid	0	-35.55	no	Apoptosis stimulant	Apoptosis stimulant	other drugs
BRD-A73859745	glycodeoxycholic-acid	-83.92	0	no	Apoptosis stimulant	Apoptosis stimulant	other drugs
BRD-K10098805	rhapontin	96.52	95.49	no	Apoptosis stimulant	Apoptosis stimulant	other drugs
BRD-K28168037	fenretinide	0	-97.95	no	Apoptosis stimulant	Apoptosis stimulant, Retinoid receptor agonist	other drugs
BRD-K35723520	darinaparsin	26.62	75.38	no	Apoptosis stimulant	Apoptosis stimulant	other drugs
BRD-K45401373	betulinic-acid	-95.34	0	no	Apoptosis stimulant	Apoptosis stimulant, Caspase activator, Diacylglycerol O acyltransferase inhibitor, HIV integrase inhibitor, NFkB pathway activator, NFkB pathway inhibitor, SARS coronavirus 3C-like protease inhibitor, Topoisomerase inhibitor	other drugs
BRD-K94325918	kinetin-riboside	89.2	-71.09	no	Apoptosis stimulant	Apoptosis stimulant	other drugs
BRD-K78633253	EXO-1	-27.61	11.13	no	ARF inhibitor	ARF inhibitor	other drugs
BRD-K02526760	QS-11	88.15	0	no	ARFGAP inhibitor	ARFGAP inhibitor	other drugs
BRD-A68039575	liquiritigenin	47.7	42.74	no	Aromatase inhibitor	Aromatase inhibitor	other drugs
BRD-A95513702	androsta-1,4-dien-3,17-dione	35.31	78.97	no	Aromatase inhibitor	Aromatase inhibitor	other drugs
BRD-A69512159	carbidopa	52.92	0	yes	Aromatic L-amino acid decarboxylase inhibitor	Aromatic L-amino acid decarboxylase inhibitor	other drugs
BRD-A31227688	kynuramine	19.47	0	no	Aryl hydrocarbon receptor activator	Aryl hydrocarbon receptor activator	other drugs
BRD-K01815685	indole	-19.54	-39.74	no	aryl hydrocarbon receptor agonist	aryl hydrocarbon receptor agonist	other drugs
BRD-K60298136	ITE	29.29	-19.17	no	Aryl hydrocarbon receptor agonist	Aryl hydrocarbon receptor agonist	other drugs
BRD-K00184207	GR-206	85.76	0	no	Aryl hydrocarbon receptor ligand	Aryl hydrocarbon receptor ligand	other drugs
BRD-K13571841	pepstatin	0	-65.08	no	Aspartic protease inhibitor	Aspartic protease inhibitor	other drugs
BRD-K15592317	CP466722	-42.96	-83.53	no	ATM kinase inhibitor	ATM kinase inhibitor	other drugs
BRD-K25311561	KU-55933	0	39.23	no	ATM kinase inhibitor	ATM kinase inhibitor	other drugs
BRD-K00206590	P-1075	-33.64	0	no	ATP channel activator	ATP channel activator, Potassium channel activator	other drugs
BRD-K64517075	heliomycin	0	-98.06	no	ATP synthase inhibitor	ATP synthase inhibitor	other drugs
BRD-K74133369	oligomycin-a	0	-76.24	no	ATP synthase inhibitor	ATP synthase inhibitor, ATPase inhibitor	other drugs
BRD-K16233984	eriochrome-black-t	-47.46	0	no	Azo dye	Azo dye	other drugs
BRD-A44448661	pentobarbital	0	-35.03	yes	Barbiturate antiepileptic	Barbiturate antiepileptic, GABA receptor modulator	other drugs
BRD-A13807286	HA-14-1	-28.94	19.01	no	BCL inhibitor	BCL inhibitor	other drugs
BRD-A38913120	BH3I-1	78.63	-68.19	no	BCL inhibitor	BCL inhibitor	other drugs
BRD-K15600710	obatoclax	0	-6.65	no	BCL inhibitor	BCL inhibitor	other drugs
BRD-K19295594	gossypol	62.38	-86.16	no	BCL inhibitor	BCL inhibitor, MCL1 inhibitor	other drugs
BRD-K28360340	TW-37	0	-42.61	no	BCL inhibitor	BCL inhibitor	other drugs
BRD-K82746043	navitoclax	0	37.36	no	BCL inhibitor	BCL inhibitor	other drugs
BRD-K58299615	RO-90-7501	0	-40.06	no	Beta amyloid inhibitor	Beta amyloid inhibitor	other drugs
BRD-K03600606	catechin	58.87	38.4	no	Beta secretase inhibitor	Beta secretase inhibitor, Fatty acid synthase inhibitor, LDL antioxidant	other drugs
BRD-K33572481	taurodeoxycholic-acid	42.12	63.11	no	Bile acid	Bile acid	other drugs
BRD-K81062487	taurocholic-acid	60.77	60.62	no	Bile acid	Bile acid	other drugs
BRD-K90976994	dehydrocholic-acid	-39.91	-33.78	no	Bile acid	Bile acid	other drugs
BRD-K93618743	ipriflavone	23.61	0	no	Bone resorption inhibitor	Bone resorption inhibitor	other drugs
BRD-A51393488	noscapine	77.17	31.06	yes	Bradykinin receptor antagonist	Bradykinin receptor antagonist, Tubulin inhibitor	other drugs
BRD-A16311756	profenamine	-49.4	0	no	Butyrylcholinesterase inhibitor	Butyrylcholinesterase inhibitor, Cholinergic receptor antagonist	other drugs
BRD-K94919853	10H-phenothiazin-10-yl)(p-tolyl)methanone	49.09	0	no	Butyrylcholinesterase inhibitor	Butyrylcholinesterase inhibitor	other drugs
BRD-K54210043	NS-1619	33.06	99.35	no	Calcium channel activator	Calcium channel activator	other drugs
BRD-K73838513	cinacalcet	36.99	56.7	yes	Calcium channel activator	Calcium channel activator	other drugs
BRD-K78959463	FPL-64176	-6.7	-3.07	no	Calcium channel activator	Calcium channel activator	other drugs
BRD-A32949107	MRS-1845	90.66	0	no	Calcium channel blocker	Calcium channel blocker	other drugs
BRD-A72703248	SKF-96365	-85.25	0	no	Calcium channel blocker	Calcium channel blocker	other drugs
BRD-A98283014	calmidazolium	48.47	-83.51	no	Calcium channel blocker	Calcium channel blocker, Calmodulin antagonist	other drugs
BRD-K05434375	HA-1004	-54.35	0	no	Calcium channel blocker	Calcium channel blocker	other drugs
BRD-K06208435	YS-035	-85.86	71.26	no	Calcium channel blocker	Calcium channel blocker	other drugs
BRD-K07220430	cinnarizine	31.52	0	yes	Calcium channel blocker	Calcium channel blocker	other drugs
BRD-K49404994	levetiracetam	-46.31	0	yes	Calcium channel blocker	Calcium channel blocker	other drugs
BRD-K62858456	lomerizine	-48.7	-12.54	no	Calcium channel blocker	Calcium channel blocker	other drugs
BRD-K69556541	ryanodine	37.47	0	no	Calcium channel blocker	Calcium channel blocker	other drugs
BRD-K78294846	osthol	59.94	-80.4	no	Calcium channel blocker	Calcium channel blocker	other drugs
BRD-K81272440	dantrolene	41.55	0	yes	Calcium channel blocker	Calcium channel blocker	other drugs
BRD-K09497549	kawain	25.04	61.67	no	Calcium channel modulator	Calcium channel modulator, MTOR inhibitor, Sodium channel blocker	other drugs
BRD-A81177136	KN-62	-29.22	50.68	no	Calcium-calmodulin dependent protein kinase inhibitor	Calcium-calmodulin dependent protein kinase inhibitor, Purinergic receptor antagonist	other drugs
BRD-K55454768	TAS-301	-30.94	0	no	Calcium-calmodulin dependent protein kinase inhibitor	Calcium-calmodulin dependent protein kinase inhibitor	other drugs
BRD-K93480852	KN-93	-60.55	0	no	Calcium-calmodulin dependent protein kinase inhibitor	Calcium-calmodulin dependent protein kinase inhibitor	other drugs
BRD-A26032986	zaldaride	0	29.36	no	Calmodulin antagonist	Calmodulin antagonist	other drugs
BRD-K41868777	W-5	95.45	-71.09	no	Calmodulin antagonist	Calmodulin antagonist	other drugs
BRD-K45068323	W-13	0	-43.52	no	Calmodulin antagonist	Calmodulin antagonist	other drugs
BRD-K50464341	berbamine	-71.1	48.31	no	Calmodulin antagonist	Calmodulin antagonist	other drugs
BRD-K52620403	STO-609	0	-30.23	no	Calmodulin antagonist	Calmodulin antagonist	other drugs
BRD-K68341547	W-9	-12.98	0	no	Calmodulin antagonist	Calmodulin antagonist	other drugs
BRD-K90259198	W-7	-41.17	-39.28	no	Calmodulin antagonist	Calmodulin antagonist, Potassium channel blocker	other drugs
BRD-K26134695	calpeptin	0	-21.92	no	Calpain inhibitor	Calpain inhibitor	other drugs
BRD-K43245338	MDL-28170	-57.02	-42.09	no	Calpain inhibitor	Calpain inhibitor	other drugs
BRD-K79353516	indolophenanthridine	-24.24	0	no	CALY activator	CALY activator	other drugs
BRD-K82865713	prostaglandin-b2	0	-20.3	no	cAMP inhibitor	cAMP inhibitor	other drugs
BRD-A03816571	CP-55940	0	-13.79	no	Cannabinoid receptor agonist	Cannabinoid receptor agonist	other drugs
BRD-K06024458	n-arachidonyl-GABA	53.66	32.06	no	cannabinoid receptor agonist	cannabinoid receptor agonist	other drugs
BRD-K09764130	mead-ethanolamide	20.5	0	no	Cannabinoid receptor agonist	Cannabinoid receptor agonist	other drugs
BRD-K10705233	GW-405833	0	8.08	no	Cannabinoid receptor agonist	Cannabinoid receptor agonist	other drugs
BRD-K17796732	JWH-015	0	38.79	no	Cannabinoid receptor agonist	Cannabinoid receptor agonist	other drugs
BRD-K29555132	arachidonamide	-54.33	25.74	no	Cannabinoid receptor agonist	Cannabinoid receptor agonist	other drugs
BRD-K31987754	oleylethanolamide	57.28	0	no	Cannabinoid receptor agonist	Cannabinoid receptor agonist, Potassium channel blocker, Glucose dependent insulinotropic receptor agonist	other drugs
BRD-K34608650	BRD-K34608650	-67.42	78.19	no	Cannabinoid receptor agonist	Cannabinoid receptor agonist	other drugs
BRD-K62289640	lylamine	0	11.79	no	Cannabinoid receptor agonist	Cannabinoid receptor agonist	other drugs
BRD-K65285700	BRD-K65285700	48.3	-24.75	no	Cannabinoid receptor agonist	Cannabinoid receptor agonist	other drugs
BRD-K66956375	oleoylethanolamide	0	30.6	no	Cannabinoid receptor agonist	Cannabinoid receptor agonist, Glucose dependent insulinotropic receptor agonist, Potassium channel blocker, PPAR receptor agonist	other drugs
BRD-K68095457	palmitoylethanolamide	-56.41	0	no	Cannabinoid receptor agonist	Cannabinoid receptor agonist	other drugs
BRD-K78280988	anandamide	0	-77.66	no	Cannabinoid receptor agonist	Cannabinoid receptor agonist	other drugs
BRD-K02590140	O-2050	-66.01	53.95	no	Cannabinoid receptor antagonist	Cannabinoid receptor antagonist	other drugs
BRD-K59419204	AM-281	-45.7	0	no	Cannabinoid receptor antagonist	Cannabinoid receptor antagonist	other drugs
BRD-K78637815	LY-320135	32.97	-27.39	no	Cannabinoid receptor antagonist	Cannabinoid receptor antagonist	other drugs
BRD-K92000912	AM-251	48.56	0	no	Cannabinoid receptor antagonist	Cannabinoid receptor antagonist	other drugs
BRD-K63150726	JTE-907	83.75	0	no	Cannabinoid receptor inverse agonist	Cannabinoid receptor inverse agonist	other drugs
BRD-K94379058	BML-190	0	73.9	no	Cannabinoid receptor inverse agonist	Cannabinoid receptor inverse agonist	other drugs
BRD-K18799075	BAY-59-3074	-40.9	31.88	no	Cannabinoid receptor partial agonist	Cannabinoid receptor partial agonist	other drugs
BRD-A50311610	meclozine	90.37	-20.21	no	CAR agonist	CAR agonist	other drugs
BRD-K30743633	TCPOBOP	0	56.56	no	CAR agonist	CAR agonist	other drugs
BRD-K53263234	CITCO	25.11	-58.8	no	CAR agonist	CAR agonist	other drugs
BRD-K14643723	4-(2-Amino-ethyl)-benzenesulfonamide	0	31.47	no	carbonic anhydrase inhibitor	carbonic anhydrase inhibitor	other drugs
BRD-K71499074	diclofenamide	20.56	-47.33	no	Carbonic anhydrase inhibitor	Carbonic anhydrase inhibitor	other drugs
BRD-K74913225	brinzolamide	0	82.77	yes	Carbonic anhydrase inhibitor	Carbonic anhydrase inhibitor	other drugs
BRD-K99174507	cardiogenol-c	33.24	-21.87	no	Cardiomyogenesis inducer	Cardiomyogenesis inducer	other drugs
BRD-K77625572	etomoxir	62.63	66.73	no	Carnitine palmitoyltransferase inhibitor	Carnitine palmitoyltransferase inhibitor	other drugs
BRD-K01493881	apigenin	0	38.79	no	Casein kinase inhibitor	Casein kinase inhibitor, Cell proliferation inhibitor, Cytochrome P450 inhibitor	other drugs
BRD-K22385716	LY-303511	0	-48.33	no	Casein kinase inhibitor	Casein kinase inhibitor, MTOR inhibitor, PI3K inhibitor	other drugs
BRD-K32836707	CAY-10577	14.72	-26.51	no	Casein kinase inhibitor	Casein kinase inhibitor	other drugs
BRD-K54987996	CAY-10578	-21.51	-25.32	no	Casein kinase inhibitor	Casein kinase inhibitor	other drugs
BRD-K82561139	ricinine	0	-17.72	no	Casein kinase inhibitor	Casein kinase inhibitor	other drugs
BRD-K97118047	4,5,6,7-tetrabromobenzotriazole	-78.69	0	no	Casein kinase inhibitor	Casein kinase inhibitor	other drugs
BRD-A99449986	MT-21	-67.74	35.8	no	Caspase activator	Caspase activator	other drugs
BRD-K92991072	PAC-1	69.59	-51.98	no	Caspase activator	Caspase activator	other drugs
BRD-K11540476	EMF-BCA1-64	18.12	91.08	no	Caspase inhibitor	Caspase inhibitor	other drugs
BRD-K20197062	SA-94315	83.49	-45.2	no	Caspase inhibitor	Caspase inhibitor	other drugs
BRD-K36258877	AZ-10417808	-33.56	0	no	Caspase inhibitor	Caspase inhibitor	other drugs
BRD-K64402243	ivachtin	-31.59	0	no	Caspase inhibitor	Caspase inhibitor	other drugs
BRD-K64610608	EMF-bca1-57	12.28	0	no	caspase inhibitor	caspase inhibitor	other drugs
BRD-K68437527	EMF-bca1-60	-8.13	-18.95	no	caspase inhibitor	caspase inhibitor	other drugs
BRD-K10852020	tolcapone	0	-45.58	yes	Catechol O methyltransferase inhibitor	Catechol O methyltransferase inhibitor	other drugs
BRD-K83636919	entacapone	0	-80.67	yes	Catechol O methyltransferase inhibitor	Catechol O methyltransferase inhibitor	other drugs
BRD-A71765365	mepireserpate	25.53	43.47	no	Catecholamine depleting sympatholytic	Catecholamine depleting sympatholytic	other drugs
BRD-A56020723	CA-074-Me	72.22	0	no	Cathepsin inhibitor	Cathepsin inhibitor	other drugs
BRD-K61323504	SB-225002	12.42	-18.81	no	CC chemokine receptor antagonist	CC chemokine receptor antagonist	other drugs
BRD-K87510569	RS-504393	19.24	66.87	no	CC chemokine receptor antagonist	CC chemokine receptor antagonist	other drugs
BRD-M72442222	vicriviroc	0	-64.13	no	CC chemokine receptor antagonist	CC chemokine receptor antagonist	other drugs
BRD-K24675965	LY-288513	80.56	0	no	CCK receptor antagonist	CCK receptor antagonist	other drugs
BRD-K31238592	devazepide	0	15.16	no	CCK receptor antagonist	CCK receptor antagonist	other drugs
BRD-K33864865	LY-225910	0	-17.59	no	CCK receptor antagonist	CCK receptor antagonist	other drugs
BRD-K35629949	SR-27897	62.47	33.25	no	CCK receptor antagonist	CCK receptor antagonist	other drugs
BRD-A81402010	KU-C103443N	50.96	0	no	CDC inhibitor	CDC inhibitor, Rho associated kinase inhibitor	other drugs
BRD-A82096673	KU-C103428N	45.22	-28.96	no	CDC inhibitor	CDC inhibitor, Rho associated kinase inhibitor	other drugs
BRD-K03109492	NSC-663284	0	-95.84	no	CDC inhibitor	CDC inhibitor	other drugs
BRD-K68143200	SA-792541	-18.52	0	no	CDC inhibitor	CDC inhibitor	other drugs
BRD-K07117950	imperatorin	0	30.93	no	CDK inhibitor	CDK inhibitor	other drugs
BRD-K11636097	JNJ-7706621	17.06	0	no	CDK inhibitor	CDK inhibitor	other drugs
BRD-K19136521	indirubin	41.19	65.12	no	CDK inhibitor	CDK inhibitor	other drugs
BRD-K49448285	bisindolylmaleimide	-90.08	0	no	CDK inhibitor	CDK inhibitor	other drugs
BRD-K53959060	indirubin	0	48.67	no	CDK inhibitor	CDK inhibitor, Glycogen synthase kinase inhibitor, Leucine rich repeat kinase inhibitor, SRC inhibitor, Serum/glucocorticoid regulated kinase inhibitor	other drugs
BRD-K72726508	arcyriaflavin-a	-93.23	84.87	no	CDK inhibitor	CDK inhibitor	other drugs
BRD-K79090631	CGP-60474	0	-65.68	no	CDK inhibitor	CDK inhibitor	other drugs
BRD-K82731415	olomoucine	0	-78.54	no	CDK inhibitor	CDK inhibitor	other drugs
BRD-K86509404	iso-olomoucine	-47.22	67.5	no	CDK inhibitor	CDK inhibitor	other drugs
BRD-K25186396	tangeritin	0	-40.27	no	Cell cycle inhibitor	Cell cycle inhibitor	other drugs
BRD-A24817035	laudanosine	-77.21	-45.24	no	Central nervous system agent	Central nervous system agent	other drugs
BRD-K62959606	sphingosine	0	-48.4	no	Ceramidase inhibitor	Ceramidase inhibitor	other drugs
BRD-K76274772	MAPP-D-erythro	49.52	22.19	no	Ceramidase inhibitor	Ceramidase inhibitor	other drugs
BRD-K94830329	ataluren	-35.66	-80.97	yes	CFTR channel agonist	CFTR channel agonist, Dystrophin stimulant	other drugs
BRD-A06726973	dibutyrylcyclic-gmp	-5.6	0	no	cGMP analog	cGMP analog	other drugs
BRD-K06878038	deferiprone	22.96	0	yes	Chelating agent	Chelating agent	other drugs
BRD-K07265709	razoxane	0	-54.59	yes	Chelating agent	Chelating agent, Topoisomerase inhibitor	other drugs
BRD-K88701661	dimercaptosuccinic-acid	-31.12	10.72	no	Chelating agent	Chelating agent	other drugs
BRD-K14993104	bemegride	-11.45	23.95	no	Chemoreceptor agonist	Chemoreceptor agonist	other drugs
BRD-K41445866	alfaxalone	15.39	-43.82	no	Chloride channel agonist	Chloride channel agonist, GABA receptor agonist	other drugs
BRD-A39255369	DCPIB	71.56	0	no	Chloride channel blocker	Chloride channel blocker, Gap junction modulator, Glutamate inhibitor	other drugs
BRD-K11717138	benzbromarone	93.96	-23.49	yes	Chloride channel blocker	Chloride channel blocker	other drugs
BRD-K85383046	IAA-94	39.02	0	no	Chloride channel blocker	Chloride channel blocker	other drugs
BRD-A04308630	genipin	-38.49	-37.01	no	Choleretic agent	Choleretic agent	other drugs
BRD-A64125466	dehydrocholic-acid	-29.31	-23.55	no	choleretic agent	choleretic agent	other drugs
BRD-A59808129	guggulsterone	43.18	0	no	Cholesterol inhibitor	Cholesterol inhibitor, Estrogen receptor agonist, FXR antagonist, IKK inhibitor, Pregnane X receptor agonist, Progesterone receptor agonist	other drugs
BRD-K20152659	gamma-homolinolenic-acid	0	-65.38	no	Cholesterol inhibitor	Cholesterol inhibitor, Platelet aggregation inhibitor, Prostanoid receptor agonist, Prostanoid receptor stimulant	other drugs
BRD-K28863208	PNU-282987	-24.95	28.92	no	Cholinergic receptor agonist	Cholinergic receptor agonist	other drugs
BRD-A14208071	oxyphenonium	21.99	0	yes	Cholinergic receptor antagonist	Cholinergic receptor antagonist	other drugs
BRD-K28453807	nitrocaramiphen	-36.28	85.62	no	Cholinergic receptor antagonist	Cholinergic receptor antagonist	other drugs
BRD-A98299281	velnacrine	-12.74	38.35	no	cholinesterase inhibitor	cholinesterase inhibitor	other drugs
BRD-K51805276	temefos	-32.8	0	no	Cholinesterase inhibitor	Cholinesterase inhibitor	other drugs
BRD-K53570330	carbofuran	0	59.39	no	Cholinesterase inhibitor	Cholinesterase inhibitor	other drugs
BRD-K69688083	mestinon	-92.22	0	no	Cholinesterase inhibitor	Cholinesterase inhibitor	other drugs
BRD-K50311478	tosyl-phenylalanyl-chloromethyl-ketone	0	26.22	no	Chymotrypsin inhibitor	Chymotrypsin inhibitor	other drugs
BRD-K37130656	rivaroxaban	73.82	0	yes	Coagulation inhibitor	Coagulation inhibitor	other drugs
BRD-K06792661	narciclasine	0	-88.48	no	Coflilin signaling pathway activator	Coflilin signaling pathway activator, LIM kinase activator, Rho associated kinase activator	other drugs
BRD-K99411983	lumicolchicine	-78.22	37.28	no	Colchicine isomer, non-binder of microtubules	Colchicine isomer, non-binder of microtubules	other drugs
BRD-K14920963	erythrosine	0	-71.55	no	Coloring agent	Coloring agent	other drugs
BRD-K66707493	lawsone	61.87	0	no	Coloring agent	Coloring agent	other drugs
BRD-K40619305	larixinic-acid	-53.21	57.94	no	Compound that interacts with metal centers	Compound that interacts with metal centers	other drugs
BRD-K63979671	etifenin	85.71	20.55	no	Compound used in hepatobiliary scans of the liver	Compound used in hepatobiliary scans of the liver	other drugs
BRD-A18917088	estradiol	-46.72	30.57	yes	Contraceptive agent	Contraceptive agent, Estrogen receptor agonist	other drugs
BRD-K23623876	decafluorobutane	-31.66	39.53	no	Contrast agent	Contrast agent	other drugs
BRD-K67261995	adipiodone	76.52	0	no	Contrast agent	Contrast agent	other drugs
BRD-A78877355	nefopam	-54.08	-68.39	yes	Cyclooxygenase inhibitor	Cyclooxygenase inhibitor	other drugs
BRD-A80775386	hyperforin	13.39	0	no	Cyclooxygenase inhibitor	Cyclooxygenase inhibitor, Dopamine uptake inhibitor, Interleukin receptor antagonist, Lipoxygenase inhibitor, Serotonin reuptake inhibitor	other drugs
BRD-K06080977	eicosatetraynoic-acid	-23.87	76.55	no	Cyclooxygenase inhibitor	Cyclooxygenase inhibitor, Lipoxygenase inhibitor	other drugs
BRD-K06221026	DUP-697	-85.19	78.73	no	Cyclooxygenase inhibitor	Cyclooxygenase inhibitor	other drugs
BRD-K12994359	valdecoxib	5.71	-56.76	yes	Cyclooxygenase inhibitor	Cyclooxygenase inhibitor	other drugs
BRD-K13800121	parecoxib	62.52	0	yes	Cyclooxygenase inhibitor	Cyclooxygenase inhibitor	other drugs
BRD-K14767410	SC-560	20.72	27.76	no	Cyclooxygenase inhibitor	Cyclooxygenase inhibitor	other drugs
BRD-K30990140	FR-122047	86.13	0	no	Cyclooxygenase inhibitor	Cyclooxygenase inhibitor	other drugs
BRD-K38323065	phenacetin	18.27	0	yes	Cyclooxygenase inhibitor	Cyclooxygenase inhibitor	other drugs
BRD-K50398167	meclofenamic-acid	31.77	12.03	no	Cyclooxygenase inhibitor	Cyclooxygenase inhibitor, Prostanoid receptor antagonist	other drugs
BRD-K69690935	curcumin	28.7	0	no	Cyclooxygenase inhibitor	Cyclooxygenase inhibitor, Histone acetyltransferase inhibitor, Lipoxygenase inhibitor, NFkB pathway inhibitor	other drugs
BRD-K84996949	sinensetin	83.62	0	no	Cyclooxygenase inhibitor	Cyclooxygenase inhibitor	other drugs
BRD-K87991767	umbelliferone	70.86	-26.43	no	Cyclooxygenase inhibitor	Cyclooxygenase inhibitor	other drugs
BRD-K92778217	mefenamic-acid	58.18	90.79	no	Cyclooxygenase inhibitor	Cyclooxygenase inhibitor	other drugs
BRD-K88868628	iodoacetic-acid	-44.57	0	no	Cysteine peptidase inhibitor	Cysteine peptidase inhibitor	other drugs
BRD-K36153907	KU-C103885	0	-90.96	no	Cystic fibrosis transmembrane conductance regulator inhibitor	Cystic fibrosis transmembrane conductance regulator inhibitor	other drugs
BRD-A35033682	eriodictyol	48.65	0	no	Cytochrome P450 inhibitor	Cytochrome P450 inhibitor	other drugs
BRD-A92585442	RU-28318	28.44	0	no	Cytochrome P450 inhibitor	Cytochrome P450 inhibitor	other drugs
BRD-K02953697	naringin	51.63	-22.1	no	Cytochrome P450 inhibitor	Cytochrome P450 inhibitor	other drugs
BRD-K32610195	androstenedione	19.95	71.07	no	Cytochrome P450 inhibitor	Cytochrome P450 inhibitor	other drugs
BRD-K37194137	III606050	-99.71	0	no	Cytochrome P450 inhibitor	Cytochrome P450 inhibitor	other drugs
BRD-K38449220	seneciphylline	-32.44	-57.81	no	Cytochrome P450 inhibitor	Cytochrome P450 inhibitor	other drugs
BRD-K46862739	metyrapone	-51.27	0	yes	Cytochrome P450 inhibitor	Cytochrome P450 inhibitor	other drugs
BRD-K80738081	resveratrol	-0.9	77.35	no	Cytochrome P450 inhibitor	Cytochrome P450 inhibitor, SIRT activator	other drugs
BRD-K13725475	rhodomyrtoxin	-42.72	-51.22	no	Cytotoxic agent	Cytotoxic agent, DNA intercalator	other drugs
BRD-A15914070	4-hydroxy-2-nonenal	0	50.46	no	Cytotoxic lipid peroxidation product	Cytotoxic lipid peroxidation product	other drugs
BRD-U73238814	QL-XI-92	-39.48	-49.61	no	DDR1 inhibitor	DDR1 inhibitor	other drugs
BRD-A90311807	cilastatin	0	31.85	yes	Dehydropeptidase inhibitor	Dehydropeptidase inhibitor	other drugs
BRD-K22878149	SB-205607	0	68.96	no	Delta 1 opioid receptor agonist	Delta 1 opioid receptor agonist	other drugs
BRD-K08554278	bisbenzimide	36.27	-77.86	no	DNA binding agent	DNA binding agent	other drugs
BRD-A00100033	nifurtimox	-24.48	0	yes	DNA inhibitor	DNA inhibitor	other drugs
BRD-K08287586	butylparaben	-44.71	52.52	no	DNA synthesis inhibitor	DNA synthesis inhibitor	other drugs
BRD-K54790157	trioxsalen	0	-46.74	yes	DNA synthesis inhibitor	DNA synthesis inhibitor	other drugs
BRD-K63430059	methoxsalen	0	-85.7	yes	DNA synthesis inhibitor	DNA synthesis inhibitor	other drugs
BRD-K74212935	ergocryptine	-27.13	-15.87	no	Dopamine agonist	Dopamine agonist	other drugs
BRD-K59570838	homoveratrylamine	-20.36	0	no	Dopamine analog	Dopamine analog	other drugs
BRD-K87049188	fusaric-acid	-15.99	-31.84	no	Dopamine beta hydroxylase inhibitor	Dopamine beta hydroxylase inhibitor	other drugs
BRD-A30435184	metergoline	0	-16.79	yes	Dopamine receptor agonist	Dopamine receptor agonist, Serotonin receptor antagonist	other drugs
BRD-A63043573	cabergoline	93.71	0	yes	Dopamine receptor agonist	Dopamine receptor agonist	other drugs
BRD-A64227845	SKF-77434	0	-26.06	no	Dopamine receptor agonist	Dopamine receptor agonist	other drugs
BRD-A69960130	bromocriptine	0	27.15	yes	Dopamine receptor agonist	Dopamine receptor agonist	other drugs
BRD-A80793822	pemoline	-27.92	45.73	yes	Dopamine receptor agonist	Dopamine receptor agonist	other drugs
BRD-A85280935	quinpirole	64.22	0	no	Dopamine receptor agonist	Dopamine receptor agonist	other drugs
BRD-K06388322	pramipexole	0	-17.91	yes	Dopamine receptor agonist	Dopamine receptor agonist	other drugs
BRD-K15933101	ropinirole	0	-17.85	yes	Dopamine receptor agonist	Dopamine receptor agonist	other drugs
BRD-K17378184	prestwick-559	-22.84	-10.5	no	Dopamine receptor agonist	Dopamine receptor agonist	other drugs
BRD-K19360254	ergocornine	-13.04	46.1	no	Dopamine receptor agonist	Dopamine receptor agonist	other drugs
BRD-K31471398	dihydrexidine	-75.26	-59.31	no	Dopamine receptor agonist	Dopamine receptor agonist	other drugs
BRD-K43887077	dopamine	35.15	0	yes	Dopamine receptor agonist	Dopamine receptor agonist	other drugs
BRD-K47936004	piribedil	-8.28	36.07	yes	Dopamine receptor agonist	Dopamine receptor agonist	other drugs
BRD-K79684402	RO-10-5824	-16.4	0	no	Dopamine receptor agonist	Dopamine receptor agonist	other drugs
BRD-K82484965	carmoxirole	41.47	0	no	Dopamine receptor agonist	Dopamine receptor agonist	other drugs
BRD-K82577285	dipropyl-dopamine	11.9	-58.5	no	Dopamine receptor agonist	Dopamine receptor agonist	other drugs
BRD-K88871508	lisuride	34.95	39.51	yes	Dopamine receptor agonist	Dopamine receptor agonist	other drugs
BRD-K91336023	mesulergine	27.89	0	no	Dopamine receptor agonist	Dopamine receptor agonist	other drugs
BRD-A10715913	sulpiride	-48.88	0	yes	Dopamine receptor antagonist	Dopamine receptor antagonist	other drugs
BRD-A52588987	SKF-83566	10.02	-22.94	no	Dopamine receptor antagonist	Dopamine receptor antagonist	other drugs
BRD-A60197193	amisulpride	76.8	0	yes	Dopamine receptor antagonist	Dopamine receptor antagonist	other drugs
BRD-A65280694	molindone	-5.98	30.02	yes	Dopamine receptor antagonist	Dopamine receptor antagonist	other drugs
BRD-A66927094	nemonapride	-22.74	75.51	no	Dopamine receptor antagonist	Dopamine receptor antagonist	other drugs
BRD-A71203467	l-stepholidine	36.95	0	no	Dopamine receptor antagonist	Dopamine receptor antagonist	other drugs
BRD-A95096829	PNU-96415E	-59.16	-89.02	no	Dopamine receptor antagonist	Dopamine receptor antagonist	other drugs
BRD-K01648091	LE-300	-34.15	0	no	Dopamine receptor antagonist	Dopamine receptor antagonist	other drugs
BRD-K05181084	NGB-2904	0	25.01	no	Dopamine receptor antagonist	Dopamine receptor antagonist	other drugs
BRD-K05181463	L-741626	0	-68.23	no	Dopamine receptor antagonist	Dopamine receptor antagonist	other drugs
BRD-K05528470	L-745870	37.81	0	no	Dopamine receptor antagonist	Dopamine receptor antagonist	other drugs
BRD-K06980535	promazine	-2.22	2.88	yes	Dopamine receptor antagonist	Dopamine receptor antagonist	other drugs
BRD-K08619574	thioproperazine	-47.39	0	no	Dopamine receptor antagonist	Dopamine receptor antagonist	other drugs
BRD-K08998509	fananserin	0	-35.03	no	Dopamine receptor antagonist	Dopamine receptor antagonist, Serotonin receptor antagonist	other drugs
BRD-K10995081	perphenazine	-20.19	-9.69	yes	Dopamine receptor antagonist	Dopamine receptor antagonist	other drugs
BRD-K13211965	L-741742	0	-66.98	no	Dopamine receptor antagonist	Dopamine receptor antagonist	other drugs
BRD-K16277217	piperacetazine	0	33.19	yes	Dopamine receptor antagonist	Dopamine receptor antagonist	other drugs
BRD-K18895904	olanzapine	-96.73	-66.6	yes	Dopamine receptor antagonist	Dopamine receptor antagonist, Serotonin receptor antagonist	other drugs
BRD-K26801045	pipamperone	42.56	-77.23	no	Dopamine receptor antagonist	Dopamine receptor antagonist	other drugs
BRD-K28761384	zuclopenthixol	0	83.05	no	Dopamine receptor antagonist	Dopamine receptor antagonist	other drugs
BRD-K28806945	L-750667	-27.04	0	no	Dopamine receptor antagonist	Dopamine receptor antagonist	other drugs
BRD-K29582115	ziprasidone	92.75	53.72	yes	Dopamine receptor antagonist	Dopamine receptor antagonist, Serotonin receptor antagonist	other drugs
BRD-K35559145	levomepromazine	10	0	yes	Dopamine receptor antagonist	Dopamine receptor antagonist	other drugs
BRD-K37289225	clozapine	32.34	0	yes	Dopamine receptor antagonist	Dopamine receptor antagonist, Serotonin receptor antagonist	other drugs
BRD-K37814297	acepromazine	51.34	-24.12	no	Dopamine receptor antagonist	Dopamine receptor antagonist	other drugs
BRD-K38305202	domperidone	84.56	0	yes	Dopamine receptor antagonist	Dopamine receptor antagonist	other drugs
BRD-K39915878	loxapine	61.5	17.47	yes	Dopamine receptor antagonist	Dopamine receptor antagonist, Dopamine receptor ligand, Serotonin receptor antagonist	other drugs
BRD-K45435259	SCH-23390	35.83	-4.95	no	Dopamine receptor antagonist	Dopamine receptor antagonist	other drugs
BRD-K45861246	azaperone	16.36	-60.19	no	Dopamine receptor antagonist	Dopamine receptor antagonist	other drugs
BRD-K50417881	eticlopride	0	-19.82	no	Dopamine receptor antagonist	Dopamine receptor antagonist	other drugs
BRD-K50891186	GR-103691	43.15	-23.92	no	Dopamine receptor antagonist	Dopamine receptor antagonist	other drugs
BRD-K51671335	sulpiride	-53.48	-73.67	yes	Dopamine receptor antagonist	Dopamine receptor antagonist	other drugs
BRD-K52397688	amperozide	-91.31	-84.56	no	Dopamine receptor antagonist	Dopamine receptor antagonist	other drugs
BRD-K53857191	risperidone	11.75	0	yes	Dopamine receptor antagonist	Dopamine receptor antagonist, Serotonin receptor antagonist	other drugs
BRD-K54094468	remoxipride	0	15.14	yes	Dopamine receptor antagonist	Dopamine receptor antagonist	other drugs
BRD-K55127134	fluphenazine	-9.4	0	yes	Dopamine receptor antagonist	Dopamine receptor antagonist	other drugs
BRD-K55468218	spiperone	-7.05	0	no	Dopamine receptor antagonist	Dopamine receptor antagonist	other drugs
BRD-K59058766	chlorprothixene	-79.03	0	yes	Dopamine receptor antagonist	Dopamine receptor antagonist	other drugs
BRD-K59597909	phenothiazine	0	96.13	no	Dopamine receptor antagonist	Dopamine receptor antagonist	other drugs
BRD-K63675182	triflupromazine	-48.77	-33.86	yes	Dopamine receptor antagonist	Dopamine receptor antagonist	other drugs
BRD-K67783091	haloperidol	-71.27	-20.04	yes	Dopamine receptor antagonist	Dopamine receptor antagonist, Psychoactive drug	other drugs
BRD-K68867920	quetiapine	0	-17.77	yes	Dopamine receptor antagonist	Dopamine receptor antagonist, Serotonin receptor antagonist	other drugs
BRD-K69600043	thiethylperazine	-66.63	0	yes	Dopamine receptor antagonist	Dopamine receptor antagonist	other drugs
BRD-K70281171	U-99194	27.2	-47.76	no	Dopamine receptor antagonist	Dopamine receptor antagonist	other drugs
BRD-K70487031	flupentixol	-64.29	59.48	no	Dopamine receptor antagonist	Dopamine receptor antagonist	other drugs
BRD-K75641298	metoclopramide	0	61.36	yes	Dopamine receptor antagonist	Dopamine receptor antagonist, Serotonin receptor antagonist	other drugs
BRD-K77947974	fluspirilene	-42.15	5.34	yes	Dopamine receptor antagonist	Dopamine receptor antagonist	other drugs
BRD-K79425933	benperidol	94.21	-26.41	yes	Dopamine receptor antagonist	Dopamine receptor antagonist	other drugs
BRD-K85503079	perospirone	66.37	0	no	Dopamine receptor antagonist	Dopamine receptor antagonist, Serotonin receptor antagonist	other drugs
BRD-K89997465	chlorpromazine	19.51	-16.51	yes	Dopamine receptor antagonist	Dopamine receptor antagonist	other drugs
BRD-K94270326	ecopipam	15.7	41.47	no	Dopamine receptor antagonist	Dopamine receptor antagonist	other drugs
BRD-K94512704	spiramide	-80.73	23.45	no	Dopamine receptor antagonist	Dopamine receptor antagonist, Serotonin receptor antagonist	other drugs
BRD-K96740444	itopride	-56.91	-11.97	no	Dopamine receptor antagonist	Dopamine receptor antagonist	other drugs
BRD-K97158071	droperidol	-16.43	-26.91	yes	Dopamine receptor antagonist	Dopamine receptor antagonist	other drugs
BRD-K97309399	thiothixene	-65.75	0	yes	Dopamine receptor antagonist	Dopamine receptor antagonist	other drugs
BRD-A01295252	trans-7-hydroxy-pipat	-11.92	-44.65	no	Dopamine receptor ligand	Dopamine receptor ligand	other drugs
BRD-K32501161	vanoxerine	1.11	70.3	no	Dopamine uptake inhibitor	Dopamine uptake inhibitor	other drugs
BRD-K50135270	GBR-12935	0	-22.19	no	Dopamine uptake inhibitor	Dopamine uptake inhibitor	other drugs
BRD-K84639753	safinamide	0	83.37	yes	Dopamine uptake inhibitor	Dopamine uptake inhibitor, Glutamate inhibitor, Monoamine oxidase inhibitor	other drugs
BRD-K92015269	GBR-12783	76.84	28.15	no	Dopamine uptake inhibitor	Dopamine uptake inhibitor	other drugs
BRD-K96319534	phentermine	0	-32.56	yes	Dopamine uptake inhibitor	Dopamine uptake inhibitor, Serotonin reuptake inhibitor	other drugs
BRD-K30480208	torasemide	-27.12	18.36	no	Electrolyte reabsorption inhibitor	Electrolyte reabsorption inhibitor, Thromboxane receptor antagonist	other drugs
BRD-A54029483	IRL-2500	58.33	0	no	Endothelin receptor antagonist	Endothelin receptor antagonist	other drugs
BRD-A80641450	FR-139317	19.18	0	no	Endothelin receptor antagonist	Endothelin receptor antagonist	other drugs
BRD-K31553034	zibotentan	0	80.66	no	Endothelin receptor antagonist	Endothelin receptor antagonist	other drugs
BRD-K56509348	BMS-182874	97.02	-55.59	no	Endothelin receptor antagonist	Endothelin receptor antagonist	other drugs
BRD-A08187463	racecadotril	-18.84	-18.62	yes	Enkephalinase inhibitor	Enkephalinase inhibitor	other drugs
BRD-K76568384	PHTPP	42.55	21.55	no	Estrogen receptor antagonist	Estrogen receptor antagonist	other drugs
BRD-K94832621	Y-134	-18.46	0	no	Estrogen receptor antagonist	Estrogen receptor antagonist	other drugs
BRD-A77299732	salubrinal	-10.04	0	no	Eukaryotic translation initiation factor inhibitor	Eukaryotic translation initiation factor inhibitor	other drugs
BRD-A90515964	guaifenesin	-38.3	67.56	yes	Expectorant	Expectorant	other drugs
BRD-K61829047	7b-cis	-75.77	35.97	no	Exportin antagonist	Exportin antagonist	other drugs
BRD-A39522003	OMDM-2	24.31	84.93	no	FAAH inhibitor	FAAH inhibitor	other drugs
BRD-K37865504	LY-2183240	-22.7	18.65	no	FAAH inhibitor	FAAH inhibitor	other drugs
BRD-K68997413	PF-3845	-24.04	0	no	FAAH inhibitor	FAAH inhibitor	other drugs
BRD-K04877770	FTase-inhibitor-B581	0	83.09	no	Farnesyltransferase inhibitor	Farnesyltransferase inhibitor	other drugs
BRD-K62965247	tipifarnib-P2	0	-41.83	no	farnesyltransferase inhibitor	farnesyltransferase inhibitor	other drugs
BRD-K63195589	tipifarnib	19.67	34.97	no	Farnesyltransferase inhibitor	Farnesyltransferase inhibitor	other drugs
BRD-K95402279	geranylgeraniol	44.49	0	no	Farnesyltransferase inhibitor	Farnesyltransferase inhibitor	other drugs
BRD-K38903228	hesperidin	9.73	53.24	no	Flavanone glycoside	Flavanone glycoside	other drugs
BRD-A20697603	thiostrepton	-94.15	60.14	no	FOXM1 inhibitor	FOXM1 inhibitor, Protein synthesis inhibitor	other drugs
BRD-K71534238	GW-9508	65.46	19.36	no	Free fatty acid receptor agonist	Free fatty acid receptor agonist, G protein-coupled receptor agonist	other drugs
BRD-K47693913	evoxine	29.27	0	no	Furoquinoline alkaloid	Furoquinoline alkaloid	other drugs
BRD-K34170797	fexaramine	0	12.41	no	FXR agonist	FXR agonist	other drugs
BRD-K64245000	GW-4064	0	-48.69	no	FXR agonist	FXR agonist	other drugs
BRD-A62890442	3-methyl-GABA	0	27.37	no	GABA aminotransferase activator	GABA aminotransferase activator	other drugs
BRD-K61951118	FG-7142	0	-26.51	no	GABA benzodiazepine site receptor inverse agonist	GABA benzodiazepine site receptor inverse agonist	other drugs
BRD-K82823076	RO-15-4513	-68.29	0	no	GABA benzodiazepine site receptor inverse agonist	GABA benzodiazepine site receptor inverse agonist	other drugs
BRD-A50675702	fipronil	0	86.03	no	GABA gated chloride channel blocker	GABA gated chloride channel blocker, Chloride channel blocker	other drugs
BRD-K00662280	CL-218872	-20.15	-55.41	no	GABA receptor agonist	GABA receptor agonist	other drugs
BRD-K28137194	loreclezole	8.41	34.45	no	GABA receptor agonist	GABA receptor agonist	other drugs
BRD-K51751936	alfadolone	-56.3	0	no	GABA receptor agonist	GABA receptor agonist	other drugs
BRD-K70883034	nimetazepam	0	97.76	no	GABA receptor agonist	GABA receptor agonist	other drugs
BRD-K82255054	propofol	30.5	-51.72	yes	GABA receptor agonist	GABA receptor agonist	other drugs
BRD-A04668240	CGP-52432	-19.7	0	no	GABA receptor antagonist	GABA receptor antagonist	other drugs
BRD-A09495397	bicuculline	37.4	-72.59	no	GABA receptor antagonist	GABA receptor antagonist	other drugs
BRD-A11605036	thiocolchicoside	-19.29	0	no	GABA receptor antagonist	GABA receptor antagonist	other drugs
BRD-A24122750	saclofen	0	19.66	no	GABA receptor antagonist	GABA receptor antagonist	other drugs
BRD-A37817666	picrotoxin	0	24.65	no	GABA receptor antagonist	GABA receptor antagonist	other drugs
BRD-A55369275	CGP-54626	22.85	94.51	no	GABA receptor antagonist	GABA receptor antagonist	other drugs
BRD-A85025557	NCS-382	25.96	21.88	no	GABA receptor antagonist	GABA receptor antagonist	other drugs
BRD-A89672324	CGP-55845	48.83	0	no	GABA receptor antagonist	GABA receptor antagonist	other drugs
BRD-K32247306	primidone	-27.89	6.34	yes	GABA receptor antagonist	GABA receptor antagonist	other drugs
BRD-K57718010	pentylenetetrazol	0	-67.96	no	GABA receptor antagonist	GABA receptor antagonist	other drugs
BRD-K93280214	gabazine	11.99	0	no	GABA receptor antagonist	GABA receptor antagonist	other drugs
BRD-A84389091	L-655708	-12.83	68.65	no	GABA receptor inverse agonist	GABA receptor inverse agonist	other drugs
BRD-A22707317	SB-205384	-53.18	-67.26	no	GABA receptor modulator	GABA receptor modulator	other drugs
BRD-A54880345	etomidate	-11.83	0	yes	GABA receptor modulator	GABA receptor modulator	other drugs
BRD-K34154330	tracazolate	41.86	0	no	GABA receptor modulator	GABA receptor modulator	other drugs
BRD-K65786282	CGP-7930	0	-29.94	no	GABA receptor modulator	GABA receptor modulator, GABA receptor positive allosteric modulator	other drugs
BRD-K75478907	GS-39783	98.96	-60.02	no	GABA receptor modulator	GABA receptor modulator	other drugs
BRD-K59851896	calycanthine	0	-39.85	no	GABA release inhibitor	GABA release inhibitor	other drugs
BRD-K20313525	rosmarinic-acid	0	54.71	no	GABA transaminase inhibitor	GABA transaminase inhibitor	other drugs
BRD-A49046702	SKF-89976A	65.34	-23.03	no	GABA uptake inhibitor	GABA uptake inhibitor	other drugs
BRD-A72441487	stiripentol	0	-14.44	yes	GABA uptake inhibitor	GABA uptake inhibitor	other drugs
BRD-K60160658	tiagabine	19.19	0	yes	GABA uptake inhibitor	GABA uptake inhibitor	other drugs
BRD-K02950022	BMS-299897	-22.91	-30.96	no	Gamma secretase inhibitor	Gamma secretase inhibitor	other drugs
BRD-K42221274	NNC-711	-22.87	21.31	no	GAT inhibitor	GAT inhibitor	other drugs
BRD-K67680372	CI-966	34.09	58	no	GAT inhibitor	GAT inhibitor	other drugs
BRD-K85015012	NNC-05-2090	-20.89	0	no	GAT inhibitor	GAT inhibitor, GABA uptake inhibitor	other drugs
BRD-K56614220	clofazimine	18.34	0	yes	GK0582 inhibitor	GK0582 inhibitor	other drugs
BRD-K10573841	tunicamycin	45.8	-7.81	no	GLCNAC phosphotransferase inhibitor	GLCNAC phosphotransferase inhibitor	other drugs
BRD-K64451768	GANT-58	72.91	0	no	GLI antagonist	GLI antagonist	other drugs
BRD-A25234499	aminoglutethimide	4.75	17.57	yes	Glucocorticoid receptor antagonist	Glucocorticoid receptor antagonist	other drugs
BRD-K96670504	lonidamine	99.25	20.52	no	Glucokinase inhibitor	Glucokinase inhibitor	other drugs
BRD-A68589262	troxipide	74.71	-42.85	no	Glucosamine synthetase stimulant	Glucosamine synthetase stimulant	other drugs
BRD-K84955386	hyperoside	0	63.8	no	Glucosidase inhibitor	Glucosidase inhibitor	other drugs
BRD-K05653692	DL-PDMP	27.09	0	no	Glucosyltransferase inhibitor	Glucosyltransferase inhibitor	other drugs
BRD-A20589515	dihydroxyphenylglycine	-71.42	49.67	no	Glutamate receptor agonist	Glutamate receptor agonist	other drugs
BRD-A65145453	ATPA	13.7	30.91	no	Glutamate receptor agonist	Glutamate receptor agonist	other drugs
BRD-A80383043	BRD-A80383043	-48.7	0	no	Glutamate receptor agonist	Glutamate receptor agonist, Glutamate receptor antagonist	other drugs
BRD-K49519144	LY-2140023	0	83.53	no	Glutamate receptor agonist	Glutamate receptor agonist	other drugs
BRD-K88611939	aniracetam	-29.82	0	no	Glutamate receptor agonist	Glutamate receptor agonist	other drugs
BRD-A10355991	norketamine	46.26	0	no	Glutamate receptor antagonist	Glutamate receptor antagonist	other drugs
BRD-A28422058	L-689560	-74.15	93.28	no	Glutamate receptor antagonist	Glutamate receptor antagonist	other drugs
BRD-A36074203	remacemide	-2.76	-4.93	no	Glutamate receptor antagonist	Glutamate receptor antagonist	other drugs
BRD-A45499626	UBP-302	37.1	0	no	Glutamate receptor antagonist	Glutamate receptor antagonist	other drugs
BRD-A61392169	eliprodil	70.26	-70.02	no	Glutamate receptor antagonist	Glutamate receptor antagonist	other drugs
BRD-A87125127	3-matida	-12.32	0	no	Glutamate receptor antagonist	Glutamate receptor antagonist	other drugs
BRD-K08109516	L-701324	83.28	80.78	no	Glutamate receptor antagonist	Glutamate receptor antagonist	other drugs
BRD-K24240364	GYKI-52466	43.39	45.73	no	Glutamate receptor antagonist	Glutamate receptor antagonist, Kainate receptor antagonist	other drugs
BRD-K33211335	dextromethorphan	-98.05	3.77	yes	Glutamate receptor antagonist	Glutamate receptor antagonist, Sigma receptor agonist	other drugs
BRD-K41143549	BRD-K41143549	0	-17.53	no	Glutamate receptor antagonist	Glutamate receptor antagonist	other drugs
BRD-K47717570	NBQX	-15.22	0	no	Glutamate receptor antagonist	Glutamate receptor antagonist	other drugs
BRD-K49890030	gavestinel	-20.36	-22.06	no	Glutamate receptor antagonist	Glutamate receptor antagonist	other drugs
BRD-K53545112	CNQX	36.77	0	no	Glutamate receptor antagonist	Glutamate receptor antagonist	other drugs
BRD-K54704028	BAY-36-7620	42.13	39.55	no	Glutamate receptor antagonist	Glutamate receptor antagonist	other drugs
BRD-K55703048	latrepirdine	0	71.37	no	Glutamate receptor antagonist	Glutamate receptor antagonist	other drugs
BRD-K59650319	YM-298198	24.9	0	no	Glutamate receptor antagonist	Glutamate receptor antagonist	other drugs
BRD-K59753853	MDL-29951	0	-69.01	no	Glutamate receptor antagonist	Glutamate receptor antagonist	other drugs
BRD-K60690191	MPEP	-37.46	18.81	no	Glutamate receptor antagonist	Glutamate receptor antagonist	other drugs
BRD-K61217870	n-(3-acetamidophenyl)-3-chlorobenzamide	-4.34	8.67	no	Glutamate receptor antagonist	Glutamate receptor antagonist	other drugs
BRD-K64670467	JNJ-16259685	-64.54	0	no	Glutamate receptor antagonist	Glutamate receptor antagonist	other drugs
BRD-K67439147	SIB-1893	18.55	-34.25	no	Glutamate receptor antagonist	Glutamate receptor antagonist	other drugs
BRD-K85266041	DNQX	34.84	-76.37	no	Glutamate receptor antagonist	Glutamate receptor antagonist	other drugs
BRD-K87696786	LY-456236	17.95	0	no	Glutamate receptor antagonist	Glutamate receptor antagonist	other drugs
BRD-K98157055	SIB-1757	47.74	30.91	no	Glutamate receptor antagonist	Glutamate receptor antagonist	other drugs
BRD-K99107520	felbamate	-5.84	-3.07	yes	Glutamate receptor antagonist	Glutamate receptor antagonist	other drugs
BRD-M41783010	acamprosate	48.66	48.83	yes	Glutamate receptor antagonist	Glutamate receptor antagonist	other drugs
BRD-A34208323	VU-0404997-2	29.46	-69.82	no	Glutamate receptor modulator	Glutamate receptor modulator	other drugs
BRD-A35912562	pregnenolone	-43.98	-8.58	no	Glutamate receptor modulator	Glutamate receptor modulator, Acetylcholine release enhancer, Dopamine release enhancer, GABA receptor negative allosteric modulator	other drugs
BRD-A57457122	VU-0400071-3	0	-31.18	no	Glutamate receptor modulator	Glutamate receptor modulator	other drugs
BRD-K23335153	AMN-082	-15.55	17.36	no	Glutamate receptor modulator	Glutamate receptor modulator, Glutamate receptor positive allosteric modulator	other drugs
BRD-K30570479	VU-0400195-3	50.71	0	no	Glutamate receptor modulator	Glutamate receptor modulator	other drugs
BRD-K39823328	VU-0366037-2	25.94	63.6	no	Glutamate receptor modulator	Glutamate receptor modulator	other drugs
BRD-K83010055	VU-0415374-1	83.42	0	no	Glutamate receptor modulator	Glutamate receptor modulator	other drugs
BRD-K84141129	VU-0400193-3	53.32	0	no	Glutamate receptor modulator	Glutamate receptor modulator	other drugs
BRD-A47706533	L-BSO	-35.8	0	no	Glutathione transferase inhibitor	Glutathione transferase inhibitor	other drugs
BRD-K24132293	piperlongumine	-7.94	0	no	Glutathione transferase inhibitor	Glutathione transferase inhibitor	other drugs
BRD-A41995253	brucine	0	69.63	no	Glycine receptor antagonist	Glycine receptor antagonist	other drugs
BRD-K53979406	ALX-5407	-46.51	-19.96	no	Glycine transporter inhibitor	Glycine transporter inhibitor	other drugs
BRD-A62434282	goserelin	0	-41.38	yes	Gonadotropin releasing factor hormone receptor agonist	Gonadotropin releasing factor hormone receptor agonist, Luteinizing hormone releasing hormone agonist	other drugs
BRD-K62221994	T-98475	-26.12	0	no	Gonadotropin releasing factor hormone receptor antagonist	Gonadotropin releasing factor hormone receptor antagonist	other drugs
BRD-K04146668	GW-441756	32.05	0	no	Growth factor receptor inhibitor	Growth factor receptor inhibitor	other drugs
BRD-K70241288	L-692585	79.18	-39.97	no	Growth hormone releasing peptide ligand agonist	Growth hormone releasing peptide ligand agonist	other drugs
BRD-K33583600	isoliquiritigenin	0	-60.8	no	Guanylate cyclase activator	Guanylate cyclase activator	other drugs
BRD-K64341947	CFM-1571	-18.27	0	no	Guanylate cyclase activator	Guanylate cyclase activator	other drugs
BRD-K35531059	molsidomine	0	13.71	yes	Guanylyl cyclase activator	Guanylyl cyclase activator	other drugs
BRD-K26015241	ODQ	-47.05	36.51	no	Guanylyl cyclase inhibitor	Guanylyl cyclase inhibitor	other drugs
BRD-K29359156	ebselen	-2.38	-42.49	no	H+/K+-ATPase inhibitor	H+/K+-ATPase inhibitor, Cyclooxygenase inhibitor, Glutathione peroxidase agonist, Nitric oxide synthase inhibitor	other drugs
BRD-K92726801	hydrastinine	0	-38.54	no	Haemostatic agent	Haemostatic agent	other drugs
BRD-K92446736	zatebradine	0	-68.07	no	HCN channel blocker	HCN channel blocker	other drugs
BRD-A39646320	HC-toxin	-57.74	0	no	HDAC inhibitor	HDAC inhibitor	other drugs
BRD-K11663430	pyroxamide	-57.74	0	no	HDAC inhibitor	HDAC inhibitor	other drugs
BRD-K12867552	THM-I-94	0	-82.88	no	HDAC inhibitor	HDAC inhibitor	other drugs
BRD-K13810148	givinostat	-53.87	-89.2	no	HDAC inhibitor	HDAC inhibitor	other drugs
BRD-K16485616	mocetinostat	0	-51.65	no	HDAC inhibitor	HDAC inhibitor	other drugs
BRD-K22503835	scriptaid	0	-31.13	no	HDAC inhibitor	HDAC inhibitor	other drugs
BRD-K29313308	HDAC3-selective	0	29.88	no	HDAC inhibitor	HDAC inhibitor	other drugs
BRD-K41260949	valproic-acid	0	32.42	no	HDAC inhibitor	HDAC inhibitor	other drugs
BRD-K52313696	tacedinaline	60.62	0	no	HDAC inhibitor	HDAC inhibitor	other drugs
BRD-K52522949	NCH-51	0	-56.35	no	HDAC inhibitor	HDAC inhibitor	other drugs
BRD-K64606589	apicidin	0	-86.83	no	HDAC inhibitor	HDAC inhibitor	other drugs
BRD-K67102207	phenylbutyrate	-60.68	-45.8	no	HDAC inhibitor	HDAC inhibitor	other drugs
BRD-K68202742	trichostatin-a	0	-72.8	no	HDAC inhibitor	HDAC inhibitor, CDK activator, ID1 inhibitor	other drugs
BRD-K69840642	ISOX	-91.84	-77.12	no	HDAC inhibitor	HDAC inhibitor	other drugs
BRD-K74733595	APHA-compound-8	44.54	16.19	no	HDAC inhibitor	HDAC inhibitor	other drugs
BRD-K74761218	WT-171	-72.73	0	no	HDAC inhibitor	HDAC inhibitor	other drugs
BRD-K83837640	JNJ-26854165	11.86	45.17	no	HDAC inhibitor	HDAC inhibitor	other drugs
BRD-K85133207	HDAC1-selective	42.43	41.89	no	HDAC inhibitor	HDAC inhibitor	other drugs
BRD-K88742110	BRD-K88742110	30.97	0	no	HDAC inhibitor	HDAC inhibitor	other drugs
BRD-K98426715	tubacin	-91.68	0	no	HDAC inhibitor	HDAC inhibitor	other drugs
BRD-K03642198	AY-9944	-57.72	47.74	no	Hedgehog pathway modulator	Hedgehog pathway modulator	other drugs
BRD-U94846492	quinine	-66.87	0	yes	Hemozoin biocrystallization inhibitor	Hemozoin biocrystallization inhibitor	other drugs
BRD-K02965346	SU-11274	15.08	27.1	no	Hepatocyte growth factor receptor inhibitor	Hepatocyte growth factor receptor inhibitor, Tyrosine kinase inhibitor	other drugs
BRD-K74430258	1,2-dichlorobenzene	29.52	59.08	no	Hepatotoxicant	Hepatotoxicant, Organic compound	other drugs
BRD-K44432556	VU-0418946-1	-25.66	-28.25	no	HIF modulator	HIF modulator	other drugs
BRD-K88551539	CAY-10585	0	-64.37	no	HIF modulator	HIF modulator	other drugs
BRD-A49225603	alimemazine	-51.54	70.5	no	Histamine receptor agonist	Histamine receptor agonist	other drugs
BRD-A66435872	HTMT	57.48	9.19	no	Histamine receptor agonist	Histamine receptor agonist	other drugs
BRD-K25906698	immepip	39.34	0	no	Histamine receptor agonist	Histamine receptor agonist	other drugs
BRD-K28936863	ketotifen	0	-63.35	yes	Histamine receptor agonist	Histamine receptor agonist, Histamine receptor ligand, Leukotriene receptor antagonist, Phosphodiesterase inhibitor	other drugs
BRD-K49519092	immethridine	-14.01	24.73	no	Histamine receptor agonist	Histamine receptor agonist	other drugs
BRD-K91315211	betahistine	-30.37	0	yes	Histamine receptor agonist	Histamine receptor agonist, Histamine receptor antagonist	other drugs
BRD-A81772229	simvastatin	0	27.2	yes	HMGCR inhibitor	HMGCR inhibitor	other drugs
BRD-K09416995	lovastatin	61.26	0	yes	HMGCR inhibitor	HMGCR inhibitor	other drugs
BRD-K60511616	pravastatin	28.7	-7.98	yes	HMGCR inhibitor	HMGCR inhibitor	other drugs
BRD-K66296774	fluvastatin	14.91	69.24	yes	HMGCR inhibitor	HMGCR inhibitor	other drugs
BRD-K81169441	cerivastatin	0	10.28	yes	HMGCR inhibitor	HMGCR inhibitor	other drugs
BRD-K82941592	rosuvastatin	0	96.18	yes	HMGCR inhibitor	HMGCR inhibitor	other drugs
BRD-K94441233	mevastatin	3.02	11.12	no	HMGCR inhibitor	HMGCR inhibitor	other drugs
BRD-U88459701	atorvastatin	-82.39	39	yes	HMGCR inhibitor	HMGCR inhibitor	other drugs
BRD-A34751532	homosalate	15.5	-85.09	no	HSP inducer	HSP inducer	other drugs
BRD-K04010869	prostaglandin-a1	20.35	-2.58	no	HSP inducer	HSP inducer, NFkB pathway inhibitor	other drugs
BRD-K90864987	cobalt(II)-chloride	0	75.88	no	HSP inducer	HSP inducer	other drugs
BRD-A47144777	dihydro-7-desacetyldeoxygedunin	0	20.81	no	HSP inhibitor	HSP inhibitor	other drugs
BRD-A52326238	isogedunin	46.87	-83.81	no	HSP inhibitor	HSP inhibitor	other drugs
BRD-K32330832	VER-155008	16.58	74.17	no	HSP inhibitor	HSP inhibitor	other drugs
BRD-K33551950	radicicol	-34.53	0	no	HSP inhibitor	HSP inhibitor	other drugs
BRD-K36529613	PU-H71	-44.39	88.16	no	HSP inhibitor	HSP inhibitor	other drugs
BRD-K41859756	NVP-AUY922	-14.84	19.86	no	HSP inhibitor	HSP inhibitor	other drugs
BRD-K51967704	BIIB021	-20.27	-30.23	no	HSP inhibitor	HSP inhibitor	other drugs
BRD-K65503129	HSP90-inhibitor	-15.55	53.54	no	HSP inhibitor	HSP inhibitor	other drugs
BRD-K83988098	alvespimycin	0	-40.73	no	HSP inhibitor	HSP inhibitor	other drugs
BRD-K96799727	pifithrin-mu	-27.91	-5.24	no	HSP inhibitor	HSP inhibitor	other drugs
BRD-A30205217	ethotoin	48.91	0	yes	Hydantoin antiepileptic	Hydantoin antiepileptic	other drugs
BRD-A83937277	mephenytoin	98.25	25.56	yes	Hydantoin antiepileptic	Hydantoin antiepileptic	other drugs
BRD-K15196155	IBC-293	52.97	-67.26	no	Hydroxycarboxylic acid receptor agonist	Hydroxycarboxylic acid receptor agonist	other drugs
BRD-A47633927	NPC-15199	34.29	-59.35	no	ICAM1 antagonist	ICAM1 antagonist	other drugs
BRD-K06712146	YM-90709	59.86	90.34	no	IL5 inhibitor	IL5 inhibitor	other drugs
BRD-A38747044	KU-14R	38.28	68.42	no	Imidazoline receptor ligand	Imidazoline receptor ligand, Putative I3 antagonist	other drugs
BRD-K55344148	BU-224	86.21	-71.11	no	Imidazoline receptor ligand	Imidazoline receptor ligand	other drugs
BRD-A02481876	importazole	-11.92	0	no	Importin-beta transport receptor inhibitor	Importin-beta transport receptor inhibitor	other drugs
BRD-A53131506	epitestosterone	0	-54.6	no	Inactive testosterone analog	Inactive testosterone analog	other drugs
BRD-K28667196	fillalbin	-20.62	26.43	no	Increases arterial blood pressure	Increases arterial blood pressure	other drugs
BRD-K19227686	phenolphthalein	0	-42.99	yes	Indicator dye	Indicator dye	other drugs
BRD-K85242180	beta-CCP	95.9	0	no	Indoleamine 2,3-dioxygenase inhibitor	Indoleamine 2,3-dioxygenase inhibitor	other drugs
BRD-K63089472	farnesylthioacetic-acid	46.83	0	no	Inhibitor of methyl esterification of farnesylated proteins	Inhibitor of methyl esterification of farnesylated proteins	other drugs
BRD-K75181824	acetyl-geranygeranyl-cysteine	0	58.5	no	Inhibitor of methyl esterification of geranylgeranylated proteins	Inhibitor of methyl esterification of geranylgeranylated proteins	other drugs
BRD-K79437791	acetyl-farnesyl-cysteine	18.19	75.86	no	Inhibitor of methylation of endogenous isoprenylated proteins	Inhibitor of methylation of endogenous isoprenylated proteins	other drugs
BRD-K06159959	CCMQ	14.46	-57.81	no	Inhibitor of the binding of homoquinolinic acid to non-NMDA sensitive sites	Inhibitor of the binding of homoquinolinic acid to non-NMDA sensitive sites	other drugs
BRD-A33833419	TER-14687	0	-27.92	no	Inhibitor of translocation of PKCq in T cells	Inhibitor of translocation of PKCq in T cells	other drugs
BRD-K09778810	FGIN-1-27	-7.61	-18.74	no	Inositol monophosphatase inhibitor	Inositol monophosphatase inhibitor	other drugs
BRD-K28470988	L-690330	0	-52.22	no	Inositol monophosphatase inhibitor	Inositol monophosphatase inhibitor	other drugs
BRD-K69328504	L-690488	53.66	0	no	Inositol monophosphatase inhibitor	Inositol monophosphatase inhibitor	other drugs
BRD-K12120659	GR-144053	-56.48	-21.85	no	Integrin antagonist	Integrin antagonist	other drugs
BRD-K95992530	Cyclo-[Arg-Gly-Asp-D-Phe-Val]	0	33.37	no	integrin antagonist	integrin antagonist	other drugs
BRD-K44442813	pidotimod	0	-29.43	no	Interferon receptor agonist	Interferon receptor agonist, Interleukin receptor agonist	other drugs
BRD-A15034104	bergenin	97.07	-82.09	no	Interleukin inhibitor	Interleukin inhibitor	other drugs
BRD-K33483813	actarit	0	18.53	no	Interleukin receptor agonist	Interleukin receptor agonist	other drugs
BRD-K31792052	pifithrin	14.46	39.72	no	Interleukin receptor antagonist	Interleukin receptor antagonist	other drugs
BRD-K45988865	tetramethylsilane	0	27.36	no	Internal standard for NMR spectroscopy	Internal standard for NMR spectroscopy	other drugs
BRD-A25004090	erastin	-31.29	0	no	Ion channel antagonist	Ion channel antagonist	other drugs
BRD-K51066026	aminoindazole	-19.95	0	no	Ionophore	Ionophore	other drugs
BRD-K51541829	RO-25-6981	-95.2	-16.96	no	Ionotropic glutamate receptor antagonist	Ionotropic glutamate receptor antagonist, Monamine transporter modulator	other drugs
BRD-K55677650	CO-101244	65.96	68.46	no	Ionotropic glutamate receptor antagonist	Ionotropic glutamate receptor antagonist	other drugs
BRD-A80574334	oxalomalic-acid	50.76	-35.73	no	Isocitrate dehydrogenase inhibitor	Isocitrate dehydrogenase inhibitor	other drugs
BRD-A67748489	K3644	-21.29	86.59	no	Kinesin-like spindle protein inhibitor	Kinesin-like spindle protein inhibitor	other drugs
BRD-A78377521	monastrol	34.9	-13	no	Kinesin-like spindle protein inhibitor	Kinesin-like spindle protein inhibitor	other drugs
BRD-K64881305	ispinesib	-74.13	61.94	no	Kinesin-like spindle protein inhibitor	Kinesin-like spindle protein inhibitor	other drugs
BRD-K96144918	mead-acid	-21.3	0	no	KPL-1 tumor suppressor	KPL-1 tumor suppressor	other drugs
BRD-K39987650	bisacodyl	-45.26	-46.34	yes	Laxative	Laxative	other drugs
BRD-K94841585	emodic-acid	-33.37	0	no	Laxative	Laxative	other drugs
BRD-A38898897	GW-311616	-66.27	-44.08	no	Leukocyte elastase inhibitor	Leukocyte elastase inhibitor	other drugs
BRD-K72895815	SSR-69071	-60.38	-26.06	no	Leukocyte elastase inhibitor	Leukocyte elastase inhibitor	other drugs
BRD-K59574735	ubenimex	7.96	-9.84	no	Leukotriene inhibitor	Leukotriene inhibitor	other drugs
BRD-A96456596	FPL-55712	12.36	31.45	no	Leukotriene receptor antagonist	Leukotriene receptor antagonist	other drugs
BRD-K16444452	ibudilast	16.72	5.74	no	Leukotriene receptor antagonist	Leukotriene receptor antagonist, Phosphodiesterase inhibitor	other drugs
BRD-K71289571	zafirlukast	0	-56.2	yes	Leukotriene receptor antagonist	Leukotriene receptor antagonist	other drugs
BRD-K72816382	cinalukast	-20	-24.26	no	Leukotriene receptor antagonist	Leukotriene receptor antagonist	other drugs
BRD-K74765201	tomelukast	-25.34	-25.51	no	Leukotriene receptor antagonist	Leukotriene receptor antagonist	other drugs
BRD-K92492521	LY-255283	-59.32	0	no	Leukotriene receptor antagonist	Leukotriene receptor antagonist	other drugs
BRD-K59037100	oxybenzone	26.36	0	yes	Lipase inhibitor	Lipase inhibitor	other drugs
BRD-K63343048	orlistat	-92.91	0	yes	Lipase inhibitor	Lipase inhibitor	other drugs
BRD-A96897502	U-74389F	-49.1	0	no	Lipid peroxidase inhibitor	Lipid peroxidase inhibitor	other drugs
BRD-K47539947	tetradecylthioacetic-acid	72.08	54.8	no	Lipid peroxidase inhibitor	Lipid peroxidase inhibitor	other drugs
BRD-K11129031	gemfibrozil	60.81	-6.71	yes	Lipoprotein lipase activator	Lipoprotein lipase activator	other drugs
BRD-A55946879	BW-B70C	40.74	0	no	Lipoxygenase inhibitor	Lipoxygenase inhibitor	other drugs
BRD-A61856038	tremulacin	0	-32.74	no	Lipoxygenase inhibitor	Lipoxygenase inhibitor	other drugs
BRD-K10870738	CDC	23.55	0	no	Lipoxygenase inhibitor	Lipoxygenase inhibitor	other drugs
BRD-K45542189	diethylcarbamazine	53.64	79.53	yes	Lipoxygenase inhibitor	Lipoxygenase inhibitor	other drugs
BRD-K84709232	caffeic-acid	-63	0	no	Lipoxygenase inhibitor	Lipoxygenase inhibitor, HIV integrase inhibitor, NFkB pathway inhibitor, Nitric oxide production inhibitor, PPAR receptor modulator, TNF production inhibitor, Tumor necrosis factor production inhibitor	other drugs
BRD-A53952395	prilocaine	-86.56	-48.56	yes	Local anesthetic	Local anesthetic	other drugs
BRD-A70514680	articaine	-74.8	93.44	yes	Local anesthetic	Local anesthetic	other drugs
BRD-K04185004	oxybuprocaine	0	-20.61	no	Local anesthetic	Local anesthetic	other drugs
BRD-K18250272	propoxycaine	-70.21	-47.49	yes	Local anesthetic	Local anesthetic	other drugs
BRD-K73391359	quinisocaine	94.62	53.76	no	Local anesthetic	Local anesthetic	other drugs
BRD-K76304753	phenazopyridine	-61.89	0	yes	Local anesthetic	Local anesthetic	other drugs
BRD-K91699951	benzonatate	-71.59	-21.8	yes	Local anesthetic	Local anesthetic	other drugs
BRD-K99946902	hexylresorcinol	0	-63.42	yes	Local anesthetic	Local anesthetic	other drugs
BRD-A35623999	CGP-37157	69.35	58.01	no	L-type calcium channel blocker	L-type calcium channel blocker, Mitochondrial Na+/Ca2+ exchanger antagonist, Sodium/calcium exchange inhibitor	other drugs
BRD-A36707673	hydroxycholesterol	70.98	-24.38	no	LXR agonist	LXR agonist	other drugs
BRD-K23383398	T-0901317	23.21	-16.35	no	LXR agonist	LXR agonist, ABC transporter expression enhancer, ROR inverse agonist	other drugs
BRD-K33818169	GW-3965	-37.22	18.13	no	LXR agonist	LXR agonist, ABC transporter expression enhancer	other drugs
BRD-K61480498	epoxycholesterol	0	-69.48	no	LXR agonist	LXR agonist	other drugs
BRD-K63151507	MNITMT	84.84	0	no	Lymphocyte inhibitor	Lymphocyte inhibitor	other drugs
BRD-A25569250	KI-16425	0	71.1	no	Lysophosphatidic acid receptor antagonist	Lysophosphatidic acid receptor antagonist	other drugs
BRD-K15601958	SEW-2871	0	5.39	no	Lysophospholipid receptor agonist	Lysophospholipid receptor agonist	other drugs
BRD-K43330982	JTE-013	-34.72	18.18	no	Lysophospholipid receptor antagonist	Lysophospholipid receptor antagonist	other drugs
BRD-A61470182	n-formylmethionylalanine	33.28	-57.88	no	macrophage activator	macrophage activator	other drugs
BRD-K48115423	2-(4-methoxybenzylthio)-6-methylpyrimidin-4-ol	11.37	0	no	Matrix metalloprotease inhibitor	Matrix metalloprotease inhibitor	other drugs
BRD-K51662849	ilomastat	-20.74	33.86	no	Matrix metalloprotease inhibitor	Matrix metalloprotease inhibitor	other drugs
BRD-K00317371	RITA	0	43.48	no	MDM inhibitor	MDM inhibitor	other drugs
BRD-K17349619	HLI-373	93.9	0	no	MDM inhibitor	MDM inhibitor	other drugs
BRD-K60219430	serdemetan	-66.78	13.79	no	MDM inhibitor	MDM inhibitor	other drugs
BRD-K84987553	MDM2-inhibitor	0	-75.95	no	MDM inhibitor	MDM inhibitor	other drugs
BRD-K96119599	leucodin	62.43	0	no	Melanin inhibitor	Melanin inhibitor	other drugs
BRD-K83023055	GR-135531	42.57	35.83	no	Melatonin receptor agonist	Melatonin receptor agonist	other drugs
BRD-K06014311	DH-97	-17.48	13.32	no	Melatonin receptor antagonist	Melatonin receptor antagonist	other drugs
BRD-K67013324	luzindole	-29.58	-23.04	no	Melatonin receptor antagonist	Melatonin receptor antagonist	other drugs
BRD-A56012032	thiorphan	99.96	0	no	Membrane metalloendopeptidase inhibitor	Membrane metalloendopeptidase inhibitor	other drugs
BRD-K91442916	CAM-9-026	96.27	0	no	Membrane metalloendopeptidase inhibitor	Membrane metalloendopeptidase inhibitor	other drugs
BRD-A75478957	PD-166793	0	-36.66	no	Metalloproteinase inhibitor	Metalloproteinase inhibitor, Collagenase inhibitor	other drugs
BRD-K00675675	CL-82198	-76.94	-18.99	no	Metalloproteinase inhibitor	Metalloproteinase inhibitor	other drugs
BRD-K36198571	WAY-170523	-44.87	-36.06	no	Metalloproteinase inhibitor	Metalloproteinase inhibitor	other drugs
BRD-K57011718	UK-356618	28.17	-50.04	no	Metalloproteinase inhibitor	Metalloproteinase inhibitor	other drugs
BRD-K26664453	cytochalasin-b	-15.07	54.15	no	Microtubule inhibitor	Microtubule inhibitor	other drugs
BRD-K26997899	SA-792574	79.26	-17.6	no	Microtubule inhibitor	Microtubule inhibitor	other drugs
BRD-K47869605	podophyllotoxin	0	-24.79	no	Microtubule inhibitor	Microtubule inhibitor, Tubulin inhibitor	other drugs
BRD-K48935217	epothilone	-7.5	0	no	Microtubule inhibitor	Microtubule inhibitor	other drugs
BRD-K71823332	epothilone-a	-68.34	51.89	no	Microtubule stabilizing agent	Microtubule stabilizing agent	other drugs
BRD-K14821540	FCCP	0	-55.2	no	Mitochondrial oxidative phosphorylation uncoupler	Mitochondrial oxidative phosphorylation uncoupler	other drugs
BRD-K15616905	CCCP	-29.03	-52.15	no	Mitochondrial oxidative phosphorylation uncoupler	Mitochondrial oxidative phosphorylation uncoupler	other drugs
BRD-K45446451	JZL-184	52.14	46.44	no	Monoacylglucerol lipase inhibitor	Monoacylglucerol lipase inhibitor	other drugs
BRD-A52660433	tetrindole	-55.87	0	no	Monoamine oxidase inhibitor	Monoamine oxidase inhibitor	other drugs
BRD-A54490543	pirlindole	14.52	0	no	Monoamine oxidase inhibitor	Monoamine oxidase inhibitor	other drugs
BRD-K12102668	nialamide	-23.95	-57.11	yes	Monoamine oxidase inhibitor	Monoamine oxidase inhibitor	other drugs
BRD-K13032584	procarbazine	-2.07	0	yes	Monoamine oxidase inhibitor	Monoamine oxidase inhibitor	other drugs
BRD-K32696739	noreleagnine	24.59	28.09	no	Monoamine oxidase inhibitor	Monoamine oxidase inhibitor, Serotonin receptor agonist	other drugs
BRD-K44899736	RO-16-6941	-52.28	74.32	no	Monoamine oxidase inhibitor	Monoamine oxidase inhibitor	other drugs
BRD-K46424862	hymecromone	57.95	0	no	Monoamine oxidase inhibitor	Monoamine oxidase inhibitor	other drugs
BRD-K59522102	piperine	-35	0	no	Monoamine oxidase inhibitor	Monoamine oxidase inhibitor	other drugs
BRD-K86434416	selegiline	0	-67.03	yes	Monoamine oxidase inhibitor	Monoamine oxidase inhibitor	other drugs
BRD-K87024524	phenelzine	-17.52	-26.12	yes	Monoamine oxidase inhibitor	Monoamine oxidase inhibitor	other drugs
BRD-K88568253	iproniazid	-67.87	0	yes	Monoamine oxidase inhibitor	Monoamine oxidase inhibitor	other drugs
BRD-K55420858	mirin	-20.14	0	no	MRE11A exonuclease inhibitor	MRE11A exonuclease inhibitor	other drugs
BRD-K47631482	bromhexine	83.62	0	yes	Mucolytic agent	Mucolytic agent	other drugs
BRD-K48932581	cetraxate	0	20.16	no	Mucus protecting agent	Mucus protecting agent	other drugs
BRD-A31521121	methocarbamol	0	-57.84	yes	Muscle relaxant	Muscle relaxant	other drugs
BRD-A94709349	metaxalone	-33.6	-41.73	yes	Muscle relaxant	Muscle relaxant	other drugs
BRD-K22009844	phenprobamate	75.61	0	no	Muscle relaxant	Muscle relaxant	other drugs
BRD-K89055274	alverine	-66.28	0	yes	Muscle relaxant	Muscle relaxant	other drugs
BRD-K43468059	byssochlamic-acid	0	-52.99	no	Mycotoxin	Mycotoxin	other drugs
BRD-K66353228	zoxazolamine	36.14	81.35	no	Myorelaxant	Myorelaxant	other drugs
BRD-K68402494	ML-9	31.57	0	no	Myosin light chain kinase inhibitor	Myosin light chain kinase inhibitor	other drugs
BRD-K93201660	ML-7	-11.33	11.7	no	Myosin light chain kinase inhibitor	Myosin light chain kinase inhibitor	other drugs
BRD-K61993165	niacin	-22.29	0	yes	NAD precursor with lipid lowering effects	NAD precursor with lipid lowering effects, Vitamin B	other drugs
BRD-K61401890	deguelin	84.08	41.01	no	NADH-ubiquinone oxidoreductase (Complex I) inhibitor	NADH-ubiquinone oxidoreductase (Complex I) inhibitor	other drugs
BRD-K83289131	CAY-10618	50.44	-91.71	no	NAMPT inhibitor	NAMPT inhibitor	other drugs
BRD-K67844266	MLN-4924	-25.64	-36.07	no	Nedd activating enzyme inhibitor	Nedd activating enzyme inhibitor	other drugs
BRD-K09635134	l-erythro-MAPP	46.02	0	no	negative control for D-erythro-MAPP	negative control for D-erythro-MAPP	other drugs
BRD-A58564983	selamectin	0	-26.49	no	Nematocide	Nematocide	other drugs
BRD-A18579359	wiskostatin	0	73.9	no	Neural Wiskott-Aldrich syndrome protein inhibitor	Neural Wiskott-Aldrich syndrome protein inhibitor	other drugs
BRD-K22631935	neurodazine	72.21	57.26	no	Neurogenesis of non-pluripotent C2C12 myoblast inducer	Neurogenesis of non-pluripotent C2C12 myoblast inducer	other drugs
BRD-A42553870	L-152804	-10.37	73.87	no	Neuropeptide receptor antagonist	Neuropeptide receptor antagonist	other drugs
BRD-A94413429	NTNCB	-67.22	0	no	Neuropeptide receptor antagonist	Neuropeptide receptor antagonist	other drugs
BRD-K12079898	PD-160170	-29.95	0	no	Neuropeptide receptor antagonist	Neuropeptide receptor antagonist	other drugs
BRD-K31912990	CGP-71683	0	16.12	no	Neuropeptide receptor antagonist	Neuropeptide receptor antagonist	other drugs
BRD-K91243525	SR-142948	15.29	22.14	no	Neurotensin receptor antagonist	Neurotensin receptor antagonist	other drugs
BRD-K07403598	CAY-10470	-71.51	-68.82	no	NFkB pathway inhibitor	NFkB pathway inhibitor	other drugs
BRD-K14696368	9-methyl-5H-6-thia-4,5-diaza-chrysene-6,6-dioxide	0	38.26	no	NFkB pathway inhibitor	NFkB pathway inhibitor	other drugs
BRD-K15025317	BAY-11-7821	24.02	4.2	no	NFkB pathway inhibitor	NFkB pathway inhibitor	other drugs
BRD-K28120222	parthenolide	28.33	0	no	NFkB pathway inhibitor	NFkB pathway inhibitor	other drugs
BRD-K39746403	erythromycin	22.85	0	yes	NFkB pathway inhibitor	NFkB pathway inhibitor	other drugs
BRD-K51677086	erythromycin	68.52	33.99	yes	NFkB pathway inhibitor	NFkB pathway inhibitor	other drugs
BRD-K59962020	CHEMBL-374350	0	-5.26	no	NFkB pathway inhibitor	NFkB pathway inhibitor	other drugs
BRD-K80970344	pyrrolidine-dithiocarbamate	59.49	55.56	no	NFkB pathway inhibitor	NFkB pathway inhibitor	other drugs
BRD-K92758126	gibberellic-acid	-19.1	0	no	NFkB pathway inhibitor	NFkB pathway inhibitor	other drugs
BRD-K98548675	parthenolide	0	87.77	no	NFkB pathway inhibitor	NFkB pathway inhibitor, Adiponectin receptor agonist	other drugs
BRD-K00486786	RO-08-2750	-39.05	45.16	no	NGF binding inhibitor	NGF binding inhibitor	other drugs
BRD-K94144010	cotinine	82.79	0	no	Nicotine metabolite	Nicotine metabolite	other drugs
BRD-A41519720	ezetimibe	61.79	52.59	yes	Niemann-Pick C1-like 1 protein antagonist	Niemann-Pick C1-like 1 protein antagonist, Cholesterol inhibitor	other drugs
BRD-K97752965	nicorandil	-28.59	0	yes	Nitric oxide donor	Nitric oxide donor, Potassium channel activator	other drugs
BRD-A83326220	brazilin	0	42.64	no	Nitric oxide production inhibitor	Nitric oxide production inhibitor	other drugs
BRD-K85013741	auraptene	0	-33.14	no	Nitric oxide production inhibitor	Nitric oxide production inhibitor	other drugs
BRD-A28318179	aminomethyltransferase	-81.81	-16.39	no	Nitric oxide synthase inhibitor	Nitric oxide synthase inhibitor	other drugs
[truncated: 408 more rows]
