# Supplementary material for: Viral fibrotic scoring and drug screen based on MAPK activity uncovers EGFR as a key regulator of COVID-19 fibrosis
Source: Sci Rep. 2021 May 27;11:11234. doi: 10.1038/s41598-021-90701-w (PMC8160348; doi:10.1038/s41598-021-90701-w)
Supplement: Supplementary file 8 — Supplementary Table S7. [file 41598_2021_90701_MOESM8_ESM.xlsx]

## Sheet: Лист1
Primer	Sequence
EGFR pr1	AGGAGAGGAGAACTGCCAGAA
EGFR pr2	TCTCGGAATTTGCGGCAGAC
CXCL8 pr1	CAGTTTTGCCAAGGAGTGCT
CXCL8 pr2	GTTTTCCTTGGGGTCCAGACA
CXCR2 pr2	TACAGGTGAAAAGCCCAGCG
CXCR2 pr2	GGGGCGGCATCTAGTAGAAAA
BCL2 pr1	TGAACTGGGGGAGGATTGTG
BCL2 pr2	CGTACAGTTCCACAAAGGCA
IL6 pr1	GGATTCAATGAGGAGACTTGCC
IL6 pr2	GGGTCAGGGGTGGTTATTGC
IL6R pr1	TCACAACATGGATGGTCAAGGA
IL6R pr2	TGGATTCTGTCCAAGGCGTG
CSF2R pr1	ACCGCTGCTCAGAATTTCTCC
CSF2R pr2	GACACCGGATCTCCCTCCTT
CSF2 pr1	GCCAGCCACTACAAGCAGC
CSF2 pr2	TAATCTGGGTTGCACAGGAAGT
