# Supplementary material for: Viral fibrotic scoring and drug screen based on MAPK activity uncovers EGFR as a key regulator of COVID-19 fibrosis
Source: Sci Rep. 2021 May 27;11:11234. doi: 10.1038/s41598-021-90701-w (PMC8160348; doi:10.1038/s41598-021-90701-w)
Supplement: Supplementary file 9 — Supplementary Table S8. [file 41598_2021_90701_MOESM9_ESM.xlsx]

## Sheet: Лист1
Description	Identifier	Reference
RNA-seq of SARS-CoV-2 infected A549 and NBHE cells	GSE147507	17
Disease Lung (Interstitial lung disease/COPD)	GSE47460	18
Cell line Cancer Drug (Sanger)	https://www.cancerrxgene.org/	28
Bild lung cancer dataset	GSE3141	60
Chuang lung cancer dataset	GSE19804	61
EXPO lung cancer dataset	GSE2109
Farez-Vidal lung cancer dataset	GSE18842	62
Muley lung cancer dataset	GSE33532
Hou lung cancer dataset	GSE19188	63
Peitsch lung cancer dataset	GSE43580	64
